# Supplementary material for: New insights into the structures and interactions of bacterial Y-family DNA polymerases
Source: Nucleic Acids Res. 2019 Mar 27;47(9):4393–405. doi: 10.1093/nar/gkz198 (PMC6511836; doi:10.1093/nar/gkz198)
Supplement: Supplementary Data [file gkz198_supplemental_files.zip]

Archive with 10 entries (10 files):
- Supplementary_Figures.pdf
- Supplementary_file_1_RecA-N-term_alignment.fasta
- Supplementary_file_2_ecoRecA-ecoUmuC-CT_complex_model.pdb
- Supplementary_file_3_bsuYqjX_model.pdb
- Supplementary_file_4_bsuYolD_model.pdb
- Supplementary_file_5_mtuDinX-Tudor_model.pdb
- Supplementary_Table_S1.xlsx
- Supplementary_Table_S2.xlsx
- Supplementary_Table_S3.xlsx
- Supplementary_Table_S4.xlsx
