# Supplementary material for: New insights into the structures and interactions of bacterial Y-family DNA polymerases
Source: Nucleic Acids Res. 2019 Mar 27;47(9):4393–405. doi: 10.1093/nar/gkz198 (PMC6511836; doi:10.1093/nar/gkz198)
Supplement: Supplementary Data [file gkz198_supplemental_files.zip › Supplementary_file_1_RecA-N-term_alignment.fasta]

>sp|P0A7G6|RECA_ECOLI/2-41 Protein RecA OS=Escherichia coli (strain K12) OX=83333 GN=recA PE=1 SV=2
AIDENKQKALA--AALG--QIEKQFGKGSIMRL---GEDR---S-MDVETI
>tr|A0A024HCV9|A0A024HCV9_PSEKB/1-39 Protein RecA OS=Pseudomonas knackmussii (strain DSM 6978 / LMG 23759 / B13) OX=1301098 GN=recA PE=3 SV=1
-MDENKKRALA--AALG--QIERQFGKGAVMRM---GDHE---R-QAIPAI
>tr|A0A095Z9K8|A0A095Z9K8_9BURK/8-48 Protein RecA OS=Oligella urethralis DNF00040 OX=1401065 GN=recA PE=3 SV=1
VANDERSKALA--AALS--QIEKQFGKGSVMRY---GDNE-V-Q-HDIQVV
>tr|A0A0M3T1S7|A0A0M3T1S7_9GAMM/1-40 Protein RecA OS=Candidatus Thioglobus singularis PS1 OX=1125411 GN=recA PE=3 SV=1
-MDEQKKQALK--VALG--QIEKQFGKGSVMFL---GDEE-A-R-TDIEAV
>sp|A1WXK7|RECA_HALHL/1-41 Protein RecA OS=Halorhodospira halophila (strain DSM 244 / SL1) OX=349124 GN=recA PE=3 SV=1
-MDDDRKKALG--AALG--QIEKQFGKGAVMRM---GDAR-AVR-GDVKSI
>tr|I3CIY0|I3CIY0_9GAMM/1-40 Protein RecA OS=Beggiatoa alba B18LD OX=395493 GN=recA PE=3 SV=1
-MDDNKRKALS--TTLG--QIEKQFGKGSVMRL---GDVG-A-V-MDVETV
>tr|D5VA80|D5VA80_MORCB/1-40 Protein RecA OS=Moraxella catarrhalis (strain BBH18) OX=1236608 GN=recA PE=3 SV=1
-MDENKEKALK--AALA--QIEKQFGKNTIMHL---GDET-A-K-LDVDVV
>tr|A0A0Q9YUC9|A0A0Q9YUC9_9COXI/1-40 Protein RecA OS=Candidatus Berkiella aquae OX=295108 GN=recA PE=3 SV=1
-MDDNKKQALN--AALS--QIDRQFGKGSVMWL---GDKG-A-I-SDIEVV
>tr|A0A0S2F9H0|A0A0S2F9H0_9GAMM/1-39 Protein RecA OS=Lysobacter antibioticus OX=84531 GN=recA PE=3 SV=1
-MDENKKRALS--AALS--QIEKQFGKGSVMRM---GDRA---V-EAAEVI
>tr|I8TAD4|I8TAD4_9GAMM/1-39 Protein RecA OS=Hydrocarboniphaga effusa AP103 OX=1172194 GN=recA PE=3 SV=1
-MDENRRKALE--AALG--QIDKQFGKGTIMRM---GANE---R-PEIEVI
>tr|A0A0N0XNJ7|A0A0N0XNJ7_9NEIS/1-40 Protein RecA OS=Amantichitinum ursilacus OX=857265 GN=recA PE=3 SV=1
-MDDNKSKALA--AALA--QIERQFGKGAVMKM---GDNQ-I-E-NDLQVV
>tr|Q0F3T6|Q0F3T6_9PROT/2-38 Protein RecA OS=Mariprofundus ferrooxydans PV-1 OX=314345 GN=recA PE=3 SV=1
---SDKSKALD--TALS--QIERQFGKGTVMRL---GDHA---K-VPVSVV
>tr|A0A0P9CNA0|A0A0P9CNA0_9GAMM/1-39 Protein RecA OS=Thiohalorhabdus denitrificans OX=381306 GN=recA PE=3 SV=1
-MDAEKQKALD--SAIK--NIDRQFGKGSVMRL---GDQE---A-FDVPVT
>tr|J4KRX5|J4KRX5_9GAMM/3-42 Protein RecA OS=SAR86 cluster bacterium SAR86A OX=1123866 GN=recA PE=3 SV=1
KSKDTTSKTLK--DTIA--DIDNHFGKGTVMRM---GDRE---N-LDIPSI
>tr|A0A078KHW1|A0A078KHW1_9GAMM/2-41 Protein RecA OS=Candidatus Evansia muelleri OX=1495769 GN=recA PE=3 SV=1
NQEEFRKQALS--EVLS--QIERQFGKGAIMRM---DGPP---I-ITMPVV
>tr|R5RY51|R5RY51_9FIRM/13-52 Protein RecA OS=Firmicutes bacterium CAG:129 OX=1263003 GN=recA PE=3 SV=1
APNADKKRAIE--TAMA--QIEKLYGKGSIMRC---GDEQ---A-ANVEAI
>tr|R6H049|R6H049_9FIRM/12-51 Protein RecA OS=Firmicutes bacterium CAG:137 OX=1263004 GN=recA PE=3 SV=1
APASDKKKALD--TALA--QIEKTYGKGAVMRL---GDRP---E-MVVDAI
>tr|R5CTZ3|R5CTZ3_9FIRM/13-52 Protein RecA OS=Firmicutes bacterium CAG:555 OX=1263030 GN=recA PE=3 SV=1
GQASDKKKALE--TCIA--QIEKNYGKGAIMRL---GDDI---P-VNVEAL
>sp|B1LWT6|RECA_METRJ/13-53 Protein RecA OS=Methylobacterium radiotolerans (strain ATCC 27329 / DSM 1819 / JCM 2831 / NBRC 15690 / NCIMB 10815 / 0-1) OX=426355 GN=recA PE=3 SV=1
PVDKDKSKAID--AALS--QIERAFGKGSIMRL---GKSD-K-V-QEVETV
>tr|A0A0G3I3K3|A0A0G3I3K3_LIBAF/1-39 Protein RecA OS=Candidatus Liberibacter africanus PTSAPSY OX=1277257 GN=recA PE=3 SV=1
---MDKSKALE--AALS--QIQRVYGKGSIMQL---GSQN-SVF-EGLEVV
>tr|G6F339|G6F339_9PROT/1-37 Protein RecA OS=Commensalibacter intestini A911 OX=1088868 GN=recA PE=3 SV=1
---MDKNKALD--GALA--QIERAFGKGSIMKM---GERP---S-IQVETI
>tr|A0A0D6PAL8|A0A0D6PAL8_9PROT/9-49 Protein RecA OS=Acidocella aminolytica 101 = DSM 11237 OX=1120923 GN=recA PE=3 SV=1
KPDLEKNKALD--AAMA--QIERAFGKGSIMRM---GAKG-G-N-EAIEVI
>tr|W6KKG0|W6KKG0_9PROT/11-51 Protein RecA OS=Magnetospira sp. QH-2 OX=1288970 GN=recA PE=3 SV=1
KDTMDRNKALE--AAVA--QIERSFGKGSIMKL---GQRQ-S-A-VDIESI
>tr|R5R5X2|R5R5X2_9PROT/1-38 Protein RecA OS=Proteobacteria bacterium CAG:495 OX=1262987 GN=recA PE=3 SV=1
---MDKDKALD--AALS--QIEKAFGKGSIMRL---GQDN-A-H-ADIEAI
>tr|A0A093W7X8|A0A093W7X8_9PROT/16-55 Protein RecA OS=alpha proteobacterium QL1 OX=1502488 GN=recA PE=3 SV=1
TDSKEKQKALE--AAIS--QIDSNFGKGSVMKL---GQRH---V-MDIESI
>tr|A0A0J7KQ75|A0A0J7KQ75_LASNI/22-61 Recombinase a OS=Lasius niger OX=67767 GN=RF55_7497 PE=3 SV=1
RAKAEKRRALE--NALG--QIERSFGKESIMRM---GDQP---N-REIEAI
>tr|A0A0Q5VM26|A0A0Q5VM26_9CAUL/12-52 Protein RecA OS=Brevundimonas sp. Leaf363 OX=1736353 GN=recA PE=3 SV=1
KEDGDKQRALE--AAIA--QIDRAFGKGSVMKL---GKAG-V-V-AEIESV
>tr|A6FSR2|A6FSR2_9RHOB/12-52 Protein RecA OS=Roseobacter sp. AzwK-3b OX=351016 GN=recA PE=3 SV=1
KKNADKQKALE--SALA--QIERQFGKGSIMKM---GSDN-P-V-ADIEAT
>tr|F7XV66|F7XV66_MIDMI/3-42 Protein RecA OS=Midichloria mitochondrii (strain IricVA) OX=696127 GN=recA PE=3 SV=1
QVVNDKQKALE--AALS--QIEKAYGKGSIMKL---GGSD---H-LDIAAV
>tr|H8K307|H8K307_RICAG/1-40 Protein RecA OS=Rickettsia amblyommatis (strain GAT-30V) OX=1105111 GN=recA PE=3 SV=1
MSNTDKERAIA--AALA--QIEKSYGKGSVMKL---GQRP---H-VDIEAV
>tr|Q2GDN2|Q2GDN2_NEOSM/1-36 Protein RecA OS=Neorickettsia sennetsu (strain ATCC VR-367 / Miyayama) OX=222891 GN=recA PE=3 SV=1
---MNREDALK--GVVV--QIEKMFGKGSIMTF---SQEP-----ASVECI
>sp|B9KHJ1|RECA_ANAMF/9-48 Protein RecA OS=Anaplasma marginale (strain Florida) OX=320483 GN=recA PE=3 SV=1
DVESEKQKALD--AAIS--QIERAFGRGAIMKL---KQHP---A-EKMDSV
>tr|J9Z2U2|J9Z2U2_9PROT/2-42 Protein RecA OS=alpha proteobacterium HIMB59 OX=744985 GN=recA PE=3 SV=1
-DKKDNLNKLK--TVIS--SIEKSYGKGSIMML---GKKD-EDM-GNVDVY
>tr|D4G7M5|D4G7M5_RIEPU/2-41 Protein RecA OS=Riesia pediculicola (strain USDA) OX=515618 GN=recA PE=3 SV=1
IINQDKMKSID--LVLD--QIEKQFGKGSIMRL---GQDR---S-MKVEAI
>sp|Q7VNS7|RECA_HAEDU/16-55 Protein RecA OS=Haemophilus ducreyi (strain 35000HP / ATCC 700724) OX=233412 GN=recA PE=3 SV=1
IDPEQKEKALA--AALA--QIEKQFGKGSIMRL---GDTQ---A-LDIEAV
>tr|A0A109D3L3|A0A109D3L3_9BURK/1-40 Protein RecA OS=Variovorax sp. WDL1 OX=207745 GN=recA PE=3 SV=1
-MNEAKQKALA--AALQ--HIEKQFGKGSIMKF---SDDA-P-P-VAIEVV
>tr|A0A0M1JEB7|A0A0M1JEB7_9GAMM/7-47 Protein RecA OS=Achromatium sp. WMS3 OX=1604836 GN=recA PE=3 SV=1
TADERRKRNLN--TALN--QIEKQFGKGAVMRM---GDAA-A-T-CNIEVI
>tr|A0A066RKP2|A0A066RKP2_9GAMM/1-39 Protein RecA OS=Photobacterium galatheae OX=1654360 GN=recA PE=3 SV=1
-MNENRKKALD--TALG--QIEKQFGQGAIMRL---GDST---S-MNVKAI
>tr|M1PB47|M1PB47_DESSD/2-41 Protein RecA OS=Desulfocapsa sulfexigens (strain DSM 10523 / SB164P1) OX=1167006 GN=recA PE=3 SV=1
ATAKDKEGSVD--NAIS--QIQRQFGKGSIMRL---GGAT---V-EKIPVV
>tr|A0A0S8CRN1|A0A0S8CRN1_9DELT/2-41 Protein RecA OS=Desulfobacterales bacterium SG8_35_2 OX=1703401 GN=recA PE=3 SV=1
ATREQKNKTLD--NALY--QIEKQFGKGSIMRL---GTHE---A-EEVPAI
>tr|E8RGI0|E8RGI0_DESPD/6-45 Protein RecA OS=Desulfobulbus propionicus (strain ATCC 33891 / DSM 2032 / 1pr3) OX=577650 GN=recA PE=3 SV=1
DNSEGRLKSVD--NAIT--QIQRQFGKGAIMRL---GSTE---R-ENIPVI
>tr|Q1NP94|Q1NP94_9DELT/3-42 Protein RecA OS=delta proteobacterium MLMS-1 OX=262489 GN=recA PE=3 SV=1
VASADKGKTLD--SAIN--QIQKQFGKGAIMRL---GADE---R-VAVPAI
>tr|A0A0U5ATU3|A0A0U5ATU3_9BACT/1-40 Protein RecA OS=Caldimicrobium thiodismutans OX=1653476 GN=recA PE=3 SV=1
-MELDKKKAVE--AAIT--QIERQFGKGAIMKL---GEHE-K-K-VEVNVI
>tr|F8ABG7|F8ABG7_THEID/2-41 Protein RecA OS=Thermodesulfatator indicus (strain DSM 15286 / JCM 11887 / CIR29812) OX=667014 GN=recA PE=3 SV=1
-AQVDKKKAIE--AAIS--QIERQFGRGAVMRL---GESP-K-I-RDVAAI
>tr|A0A0S7XMT1|A0A0S7XMT1_9DELT/2-41 Protein RecA OS=Syntrophobacter sp. DG_60 OX=1703361 GN=recA PE=3 SV=1
-AKEEKKQAIE--TAIS--QIEKQFGKGAIMSL---GGRP-K-V-FDIPVI
>tr|E1QIT6|E1QIT6_DESB2/6-46 Protein RecA OS=Desulfarculus baarsii (strain ATCC 33931 / DSM 2075 / VKM B-1802 / 2st14) OX=644282 GN=recA PE=3 SV=1
TEVQTREKAMD--AALK--QIERSFGRGAIMRL---GSGE-A-L-RDVQAI
>tr|I4C2U8|I4C2U8_DESTA/15-55 Protein RecA OS=Desulfomonile tiedjei (strain ATCC 49306 / DSM 6799 / DCB-1) OX=706587 GN=recA PE=3 SV=1
LPENEKARAVE--VAVS--QIERQFGRGAIMKL---GSGG-V-I-PNVQAI
>tr|D0MDR4|D0MDR4_RHOM4/3-42 Protein RecA OS=Rhodothermus marinus (strain ATCC 43812 / DSM 4252 / R-10) OX=518766 GN=recA PE=3 SV=1
TQDSAKAKALE--LAVK--HIEKQYGKGAIMRL---GDAP---A-ISVDVI
>tr|Q2S2C8|Q2S2C8_SALRD/4-43 Protein RecA OS=Salinibacter ruber (strain DSM 13855 / M31) OX=309807 GN=recA PE=3 SV=1
KDGEAKEKALD--LAVE--QIQRDHGEGAIMRL---SDDP---N-QEVEAI
>tr|A0A0P7WD62|A0A0P7WD62_9BACT/5-44 Protein RecA OS=Bacteroidetes bacterium HLUCCA01 OX=1666909 GN=recA PE=3 SV=1
NGNPDRLKAIE--LALG--QIEKQHGKGTIMRL---GDRP---V-VQVDTI
>tr|W4LXF5|W4LXF5_9BACT/13-52 Protein RecA OS=Candidatus Entotheonella factor OX=1429438 GN=recA PE=3 SV=1
EAGGEKQRALD--LAFA--QIEKQYGKGSIMRL---GESQ---A-VDIPVI
>tr|A0A011QSJ5|A0A011QSJ5_9LACT/1-39 Protein RecA OS=Alkalibacterium sp. AK22 OX=1229520 GN=recA PE=3 SV=1
-MTDDRAKALE--TALK--KIEKSYGKGSIMKM---GEKV---D-TQVKTV
>tr|A0A089ZKI2|A0A089ZKI2_9LACO/2-40 Protein RecA OS=Lactobacillus sp. wkB8 OX=1545702 GN=recA PE=3 SV=1
-AKDEKQAALE--NALK--KIEKNFGKGAVMRM---GDKA---D-TKISTI
>tr|D0BJH2|D0BJH2_9LACT/2-41 Protein RecA OS=Granulicatella elegans ATCC 700633 OX=626369 GN=recA PE=3 SV=1
ADQENRQRALD--DALK--KIEKSYGKGAVMKL---GEKA---D-SQVQTV
>tr|A0A0A8HRJ5|A0A0A8HRJ5_STAHY/1-39 Protein RecA OS=Staphylococcus hyicus OX=1284 GN=recA PE=3 SV=1
-MDNERQKALD--TVIK--NMEKSFGKGAVMKL---GENK---D-RRVSSV
>tr|U2DZH1|U2DZH1_9BACT/1-39 Protein RecA OS=Haloplasma contractile SSD-17B OX=1033810 GN=recA PE=3 SV=1
-MAGNREKALG--SALK--QIEKQFGKGAIMKL---GGQA---N-RKISAI
>tr|A0A109RM98|A0A109RM98_9FIRM/1-39 Protein RecA OS=Turicibacter sp. H121 OX=1712675 GN=recA PE=3 SV=1
-MSNNREAALM--QALK--SIEKQYGKGSVMKL---GEKT---D-TRIEVV
>sp|A5VIW7|RECA_LACRD/1-39 Protein RecA OS=Lactobacillus reuteri (strain DSM 20016) OX=557436 GN=recA PE=3 SV=1
-MADQRKAALD--VAIR--KIEKNFGKGSIMRM---GDAT---D-MKVASV
>tr|A0A0B0HT02|A0A0B0HT02_9BACL/2-41 Protein RecA OS=Paenibacillus sp. P1XP2 OX=1472719 GN=recA_2 PE=3 SV=1
DNQENRQAALE--KALK--EIEKSYGRGAVMKL---GEAA---H-VQVETV
>tr|R5JCY1|R5JCY1_9FIRM/3-42 Protein RecA OS=Firmicutes bacterium CAG:822 OX=1263032 GN=recA PE=3 SV=1
KSTSEADQNLK--QVLA--DIEKQFGKGSLMRL---GDND---H-REIDVI
>tr|R7NBK1|R7NBK1_9MOLU/5-44 Protein RecA OS=Mycoplasma sp. CAG:776 OX=1262906 GN=recA PE=3 SV=1
KDEKNKDKALE--QVLA--DIEKQFGAGAIMKL---GSEE---H-TKIDVT
>tr|U4KKK8|U4KKK8_ACHPJ/1-40 Protein RecA OS=Acholeplasma palmae (strain ATCC 49389 / J233) OX=1318466 GN=recA PE=3 SV=1
MADEKKQKALE--AAMK--EIEKQFGKGSIMKL---DSGV---D-HTIEAI
>tr|U6E1F5|U6E1F5_9MOLU/1-39 Protein RecA OS=Candidatus Phytoplasma solani OX=69896 GN=recA PE=3 SV=1
-MQNNSKKHLE--ETIK--EIEKKFGKGSIMKL---NDEA---T-KGIEVI
>tr|R5FST2|R5FST2_9FIRM/15-54 Protein RecA OS=Coprobacillus sp. CAG:698 OX=1262856 GN=recA PE=3 SV=1
KAMEEKNKALN--DAFK--SIEKQFGKGSIMRL---GDKV---N-EQYEVV
>tr|R6TMV2|R6TMV2_9STAP/16-55 Protein RecA OS=Staphylococcus sp. CAG:324 OX=1262969 GN=recA PE=3 SV=1
PKDSAKEKALA--DALK--TIEKAYGKGSIMKL---GDAN---Q-EKIEVI
>tr|R7GIC7|R7GIC7_9CLOT/1-37 Protein RecA OS=Clostridium sp. CAG:307 OX=1262795 GN=recA PE=3 SV=1
--MNEREEALN--QALK--LIEKEYGKGSVMKL---GAEP-----EKIEVI
>tr|K8ZN56|K8ZN56_9ENTE/4-43 Protein RecA OS=Catellicoccus marimammalium M35/04/3 OX=1234409 GN=recA PE=3 SV=1
KELDSREQALE--AAMK--EIEKEYGKGSVMRL---GDKA---N-TQIDTI
>tr|R6RFF2|R6RFF2_9FIRM/15-55 Protein RecA OS=Firmicutes bacterium CAG:424 OX=1263022 GN=recA PE=3 SV=1
LKKEDKLKALD--GALA--QIEKQFGKGSVMKL---GDSA-A-N-MNVETI
>tr|W6S0I3|W6S0I3_9CLOT/1-40 Protein RecA OS=Clostridium bornimense OX=1216932 GN=recA PE=3 SV=1
-MDDNKLKMLK--DIIT--KIERDNGKGSIMML---GDSA-H-D-SSIESI
>tr|A0A0J1GCT7|A0A0J1GCT7_9FIRM/1-41 Protein RecA OS=Robinsoniella sp. RHS OX=1504536 GN=recA PE=3 SV=1
MTTPAKLQALD--EAVS--KIEKDFGKGSVMRL---GDAS-E-A-MSVETV
>tr|R5AAL4|R5AAL4_9FIRM/10-50 Protein RecA OS=Firmicutes bacterium CAG:102 OX=1262998 GN=recA PE=3 SV=1
VKFEDKQKALD--AALS--QIEKQFGKGAVMKL---GDNN-A-K-MAVEVV
>tr|R6GBJ7|R6GBJ7_9FIRM/19-59 Protein RecA OS=Eubacterium hallii CAG:12 OX=1263078 GN=recA PE=3 SV=1
DDREGKLAALN--NAVA--AIEKNYGKGSIMKL---GDSG-A-N-IDIEAI
>tr|E0E479|E0E479_9FIRM/2-41 Protein RecA OS=Peptostreptococcus stomatis DSM 17678 OX=596315 GN=recA PE=3 SV=1
TIDNNKMEALN--EALK--KIEKEHGKGSVMKL---GETT---G-LDVDSI
>tr|A0A0S8CZ33|A0A0S8CZ33_9BACT/2-41 Protein RecA OS=Nitrospira bacterium SG8_3 OX=1704023 GN=recA PE=3 SV=1
AELMDKERAVE--QAIS--QIERQFGRGSIMKM---SEDR---V-IDLPAI
>tr|A0A085WIR2|A0A085WIR2_9DELT/2-43 Protein RecA OS=Hyalangium minutum OX=394096 GN=recA PE=3 SV=1
AVNQEKEKAIE--LAMT--AVERQFGKGSIMRL---GNDD-PLV-KDIQAI
>tr|A0A094MA53|A0A094MA53_9DELT/2-42 Protein RecA (Fragment) OS=Smithella sp. D17 OX=1538639 GN=KD27_06270 PE=3 SV=1
CADIDRSKAVD--LAIT--QIERQFGKGSIMKL---GGAE-A-V-ADVPAI
>tr|B3E9Z2|B3E9Z2_GEOLS/1-39 Protein RecA OS=Geobacter lovleyi (strain ATCC BAA-1151 / DSM 17278 / SZ) OX=398767 GN=recA PE=3 SV=1
--MSDKNKAIE--LALS--QIEKQFGKGAIMRL---GNDE-V-L-PGVESI
>tr|A0A0T6AHB3|A0A0T6AHB3_9DELT/2-42 Protein RecA OS=Deltaproteobacteria bacterium CSP1-8 OX=1640514 GN=recA PE=3 SV=1
SQDANRRKALD--MALA--AIEKNYGKGAIMRL---GSDV-P-A-KDVPVI
>tr|S7V2K4|S7V2K4_DESML/2-41 Protein RecA OS=Desulfococcus multivorans DSM 2059 OX=1121405 GN=recA PE=3 SV=1
NISPDKQKAVE--SAIT--QIERQFGKGSIMKL---GSKE---V-QNIPVI
>tr|S0G1A7|S0G1A7_9DELT/2-41 Protein RecA OS=Desulfotignum phosphitoxidans DSM 13687 OX=1286635 GN=recA PE=3 SV=1
EKNADKDKAVQ--TAMG--QIERQFGKGSIMKL---GGRV---V-EAVPVI
>tr|A0A0S8CS95|A0A0S8CS95_9BACT/11-51 Protein RecA OS=Nitrospira bacterium SG8_3 OX=1704023 GN=recA PE=3 SV=1
TQKDGKKRALD--LALT--QIEKQFGKGAIMKL---GTEE-V-P-HDIPAI
>tr|I0IPJ1|I0IPJ1_LEPFC/4-44 Protein RecA OS=Leptospirillum ferrooxidans (strain C2-3) OX=1162668 GN=recA PE=3 SV=1
EKEVNRQRSLE--LALS--QIEKQFGKGSIMRL---GKDQ-P-V-VVVPAI
>tr|F2NE06|F2NE06_DESAR/4-44 Protein RecA OS=Desulfobacca acetoxidans (strain ATCC 700848 / DSM 11109 / ASRB2) OX=880072 GN=recA PE=3 SV=1
ALANDKSKALE--QALN--QIEKQYGRGSIMRL---GADE-R-T-ADIGVI
>tr|A0A0J6YWC3|A0A0J6YWC3_9BACT/2-41 Protein RecA OS=Nitrospina sp. SCGC_AAA799_C22 OX=1628279 GN=recA PE=3 SV=1
-ASDDREKALE--LAFT--QIEKQFGKGSIMKL---GKAE-S-L-KGISVI
>tr|F8I5Z5|F8I5Z5_SULAT/1-40 Protein RecA OS=Sulfobacillus acidophilus (strain TPY) OX=1051632 GN=recA PE=3 SV=1
-MAMDREKALD--LALA--QIEKQFGKGSIMRL---GQES-T-R-TAIDVI
>tr|C0GDM7|C0GDM7_9FIRM/210-250 Multifunctional fusion protein OS=Dethiobacter alkaliphilus AHT 1 OX=555088 GN=recA PE=3 SV=1
NNMMEKQKALE--MALM--QIEKQFGKGSIMKL---GDSG-G-R-MNLSVI
>tr|T0DUB6|T0DUB6_ALIAG/1-39 Protein RecA OS=Alicyclobacillus acidoterrestris (strain ATCC 49025 / DSM 3922 / CIP 106132 / NCIMB 13137 / GD3B) OX=1356854 GN=recA PE=3 SV=1
--MGDKRAALD--MALK--QIEKQFGKGSIMKL---GEAS-A-Q-MNVETV
>tr|W0EBS3|W0EBS3_9FIRM/1-41 Protein RecA OS=Desulfitobacterium metallireducens DSM 15288 OX=871968 GN=recA PE=3 SV=1
MAGTDKLKALD--VALS--QIEKQFGKGSIMRL---GEAS-A-K-MVVDVI
>tr|A0A117SE77|A0A117SE77_9FIRM/1-41 Protein RecA OS=Gracilibacter sp. BRH_c7a OX=1734398 GN=recA PE=3 SV=1
MSASDKLKALD--IALS--QIEKQFGKGAIMKL---GEGS-T-R-LAIATI
>sp|B0TII6|RECA_HELMI/2-42 Protein RecA OS=Heliobacterium modesticaldum (strain ATCC 51547 / Ice1) OX=498761 GN=recA PE=3 SV=1
AAGDNKLQALQ--QALN--SIEKAFGKGSIMRL---GEAS-A-K-LLVEVI
>tr|A0A117S510|A0A117S510_9FIRM/1-39 Protein RecA OS=Desulfitibacter sp. BRH_c19 OX=1734395 GN=recA PE=3 SV=1
--MSDKEQALK--AALG--QIEKQFGKGSIMKL---GEAS-A-R-MHIEVI
>tr|A0A0F2PTM5|A0A0F2PTM5_9FIRM/1-40 Protein RecA OS=Peptococcaceae bacterium BRH_c4b OX=1629717 GN=recA PE=3 SV=1
-MSVDRQKALE--AALA--QIERQFGKGAVMKL---GDSP-A-R-MNIDTI
>tr|A4J5T8|A4J5T8_DESRM/1-38 Protein RecA OS=Desulfotomaculum reducens (strain MI-1) OX=349161 GN=recA PE=3 SV=1
--MSDKIKALE--IALA--NIEKQFGKGSIMKL---GDST---K-LNIEAI
>tr|A0A0C7NSM8|A0A0C7NSM8_9THEO/1-41 Protein RecA OS=Moorella glycerini OX=55779 GN=recA PE=3 SV=1
MVLSDKQRALE--NALL--QIERHFGKGSIMKL---GESG-A-R-LNVEAI
>tr|E3PSE5|E3PSE5_ACESD/4-43 Protein RecA OS=Acetoanaerobium sticklandii (strain ATCC 12662 / DSM 519 / JCM 1433 / NCIMB 10654) OX=499177 GN=recA PE=3 SV=1
KRMEEKRKALD--AAIA--KIEKDFGKGSIMTL---GENA---K-MNIETI
>tr|D7N5X3|D7N5X3_9FIRM/1-39 Protein RecA OS=Peptoniphilus sp. oral taxon 386 str. F0131 OX=575609 GN=recA PE=3 SV=1
-MDIEKKKALE--LAIS--QIEKQYGKGSIMKL---GADS---K-LDIETI
>tr|A0A134ABI0|A0A134ABI0_9FIRM/1-39 Protein RecA OS=Peptoniphilus coxii OX=755172 GN=recA PE=3 SV=1
-MDESKRRALD--DAIA--KIEKEYGKGAIMRL---GENA---N-LHVESI
>tr|A0A101HBB8|A0A101HBB8_9FIRM/1-37 Protein RecA OS=Clostridiales bacterium 38_11 OX=1641393 GN=recA PE=3 SV=1
---MEKEKALD--LAIV--QIERQFGKGSIMRL---GEDS---V-LNVEAI
>tr|R6V4D8|R6V4D8_9CLOT/1-40 Protein RecA OS=Clostridium sp. CAG:465 OX=1262811 GN=recA PE=3 SV=1
MISEERKKALD--IAMA--QIEKNFGKGSVMKL---GELS---N-VNVDVI
>tr|R7GD56|R7GD56_9CLOT/2-41 Protein RecA OS=Clostridium sp. CAG:440 OX=1262807 GN=recA PE=3 SV=1
SENLEKKKALE--MAMS--QIEKQFGKGSVMKL---GEFK---A-MEVEAI
>tr|A0A0G0WB88|A0A0G0WB88_9BACT/2-41 Protein RecA OS=candidate division CPR2 bacterium GW2011_GWC1_41_48 OX=1618344 GN=recA PE=3 SV=1
AEQTEKMKALE--LAVA--QIEKQFGKGSIMKM---SEAT---K-VDVDVI
>tr|H1XX78|H1XX78_9BACT/2-41 Protein RecA OS=Caldithrix abyssi DSM 13497 OX=880073 GN=recA PE=3 SV=1
DNNQEKAKAIE--IAVS--QIERNFGKGAIMRL---GDRV---K-IDVDVI
>tr|A0A143PQR3|A0A143PQR3_9BACT/4-43 Protein RecA OS=Luteitalea pratensis OX=1855912 GN=recA_2 PE=3 SV=1
DDLKERARAIE--MAVG--QIEKQFGKGSIMRL---GQKD---A-VAIPSI
>tr|E8WYG3|E8WYG3_GRATM/1-40 Protein RecA OS=Granulicella tundricola (strain ATCC BAA-1859 / DSM 23138 / MP5ACTX9) OX=1198114 GN=recA PE=3 SV=1
-MADERGKAIE--AAMS--QLEKQFGKGSIMRL---GSKE-A-I-VPIAVI
>tr|D5MF57|D5MF57_9BACT/9-49 Protein RecA OS=Candidatus Methylomirabilis oxyfera OX=671143 GN=recA PE=3 SV=1
GDGKERERALD--LAIA--QIEKLYGKGSIMRM---GTSG-A-L-VPIAAI
>sp|A0LLA4|RECA_SYNFM/2-42 Protein RecA OS=Syntrophobacter fumaroxidans (strain DSM 10017 / MPOB) OX=335543 GN=recA PE=3 SV=1
GAVDERQRAID--TAVS--QIERMCGKGAIMRL---GEGA-Q-N-VEIPVI
>tr|B1I314|B1I314_DESAP/1-39 Protein RecA OS=Desulforudis audaxviator (strain MP104C) OX=477974 GN=recA PE=3 SV=1
--MIDRQKALE--LALA--QIERQFGKGAVMKL---GEAT-G-K-LSVEVI
>tr|C9RBZ9|C9RBZ9_AMMDK/1-39 Protein RecA OS=Ammonifex degensii (strain DSM 10501 / KC4) OX=429009 GN=recA PE=3 SV=1
--MSDRQKMLE--TTLA--QIERQFGKGAIMRL---GEAA-S-R-FQVEVI
>tr|B9KXK1|B9KXK1_THERP/1-38 Protein RecA OS=Thermomicrobium roseum (strain ATCC 27502 / DSM 5159 / P-2) OX=309801 GN=recA PE=3 SV=1
---MDRQKALE--LAIS--QIERSFGKGAIMRM---GEDP-S-K-LQVDVI
>tr|D1CDJ0|D1CDJ0_THET1/1-39 Protein RecA OS=Thermobaculum terrenum (strain ATCC BAA-798 / YNP1) OX=525904 GN=recA PE=3 SV=1
--MSDRDKALE--SAIA--QIERAFGTGSIMRM---TGDR-A-K-MQIEAI
>sp|O52394|RECA_CHLAA/2-42 Protein RecA OS=Chloroflexus aurantiacus (strain ATCC 29366 / DSM 635 / J-10-fl) OX=324602 GN=recA PE=3 SV=2
AITPEKEKALA--ATMA--QIDRKFGKGSIMKM---GEAS-S-R-LAIEAI
>tr|K4LHF5|K4LHF5_THEPS/1-39 Protein RecA OS=Thermacetogenium phaeum (strain ATCC BAA-254 / DSM 12270 / PB) OX=1089553 GN=recA PE=3 SV=1
--MNDKLKALE--LALS--HIEKAFGRGSIMRL---GDTP-A-Q-LNVDVI
>tr|H6LJY1|H6LJY1_ACEWD/9-49 Protein RecA OS=Acetobacterium woodii (strain ATCC 29683 / DSM 1030 / JCM 2381 / KCTC 1655 / WB1) OX=931626 GN=recA PE=3 SV=1
EQFSDKQKALD--AALK--NIERSFGKGAVMRL---GDDA-A-K-LNVDVI
>tr|A0A0S8IPL9|A0A0S8IPL9_9BACT/3-43 Protein RecA OS=candidate division Zixibacteria bacterium SM23_73_3 OX=1703427 GN=recA PE=3 SV=1
DIQEEKKRALQ--QAVT--QIERQFGKGSIMKL---GIDS-L-G-ESIPVI
>tr|A0A0S7WDJ0|A0A0S7WDJ0_9BACT/3-43 Protein RecA OS=candidate division Zixibacteria bacterium DG_27 OX=1703423 GN=recA PE=3 SV=1
EIVPEKKKALD--AAVQ--QIERQFGKGSIMRL---GEED-L-G-IRVPII
>tr|A0A0K2SLF8|A0A0K2SLF8_9FIRM/1-37 Protein RecA OS=Limnochorda pilosa OX=1555112 GN=recA PE=3 SV=1
---MEKEKALE--VALS--QIERQFGKGSIMRL---GKAE---I-KQVPVI
>tr|T0NAP5|T0NAP5_9CLOT/2-41 Protein RecA OS=Clostridium sp. BL8 OX=1354301 GN=recA PE=3 SV=1
QINNEKIAALD--AAMN--QIEKQFGKGSIMKL---GDNK---M-MDIEVI
>tr|M1MJX5|M1MJX5_9CLOT/3-42 Protein RecA OS=Clostridium saccharoperbutylacetonicum N1-4(HMT) OX=931276 GN=recA PE=3 SV=1
NINAEKLKAIE--SAMS--HIEKQFGKGAVMKL---GDHN---I-SNMDAI
>tr|A0A0T6AC90|A0A0T6AC90_9BACT/3-43 Protein RecA OS=Candidatus Rokubacteria bacterium CSP1-6 OX=1640509 GN=recA PE=3 SV=1
EVKSDRRQALE--LAIS--QIERQFGKGAVMRL---GARG-A-F-DEVPVI
>tr|U7UE26|U7UE26_9FIRM/5-44 Protein RecA OS=Peptoniphilus sp. BV3C26 OX=1111134 GN=recA PE=3 SV=1
IEDKDKQKALE--NAVT--RIEKQFGKGAIMLL---GDNA---K-LDIEAI
>tr|A0A096BJL5|A0A096BJL5_9FIRM/2-41 Protein RecA OS=Peptoniphilus lacrimalis DNF00528 OX=1401070 GN=recA PE=3 SV=1
NDNLEKKEALD--KVLA--TIEKQYGEGSIMKL---GQDA---K-LNIDSI
>tr|A4XLD6|A4XLD6_CALS8/2-40 Protein RecA OS=Caldicellulosiruptor saccharolyticus (strain ATCC 43494 / DSM 8903 / Tp8T 6331) OX=351627 GN=recA PE=3 SV=1
-ENLDKKKALD--RVIM--EIEKAYGKGAIMKL---GEMA---K-ENIDVI
>tr|A0A0F5W3T7|A0A0F5W3T7_9ACTN/2-40 Protein RecA OS=Streptomyces sp. WM6386 OX=1415558 GN=recA PE=3 SV=1
-AGTDREKALD--AALA--QIERQFGKGAVMRM---GERS---M-EPIEVI
>tr|I4F237|I4F237_9ACTN/2-40 Protein RecA OS=Modestobacter marinus OX=477641 GN=recA PE=3 SV=1
-ATLDRDKALD--MALA--QIDKQFGKGSVMRL---GDSP---E-VAMKVI
>tr|W5XSD8|W5XSD8_9CORY/11-50 Protein RecA OS=Corynebacterium casei LMG S-19264 OX=1285583 GN=recA PE=3 SV=1
KPGEDRKKALD--AAMS--MIEKDFGKGAIMRL---GEEN---R-PPIQAI
>tr|K7RWL8|K7RWL8_ACIA4/2-40 Protein RecA OS=Acidipropionibacterium acidipropionici (strain ATCC 4875 / DSM 20272 / JCM 6432 / NBRC 12425 / NCIMB 8070) OX=1171373 GN=recA PE=3 SV=1
-VVADREKALK--DAME--HIDKQYGNGSIMRL---GDRE---T-VKIPAI
>tr|E0QQW5|E0QQW5_9ACTO/2-41 Protein RecA OS=Mobiluncus mulieris ATCC 35239 OX=871571 GN=recA PE=3 SV=1
-AKDDRAKALE--TALG--QIDKQFGKGSVMRL---GDNA-A-G-KDIAVI
>tr|W5IK15|W5IK15_SCAIO/10-49 Protein RecA OS=Scardovia inopinata F0304 OX=641146 GN=recA PE=3 SV=1
AQDAQRQAALN--TALA--QVEKAFGKGSAMRL---GDKP---V-THVEVI
>tr|U2JD54|U2JD54_9FIRM/4-43 Protein RecA OS=Peptostreptococcaceae bacterium oral taxon 113 str. W5053 OX=1321784 GN=recA PE=3 SV=1
LIDENRQRALN--AAFL--KIEKQFGKGSVMKL---GDQP---V-NAIQSI
>tr|B1CBR0|B1CBR0_9FIRM/8-47 Protein RecA OS=Anaerofustis stercorihominis DSM 17244 OX=445971 GN=recA PE=3 SV=1
VMNPDKEKALE--LAMR--NIESNFGKGAVMKL---GDKP---A-VTIDAI
>tr|A0A154BN44|A0A154BN44_9FIRM/1-38 Protein RecA OS=Anaerosporomusa subterranea OX=1794912 GN=recA PE=3 SV=1
---MTKQQALE--TALR--QIEKDFGKGSIMKL---GEAA-A-K-MQVDVI
>tr|I0GTA5|I0GTA5_SELRL/12-52 Protein RecA OS=Selenomonas ruminantium subsp. lactilytica (strain NBRC 103574 / TAM6421) OX=927704 GN=recA PE=3 SV=1
TEEDSKKTALA--NALK--KIEKDFGKGSIMRL---GDAR-A-Q-MNVAVI
>tr|D4S8R7|D4S8R7_9FIRM/5-45 Protein RecA OS=Selenomonas noxia ATCC 43541 OX=585503 GN=recA PE=3 SV=1
DKRTAREEALE--NALK--QIEKTHGKGSIMRL---GEAK-A-N-MNIEVI
>tr|A0A134CA75|A0A134CA75_9FIRM/5-45 Protein RecA OS=Veillonellaceae bacterium DNF00626 OX=1588754 GN=recA PE=3 SV=1
NQSEDKEKALD--AALK--QITKDFGAGAIMRL---GDMN-G-K-LDIDVI
>tr|F9N3N7|F9N3N7_9FIRM/16-56 Protein RecA OS=Veillonella sp. oral taxon 780 str. F0422 OX=944564 GN=recA PE=3 SV=1
GSQEDRMRALE--GALK--QIEKDFGQGAIMRM---GEAA-D-K-MNIEVI
>tr|F9MPA7|F9MPA7_9FIRM/1-39 Protein RecA OS=Megasphaera sp. UPII 135-E OX=1000569 GN=recA PE=3 SV=1
--MSDKQIALE--NAMK--KIEKDFGKGSIMKL---GDIA-E-K-MNLEVI
>tr|R6MGE9|R6MGE9_9FIRM/16-55 Protein RecA OS=Firmicutes bacterium CAG:41 OX=1263021 GN=recA PE=3 SV=1
TDAEEKKKALE--SVFS--VIEKEYGTGSIMKL---GDAN---S-VDVEVI
>tr|R7G5X2|R7G5X2_9PROT/1-40 Protein RecA OS=Acidiphilium sp. CAG:727 OX=1262689 GN=recA PE=3 SV=1
-MLEEKQKALD--LVLK--EIEKQYGKGAIMKL---GQGA-A-D-QTIDVI
>tr|R5W621|R5W621_9DELT/1-40 Protein RecA OS=Corallococcus sp. CAG:1435 OX=1262867 GN=recA PE=3 SV=1
-MNEDKKKALE--QTIM--QIEKEFGKGSIMKL---GSYA-A-T-RNIDVI
>tr|R6AGG6|R6AGG6_9CLOT/1-38 Protein RecA OS=Clostridium sp. CAG:138 OX=1262775 GN=recA PE=3 SV=1
---MQKDKALE--MALG--QIEKQYGKGAIMLM---GDAA-S-R-IQVSVI
>tr|R5B366|R5B366_9CLOT/1-40 Protein RecA OS=Clostridium sp. CAG:226 OX=1262781 GN=recA PE=3 SV=1
-MAMEKAKALE--MALS--QIEKDFGKGAIMRL---GDAA-S-K-ISVSTI
>tr|R5FHW0|R5FHW0_9FIRM/1-40 Protein RecA OS=Faecalibacterium sp. CAG:1138 OX=1262896 GN=recA PE=3 SV=1
MADKEKSKSLE--QALA--QIEKQFGKGAIMKM---GETE---H-QSIEVI
>tr|R7KC94|R7KC94_9FIRM/2-41 Protein RecA OS=Acidaminococcus sp. CAG:917 OX=1262688 GN=recA PE=3 SV=1
ANTDDRSLALK--EALS--KIEKDFGKGAIMRL---GESA---Q-QNIEVI
>tr|R6WQ32|R6WQ32_9CLOT/3-42 Protein RecA OS=Clostridium sp. CAG:349 OX=1262797 GN=recA PE=3 SV=1
TDSKEKVKNLE--QALQ--QIEKQFGKGAIMKF---GETE---V-QKVEAI
>tr|R6GR26|R6GR26_9FIRM/7-46 Protein RecA OS=Firmicutes bacterium CAG:552 OX=1263029 GN=recA PE=3 SV=1
KELSDKEKALE--AAIS--QIEKSFGKGAIMRL---GETA---L-EPVEVI
>tr|R7IAP2|R7IAP2_9FIRM/17-56 Protein RecA OS=Faecalibacterium sp. CAG:74 OX=1262897 GN=recA PE=3 SV=1
GAQEEKLKALE--HALA--DLDKQFGKGAVMKL---GEHA---E-QNVQVI
>tr|R9LRY7|R9LRY7_9FIRM/16-55 Protein RecA OS=Anaerotruncus sp. G3(2012) OX=1235835 GN=recA PE=3 SV=1
VSAEEKAKALE--TALS--QIEKQFGKGAVMKL---GQDS---T-LNVEAI
>tr|R5L1R6|R5L1R6_9CLOT/7-46 Protein RecA OS=Clostridium sp. CAG:678 OX=1262831 GN=recA PE=3 SV=1
NATQDKKVALE--NALK--QLEKQYGPGTVMRL---GENP---H-LNVDAI
>tr|R6PHF2|R6PHF2_9CLOT/1-38 Protein RecA OS=Clostridium sp. CAG:413 OX=1262803 GN=recA PE=3 SV=1
--MADKKKALE--TALA--QIEKAYGKGTIMRL---GENS---G-MNVEAI
>tr|A0A078KLR7|A0A078KLR7_9FIRM/10-49 Protein RecA OS=[Clostridium] cellulosi OX=29343 GN=recA PE=3 SV=1
KKLSDKQKAIE--TAIA--NIEKQFGKGAVMKL---GQNA---A-MNVEAI
>tr|R6N733|R6N733_9FIRM/1-39 Protein RecA OS=Eubacterium sp. CAG:202 OX=1262884 GN=recA PE=3 SV=1
-MALDKEKALQ--TALT--QIEKQFGKGAVMRL---GENK---H-MNVDHI
>tr|L0KAZ5|L0KAZ5_HALHC/2-40 Protein RecA OS=Halobacteroides halobius (strain ATCC 35273 / DSM 5150 / MD-1) OX=748449 GN=recA PE=3 SV=1
-SKNEKQKALD--RTLN--HIEKEFGQGSIMKL---EDAQ---A-MDVETI
>tr|E4RKJ5|E4RKJ5_HALHG/2-40 Protein RecA OS=Halanaerobium hydrogeniformans OX=656519 GN=recA PE=3 SV=1
-ATKDKEKALD--QAVK--RIEKQFGKGSIMKL---GEAS---S-LNVEAI
>tr|D3R197|D3R197_MAGIU/17-56 Protein RecA OS=Mageeibacillus indolicus (strain UPII9-5) OX=699246 GN=recA PE=3 SV=1
IAQNERAKALE--IALD--KIEEQFGKGSIMKL---GEQS---D-TDVRAI
>tr|A0A0E3W3E5|A0A0E3W3E5_9FIRM/5-44 Protein RecA OS=Syntrophomonas zehnderi OL-4 OX=690567 GN=recA PE=3 SV=1
DINQGKAEALN--VAIT--NIEKAYGKGAIMKL---GEAS---I-MNVEVI
>tr|M3GVA7|M3GVA7_LEPBO/15-55 Protein RecA OS=Leptospira borgpetersenii str. 200701203 OX=1193007 GN=recA PE=3 SV=1
NVDDSKKLAIE--QAMN--QIEKQFGKGSIMKL---GSDT-S-K-QTVQVI
>tr|A0A0G0FHR6|A0A0G0FHR6_9BACT/24-63 Protein RecA OS=Berkelbacteria bacterium GW2011_GWA1_36_9 OX=1618331 GN=recA PE=3 SV=1
GENKAKKEALE--MALG--QIERQFGTGAIMRF---GQKE---K-LQVASI
>tr|A0A0G0GAS9|A0A0G0GAS9_9BACT/2-41 Protein RecA OS=Berkelbacteria bacterium GW2011_GWA2_35_9 OX=1618333 GN=recA PE=3 SV=1
KKNKVNPTSLK--AALS--QIEKDFGEGAIMKY---GEMD---K-LKVSVI
>tr|A0A0G1X7N6|A0A0G1X7N6_9BACT/2-41 Protein RecA OS=candidate division Kazan bacterium GW2011_GWB1_52_7 OX=1620414 GN=recA PE=3 SV=1
PKTEIPIDSLA--ATLS--AIQKDYGEGAIMRL---GDTK---Q-LDVEVV
>tr|A0A0G1TCG7|A0A0G1TCG7_9BACT/14-53 Protein RecA OS=Candidatus Peregrinibacteria bacterium GW2011_GWA2_47_7 OX=1619058 GN=recA PE=3 SV=1
PENTEKRKALD--LALA--QIEKNFGKGSIMKM---GESK---H-LPIEVI
>tr|A0A0G0CCB2|A0A0G0CCB2_9BACT/2-41 Protein RecA OS=Candidatus Peregrinibacteria bacterium GW2011_GWC2_33_13 OX=1619061 GN=recA PE=3 SV=1
TMQNEKKKALD--LALS--QIEKNFGKGAIMRL---GDTT---H-MNVETI
>tr|A0A0G0QFU7|A0A0G0QFU7_9BACT/2-40 Protein RecA OS=Candidatus Peregrinibacteria bacterium GW2011_GWF2_39_17 OX=1619067 GN=recA PE=3 SV=1
-TNDEKNKAID--LALS--QIEKNFGKGAIMRM---GEAK---I-VQIETI
>tr|A0A0F9ZD97|A0A0F9ZD97_9BACT/1-39 Protein RecA OS=Candidatus Peregrinibacteria bacterium GW2011_GWF2_33_10 OX=1619065 GN=recA PE=3 SV=1
-MSDEKLKAID--AALS--QIEKQFGKGSIMRL---GDSK---K-MNIETI
>tr|A0A0G0MUA1|A0A0G0MUA1_9BACT/18-57 Protein RecA OS=Candidatus Peregrinibacteria bacterium GW2011_GWF2_38_29 OX=1619066 GN=recA PE=3 SV=1
EMSGGKQKAIE--LALS--QIEKNFGKGAIMRM---GEGK---R-IAIETI
>tr|A0A0A7P978|A0A0A7P978_9BACT/21-60 Protein RecA OS=Candidatus Saccharibacteria oral taxon TM7x OX=1476577 GN=recA PE=3 SV=1
KVDDGKLKALG--LAMD--QITKQFGDGSIMKL---GEAH---K-VDVEVI
>tr|B8E2U1|B8E2U1_DICTD/1-37 Protein RecA OS=Dictyoglomus turgidum (strain Z-1310 / DSM 6724) OX=515635 GN=recA PE=3 SV=1
---MEKEKALE--SAIF--QIEKQFGKGAIMRL---GSQE---R-FQVPVI
>tr|H2CHL4|H2CHL4_9LEPT/16-56 Protein RecA OS=Leptonema illini DSM 21528 OX=929563 GN=recA PE=3 SV=1
PVDADRARAVD--GAIQ--QIEKQFGKGSIMKL---GDDR-A-A-SKIEAA
>tr|A0A0S8DW48|A0A0S8DW48_9BACT/18-57 Protein RecA OS=Omnitrophica WOR_2 bacterium SM23_29 OX=1703776 GN=recA PE=3 SV=1
ISDQERLKALE--LALT--QIEKQFGKGSIMKL---GEEK---H-AKVESI
>tr|I3IHG7|I3IHG7_9BACT/11-50 Protein RecA OS=Candidatus Jettenia caeni OX=247490 GN=recA PE=3 SV=1
VDKEKRQQALE--RAVS--QIEKQYGKGTIMTL---GGDT---K-IDVPTI
>tr|I0IAP5|I0IAP5_PHYMF/35-74 Protein RecA OS=Phycisphaera mikurensis (strain NBRC 102666 / KCTC 22515 / FYK2301M01) OX=1142394 GN=recA PE=3 SV=1
RNSVEREKALA--SAMT--QIERNFGKGSIMRM---DEDA---T-LDIDGI
>tr|A0A136MS12|A0A136MS12_9BACT/5-44 Protein RecA OS=Omnitrophica bacterium OLB16 OX=1617433 GN=recA PE=3 SV=1
SSDNGRHSAIE--LAIT--QIERTYGKGSIMRM---GENI---H-EKVPVV
>tr|A0A0S7XVR9|A0A0S7XVR9_9BACT/1-39 Protein RecA OS=candidate division WOR_1 bacterium DG_54_3 OX=1703775 GN=recA PE=3 SV=1
-MSDGKNKALG--VAIT--QIEKNFGKGSIMKM---GESK---K-LAVEVI
>tr|B2KEX6|B2KEX6_ELUMP/2-39 Protein RecA OS=Elusimicrobium minutum (strain Pei191) OX=445932 GN=recA PE=3 SV=1
--DANKAKALE--LAMS--QIEKSFGKEAILKL---GAGS---I-KKIDAI
>tr|A0A133ZCT6|A0A133ZCT6_9ACTN/1-40 Protein RecA OS=Coriobacteriales bacterium DNF00809 OX=1588753 GN=recA PE=3 SV=1
-MGADKDNALK--AVIA--EIEGKFGKGSIMKL---GDGN-H-N-LAVEVI
>tr|J5VV68|J5VV68_9ACTN/7-47 Protein RecA OS=Slackia sp. CM382 OX=1111137 GN=recA PE=3 SV=1
PKTYDKPDSLK--LTTD--QIEKKFGKGSIMKL---GEGS-S-D-LEVGVI
>tr|A0A0K1F575|A0A0K1F575_9ACTN/15-55 Protein RecA OS=Olsenella sp. oral taxon 807 OX=712411 GN=recA PE=3 SV=1
TFGKERDKMIE--ATTA--EINKRFGTGAIMRF---GDEG-T-S-LEVEAI
>tr|A0A101G2H0|A0A101G2H0_9ACTN/1-40 Protein RecA OS=Actinobacteria bacterium 66_15 OX=1635289 GN=recA PE=3 SV=1
-MEQDKSKVLD--LTRE--QIERKFGKGSLMRL---GEDA-A-T-QQVASI
>tr|A0A023X3E9|A0A023X3E9_9ACTN/1-37 Protein RecA OS=Rubrobacter radiotolerans OX=42256 GN=recA PE=3 SV=1
---MDRHKAID--AAFS--QIEKKFGKGAIMRM---GERE---A-QRIPAI
>tr|C7HST6|C7HST6_9FIRM/8-47 Protein RecA OS=Anaerococcus vaginalis ATCC 51170 OX=655811 GN=recA PE=3 SV=1
NTDNDKEKALS--QAFK--NIEKKYGKGAIMKM---GEAP---K-VDVTVI
>tr|B0S1D5|B0S1D5_FINM2/4-43 Protein RecA OS=Finegoldia magna (strain ATCC 29328) OX=334413 GN=recA PE=3 SV=1
SNGTEKDQALR--EAFA--SIEKQFGKGSIMKL---GDHV---Q-KDIEAI
>tr|A0A0R2R0N3|A0A0R2R0N3_9ACTN/17-56 Protein RecA OS=Acidimicrobiia bacterium BACL6 MAG-120910-bin40 OX=1655586 GN=recA PE=3 SV=1
ESVSDRMKALD--MALG--QIDKQFGKGSIMRM---GEKD---S-MKIASI
>tr|F8E5K1|F8E5K1_FLESM/1-39 Protein RecA OS=Flexistipes sinusarabici (strain DSM 4947 / MAS 10) OX=717231 GN=recA PE=3 SV=1
-MDKDKQKAID--LALG--KIERDFGKGAVMRL---GDKA---A-EKLPVI
>tr|E4TIR0|E4TIR0_CALNY/1-39 Protein RecA OS=Calditerrivibrio nitroreducens (strain DSM 19672 / NBRC 101217 / Yu37-1) OX=768670 GN=recA PE=3 SV=1
-MDNEKLKALD--AALS--KIEKDFGKGAVMKL---GDKA---I-EKPPVI
>tr|V2QDF3|V2QDF3_9BACT/1-39 Protein RecA OS=Mucispirillum schaedleri ASF457 OX=1379858 GN=recA PE=3 SV=1
-MDSDKKKALE--LALG--KIEKDFGKGSLMRL---GDKP---D-EKIPVI
>tr|A0A117M6U6|A0A117M6U6_9BACT/1-39 Protein RecA OS=candidate division TA06 bacterium 34_109 OX=1635277 GN=recA PE=3 SV=1
-MDSNKMKSLE--MTLK--QIEKDFGKGSIMRL---GDRA---M-VAGDII
>tr|A0A0S7YBN5|A0A0S7YBN5_9BACT/2-41 Protein RecA OS=candidate division TA06 bacterium DG_78 OX=1703772 GN=recA PE=3 SV=1
-AKDDKEKVLN--VAIS--QIEKQFGKGSIMRL---GEKA-T-Q-VDVDVI
>tr|A0A0S7XBB2|A0A0S7XBB2_9BACT/4-44 Protein RecA OS=Latescibacteria bacterium DG_63 OX=1703781 GN=recA PE=3 SV=1
NIPKERAKALE--IAIS--QIERQFGRGAIMKL---GGDS-A-R-VPVEVI
>tr|A0A0S7WIT9|A0A0S7WIT9_9BACT/1-40 Protein RecA OS=candidate division TA06 bacterium DG_26 OX=1703771 GN=recA PE=3 SV=1
-MEPEKVKSLD--LAIT--QIEKQFGRGAIMRL---GESG-A-K-VSAPTI
>tr|A0A0F2J1X8|A0A0F2J1X8_9BACT/1-40 Protein RecA OS=Candidatus Magnetoovum chiemensis OX=1609970 GN=recA PE=3 SV=1
-MTKDKEKAVD--AAIS--QIEKAFGKGSIMRF---GEAS-V-R-EGIKVI
>tr|B5YJG1|B5YJG1_THEYD/1-40 Protein RecA OS=Thermodesulfovibrio yellowstonii (strain ATCC 51303 / DSM 11347 / YP87) OX=289376 GN=recA PE=3 SV=1
-MNKDKLKALE--IAIS--QIEKNFGKGAIMRL---GTKA-H-A-EGIGVI
>tr|A0A0F3GQ47|A0A0F3GQ47_9BACT/20-60 Protein RecA OS=Candidatus Magnetobacterium bavaricum OX=29290 GN=recA PE=3 SV=1
DKDKDKEKALE--MAIA--QIEKSYGKGSIMKL---GEQT-I-A-EHIKVI
>tr|A0A0T5ZVD8|A0A0T5ZVD8_9BACT/7-47 Protein RecA OS=Candidatus Dadabacteria bacterium CSP1-2 OX=1640508 GN=recA PE=3 SV=1
SKEVNKEKAIE--LALS--SIEKQFGKGAIMRL---GADA-Q-I-PELSVV
>tr|A6GK08|A6GK08_9DELT/9-51 Protein RecA OS=Plesiocystis pacifica SIR-1 OX=391625 GN=recA PE=3 SV=1
KQQDQRSAAID--LALA--TIEKQFGKGSIMRLSADGKLP---S-QDVPVV
>tr|A0A0F6W5P2|A0A0F6W5P2_9DELT/29-69 Protein RecA OS=Sandaracinus amylolyticus OX=927083 GN=recA PE=3 SV=1
SNKENKEKALS--LALG--TIEKTFGKGAIMRL---GDAE-Q-T-KDVAII
>tr|A7HGT3|A7HGT3_ANADF/2-42 Protein RecA OS=Anaeromyxobacter sp. (strain Fw109-5) OX=404589 GN=recA PE=3 SV=1
TKLSDKVKALG--QALA--GIEKQFGKGSIMRL---GDGA-E-P-APVAVV
>tr|Q1DCC5|Q1DCC5_MYXXD/2-42 Protein RecA OS=Myxococcus xanthus (strain DK 1622) OX=246197 GN=recA PE=3 SV=1
SKLAEKLKAVA--AAVA--SIEKQFGRGSVMTL---GGEA-R-E-QKVAVI
>tr|M4V9S2|M4V9S2_9PROT/11-52 Protein RecA OS=Bdellovibrio exovorus JSS OX=1184267 GN=recA PE=3 SV=1
KAQSEKLKALD--LAVS--TIEKQFGKGSIMKLNA-GDAL---V-KDVEII
>tr|A0A0J7HUU0|A0A0J7HUU0_9BACT/12-52 Protein RecA OS=Chitinispirillum alkaliphilum OX=1008392 GN=recA PE=3 SV=1
TENKNKNSVIE--QAVS--QIEKMHGKGSIMRL---GTQS-L-E-TNIPVI
>tr|C9RL11|C9RL11_FIBSS/11-50 Protein RecA OS=Fibrobacter succinogenes (strain ATCC 19169 / S85) OX=59374 GN=recA PE=3 SV=1
NLSSEKAKAVE--AAIA--QIEKNYGKGSIMAL---GQQP---V-EDIPVI
>tr|F2LXN9|F2LXN9_HIPMA/1-39 Protein RecA OS=Hippea maritima (strain ATCC 700847 / DSM 10411 / MH2) OX=760142 GN=recA PE=3 SV=1
-MNDKKLQSLN--MAIS--KIEKMFGKGALMKL---GDVK---A-VDVNVI
>tr|E6W4V7|E6W4V7_DESIS/2-38 Protein RecA OS=Desulfurispirillum indicum (strain ATCC BAA-1389 / S5) OX=653733 GN=recA PE=3 SV=1
---SEKQKALE--LAIA--QIEKAHGKGSIMRL---GSGE---I-PAIPVV
>tr|A0A0S8I1H9|A0A0S8I1H9_9BACT/4-44 Protein RecA OS=bacterium SM23_31 OX=1703762 GN=recA PE=3 SV=1
INEVDRGKAIE--VAIN--HIDKQFGRGSIMRL---GDTD-I-Q-KNIAVI
>tr|A0A0K1PQU5|A0A0K1PQU5_9DELT/2-42 Protein RecA OS=Labilithrix luteola OX=1391654 GN=recA PE=3 SV=1
-EDKNRQKAIE--LALA--SIEKEYGKGSIMRL---KDGA-SLA-DDVQVV
>tr|I4B3N6|I4B3N6_TURPD/26-65 Protein RecA OS=Turneriella parva (strain ATCC BAA-1111 / DSM 21527 / NCTC 11395 / H) OX=869212 GN=recA PE=3 SV=1
AEAAEKAKALD--SALV--QIEKQFGKGAVMKL---NADA---M-REIPVI
>tr|A0A0S7ZJK7|A0A0S7ZJK7_9SPIR/2-41 Protein RecA OS=Spirochaetes bacterium DG_61 OX=1704237 GN=recA PE=3 SV=1
-EDIEKDRALE--TALL--SIEKQFGKGSIMRL---GERR-T-D-LDIDVI
>tr|A0A0M2NMJ4|A0A0M2NMJ4_9FIRM/7-47 Protein RecA OS=Catabacter hongkongensis OX=270498 GN=recA PE=3 SV=1
KGMSNKEKALD--GALA--QIEKQFGKGAVMKL---GEAA-K-N-MNIEII
>tr|J6H8B5|J6H8B5_9FIRM/13-53 Protein RecA OS=Mogibacterium sp. CM50 OX=936375 GN=recA PE=3 SV=1
SNINDKEKALE--HALD--EIQKVFGKGAVMKL---GDNG-L-N-NSIEAI
>tr|H1PLI9|H1PLI9_9FIRM/9-49 Protein RecA OS=Eubacterium infirmum F0142 OX=883109 GN=recA PE=3 SV=1
SNPDDRDRALE--EALK--HIHKKFGDGSIMRL---GENA-Q-N-KDLSVI
>tr|V1CPZ2|V1CPZ2_9FIRM/12-52 Protein RecA OS=Eubacterium brachy ATCC 33089 OX=1321814 GN=recA PE=3 SV=1
DIREGKDEALK--AALA--QIQKEFGQGSIMTL---GDDR-K-R-MNIETI
>tr|D4CIL7|D4CIL7_9FIRM/17-57 Protein RecA OS=Oribacterium sp. oral taxon 078 str. F0262 OX=608534 GN=recA PE=3 SV=1
TDHEEKLKALD--VALT--KIEKDFGKGSVMKL---GESR-V-N-KDIETV
>tr|R6P9T5|R6P9T5_9FIRM/7-47 Protein RecA OS=Eubacterium sp. CAG:274 OX=1262888 GN=recA PE=3 SV=1
EINEAKNQALQ--TAIS--QIEKNFGKGSIMRL---GEDA-A-D-KSVESV
>tr|R7KNJ7|R7KNJ7_9FIRM/16-55 Protein RecA OS=Ruminococcus sp. CAG:353 OX=1262955 GN=recA PE=3 SV=1
ATAEEKKKALD--AAIA--HIEKTYGKGAVMKL---GKAP---D-YNVDVI
>tr|R7FCT5|R7FCT5_9FIRM/16-56 Protein RecA OS=Ruminococcus sp. CAG:330 OX=1262954 GN=recA PE=3 SV=1
ETDEEKKKALQ--SAIA--HITKTYGTGAIMRL---GDNR-T-N-LNIEAI
>tr|E4U5M3|E4U5M3_OCEP5/2-40 Protein RecA OS=Oceanithermus profundus (strain DSM 14977 / NBRC 100410 / VKM B-2274 / 506) OX=670487 GN=recA PE=3 SV=1
-ENNERQKALQ--STLK--QIEKRFGTGAIMRL---GERP---R-QEVEVI
>tr|D7CTG9|D7CTG9_TRURR/14-54 Protein RecA OS=Truepera radiovictrix (strain DSM 17093 / CIP 108686 / LMG 22925 / RQ-24) OX=649638 GN=recA PE=3 SV=1
ALDPARRRSLE--STLS--QIEKQFGKGAIMRL---GDDR-S-L-LDQGVI
>tr|R5GQF7|R5GQF7_9FIRM/17-56 Protein RecA OS=Eubacterium sp. CAG:786 OX=1262893 GN=recA PE=3 SV=1
VDPAEREKVLK--SAMA--QLEKKFGEGTVMFM---GENR---H-MDIECI
>tr|D3SLQ7|D3SLQ7_THEAH/2-41 Protein RecA OS=Thermocrinis albus (strain DSM 14484 / JCM 11386 / HI 11/12) OX=638303 GN=recA PE=3 SV=1
SVTEEKKKALE--SVLA--SIERKFGKGAIMPL---KNAE---R-VVVEAI
>tr|A8UQJ4|A8UQJ4_9AQUI/8-47 Protein RecA OS=Hydrogenivirga sp. 128-5-R1-1 OX=392423 GN=recA PE=3 SV=1
KVLNEKKKALE--ASIA--NIEKRFGKGSIMPL---HAAE---T-VKVDVI
>tr|B4U5L7|B4U5L7_HYDS0/1-40 Protein RecA OS=Hydrogenobaculum sp. (strain Y04AAS1) OX=380749 GN=recA PE=3 SV=1
-MDQEKKKALE--ATLT--QVEKKYGKGAVMPM---KAAY-E-K-QTVNVI
>tr|B2V7T2|B2V7T2_SULSY/5-44 Protein RecA OS=Sulfurihydrogenibium sp. (strain YO3AOP1) OX=436114 GN=recA PE=3 SV=1
ENLEAKKKALE--SAIL--QIEKRYGKGSLMTL---SSEG---I-KSVEVI
>tr|R7EVY4|R7EVY4_9FIRM/15-54 Protein RecA OS=Anaerotruncus sp. CAG:390 OX=1262703 GN=recA PE=3 SV=1
NDKDEKIKAIN--TAIS--QIERNFGSGAIMRL---GENT---H-MAVQAV
>tr|R7FT20|R7FT20_9FIRM/14-53 Protein RecA OS=Eubacterium sp. CAG:841 OX=1262894 GN=recA PE=3 SV=1
ASSEEKKKALA--TALA--QIEKDFGKGTIMKL---GENS---H-MNVEAI
>tr|R6W612|R6W612_9FIRM/14-53 Protein RecA OS=Ruminococcus sp. CAG:382 OX=1262957 GN=recA PE=3 SV=1
DKSNDKKKALE--TALA--QLEKKQGKGIVMRL---GDNM---N-MEVKSV
>tr|E3EKQ3|E3EKQ3_PAEPS/1-39 Protein RecA OS=Paenibacillus polymyxa (strain SC2) OX=886882 GN=recA PE=3 SV=1
-MANDRKLALE--SALR--QIEKQFGKGSIMKL---GEKT---N-MAIEAV
>tr|R8VY03|R8VY03_9CLOT/13-52 Protein RecA OS=Butyricicoccus pullicaecorum 1.2 OX=1203606 GN=recA PE=3 SV=1
APAANKQEALA--KALG--LIEKQYGKGAVMRL---GENT---G-MAVDHI
>tr|D8K207|D8K207_DEHLB/5-45 Protein RecA OS=Dehalogenimonas lykanthroporepellens (strain ATCC BAA-1523 / JCM 15061 / BL-DC-9) OX=552811 GN=recA PE=3 SV=1
KQSAEKEKALE--IAVG--LIEKQFGKGSIMKL---TDAA-S-T-VAVDVI
>tr|Q3Z648|Q3Z648_DEHM1/1-40 Protein RecA OS=Dehalococcoides mccartyi (strain ATCC BAA-2266 / KCTC 15142 / 195) OX=243164 GN=recA PE=3 SV=1
-MTTEKDKALE--LTVG--IIEKRFGKGSIMKL---SDPT-F-R-QTVEFI
>tr|A0A0S8CHP1|A0A0S8CHP1_9CHLR/1-40 Protein RecA OS=Dehalococcoidia bacterium SG8_51_3 OX=1703394 GN=recA PE=3 SV=1
-MTTEREKALE--LAIG--QIEKRFGKGSIMKM---GKSA-G-I-PPVEAI
>tr|A0A0S7WWS0|A0A0S7WWS0_9CHLR/1-40 Protein RecA OS=Dehalococcoidia bacterium DG_18 OX=1703392 GN=recA PE=3 SV=1
-MTTEKEKALE--LAVS--QIEKQFGKGSIMRL---GEDS-V-R-MAVDFI
>tr|A0A0S7WM46|A0A0S7WM46_9CHLR/11-51 Protein RecA OS=Dehalococcoidia bacterium DG_22 OX=1703393 GN=recA PE=3 SV=1
TTTDDKLRALD--LAIG--QIEKQFGRGAIMRL---GQAS-Q-R-LVVEVV
>tr|A0A0T5ZM93|A0A0T5ZM93_9CHLR/23-62 Protein RecA OS=Chloroflexi bacterium CSP1-4 OX=1640513 GN=recA PE=3 SV=1
RAAGERSRAVD--AAIL--AIEKQFGRGSIMKL---GSAE---R-QQVDSI
>tr|A0A0G0BJJ2|A0A0G0BJJ2_9BACT/2-40 Protein RecA OS=candidate division CPR3 bacterium GW2011_GWF2_35_18 OX=1618350 GN=recA PE=3 SV=1
-VDDGKKQAIA--NAIA--QIEKQFGKGSIMKL---GDNR---H-LSVDVI
>tr|D6TPG5|D6TPG5_9CHLR/19-58 Protein RecA OS=Ktedonobacter racemifer DSM 44963 OX=485913 GN=recA PE=3 SV=1
GATTEREKAIE--QALQ--QIERRFGKGAIMKL---GDTA---K-VQIEAI
>tr|A0A0S8A4C5|A0A0S8A4C5_9BACT/13-53 Protein RecA OS=Gemmatimonas sp. SG8_17 OX=1703355 GN=recA PE=3 SV=1
GLTEDRRKALN--LAIS--QIEKTVGKGSIMRM---GQES-A-R-VKVDAI
>tr|A0A0S8F6Z9|A0A0S8F6Z9_9BACT/4-44 Protein RecA OS=Gemmatimonas sp. SG8_38_2 OX=1703358 GN=recA PE=3 SV=1
ELSEERKKALN--VAIS--LVERQHGKGAIMRM---GSEG-A-R-VKVEAI
>tr|A0A0M8K873|A0A0M8K873_9CHLR/15-54 Protein RecA OS=Ardenticatena maritima OX=872965 GN=recA PE=3 SV=1
IVDNGKRKALE--STLE--QLKKRFGDGAIMKL---GEAP---D-LQVEAI
>tr|I0HYF4|I0HYF4_CALAS/2-40 Protein RecA OS=Caldilinea aerophila (strain DSM 14535 / JCM 11387 / NBRC 104270 / STL-6-O1) OX=926550 GN=recA PE=3 SV=1
-VADGRQKALE--STLA--GLNKRYGEGIVMRL---GEAT---R-LQVEAI
>tr|A0A136L179|A0A136L179_9CHLR/16-55 Protein RecA OS=Chloroflexi bacterium OLB14 OX=1617415 GN=recA PE=3 SV=1
NIDSAKQAMLD--KAVG--DILKSFGEGAIMPL---GKAH---G-MVTEVF
>tr|A0A136P1V0|A0A136P1V0_9CHLR/22-61 Protein RecA OS=Chloroflexi bacterium OLB13 OX=1617414 GN=recA_1 PE=3 SV=1
PVDEGKRKALE--SALS--DLTKRFGDGTIVAL---GEAT---H-MVVDTI
>tr|A0A136LT57|A0A136LT57_9CHLR/23-62 Protein RecA OS=Chloroflexi bacterium OLB15 OX=1617416 GN=recA PE=3 SV=1
KGEEGRKKAIE--AALD--DLTKRFGEGTVIRL---GDAS---H-LVVDYI
>tr|R7JCG3|R7JCG3_9FUSO/12-51 Protein RecA OS=Fusobacterium sp. CAG:439 OX=1262899 GN=recA PE=3 SV=1
SNMDERSKALK--LAIE--KIEKDFGKGSIMKL---GDKA---T-VNVDAI
>tr|G9RTH9|G9RTH9_9FIRM/12-51 Protein RecA OS=Subdoligranulum sp. 4_3_54A2FAA OX=665956 GN=recA PE=3 SV=1
KAAGDKKSALE--TALA--QIEKQFGKGAVMKL---GQNV---T-MQVDAI
>tr|B1GYL2|B1GYL2_UNCTG/2-41 Protein RecA OS=Uncultured termite group 1 bacterium phylotype Rs-D17 OX=471821 GN=recA PE=3 SV=1
-AKDEKLKALD--LALS--QIEKDFGKEAIMRL---GEKH-S-K-ERVDSI
>tr|A0A068NUA3|A0A068NUA3_9BACT/16-55 Protein RecA OS=Fimbriimonas ginsengisoli Gsoil 348 OX=661478 GN=recA PE=3 SV=1
EPTGDRQRALD--SALS--QVERAFGKGAVMRM---GDSA---R-DPVEAI
>tr|S0EW72|S0EW72_CHTCT/9-48 Protein RecA OS=Chthonomonas calidirosea (strain DSM 23976 / ICMP 18418 / T49) OX=1303518 GN=recA PE=3 SV=1
KVDPRKLKALE--SALA--GIEKQFGKGSVVRL---GQAS---R-LNVDAI
>tr|R6R960|R6R960_9FIRM/2-40 Protein RecA OS=Firmicutes bacterium CAG:449 OX=1263023 GN=recA PE=3 SV=1
-QEKTKLEKLN--STLA--SIEKVYGKGSVMKL---GERP---S-LDVDVI
>tr|R5RGW4|R5RGW4_9FIRM/10-49 Protein RecA OS=Coprobacillus sp. CAG:183 OX=1262853 GN=recA PE=3 SV=1
KEEAKKVQALD--DAIK--QIEKKYGKGSVMKL---GDRA---A-VSVDVI
>tr|R5ZDV0|R5ZDV0_9FIRM/4-43 Protein RecA OS=Firmicutes bacterium CAG:536 OX=1263028 GN=recA PE=3 SV=1
EKTENQDKLLE--DVLK--QIEREYGKGSIMKL---GERP---A-VDVEPI
>tr|A0A0X8GZC9|A0A0X8GZC9_9FIRM/4-43 Protein RecA OS=Erysipelothrix larvae OX=1514105 GN=recA PE=3 SV=1
KNVENKDKILE--GVIS--QIEKQYGKGSIMKL---GDRP---N-VDVDAI
>tr|R5V4Z4|R5V4Z4_9FIRM/3-41 Protein RecA OS=Firmicutes bacterium CAG:631 OX=1262996 GN=recA PE=3 SV=1
-EKKEAKMNLE--DTIK--QIIKTYGEGAIMKL---GDRA---N-VNVDVI
>tr|D2MM00|D2MM00_9FIRM/8-47 Protein RecA OS=Bulleidia extructa W1219 OX=679192 GN=recA PE=3 SV=1
MTEHKKDVLLQ--EALK--TIEKEYGKGSIMRL---GDRA---D-VSIDAI
>tr|R5ZB27|R5ZB27_9CLOT/16-55 Protein RecA OS=Clostridium sp. CAG:568 OX=1262821 GN=recA PE=3 SV=1
AKEERDNSLLT--ETLK--EIERAYGKGSVMRL---GDRP---T-VETGII
>tr|A0A136LIY6|A0A136LIY6_9BACT/3-42 Protein RecA OS=Bacteroidetes bacterium OLB8 OX=1617419 GN=recA PE=3 SV=1
TEKEAKLKALQ--LTLD--KLEKTYGKGTIMKL---GDKP---E-VDVDAI
>tr|F2IGN3|F2IGN3_FLUTR/5-44 Protein RecA OS=Fluviicola taffensis (strain DSM 16823 / NCIMB 13979 / RW262) OX=755732 GN=recA PE=3 SV=1
EVNPEKLKALQ--LTME--KLDKTFGKGSVMKL---GDSA---I-EEIEVI
>tr|I3C463|I3C463_9FLAO/3-42 Protein RecA OS=Joostella marina DSM 19592 OX=926559 GN=recA PE=3 SV=1
SEKDAKLKALK--LTLD--KLDKTYGKGAVMKM---GDSV---V-EDVDAI
>tr|J9R5I2|J9R5I2_RIEAN/8-48 Protein RecA OS=Riemerella anatipestifer RA-CH-1 OX=1228997 GN=recA PE=3 SV=1
SPNDDKKKALA--AVLE--KLDKTYGKGTVMKL---GDGT---VDHNIEVI
>tr|R6XLX1|R6XLX1_9BACT/6-45 Protein RecA OS=Alistipes sp. CAG:29 OX=1262694 GN=recA PE=3 SV=1
QVNADKLKVLN--AVME--KIEKDFGKGSIMRM---NSQE---V-NDVPVI
>tr|R6SXT4|R6SXT4_9BACE/12-52 Protein RecA OS=Bacteroides sp. CAG:770 OX=1262751 GN=recA PE=3 SV=1
QVDTGKLKALQ--ATID--KIEKDYGKGTIMKL---GDQP---QWDEHQVI
>tr|A0A117LPL2|A0A117LPL2_9BACT/4-43 Protein RecA OS=Bacteroidetes bacterium 38_7 OX=1635292 GN=recA PE=3 SV=1
NDKQAKLKALE--ATIS--NIEKNYGKGAIMRL---GDQP---R-EAIPVI
>tr|I4Z7S9|I4Z7S9_9BACT/9-48 Protein RecA OS=Prevotella bivia DSM 20514 OX=868129 GN=recA PE=3 SV=1
SAAEGKLKALQ--AAMA--KIEKDFGKGAIMKM---GDKV---A-VKIDVI
>tr|H1Q4J7|H1Q4J7_9BACT/7-46 Protein RecA OS=Prevotella micans F0438 OX=883158 GN=recA PE=3 SV=1
TEQNDKMKALQ--AAMA--KIEKDFGKGAIMRM---GDEQ---I-EDIEVI
>tr|U2QC96|U2QC96_9BACT/7-46 Protein RecA OS=Prevotella baroniae F0067 OX=1115809 GN=recA PE=3 SV=1
NVQSEKLKALQ--MAMS--KIEKDFGKGSIMRM---GDEH---I-ENVEVI
>tr|G8TCH0|G8TCH0_NIAKG/2-40 Protein RecA OS=Niastella koreensis (strain DSM 17620 / KACC 11465 / GR20-10) OX=700598 GN=recA PE=3 SV=1
-AENEKAKALK--LTID--KIEKDFGKGSVMMM---NEKS---T-EPMEVI
>tr|A0A0A2ESZ6|A0A0A2ESZ6_9PORP/15-54 Protein RecA OS=Porphyromonas sp. COT-290 OH860 OX=1515615 GN=recA PE=3 SV=1
GLPENKLKALQ--AAMA--SIEKTHGKGAIMNM---GATP---V-EAISVI
>tr|A0A126PGR8|A0A126PGR8_9BACT/2-41 Protein RecA OS=Hymenobacter sp. PAMC 26628 OX=1484118 GN=recA PE=3 SV=1
NVAAEKMKALQ--LTLD--KLDKAYGKGTVMKL---SDNK---V-GDIPSI
>tr|K0P9R1|K0P9R1_9BACT/2-41 Protein RecA OS=Cardinium endosymbiont cEper1 of Encarsia pergandiella OX=1231626 GN=recA PE=3 SV=1
TDHTEKLKALQ--ITID--KLEKTYGRGAVMRL---SDNH---V-VDIPVI
>tr|A0A150ADI6|A0A150ADI6_9BACT/6-45 Protein RecA OS=Flammeovirga sp. SJP92 OX=1775430 GN=recA PE=3 SV=1
GQNTEKLKALE--TTIA--KLEKQFGKGAVMKM---TDDN---V-VDVPVI
>tr|R5BCD7|R5BCD7_9BACE/15-54 Protein RecA OS=Bacteroides sp. CAG:927 OX=1262753 GN=recA PE=3 SV=1
GSQNAKLSALQ--AALD--KIEKNYGRGAVMKL---GDDV---V-EDVDVI
>tr|F0II64|F0II64_9FLAO/13-52 Protein RecA OS=Capnocytophaga sp. oral taxon 338 str. F0234 OX=888059 GN=recA PE=3 SV=1
KDKEAKAKALK--LALE--KLDKTFGKGTVMRL---GDKV---A-EKVEVI
>tr|A0A0A2G6R5|A0A0A2G6R5_9PORP/19-58 Protein RecA OS=Porphyromonas gingivicanis OX=266762 GN=recA PE=3 SV=1
EIDKNKLEALK--ATME--RIEKSFGKGAIMNL---ANGQ---A-ENISVI
>tr|A0A0A2DT08|A0A0A2DT08_9PORP/23-62 Protein RecA OS=Porphyromonas sp. COT-108 OH1349 OX=1537504 GN=recA PE=3 SV=1
TLEANKRKALL--AAME--KIQKDFGKGAIMNM---AEDV---V-DDVEAI
>tr|W2CMV3|W2CMV3_9BACT/10-50 Protein RecA OS=Tannerella sp. oral taxon BU063 isolate Cell 1/3 OX=1411022 GN=recA PE=3 SV=1
TGGSDKLSALK--AAMD--KIEKNFGKGSIMAL---GDRQ-V-E-ENIEVI
>tr|L1NX28|L1NX28_9FLAO/9-48 Protein RecA OS=Capnocytophaga sp. oral taxon 332 str. F0381 OX=1127692 GN=recA PE=3 SV=1
SVEEQRKEALK--LTLA--KLDKAYGKGTVRAL---GDTP---V-EDVEVY
>tr|J6H2B6|J6H2B6_9PORP/18-57 Protein RecA OS=Porphyromonas sp. oral taxon 279 str. F0450 OX=1125723 GN=recA PE=3 SV=1
AQDEAKLKTLE--TVLG--KIEKTYGKGAVMNM---AARP---T-TDVNVI
>tr|R5G0L8|R5G0L8_9PORP/11-50 Protein RecA OS=Porphyromonas sp. CAG:1061 OX=1262916 GN=recA PE=3 SV=1
AEQQQKEKALK--SVLD--KIEKTFGKGSIMNM---ASQE---I-EDIEVI
>tr|A0A0M9DUH0|A0A0M9DUH0_9BACT/2-38 Protein RecA OS=bacterium 336/3 OX=1664068 GN=recA PE=3 SV=1
---KGKLDALK--STME--KIDKDYGKGTVMKL---SDNK---V-VDVEVI
>tr|G8LR29|G8LR29_9FLAO/3-42 Protein RecA OS=Blattabacterium sp. (Cryptocercus punctulatus) str. Cpu OX=1075399 GN=recA PE=3 SV=1
EKFEQKKRSLR--LVLD--KMDKIYGKGTVMRM---GDTR---I-ENLEII
>sp|Q3AU08|RECA_CHLCH/14-54 Protein RecA OS=Chlorobium chlorochromatii (strain CaD3) OX=340177 GN=recA PE=3 SV=1
AVDSAKLKQLN--LAVD--ALEKQFGKGTIMRM---GDGS-A-G-LTVQAI
>tr|F4KJP7|F4KJP7_PORAD/15-54 Protein RecA OS=Porphyromonas asaccharolytica (strain ATCC 25260 / DSM 20707 / BCRC 10618 / JCM 6326 / LMG 13178 / VPI 4198) OX=879243 GN=recA PE=3 SV=1
TDTAAKMKALE--TTMG--RIQKQFGKGAIMNM---ADDA---V-EDVSVI
>tr|D6GS00|D6GS00_FILAD/16-55 Protein RecA OS=Filifactor alocis (strain ATCC 35896 / D40 B5) OX=546269 GN=recA PE=3 SV=1
RIGAERKKVLD--ATIS--KIERDFGKGAVMML---GDNI---D-MNIETI
>sp|A6Q6D3|RECA_SULNB/3-41 Protein RecA OS=Sulfurovum sp. (strain NBC37-1) OX=387093 GN=recA PE=3 SV=1
-MDAQKQKALD--MAIK--QIDKTFGKGTLMRL---GDKE---F-EPIAAI
>tr|B9D2D4|B9D2D4_CAMRE/1-39 Protein RecA OS=Campylobacter rectus RM3267 OX=553218 GN=recA PE=3 SV=1
-MEADKKKALD--LALK--QIDKVFGKGSIVRL---GDVE---I-EPIDAV
>sp|B9L7U2|RECA_NAUPA/2-39 Protein RecA OS=Nautilia profundicola (strain ATCC BAA-1463 / DSM 18972 / AmH) OX=598659 GN=recA PE=3 SV=1
--DANKQKALE--LAMK--QIDKQFGKGSLVKL---SDKD---I-EPIAAI
>sp|A8EWY1|RECA_ARCB4/2-39 Protein RecA OS=Arcobacter butzleri (strain RM4018) OX=367737 GN=recA PE=3 SV=1
--DENQKKSLE--LAIK--QIDKAFGKGTLIRL---GDKE---V-IPVETI
>tr|A0A099TWU8|A0A099TWU8_9HELI/3-41 Protein RecA OS=Helicobacter muridarum OX=216 GN=recA PE=3 SV=1
-IDSNKQKALE--NAMK--LIDKAYGKGMLVRL---GDKQ---V-EKIDSI
>tr|T0SP49|T0SP49_9PROT/8-49 Protein RecA OS=Bacteriovorax sp. BSW11_IV OX=1353529 GN=recA PE=3 SV=1
APDANKTKALD--LALA--AIEKQFGKGAIMKL---DQDGKT-P-EKIPAV
>tr|C7LXL9|C7LXL9_DESBD/8-47 Protein RecA OS=Desulfomicrobium baculatum (strain DSM 4028 / VKM B-1378) OX=525897 GN=recA PE=3 SV=1
SPEDARREALE--TALA--TIERRYGLGSVMRL---SDTS---H-QVVPVI
>tr|C6C1J7|C6C1J7_DESAD/7-46 Protein RecA OS=Desulfovibrio salexigens (strain ATCC 14822 / DSM 2638 / NCIB 8403 / VKM B-1763) OX=526222 GN=recA PE=3 SV=1
NPEDLRKAALS--TALT--TIERKFGKGSIMRL---DSEA---S-HNIPVI
>tr|I7A709|I7A709_MELRP/3-42 Protein RecA OS=Melioribacter roseus (strain JCM 17771 / P3M-2) OX=1191523 GN=recA PE=3 SV=1
LEKDARLKILD--DTIA--NLEKTYGKGTIMKL---GDGV---I-NKVEAI
>tr|A0A136K346|A0A136K346_9BACT/3-42 Protein RecA OS=Chlorobi bacterium OLB4 OX=1617411 GN=recA PE=3 SV=1
DEKSLKLKSLE--IAVD--QIEKDHGKGSIMKL---GDKP---I-AKIASI
>tr|A0A136MNG2|A0A136MNG2_9BACT/16-55 Protein RecA OS=Chlorobi bacterium OLB6 OX=1617413 GN=recA PE=3 SV=1
TIQESKIKAAQ--LAID--QIEKQFGKGSIMRL---NDEH---P-IQVDAI
>tr|A0A0B6X002|A0A0B6X002_9BACT/4-43 Protein RecA OS=Pyrinomonas methylaliphatogenes OX=454194 GN=recA PE=3 SV=1
TKSNERSKAIE--AALL--NIEKRFGKGAIMRL---GERP---L-GDVKVI
>tr|G2LF87|G2LF87_CHLTF/3-42 Protein RecA OS=Chloracidobacterium thermophilum (strain B) OX=981222 GN=recA PE=3 SV=1
DTRQERNKAID--AAIA--SLEKQFGKGVVMRL---GERQ---A-IEVPAI
>tr|A0A0G0T515|A0A0G0T515_9BACT/6-45 Protein RecA OS=Candidatus Gottesmanbacteria bacterium GW2011_GWC2_39_8 OX=1618450 GN=recA PE=3 SV=1
SEGDGRKEALS--MALQ--SIEKQFGKGAIMSM---GADS---V-SNVEMI
>tr|A0A0F0CPF1|A0A0F0CPF1_9BACT/22-61 Protein RecA OS=Candidatus Omnitrophus magneticus OX=1609969 GN=recA PE=3 SV=1
DVNSEKAKALQ--VALS--KIEKDFGEGAIMKM---GKGY---T-VNVEVI
>tr|R5EEL9|R5EEL9_9BURK/15-54 Protein RecA OS=Parasutterella excrementihominis CAG:233 OX=1263099 GN=recA PE=3 SV=1
VDADARKKALK--MALD--QISKQFGKDAILSM---GSQP---D-QNLDVV
>tr|W2V0E0|W2V0E0_9RICK/2-38 Protein RecA OS=Candidatus Xenolissoclinum pacificiensis L6 OX=1401685 GN=recA PE=3 SV=1
---SGKSDVLD--VVRK--QIIQNWGEGAIMNL---SQRP---K-LSVDSI
>tr|E8LHD0|E8LHD0_SUCHY/21-60 Protein RecA OS=Succinatimonas hippei (strain DSM 22608 / JCM 16073 / KCTC 15190 / YIT 12066) OX=762983 GN=recA PE=3 SV=1
TTDAKRQKALE--MAME--QIEKQFGKGAIMRL---GQSE---I-DDIEAI
>sp|Q5NE98|RECA_FRATT/2-38 Protein RecA OS=Francisella tularensis subsp. tularensis (strain SCHU S4 / Schu 4) OX=177416 GN=recA PE=3 SV=1
----SKEKALE--SALS--QIEKQFGKGAIMRL---GDQE-A-A-HDIDVI
>tr|A0A0L0L9Q4|A0A0L0L9Q4_9BACT/14-53 Protein RecA OS=Parcubacteria bacterium C7867-006 OX=1659200 GN=recA PE=3 SV=1
VDSKGGAAAVE--NTLR--EIRTKFGDDSIMML---GDKP---H-VDVDSI
>tr|A0A0G0C8C3|A0A0G0C8C3_9BACT/5-44 Protein RecA OS=Candidatus Campbellbacteria bacterium GW2011_GWC1_35_31 OX=1618629 GN=recA PE=3 SV=1
TTKKEDNLGIE--DTIA--QIQTKFGEGAIIKL---GDAP---R-VDVGAI
>tr|A0A0G1X2E6|A0A0G1X2E6_9BACT/10-49 Protein RecA OS=Parcubacteria group bacterium GW2011_GWF2_52_12 OX=1618976 GN=recA PE=3 SV=1
KVEKSGIGTIE--STVR--AIQNKYGEGAILML---GQRP---K-VGVDAI
>tr|A0A0G1Y1S4|A0A0G1Y1S4_9BACT/11-50 Protein RecA OS=Candidatus Giovannonibacteria bacterium GW2011_GWA2_53_7 OX=1618650 GN=recA PE=3 SV=1
ERPELGSVDIA--ATIK--AIQAKFGESAIMKL---GDQP---K-VGVDAV
>tr|A0A0G1WDX4|A0A0G1WDX4_9BACT/1-35 Protein RecA OS=Parcubacteria group bacterium GW2011_GWA1_47_8 OX=1618793 GN=UY07_C0045G0003 PE=3 SV=1
-----MGANIE--DTIR--AIQAKFGEGAIMKL---GDKP---K-VGIDAI
>tr|A0A0G1YJ03|A0A0G1YJ03_9BACT/20-59 Protein RecA OS=Parcubacteria group bacterium GW2011_GWA1_56_13 OX=1618803 GN=recA PE=3 SV=1
ADKSEKQKSID--QALH--EIRTKFGDEAITTF---GAGA---P-QKIPVI
>tr|A0A0G1TWT8|A0A0G1TWT8_9BACT/10-49 Protein RecA OS=Parcubacteria group bacterium GW2011_GWA1_47_9 OX=1618794 GN=recA PE=3 SV=1
DAVTRGTEAIN--LAMQ--AIQSKYGEGSLMRL---GHMP---R-VPIEAI
>tr|A0A0G1FWB8|A0A0G1FWB8_9BACT/8-47 Protein RecA OS=Parcubacteria group bacterium GW2011_GWA2_43_9b OX=1618828 GN=recA PE=3 SV=1
GEKSEKQKALA--TAIE--EIKEKFGEGSIMKL---GEAK---R-VNVDAI
>tr|A0A0G1NNU7|A0A0G1NNU7_9BACT/6-45 Protein RecA OS=Candidatus Azambacteria bacterium GW2011_GWC1_46_13 OX=1618619 GN=recA PE=3 SV=1
EEKNEKVRVLS--ETVK--ELRERFGEGTIMKL---GEVK---K-VDVDAI
>tr|A0A0G0XSW2|A0A0G0XSW2_9BACT/6-45 Protein RecA (Fragment) OS=Candidatus Yanofskybacteria bacterium GW2011_GWC2_41_9 OX=1619029 GN=UU84_C0004G0001 PE=3 SV=1
QQEDLKNKQVD--LTVK--EIQEKYGDGAIMRL---GEVS---H-VDVDAI
>tr|A0A0G1WSM2|A0A0G1WSM2_9BACT/3-42 Protein RecA OS=Candidatus Adlerbacteria bacterium GW2011_GWC1_50_9 OX=1618608 GN=recA PE=3 SV=1
EEKLDKIKLVE--AAVK--EIQNKFGEGAIMKL---GDAP---K-VDVDVI
>tr|A0A0G1H304|A0A0G1H304_9BACT/19-58 Protein RecA OS=Parcubacteria group bacterium GW2011_GWA2_44_13 OX=1618830 GN=recA PE=3 SV=1
ESKESKWHDVD--AAVR--DLQARFGDGILMRM---GDMP---K-VDVDVI
>tr|A0A0G0WK27|A0A0G0WK27_9BACT/9-48 Protein RecA OS=Parcubacteria group bacterium GW2011_GWB2_40_8 OX=1618890 GN=recA PE=3 SV=1
KAPKETNIGVE--NALK--DIKAKYGEGSIMKL---GETP---K-VNIGAI
>tr|A0A0G1LDV4|A0A0G1LDV4_9BACT/28-67 Protein RecA OS=Parcubacteria group bacterium GW2011_GWA2_45_14 OX=1618832 GN=recA PE=3 SV=1
AVNNQRQEAVA--SAVE--EIKERFGEGAIMKL---GEAK---K-VDIDAI
>tr|A0A0G1REM1|A0A0G1REM1_9BACT/8-47 Protein RecA OS=Candidatus Moranbacteria bacterium GW2011_GWE2_47_10 OX=1618714 GN=recA PE=3 SV=1
GESVAEEKKVD--IVVS--EIREKFGEGMIMKL---GDVR---R-VDVESI
>tr|A0A0G0U282|A0A0G0U282_9BACT/3-42 Protein RecA OS=Candidatus Moranbacteria bacterium GW2011_GWC2_40_12 OX=1618699 GN=recA PE=3 SV=1
KESQNKETLLE--DTVK--EIKDRFGDGSIMKL---GDVK---R-VDVAAI
>tr|A0A0G1Q534|A0A0G1Q534_9BACT/6-45 Protein RecA OS=Candidatus Magasanikbacteria bacterium GW2011_GWC2_45_8 OX=1619050 GN=recA PE=3 SV=1
SVQSEKNKAVE--EAIS--QIKERFGDGSIMRL---GEAK---R-MQVEAV
>tr|A0A0G1BB98|A0A0G1BB98_9BACT/12-51 Protein RecA OS=Parcubacteria group bacterium GW2011_GWC2_42_12 OX=1618926 GN=recA PE=3 SV=1
GEPTEKTQAVN--SAVE--QIKSKFGDGAIMKF---GDTI---K-SDVDAV
>tr|A0A0G0L3H8|A0A0G0L3H8_9BACT/7-46 Protein RecA OS=Parcubacteria group bacterium GW2011_GWA2_38_13 OX=1618811 GN=recA PE=3 SV=1
NEGEEKQKSVD--EALS--QIRQKYGDGSIMKL---GEAK---R-VAVDTV
>tr|A0A0G1WD04|A0A0G1WD04_9BACT/7-46 Protein RecA OS=Parcubacteria group bacterium GW2011_GWC2_49_9 OX=1618934 GN=recA PE=3 SV=1
SSASGKIKLAQ--DAVE--QIKERFGEGSIMRL---GDAR---K-MDVDAV
>tr|A0A0G0DBU2|A0A0G0DBU2_9BACT/10-49 Protein RecA OS=Parcubacteria group bacterium GW2011_GWA2_36_10 OX=1618808 GN=recA PE=3 SV=1
KQTTKINTATE--NAIN--QIRSRFGEGSIMKL---GEAK---A-MNVEVV
>tr|A0A0G1ZNS9|A0A0G1ZNS9_9BACT/4-43 Protein RecA OS=Candidatus Uhrbacteria bacterium GW2011_GWD2_52_7 OX=1618989 GN=recA PE=3 SV=1
DQASARLQAAT--AAIG--QIKERFGEGSIMRL---GEAK---A-TAVDAV
>tr|A0A0G1T2T2|A0A0G1T2T2_9BACT/7-46 Protein RecA OS=Parcubacteria group bacterium GW2011_GWA2_46_39 OX=1618836 GN=recA PE=3 SV=1
EENTGRQAAAQ--LAID--QIKEKFGEGSIMKL---GEAH---A-MEVDVV
>tr|A0A0G1WUV0|A0A0G1WUV0_9BACT/8-47 Protein RecA OS=Parcubacteria group bacterium GW2011_GWA2_51_12 OX=1618856 GN=recA PE=3 SV=1
SKTDARQQALE--GAVE--QIREKFGVGSIMKL---KDAR---A-MDVESV
>tr|A0A0G0YYA0|A0A0G0YYA0_9BACT/13-52 Protein RecA OS=Candidatus Kuenenbacteria bacterium GW2011_GWA2_42_15 OX=1618677 GN=recA PE=3 SV=1
MGGGEKLKAAE--LAME--QIKEKFGEGAIMKF---GEIK---K-IKVPVI
>tr|A0A0G1I2R2|A0A0G1I2R2_9BACT/2-41 Protein RecA OS=Parcubacteria group bacterium GW2011_GWC2_44_22 OX=1618930 GN=recA PE=3 SV=1
AKNDSKRIAAQ--EAMD--QIKERFGEGSIMRL---KEAK---M-MNVEAI
>tr|A0A0S7X3Z8|A0A0S7X3Z8_9BACT/5-39 Protein RecA OS=Parcubacteria bacterium DG_74_2 OX=1703766 GN=recA PE=3 SV=1
-----EKGNLK--EAIE--QIKQKFGDGSIMTL---KEAR---P-VDIDVI
>tr|A0A0G0JXR9|A0A0G0JXR9_9BACT/12-51 Protein RecA OS=Parcubacteria group bacterium GW2011_GWA2_38_27 OX=1618812 GN=recA PE=3 SV=1
DEVPAVSSNLQ--EAVD--EIKQRFGEGAIIKL---NEVK---A-VDIDVI
>tr|A0A0S7WZ56|A0A0S7WZ56_9BACT/16-55 Protein RecA OS=Parcubacteria bacterium DG_72 OX=1703764 GN=recA PE=3 SV=1
AGGENIKRNLE--EAVA--EIKQRFGEGAIMKL---KDVS---T-VDVDVI
>tr|A0A0G1I3J9|A0A0G1I3J9_9BACT/23-62 Protein RecA OS=Parcubacteria group bacterium GW2011_GWB1_43_6 OX=1618872 GN=recA PE=3 SV=1
EESKSQDADLQ--EAID--EIKQRFGEGAIMKL---KDVR---A-VDVDVI
>tr|A0A101ILD3|A0A101ILD3_9BACT/5-43 Protein RecA OS=Parcubacteria bacterium 32_520 OX=1641387 GN=recA PE=3 SV=1
-KEEKEKINLE--EAIS--EIQEKYGEGAIMKL---KDAQ---K-VNVDVV
>tr|A0A0G1W8B9|A0A0G1W8B9_9BACT/42-81 Protein RecA OS=Parcubacteria group bacterium GW2011_GWA2_47_9 OX=1618849 GN=recA PE=3 SV=1
PPGGRDKEALK--ETLA--EIKQRFGEGAIMTL---REVR---S-VDVDSM
>tr|A0A0G0K8Q1|A0A0G0K8Q1_9BACT/13-52 Protein RecA OS=Parcubacteria group bacterium GW2011_GWC1_38_6 OX=1618898 GN=recA PE=3 SV=1
VKSDSGGGELQ--EAIA--EIQNKFGAGAIMRL---KEAK---S-VNVDTV
>tr|A0A0S7X2P5|A0A0S7X2P5_9BACT/4-43 Protein RecA OS=Parcubacteria bacterium DG_74_2 OX=1703766 GN=recA PE=3 SV=1
ETETTKKQDLQ--EAID--EIKQRFGEGAIMKL---KEVR---A-SDVDAV
>tr|A0A0F9YJH3|A0A0F9YJH3_9BACT/13-52 Protein RecA OS=Parcubacteria group bacterium GW2011_GWC2_32_10 OX=1618918 GN=recA PE=3 SV=1
EVETKQSKALN--HAID--EIKERFGEGAIMKL---SETT---K-VDVDTI
>tr|A0A0G1RF15|A0A0G1RF15_9BACT/7-46 Protein RecA OS=Parcubacteria group bacterium GW2011_GWA2_46_10 OX=1618835 GN=recA PE=3 SV=1
KTREETVKDLD--SLLE--TLRTKYGEEAIMKL---GDAR---K-VNVDVI
>tr|A0A0G0N9S1|A0A0G0N9S1_9BACT/7-46 Protein RecA OS=Candidatus Wolfebacteria bacterium GW2011_GWC2_39_22 OX=1619013 GN=recA PE=3 SV=1
KQADGEVKDMD--QLLE--SMQSKFGDGAIMKL---NDIK---R-VHVDVI
>tr|A0A0G0FW06|A0A0G0FW06_9BACT/4-43 Protein RecA OS=Candidatus Wolfebacteria bacterium GW2011_GWC1_37_10 OX=1619010 GN=recA PE=3 SV=1
AKQTEEKQDLE--KLLE--SLQEKFGEGSIMKL---GDVK---K-VDVDVV
>tr|A0A0G1Z8D5|A0A0G1Z8D5_9BACT/8-47 Protein RecA OS=Candidatus Jorgensenbacteria bacterium GW2011_GWB1_50_10 OX=1618665 GN=recA PE=3 SV=1
PSGKEEGESLE--ALME--SLKSRFGEGAVMTL---SEGS---R-MKVETI
>tr|A0A0G1N3E5|A0A0G1N3E5_9BACT/6-45 Protein RecA OS=Parcubacteria group bacterium GW2011_GWB1_45_9 OX=1618879 GN=recA PE=3 SV=1
PDKEDKTKDLE--NLLA--SLKEKYGEGAVMKL---GEKP---K-INVATI
>tr|A0A0G1CBI7|A0A0G1CBI7_9BACT/5-45 Protein RecA OS=Candidatus Wolfebacteria bacterium GW2011_GWC1_43_10 OX=1619011 GN=recA PE=3 SV=1
KKENSQNGDLE--NLIE--SLQSKFGEGSVMKL---DESR-A-A-IKVETV
>tr|A0A0G1MTK5|A0A0G1MTK5_9BACT/14-53 Protein RecA OS=Parcubacteria group bacterium GW2011_GWB1_45_7 OX=1618878 GN=recA PE=3 SV=1
RGEGAKADDLD--AVLQ--ALRAKHGEEAIMRL---GDPS---V-GAVEVV
>tr|A0A0G1WJ79|A0A0G1WJ79_9BACT/24-63 Protein RecA OS=Parcubacteria group bacterium GW2011_GWA2_47_8 OX=1618847 GN=recA PE=3 SV=1
KTVKGNATVID--STLR--EIREKFGEGAIMRL---GETK---K-VDVDVI
>tr|A0A0F9YD35|A0A0F9YD35_9BACT/11-50 Protein RecA OS=Parcubacteria group bacterium GW2011_GWA2_31_28 OX=1618806 GN=recA PE=3 SV=1
IVKNEKKLSLD--ELMK--DLQGKYGEGVIMKL---GDAR---R-VNVDAI
>tr|A0A0G1YAI8|A0A0G1YAI8_9BACT/23-62 Protein RecA OS=Candidatus Peribacteria bacterium GW2011_GWC2_54_8 OX=1619063 GN=recA PE=3 SV=1
KKLDPKDEAIK--AALA--QIEKQYGEGAIMKM---DEHA---L-RDIPKF
>tr|A0A0S1SHE2|A0A0S1SHE2_9BACT/22-61 Protein RecA OS=Candidatus Peribacter riflensis OX=1735162 GN=recA PE=3 SV=1
TSKNPKEEALK--AALA--QIEKQYGAGAIMRM---GDEH---A-VKIECI
>tr|A0A0G0ERT0|A0A0G0ERT0_9BACT/7-46 Protein RecA OS=candidate division WS6 bacterium GW2011_GWF1_35_23 OX=1619097 GN=recA PE=3 SV=1
KIESPKGKAIE--MAVS--QIEKQFGKGSIMRL---GSQE---K-VKVEVI
>tr|A0A136KFZ4|A0A136KFZ4_9BACT/12-52 Protein RecA OS=candidate division WS6 bacterium OLB21 OX=1617427 GN=recA PE=3 SV=1
QETDGKKKALT--MAVE--QIEKQFGKGSIMRL---GENV-K-R-TDVDAI
>tr|A0A0G1VH64|A0A0G1VH64_9BACT/28-70 Protein RecA OS=candidate division CPR1 bacterium GW2011_GWC1_49_13 OX=1618342 GN=recA PE=3 SV=1
VESTGKHQALE--SAME--QIEKSFGAGSIMKL---GEQVAAHA-SRVSSI
>tr|A0A0G1K409|A0A0G1K409_9BACT/18-58 Protein RecA OS=Candidatus Collierbacteria bacterium GW2011_GWB2_44_22 OX=1618387 GN=recA PE=3 SV=1
TDNNARLTAVK--IAMQ--QITKQFGEGAIMHM---GSDR-V-D-EKIPVI
>tr|A0A0G0N1W2|A0A0G0N1W2_9BACT/16-57 Protein RecA OS=Microgenomates group bacterium GW2011_GWA2_39_19 OX=1618498 GN=recA PE=3 SV=1
TESSQKLQAIR--VAME--QIEKQYGRGSIMRL---GEKT-ALQ-GGVEAI
>tr|A0A101HVJ8|A0A101HVJ8_9BACT/9-49 Protein RecA (Fragment) OS=Microgenomates bacterium 39_6 OX=1641391 GN=XD98_0144 PE=3 SV=1
SSSSPRLEAVK--LAME--QIQKQYGQGSIMKL---GKNN-V-V-KNVPAI
>tr|A0A0G1C2T8|A0A0G1C2T8_9BACT/2-41 Protein RecA OS=Candidatus Beckwithbacteria bacterium GW2011_GWA2_43_10 OX=1618369 GN=recA PE=3 SV=1
TIDNPKLQAIK--VAME--QIEKQYGVGAIMKL---GDKK---H-QEVASI
>tr|A0A0G1MZF7|A0A0G1MZF7_9BACT/17-56 Protein RecA OS=Microgenomates group bacterium GW2011_GWC2_45_8 OX=1618531 GN=recA PE=3 SV=1
SLQSDKLQAIK--VAME--QIDKQFGTGSIMKL---GTSH---H-MDIKSI
>tr|A0A0G1U2M9|A0A0G1U2M9_9BACT/3-42 Protein RecA OS=Candidatus Gottesmanbacteria bacterium GW2011_GWA2_47_9 OX=1618445 GN=recA PE=3 SV=1
--IDAKLQAIR--LAME--QIEKQYGKGSIMKL---GEQT-AGK-LAIDVI
>tr|A0A0G1U9V3|A0A0G1U9V3_9BACT/17-57 Protein RecA OS=Microgenomates group bacterium GW2011_GWA1_48_10 OX=1618496 GN=recA PE=3 SV=1
TNQDAKLSAIR--LAME--QIEKQYGKGSIMKM---GEAV-P-R-MTTDVI
>tr|A0A0G1PEC2|A0A0G1PEC2_9BACT/3-41 Protein RecA OS=Candidatus Amesbacteria bacterium GW2011_GWC1_46_24 OX=1618363 GN=recA PE=3 SV=1
--VDQKLQAIK--IAME--QIEKQFGRGSIMKL---GEKS-G-K-LAVDVI
>tr|A0A0G0WTC1|A0A0G0WTC1_9BACT/3-42 Protein RecA OS=Candidatus Curtissbacteria bacterium GW2011_GWA1_41_11 OX=1618409 GN=recA PE=3 SV=1
--IDAKQQAIE--TAIA--QIEKAYGKGSIMKM---GESI-GKK-FEIAVI
>tr|A0A0G0IX47|A0A0G0IX47_9BACT/4-44 Protein RecA OS=Candidatus Daviesbacteria bacterium GW2011_GWA2_38_17 OX=1618421 GN=recA PE=3 SV=1
NNNDAKKAAIL--TAMA--QIQKQYGTGAIMRL---GERA-E-K-LTTEII
>tr|A0A0F9YKV8|A0A0F9YKV8_9BACT/16-57 Protein RecA OS=Candidatus Woesebacteria bacterium GW2011_GWC2_31_9 OX=1618586 GN=recA PE=3 SV=1
EGGAAKLQAIK--LAMD--QIEKQYGKGSIMRL---GENA-DKR-AQVEVI
>tr|A0A0G0JYG5|A0A0G0JYG5_9BACT/23-63 Protein RecA OS=Candidatus Shapirobacteria bacterium GW2011_GWE2_38_30 OX=1618490 GN=recA PE=3 SV=1
SLQSKKLEAVK--LAME--QITKTYGEGSIMRM---GDSA-A-N-AKVEVV
>tr|A0A0G1IH85|A0A0G1IH85_9BACT/15-56 Protein RecA OS=Microgenomates group bacterium GW2011_GWF1_44_10 OX=1618537 GN=recA PE=3 SV=1
EMKQHKIEAIQ--IAMK--QIDKTYGQGSIMKL---GDSS-VHM-QNIQTV
>tr|A0A0G0ZQD9|A0A0G0ZQD9_9BACT/22-62 Protein RecA OS=Microgenomates group bacterium GW2011_GWC1_41_8 OX=1618519 GN=recA PE=3 SV=1
EKDSPKLQAVK--MAME--QIQKQYGTGAIMRL---GERK-P-P-SEEDVV
>tr|A0A0G1QKT5|A0A0G1QKT5_9BACT/32-73 Protein RecA OS=Candidatus Pacebacteria bacterium GW2011_GWA1_46_10 OX=1618469 GN=recA PE=3 SV=1
KPDSGKLQAVN--IAMQ--QIERDFGKGSIMKM---GESL-RNM-PKVPVV
>tr|A0A136KJS9|A0A136KJS9_9BACT/15-54 Protein RecA OS=Microgenomates bacterium OLB23 OX=1617429 GN=recA PE=3 SV=1
KEESQKNQAVQ--MAVE--QIQKQFGQGSIMKL---GDRV---K-QKVNVI
>tr|A0A0G0JDD6|A0A0G0JDD6_9BACT/4-43 Protein RecA OS=Candidatus Roizmanbacteria bacterium GW2011_GWC2_37_13 OX=1618486 GN=recA PE=3 SV=1
NQDSHKKQAVT--LAID--QIQKQFGRGSIMRF---GQGP---V-VPVEVI
>tr|A0A0G0KE92|A0A0G0KE92_9BACT/8-47 Protein RecA OS=Candidatus Roizmanbacteria bacterium GW2011_GWA2_37_7 OX=1618481 GN=recA PE=3 SV=1
NEQNPKSKAIN--LAIE--QIQKQFGKGAIMKL---GAGP---A-TPVEVI
>tr|G8QW38|G8QW38_SPHPG/11-51 Protein RecA OS=Sphaerochaeta pleomorpha (strain ATCC BAA-1885 / DSM 22778 / Grapes) OX=158190 GN=recA PE=3 SV=1
TDFAQKREALE--AARV--QIDKQFGKGSLMKL---GDNE-D-T-LDIGCI
>tr|H9UJ87|H9UJ87_SPIAZ/14-54 Protein RecA OS=Spirochaeta africana (strain ATCC 700263 / DSM 8902 / Z-7692) OX=889378 GN=recA PE=3 SV=1
FSSEEKNKALE--AARL--QIEKQYGKGALMQL---NDEN-R-N-IQIGSI
>tr|F2NVX5|F2NVX5_TRES6/10-50 Protein RecA OS=Treponema succinifaciens (strain ATCC 33096 / DSM 2489 / 6091) OX=869209 GN=recA PE=3 SV=1
VEMSEKLKALE--AARL--QIEKQFGTGSLMKL---GTKT-D-T-ASIDVV
>tr|G0GE49|G0GE49_SPITZ/9-49 Protein RecA OS=Spirochaeta thermophila (strain ATCC 700085 / DSM 6578 / Z-1203) OX=869211 GN=recA PE=3 SV=1
NIREEKLKALE--AAQL--QIEKQFGKGALMRL---GSRS-H-V-EGLDVI
>tr|S6A8D0|S6A8D0_9SPIO/12-52 Protein RecA OS=Treponema pedis str. T A4 OX=1291379 GN=recA PE=3 SV=1
ANTEDKLKALE--AARL--QIEKQFGQGSLMKL---GSNP-A-I-GNIDSI
>sp|O83690|RECA_TREPA/13-53 Protein RecA OS=Treponema pallidum (strain Nichols) OX=243276 GN=recA PE=3 SV=1
SSFEEKMKALE--AARL--QIEKQFGQGSLMKL---GKDD-A-V-QGVEVI
>sp|Q59180|RECA_BORBU/15-55 Protein RecA OS=Borrelia burgdorferi (strain ATCC 35210 / B31 / CIP 102532 / DSM 4680) OX=224326 GN=recA PE=3 SV=1
IERASKEEAIE--LARV--QIEKAFGKGSLIKM---GESP-V-G-QGIKSM
>tr|A0A161QIJ7|A0A161QIJ7_9BACT/5-44 Protein RecA OS=Candidatus Fermentibacter daniensis OX=1729713 GN=recA PE=3 SV=1
NPRDEKQKALQ--AAFM--QIQKQFGQGSIMRL---GENE---I-VQVDTI
>tr|A0A081BSP3|A0A081BSP3_9BACT/9-49 Protein RecA OS=Candidatus Moduliflexus flocculans OX=1499966 GN=recA PE=3 SV=1
SDFEKRQKMLD--VAIS--QIIKQHGKGAIMKL---GAEG-V-I-IDIPAI
>tr|A0A101GD15|A0A101GD15_9BACT/7-47 Protein RecA OS=Atribacteria bacterium 34_128 OX=1635291 GN=recA PE=3 SV=1
QNNPEREKALN--VAMQ--NIEQRFGKGSIMKL---GDRP-K-I-SGSNTI
>tr|I0GJB8|I0GJB8_CALEA/3-43 Protein RecA OS=Caldisericum exile (strain DSM 21853 / NBRC 104410 / AZM16c01) OX=511051 GN=recA PE=3 SV=1
NTENDKEQALK--LAMM--QVEKEYGKGSVMRL---GDKK-A-S-LSIEVI
>tr|A0A0S8FM66|A0A0S8FM66_9BACT/6-46 Protein RecA OS=Planctomycetes bacterium SM23_32 OX=1704029 GN=recA PE=3 SV=1
TGSEDRAKALE--RTLE--LIEKQFGKGTIMRL---TEGE-A-R-LDVAAI
>tr|A0A0G1KNJ4|A0A0G1KNJ4_9BACT/12-51 Protein RecA OS=candidate division WWE3 bacterium GW2011_GWC2_44_9 OX=1619125 GN=recA PE=3 SV=1
KVKSGKELALK--SALD--QIKKTYGEGSIMKL---GEKA---F-EKIAVI
>tr|V5RTQ5|V5RTQ5_9BACT/35-75 Protein RecA OS=candidate division WWE3 bacterium RAAC2_WWE3_1 OX=1394710 GN=recA PE=3 SV=1
AATSQKNIALQ--TAID--QIEKNYGKGSIMRL---GGNN-S-E-RTIAVI
>tr|H0E2U6|H0E2U6_9ACTN/11-51 Protein RecA OS=Patulibacter medicamentivorans OX=1097667 GN=recA PE=3 SV=1
TTAKARDAALQ--GALQ--QIERQFGKGTVMRM---GDEG-A-I-GQVEAI
>tr|A0A0S8JRE3|A0A0S8JRE3_9BACT/3-43 Protein RecA OS=candidate division BRC1 bacterium SM23_51 OX=1703761 GN=recA PE=3 SV=1
RDAQDKQKALE--LALT--QIERSHGKGSIMRY---GQRP-A-D-MGVRAI
>tr|A0A139SK91|A0A139SK91_9BACT/12-51 Protein RecA OS=Cephaloticoccus capnophilus OX=1548208 GN=recA PE=3 SV=1
SSNVSREKNIE--LAVS--SITKQFGEGSIMRL---GSNQ---K-MAVDCL
>tr|B5JPT4|B5JPT4_9BACT/10-49 Protein RecA OS=Verrucomicrobiae bacterium DG1235 OX=382464 GN=recA PE=3 SV=1
PSSDDREKNVE--LAIS--AITKQFGEGSIMRL---GSGS---K-LNVDVI
>tr|D5ELH9|D5ELH9_CORAD/12-51 Protein RecA OS=Coraliomargarita akajimensis (strain DSM 45221 / IAM 15411 / JCM 23193 / KCTC 12865 / 04OKA010-24) OX=583355 GN=recA PE=3 SV=1
RSPESDRKNLD--LAIS--GINKQFGPGALMRL---GEAA---Q-MEVDTI
>tr|A0A0P0G9H5|A0A0P0G9H5_9BACT/11-50 Protein RecA OS=Candidatus Xiphinematobacter sp. Idaho Grape OX=1704307 GN=recA PE=3 SV=1
KAQVQRSQNLD--IALQ--QITKAYGEGAIMRL---RGSS---A-VSIEVI
>tr|A0A139TTS6|A0A139TTS6_9BACT/13-52 Protein RecA OS=Akkermansia sp. KLE1798 OX=1574265 GN=recA PE=3 SV=1
KLSAARKRNLD--LALT--QIQKDFGENAIMRL---GDNA---K-MEVDVI
>tr|A0A0R2XAI8|A0A0R2XAI8_9BACT/22-62 Protein RecA OS=Verrucomicrobia subdivision 6 bacterium BACL9 MAG-120924-bin69 OX=1655635 GN=recA PE=3 SV=1
SAKASERRNLD--LALQ--SIVKTYGENAIMRL---GDAA-A-K-LKIDVV
>tr|A0A0G3EF90|A0A0G3EF90_9BACT/6-46 Protein RecA OS=Kiritimatiella glycovorans OX=1307763 GN=recA PE=3 SV=1
EEESGGAQQLS--TVIA--QIQKQYGDGAIVRL---GDEG-R-R-KPVESI
>tr|B9XF42|B9XF42_PEDPL/45-85 Protein RecA OS=Pedosphaera parvula (strain Ellin514) OX=320771 GN=recA PE=3 SV=1
VISPTRQRDLE--AALS--TIIKSYGEGSIMRL---GEAN-A-H-QAIEVI
>tr|A6DUF6|A6DUF6_9BACT/6-45 Protein RecA OS=Lentisphaera araneosa HTCC2155 OX=313628 GN=recA PE=3 SV=1
TEKTDRDRNLN--LAIS--QINKEFGNGAIMKL---GDKP---H-SDVSVI
>tr|A0A142YE61|A0A142YE61_9PLAN/11-50 Protein RecA OS=Planctomyces sp. SH-PL62 OX=1636152 GN=recA PE=3 SV=1
KAASAEAKALN--TTLS--QIEKTFGAGSIMKL---GEGS---H-LEVEGI
>tr|F0SRX4|F0SRX4_RUBBR/11-50 Protein RecA OS=Rubinisphaera brasiliensis (strain ATCC 49424 / DSM 5305 / JCM 21570 / NBRC 103401 / IFAM 1448) OX=756272 GN=recA PE=3 SV=1
ADNGSSEKVLD--NALG--QIEKAFGKGSIMRL---SDNA---D-DAVPGI
>tr|A0A0S7X6Z1|A0A0S7X6Z1_9BACT/8-47 Protein RecA OS=Planctomycetes bacterium DG_58 OX=1703415 GN=recA PE=3 SV=1
KEPVGGEGSLD--RTVA--QIQKQYGEGAIMKL---GAEV---A-PYFDGI
>tr|A0A0S7XAP0|A0A0S7XAP0_9BACT/10-49 Protein RecA OS=Planctomycetes bacterium DG_23 OX=1703414 GN=recA PE=3 SV=1
PAGGSKEEALQ--HALS--QIERQFGKGVIKRL---GTEE---L-VEVPGI
>tr|A0A142Y2B0|A0A142Y2B0_9PLAN/25-64 Protein RecA OS=Pirellula sp. SH-Sr6A OX=1632865 GN=recA PE=3 SV=1
ESIYKREPGLK--TTLQ--QIEKQFGEGSIMPL---GGES---Q-LKIEGI
>tr|A0A0S8GRS9|A0A0S8GRS9_9BACT/9-48 Protein RecA OS=Phycisphaerae bacterium SM23_30 OX=1703411 GN=recA PE=3 SV=1
KTSPSAAGDLD--RTLA--QIEKQFGKGIIMHL---DDTT---I-TTVAGI
>tr|S4M1K7|S4M1K7_CHLPS/2-41 Protein RecA OS=Chlamydia psittaci 06-1683 OX=1112244 GN=recA PE=3 SV=1
-NVPDRKKALE--AAIA--YIEKQFGSGSIMSL---GKHS-A-S-HEISTI
>tr|C4GHA3|C4GHA3_9NEIS/18-58 Protein RecA OS=Kingella oralis ATCC 51147 OX=629741 GN=recA PE=3 SV=1
DKPTDKAAALK--AALA--QIEKSFGKGAIMKMD--GSTP---Q-EELQVI
>tr|B5Y8R3|B5Y8R3_COPPD/7-47 Protein RecA OS=Coprothermobacter proteolyticus (strain ATCC 35245 / DSM 5265 / BT) OX=309798 GN=recA PE=3 SV=1
QNQDDKQKALD--MTVQ--YVEKRFGKGSLMRL---GETG-S-R-MQVETI
>tr|A0A0F6YG73|A0A0F6YG73_9DELT/2-42 Protein RecA OS=Sandaracinus amylolyticus OX=927083 GN=recA PE=3 SV=1
TSMKEKLKAVQ--QAVS--AIEKQFGKGAIMAL---GEPR-N-I-EPVAVI
>tr|A0A0S8ERS2|A0A0S8ERS2_9DELT/2-38 Protein RecA OS=Myxococcales bacterium SG8_38_1 OX=1703408 GN=recA PE=3 SV=1
---KHPLKAVD--ALLQ--DVEKQFGKGAMMRL---GDRK---A-ERVPCI
>tr|A0A017TI00|A0A017TI00_9DELT/13-53 Protein RecA OS=Chondromyces apiculatus DSM 436 OX=1192034 GN=recA PE=3 SV=1
SMTAEKVRTVK--TIVG--SIEKQFGKGAIMSLE--GEDG---V-HDINVI
>tr|A0A0K1Q1A4|A0A0K1Q1A4_9DELT/3-43 Protein RecA OS=Labilithrix luteola OX=1391654 GN=recA PE=3 SV=1
EQITEKMKVLK--GVIT--TVEKQFGKGAIMAL---GDED-G-T-EPISTI
>tr|A0A0K1PFB4|A0A0K1PFB4_9DELT/9-48 Protein RecA OS=Vulgatibacter incomptus OX=1391653 GN=recA PE=3 SV=1
ERMSEKAKALA--AALS--GIRKQYGEGSIMAM---GEGS---Q-QAIEVI
>tr|D0LY09|D0LY09_HALO1/8-47 Protein RecA OS=Haliangium ochraceum (strain DSM 14365 / JCM 11303 / SMP-2) OX=502025 GN=recA PE=3 SV=1
PAQSNKSKILE--DALR--VIKKQFGNGAIMRL---GGQD---V-TQVAVI
>tr|A0A0G1DV75|A0A0G1DV75_9BACT/11-50 Protein RecA OS=candidate division TM6 bacterium GW2011_GWF2_43_17 OX=1619085 GN=recA PE=3 SV=1
NSSVERRQALD--AVFA--HIDKQYGKGSIMLL---GQAP---L-ITVDTI
>tr|V6DFB1|V6DFB1_9DELT/11-50 Protein RecA OS=Candidatus Babela massiliensis OX=673862 GN=recA PE=3 SV=1
VEGDSKKQALD--VILS--QIEKQYGKGSVMFL---GQST---A-LDVEAI
>tr|A0A0F9YC27|A0A0F9YC27_9BACT/17-56 Protein RecA OS=candidate division TM6 bacterium GW2011_GWF2_30_66 OX=1619078 GN=recA PE=3 SV=1
QDVSFKKKALE--VTFA--QIDKQYGNGAVMLL---GQTA---K-NKVEVI
>tr|A0A0F9YVB6|A0A0F9YVB6_9BACT/16-55 Protein RecA OS=candidate division TM6 bacterium GW2011_GWF2_32_72 OX=1619079 GN=recA PE=3 SV=1
NEFDAKKKALE--VTFA--QIDKQYGQGSVMML---GQSE---N-RKFDVI
>tr|A0A0G0CQS1|A0A0G0CQS1_9BACT/16-56 Protein RecA OS=candidate division TM6 bacterium GW2011_GWF2_33_332 OX=1619080 GN=recA PE=3 SV=1
ILSEEKIKVLE--IAFA--QIDKEYGKGSVMIL---GQNS-A-C-KNLETI
>tr|A0A0G0L9Y1|A0A0G0L9Y1_9BACT/14-53 Protein RecA OS=candidate division TM6 bacterium GW2011_GWF2_38_10 OX=1619084 GN=recA PE=3 SV=1
SKAGEKVQALE--AAFA--QIDKQFGKGSIMLL---GQRA---A-DKIDVV
>tr|A0A0G0V7S0|A0A0G0V7S0_9BACT/19-60 Protein RecA OS=candidate division TM6 bacterium GW2011_GWE2_41_16 OX=1619075 GN=recA PE=3 SV=1
AEIQSKKKMLD--VVFG--QIDKQYGKGSVMLL---GQNSEA-M-AAVDVI
>tr|C3WFQ8|C3WFQ8_FUSMR/6-45 Protein RecA OS=Fusobacterium mortiferum ATCC 9817 OX=469616 GN=recA PE=3 SV=1
DEVNDREKALE--MAMK--QIKKDFGEGSIMKL---GSNQ---S-MAVETI
>tr|C7NBP0|C7NBP0_LEPBD/14-53 Protein RecA OS=Leptotrichia buccalis (strain ATCC 14201 / DSM 1135 / JCM 12969 / NCTC 10249 / C-1013-b) OX=523794 GN=recA PE=3 SV=1
KGLTEKEKMLD--LALK--QIQKDYGEGAVMKL---GENQ---K-MNIRAI
>tr|J5H293|J5H293_9FIRM/11-50 Protein RecA OS=Peptostreptococcaceae bacterium AS15 OX=936556 GN=recA PE=3 SV=1
EEVVDKKKALD--KALS--DIQKEFGKGSIMLL---GENT---K-MNVEAI
>tr|J5WRE2|J5WRE2_9FIRM/11-50 Protein RecA OS=Peptoanaerobacter stomatis OX=796937 GN=recA PE=3 SV=1
EEVVDKKKALE--DVLA--RIEKDFGKGAIMLL---GENT---K-MNVETI
>tr|A0A095ZFP0|A0A095ZFP0_9FIRM/2-38 Protein RecA OS=Tissierellia bacterium S7-1-4 OX=1284708 GN=recA PE=3 SV=1
---SEKEKALE--KVME--QITKQFGKGSIMKL---GDKT---S-MQVASI
>tr|A0A133YCN9|A0A133YCN9_9FIRM/17-56 Protein RecA OS=Clostridiales bacterium KA00274 OX=1497955 GN=recA PE=3 SV=1
VSSEERDEALK--AALA--AIDKKFGAGSIMVL---GKAP---D-QNITVI
>tr|C7GZA3|C7GZA3_9FIRM/15-55 Protein RecA OS=Eubacterium saphenum ATCC 49989 OX=592031 GN=recA PE=3 SV=1
KDDKEKERALN--DALD--LITKQFGKGSIMRL---GEGA-L-Y-DEVDVI
>tr|A0A0B4S120|A0A0B4S120_9FIRM/13-52 Protein RecA OS=Parvimonas micra OX=33033 GN=recA PE=3 SV=1
EDKDERKKALS--IALE--KIEKDFGKGIIMRM---GDAP---K-VNIESI
>tr|A0A0N8W8Y0|A0A0N8W8Y0_9BACT/2-40 Protein RecA OS=Candidatus Cloacimonas sp. SDB OX=1732214 GN=recA PE=3 SV=1
-TVKDKKSALK--TAIS--QLDKQFGIGTVMRL---GEKP---K-IDVNII
>tr|B0VJL1|B0VJL1_CLOAI/2-40 Protein RecA OS=Cloacimonas acidaminovorans (strain Evry) OX=459349 GN=recA PE=3 SV=1
-LDKNKDAALK--TAIS--QLEKKYGVGTLMRL---GDKP---H-QVVDVI
>tr|A0A0M1JCS7|A0A0M1JCS7_9GAMM/6-46 Protein RecA OS=Achromatium sp. WMS2 OX=1604835 GN=recA PE=3 SV=1
ASDDSRKKNLA--VVLS--QIEKQFGKGTIMRF---GDSA-A-I-PDIGFI
>tr|D2Z519|D2Z519_9BACT/5-44 Protein RecA OS=Dethiosulfovibrio peptidovorans DSM 11002 OX=469381 GN=recA PE=3 SV=1
KKTMTREDILE--VAID--DIRSKFGDGSIMRL---GDDT---L-ANVEVI
>tr|H0UJ18|H0UJ18_9BACT/5-44 Protein RecA OS=Jonquetella anthropi DSM 22815 OX=885272 GN=recA PE=3 SV=1
QAPTTKEEVLT--QAID--EIRSKFGEGSIMRL---GDNK---A-IQADVI
>tr|G7V9N6|G7V9N6_THELD/7-46 Protein RecA OS=Thermovirga lienii (strain ATCC BAA-1197 / DSM 17291 / Cas60314) OX=580340 GN=recA PE=3 SV=1
KQEITREDVLD--LALR--DIKSKFGEGAIMCL---GEER---T-SSVEVI
>tr|I4BYK6|I4BYK6_ACEMN/5-44 Protein RecA OS=Acetomicrobium mobile (strain ATCC BAA-54 / DSM 13181 / JCM 12221 / NGA) OX=891968 GN=recA PE=3 SV=1
EGSKTREDILQ--QAIS--DIKSKFGDGAIMRL---GDGN---V-SSVDVI
>tr|G9PVW9|G9PVW9_9BACT/3-42 Protein RecA OS=Synergistes sp. 3_1_syn1 OX=457415 GN=recA PE=3 SV=1
KKAVTKEDILA--QALG--EIRGKFGDGSIMRL---GDEV---Q-HAVEVI
>tr|A0A101EEH9|A0A101EEH9_9BACT/5-44 Protein RecA OS=bacterium 42_11 OX=1635281 GN=recA PE=3 SV=1
KVSSERERMLK--EAIS--RIEKSFGKGAIMRL---GEES---L-TTVEVI
>tr|M1E4W4|M1E4W4_9FIRM/2-41 Protein RecA OS=Thermodesulfobium narugense DSM 14796 OX=747365 GN=recA PE=3 SV=1
SDKTDQERSID--SAIS--QIERRFGKGSIMRL---GEAE---P-PKVDVI
>tr|E8T5I0|E8T5I0_THEA1/11-50 Protein RecA OS=Thermovibrio ammonificans (strain DSM 15698 / JCM 12110 / HB-1) OX=648996 GN=recA PE=3 SV=1
PSKEEKLKVLE--SAIK--RIKKEFGEGAIMRL---GETP---V-ERVPAI
>tr|A0A101EZG7|A0A101EZG7_9BACT/2-41 Protein RecA OS=Acetothermia bacterium 64_32 OX=1635286 GN=recA PE=3 SV=1
-AADKKREVLE--SVLK--QIKKSYGEGAIMWL---GERA-V-A-SGIEVI
>tr|A0A0Q0WKA8|A0A0Q0WKA8_9DELT/9-48 Protein RecA OS=Desulfuromonas sp. SDB OX=1735325 GN=recA PE=3 SV=1
IPDQDKDKALS--SAMN--LIEKQYGKGSIMRL---GDDV---R-LNVPSI
>sp|P0C2U4|RECA_LACLA/15-54 Protein RecA, chromosomal OS=Lactococcus lactis subsp. lactis (strain IL1403) OX=272623 GN=recA PE=3 SV=1
KYGAERDKALA--DALA--LIEKDFGKGSLMRL---GEAA---N-QKVSVV
>tr|A0A101IH17|A0A101IH17_9BACT/2-41 Protein RecA OS=Thermotogales bacterium 46_20 OX=1635293 GN=recA PE=3 SV=1
-TSRDKKAALD--RAIR--EIEKQFGKGSVMLL---GSQE-S-K-QTADVI
>tr|A0A101EVL6|A0A101EVL6_9THEM/4-44 Protein RecA OS=Thermotoga sp. 50_1627 OX=1635260 GN=recA PE=3 SV=1
KEQKQKLEVLE--KAIK--KIESSYGKGSIMIL---GEEA-Q-V-TPVEVI
>sp|A6LM62|RECA_THEM4/2-42 Protein RecA OS=Thermosipho melanesiensis (strain DSM 12029 / CIP 104789 / BI429) OX=391009 GN=recA PE=3 SV=1
SDNKQKKEVLK--KAIG--KIEKTFGKGSIMFL---GEEN-A-V-QNIETI
>tr|A0A0C7NVD2|A0A0C7NVD2_9BACT/6-46 Protein RecA OS=Defluviitoga tunisiensis OX=1006576 GN=recA PE=3 SV=1
SKDINKDALLE--KLVK--ELEKTHGTGSVMIM---GKGL-D-N-RDISVV
>tr|H2J3E9|H2J3E9_MARPK/15-56 Protein RecA OS=Marinitoga piezophila (strain DSM 14283 / JCM 11233 / KA3) OX=443254 GN=recA PE=3 SV=1
NKGVNKEEMLD--KLVK--ELEKNYGQGSIMIL---GKGLED-E-RKLDIV
>tr|G2KUT0|G2KUT0_LACSM/8-47 Protein RecA OS=Lactobacillus sanfranciscensis (strain TMW 1.1304) OX=714313 GN=recA PE=3 SV=1
NAQDARQAELD--KALK--QIKKEFGTGAIMRM---GETP---E-NTVSAI
>tr|A0A0R1N9P9|A0A0R1N9P9_9LACO/15-54 Protein RecA OS=Lactobacillus perolens DSM 12744 OX=1423792 GN=recA PE=3 SV=1
KEGQEKDKALQ--KALT--DIEKAFGAGAIMRM---GDKP---R-MQVDTI
>tr|Q034K4|Q034K4_LACP3/14-53 Protein RecA OS=Lactobacillus paracasei (strain ATCC 334 / BCRC 17002 / CIP 107868 / KCTC 3260 / NRRL B-441) OX=321967 GN=recA PE=3 SV=1
SDATDRDTQLE--KALQ--KIKKAFGEGAVMKM---GDRP---E-LKVDVV
>tr|A0A0R1HL14|A0A0R1HL14_9LACO/10-49 Protein RecA OS=Lactobacillus kimchicus JCM 15530 OX=1302272 GN=recA PE=3 SV=1
SKMTDKQKALE--KAMK--DITKKFGTGAIMSM---GEKP---N-QHVEVT
>tr|A0A0R1HMA7|A0A0R1HMA7_9LACO/14-53 Protein RecA OS=Lactobacillus algidus DSM 15638 OX=1423719 GN=recA PE=3 SV=1
KDGKEREAALE--KALS--AITKEFGQGAIMKM---GDKA---D-TKIDVN
>tr|A0A0R1R5F0|A0A0R1R5F0_9LACO/16-55 Protein RecA OS=Lactobacillus manihotivorans DSM 13343 = JCM 12514 OX=1423769 GN=recA PE=3 SV=1
TDADARQVALD--KALK--KITKEFGDGAVMKM---GEKS---L-TNVEVV
>tr|A0A0R1ZKG2|A0A0R1ZKG2_9LACO/13-52 Protein RecA OS=Lactobacillus sharpeae JCM 1186 = DSM 20505 OX=1291052 GN=recA PE=3 SV=1
TDADAKKKALA--EALK--KIEKNYGSGAVMRM---GEKS---S-IEVDAV
>tr|A0A0R1XCR5|A0A0R1XCR5_9LACO/22-61 Protein RecA OS=Lactobacillus harbinensis DSM 16991 OX=1122147 GN=recA PE=3 SV=1
KEKPERAKALQ--KALA--DIEKEYGKGAIMKM---GEKP---N-MDIQTI
>tr|A0A0H3XN08|A0A0H3XN08_9MOLU/13-52 Protein RecA OS=Spiroplasma eriocheiris OX=315358 GN=recA PE=3 SV=1
VTNSDPDNILK--NVMK--EIERTYGKGAVMKL---GDKS---H-LTIEAV
>tr|S5MJ35|S5MJ35_9MOLU/19-58 Protein RecA OS=Spiroplasma diminutum CUAS-1 OX=1276221 GN=recA PE=3 SV=1
NNNIYDDPAFK--NVLK--DIEKTFGKGSIMKL---GDSV---N-SVIEVI
>tr|W6A9K9|W6A9K9_9MOLU/10-49 Protein RecA OS=Spiroplasma sabaudiense Ar-1343 OX=1276257 GN=recA PE=3 SV=1
NENLTQEEILS--NVIN--EIEKSFGRGSIMKL---GDLN---N-QNIKTI
>sp|Q6F1R0|RECA_MESFL/4-43 Protein RecA OS=Mesoplasma florum (strain ATCC 33453 / NBRC 100688 / NCTC 11704 / L1) OX=265311 GN=recA PE=3 SV=2
KNEIWKNEALI--SALK--TIEKNYGKEALVVY---NEGD---D-IDHDVI
>sp|P62218|RECA_MYCMS/15-54 Protein RecA OS=Mycoplasma mycoides subsp. mycoides SC (strain PG1) OX=272632 GN=recA PE=3 SV=1
ESQMWNSKELK--EAIK--EIEKMFGKGSIMVL---GQSD---N-LNVETF
>tr|N9UA31|N9UA31_9MOLU/3-42 Protein RecA OS=Mycoplasma alkalescens 14918 OX=1188234 GN=recA PE=3 SV=1
EDKTKKIADIN--QILK--EIEKEFGKESIMLL---GEGP---D-IIPETF
>tr|A0A063YB97|A0A063YB97_9MOLU/2-40 Protein RecA OS=Mycoplasma hyosynoviae OX=29559 GN=recA PE=3 SV=1
-DSLENNKELQ--EALK--EIEKKFGKESIMIL---GSKP---D-IIPEVI
>tr|W5UTD7|W5UTD7_9MOLU/2-37 Protein RecA OS=Mycoplasma bovoculi M165/69 OX=743966 GN=recA PE=3 SV=1
----SNTNLLK--QALS--EIKKKFGKESIMLL---GDKP---P-IDTEVV
>sp|P29226|RECA_MYCPU/8-47 Protein RecA OS=Mycoplasma pulmonis (strain UAB CTIP) OX=272635 GN=recA PE=3 SV=2
NQNNQINKIIK--STIE--EIEKKFGNESIMLL---GQKE---K-CDVDVF
>tr|A0A168RMX7|A0A168RMX7_9MOLU/3-40 Protein RecA OS=Mycoplasma gallinarum OX=29557 GN=recA PE=3 SV=1
---KITSKEIK--QTLN--EITKKFGDEAIMLF---DENN-I-D-MSIETF
>tr|A5IYZ1|A5IYZ1_MYCAP/6-46 Protein RecA OS=Mycoplasma agalactiae (strain PG2) OX=347257 GN=recA PE=3 SV=1
NENNKQMDLIK--RTLN--EITRKFGQEAIMMF---NQDS-I-D-EQVETF
>tr|A0A059XWC8|A0A059XWC8_9MOLU/2-41 Protein RecA OS=Mycoplasma californicum OX=2113 GN=recA PE=3 SV=1
-DKNKLDQNVQ--KAIA--DITKKFGEEAIAFF---DREN-L-S-QNIKTI
>tr|F9QD15|F9QD15_9MOLU/2-38 Protein RecA OS=Mycoplasma anatis 1340 OX=1034808 GN=recA PE=3 SV=1
---NDKKKIID--EAIS--EISKKFGNESIMYL---GDVP---Q-ADIDTF
>tr|D4XWW3|D4XWW3_9MOLU/2-41 Protein RecA OS=Mycoplasma alligatoris A21JP2 OX=747682 GN=recA PE=3 SV=1
KDENQKNIIIK--EALS--SIGKKFGKESIMLL---GGVP---D-ISIDTF
>tr|L0RU87|L0RU87_MYCC1/10-49 Protein RecA OS=Mycoplasma cynos (strain C142) OX=1246955 GN=MCYN0042 PE=3 SV=1
NNQIEPKTIIK--NAIN--QIEKKFGKESIMLL---GDVP---D-ISIETF
>tr|A0A0R2F265|A0A0R2F265_9LACO/20-59 Protein RecA OS=Lactobacillus similis DSM 23365 = JCM 2765 OX=1423804 GN=recA PE=3 SV=1
EDQKARQAELD--KALS--KIEKNFGKGAVMRM---GDSP---L-TEVQRF
>tr|D8M4M1|D8M4M1_BLAHO/41-80 Recombinase A protein (RecA) OS=Blastocystis hominis OX=12968 GN=GSBLH_T00002960001 PE=3 SV=1
NPNELKELALK--NAIK--QLETQFGKGSVMKL---GSKS---H-LDVPVI
>tr|A0A133ZT53|A0A133ZT53_9BACL/12-51 Protein RecA OS=Gemella asaccharolytica OX=502393 GN=recA PE=3 SV=1
NTPSNREEALA--KAIK--EIEKVYGKGSIMNL---EGDY---T-VKVESI
>tr|C5NYN6|C5NYN6_9BACL/16-55 Protein RecA OS=Gemella haemolysans ATCC 10379 OX=546270 GN=recA PE=3 SV=1
DDLKARQAAIN--EAIK--VIEKEYGKGAIMDI---SSEN---P-IKVEAV
>tr|D4JWK0|D4JWK0_9FIRM/17-58 Protein RecA OS=[Eubacterium] siraeum 70/3 OX=657319 GN=recA PE=3 SV=1
TTPEEKKKALD--TAME--QIIKNYGQGAVMFL---GGEGNK-K-LDVESV
>tr|C1D2C5|C1D2C5_DEIDV/2-39 Protein RecA OS=Deinococcus deserti (strain VCD115 / DSM 17065 / LMG 22923) OX=546414 GN=recA PE=3 SV=1
--DTDQHKALQ--TAMS--QIEKQFGKGSIMKL---GADS---K-LDVQAI
>tr|W6TI79|W6TI79_HOLOB/3-39 Protein RecA OS=Holospora obtusa F1 OX=1399147 GN=recA PE=3 SV=1
---HHTTHALQ--NAIA--QIEKAFGKGSVLCL---EQEA---A-EQVEVV
>tr|Q4BUQ0|Q4BUQ0_CROWT/5-44 Protein RecA OS=Crocosphaera watsonii WH 8501 OX=165597 GN=recA PE=3 SV=1
TNNPDKEKALG--LVLN--QIERNFGKGSIMRL---GDAA---R-MKVETI
>tr|U5QH01|U5QH01_9CYAN/46-85 Protein RecA OS=Gloeobacter kilaueensis JS1 OX=1183438 GN=recA PE=3 SV=1
AEDPQKQKALK--MVLT--QIKRNFGEGAIMRL---GEST---R-IKVETV
>tr|A0A0N8KM46|A0A0N8KM46_9CYAN/16-55 Protein RecA OS=Phormidesmis priestleyi Ana OX=1666911 GN=recA-2 PE=3 SV=1
APSSERQQALG--RVLT--QIERSFGQGSIMRL---GTAQ---K-LKVETI
>tr|K0SIK3|K0SIK3_THAOC/57-96 Uncharacterized protein OS=Thalassiosira oceanica CCMP1005 OX=637379 GN=THAOC_14458 PE=3 SV=1
GINPAKKAALD--GVLQ--RIERNYGRGSVVML---GDAD---R-MTVDCF
>tr|D8LH04|D8LH04_ECTSI/75-114 Recombinase A OS=Ectocarpus siliculosus OX=2880 GN=RecA PE=3 SV=1
EAIDPRRQALD--GVLH--QIERCYGRGSILKM---GDTT---S-MDVETS
>tr|A4S409|A4S409_OSTLU/5-44 Uncharacterized protein OS=Ostreococcus lucimarinus (strain CCE9901) OX=436017 GN=OSTLU_26240 PE=3 SV=1
GSAEAKKKALA--RVLD--EIDSNFGAGAIMRL---GEAG---K-AKVATF
>tr|M1V8A1|M1V8A1_CYAM1/70-109 DNA repair and recombination protein RecA, chloroplast OS=Cyanidioschyzon merolae (strain 10D) OX=280699 GN=CYME_CMK061C PE=3 SV=1
EDAAAKLHSLK--QVLD--QIEKTHGRGSIMRL---GEVD---R-MRVETT
>tr|A0A0Q4B7P4|A0A0Q4B7P4_9BACE/21-60 Protein RecA OS=Candidatus Bacteroides periocalifornicus OX=1702214 GN=recA PE=3 SV=1
GIDPGKLKALS--VAME--KIEKDFGKGAIMAL---GQMP---A-FDGTAI
>tr|Q2RLQ9|Q2RLQ9_MOOTA/1-39 Protein RecA OS=Moorella thermoacetica (strain ATCC 39073 / JCM 9320) OX=264732 GN=recA PE=3 SV=1
-METGREQALS--KALA--EIEKKHGKGAIMRL---GQQE---R-LNVEAL
>tr|A5CCL6|A5CCL6_ORITB/3-37 Protein RecA OS=Orientia tsutsugamushi (strain Boryong) OX=357244 GN=recA PE=3 SV=1
-----KEHTLD--DVLS--IINKTHGKGSIMRC---NQRP---I-GKAQVI
>tr|A0A139DTX1|A0A139DTX1_9DELT/2-38 Protein RecA OS=Candidatus Adiutrix intracellularis OX=1705730 GN=recA PE=3 SV=1
---EARDKALN--AALE--QIEKGFGKGSIMKL---GERE---Q-VDIPVI
>sp|B3R0F8|RECA_PHYMT/9-48 Protein RecA OS=Phytoplasma mali (strain AT) OX=482235 GN=recA PE=3 SV=1
NKKENNLKILE--ETIK--EVEKQFGKGSIFKL---NSNN---N-QSIETI
>tr|A0A0P7KCV1|A0A0P7KCV1_9MOLU/2-41 Protein RecA OS='Echinacea purpurea' witches'-broom phytoplasma OX=1123738 GN=recA PE=3 SV=1
SKEIFKKPPLT--QTIC--EIEKIFGKGSIMQM---NSDK---V-EPIESI
>tr|W8GMG5|W8GMG5_9MOLU/1-39 Protein RecA OS=Candidatus Hepatoplasma crinochetorum Av OX=1427984 GN=recA PE=3 SV=1
-MKNINQNEIN--SLFK--EIEKEFGKGSILNL---DKSN---N-YDILTI
>tr|R6XVP0|R6XVP0_9FIRM/11-50 Protein RecA OS=Firmicutes bacterium CAG:345 OX=1263020 GN=recA PE=3 SV=1
LDDSSAEERLE--ETLK--KIEVTFGKGSIMKL---GDRA---V-VDVSVI
>tr|R7FJB1|R7FJB1_9CLOT/13-52 Protein RecA OS=Clostridium sp. CAG:288 OX=1262791 GN=recA PE=3 SV=1
MATDGLEKELI--ETLD--KIEKAYGKGAIMKL---GDKS---H-IDTEVI
>tr|A0A0W8CZV8|A0A0W8CZV8_PHYNI/45-85 RecA protein OS=Phytophthora nicotianae OX=4790 GN=AM587_10010009 PE=3 SV=1
ASGSDRSAALT--MAIR--QIESSFGKGAVMQL---GSTK-T-A-ERVDVI
>tr|A0A0C2D4J8|A0A0C2D4J8_9DELT/18-59 Protein RecA OS=Enhygromyxa salina OX=215803 GN=recA PE=3 SV=1
DDDSPLRQTVR--NTVA--SICERFGKGAIMAL---GGDP-GDQ-PRYDAV
>sp|Q75JL2|RECAM_DICDI/81-121 Mitochondrial DNA repair protein recA homolog OS=Dictyostelium discoideum OX=44689 GN=recA PE=3 SV=1
SKKSASSSSME--NVLK--ELEKSFGKGTLMKL---GSQF-S-T-QKVEVI
>tr|A0A0L0DU68|A0A0L0DU68_THETB/44-85 RecA protein OS=Thecamonas trahens ATCC 50062 OX=461836 GN=AMSG_11134 PE=3 SV=1
RKAAGRPGSLE--EAIK--MVELSCGKGSLTKL---GAAA-AET-APIDVI
>tr|L1MMY0|L1MMY0_9BACT/11-50 Protein RecA OS=Prevotella sp. oral taxon 473 str. F0040 OX=1035197 GN=recA PE=3 SV=1
AKTCPRIKALQ--AAMR--QIEKDFGRGSVMFL---GQQP---T-EPIEVI
>tr|R5LRQ1|R5LRQ1_9SPIR/12-51 Protein RecA OS=Brachyspira sp. CAG:700 OX=1262760 GN=recA PE=3 SV=1
IKKDGKNEAID--AITD--QINKKYGPGSFMRL---GSNK---T-VNVDVI
>tr|A0A0G1A0J8|A0A0G1A0J8_9BACT/8-47 Protein RecA OS=Parcubacteria group bacterium GW2011_GWC1_41_7 OX=1618904 GN=recA PE=3 SV=1
VEHIGKAESLE--GFMD--SLQREFGEGIVMTL---GSAQ---K-VDVDAI
>tr|A0A0R1RJW1|A0A0R1RJW1_9LACO/31-70 Protein RecA OS=Lactobacillus rossiae DSM 15814 OX=1114972 GN=recA PE=3 SV=1
DDAKGRATSLD--KALT--KIKKSFGDTAVIKM---SDSA---N-SNIERN
>tr|C0HJ69|C0HJ69_MAIZE/61-100 DNA repair protein recA homolog 1 chloroplastic OS=Zea mays OX=4577 GN=100282426 PE=2 SV=1
PRLVDRQKVLD--AAMN--DINNSFGKGSVTRL---GSAG---G-AFVETF
>tr|A0A0U3PTS8|A0A0U3PTS8_9MOLU/4-43 Protein RecA OS=Mycoplasma sp. (ex Biomphalaria glabrata) OX=1749074 GN=recA PE=3 SV=1
TNMTNNQDSLN--NVIL--EMEKKYGKGSAVFL---GAKS---N-NSVESV
>tr|A0A097SSS8|A0A097SSS8_9MOLU/1-37 Protein RecA OS=Candidatus Mycoplasma girerdii OX=1318617 GN=recA PE=3 SV=1
---MDEQKIFE--AALK--QIEVQFGKGYLSSF---TKEH---V-ENVDVI
>tr|G4EM56|G4EM56_MYCIO/1-34 Protein RecA OS=Mycoplasma iowae 695 OX=1048830 GN=recA PE=3 SV=1
----MEYKIFN--ETIK--EMEKKYGKETFCYF---DD-----N-DKVEVI
>sp|Q8EVC7|RECA_MYCPE/2-37 Protein RecA OS=Mycoplasma penetrans (strain HF-2) OX=272633 GN=recA PE=3 SV=1
-NSMTEQKALE--LAIK--EIEKKFGKETF------SQSE---S-FDNQVI
>sp|Q9PR61|RECA_UREPA/2-39 Protein RecA OS=Ureaplasma parvum serovar 3 (strain ATCC 700970) OX=273119 GN=recA PE=3 SV=1
----KENNNLEKLDPIA--TLETKFAKSSYFIA---DEIK---D-EKINAI
>tr|F2DQG8|F2DQG8_HORVV/57-97 Predicted protein OS=Hordeum vulgare subsp. vulgare OX=112509 PE=2 SV=1
ENMSKKDLALH--QAID--QITTSFGKGAIMWL---GRSE-G-H-REVPVV
>tr|A0A067KPX0|A0A067KPX0_JATCU/54-94 Uncharacterized protein OS=Jatropha curcas OX=180498 GN=JCGZ_07435 PE=3 SV=1
DNMSKKEVALQ--HALD--QITSAFGKGSIMWF---GRSI-A-P-KDVPVV
>tr|A0A0E0BI75|A0A0E0BI75_9ORYZ/64-104 Uncharacterized protein OS=Oryza glumipatula OX=40148 PE=3 SV=1
ANIKKKDFALQ--QALD--QIKSAFGEESIMWL---NHSY-G-P-KEVPVI
>tr|A0A0A0LFR1|A0A0A0LFR1_CUCSA/45-85 Uncharacterized protein OS=Cucumis sativus OX=3659 GN=Csa_2G000415 PE=3 SV=1
KKLSKKELALQ--QALG--QITTTFGKGSIMWL---GRSA-S-S-KNVPVV
>tr|A0A176VLD6|A0A176VLD6_MARPO/57-97 Uncharacterized protein OS=Marchantia polymorpha subsp. ruderalis OX=1480154 GN=AXG93_2269s1160 PE=3 SV=1
RTVDEKEVALQ--AALA--NIAAKFGRETIMRL---GDMA-G-P-RQVPVI
>tr|D8U914|D8U914_VOLCA/221-260 Uncharacterized protein OS=Volvox carteri f. nagariensis OX=3068 GN=VOLCADRAFT_121385 PE=3 SV=1
APPSYKAKLFN--DTVD--RIARRFGENTIMRL---SESV---S-ANVDTF
>tr|A0A140DUR3|A0A140DUR3_9FIRM/14-52 Protein RecA OS=Faecalibaculum rodentium OX=1702221 GN=recA PE=3 SV=1
RADAASDARYE--QLMK--EIEQKFGPGTVIRL---GELT-----AEYPHL
>tr|V4U5B9|V4U5B9_9ROSI/61-101 Uncharacterized protein OS=Citrus clementina OX=85681 GN=CICLE_v10005129mg PE=3 SV=1
AKIMQKDNALR--LALS--QLANDFGKESMLSL---KRFF-S-S-RRGPVI
>tr|D7TSA5|D7TSA5_VITVI/64-104 Uncharacterized protein OS=Vitis vinifera OX=29760 GN=VIT_00s0252g00010 PE=3 SV=1
VKAAEKDTALR--LAIS--RLAGDFGRESMLSL---QRFF-V-S-RHAPVI
>tr|A0A0D2SW25|A0A0D2SW25_GOSRA/57-97 Uncharacterized protein OS=Gossypium raimondii OX=29730 GN=B456_007G355600 PE=3 SV=1
NKEIKKDGALR--EALS--QLAGDFGRESMLSF---QRFF-R-S-RHTPVI
>tr|B9T6M8|B9T6M8_RICCO/59-99 DNA repair protein reca, putative OS=Ricinus communis OX=3988 GN=RCOM_1277280 PE=3 SV=1
SEAMEKHNKLF--LALK--EISGEFCRESMLSL---HRFF-S-S-RQASVI
>tr|A0A059DH68|A0A059DH68_EUCGR/67-107 Uncharacterized protein OS=Eucalyptus grandis OX=71139 GN=EUGRSUZ_A02303 PE=3 SV=1
VKMMERENALR--HALS--SLAGDFGRESMLSL---RRFF-S-S-RRQPVI
>tr|A0A0A0L331|A0A0A0L331_CUCSA/66-106 Uncharacterized protein OS=Cucumis sativus OX=3659 GN=Csa_4G338990 PE=3 SV=1
TKTTEKDTALH--SAIS--QVAADFGKDSKLFL---QRFL-S-S-RFAPVI
>tr|V7CY00|V7CY00_PHAVU/60-100 Uncharacterized protein OS=Phaseolus vulgaris OX=3885 GN=PHAVU_001G128600g PE=3 SV=1
VKAAERANALC--MAVS--QLASEFSKESMLSL---QKFF-G-V-RRAQVI
>tr|W9R6I7|W9R6I7_9ROSA/96-136 DNA repair protein recA-2-like protein OS=Morus notabilis OX=981085 GN=L484_016564 PE=3 SV=1
AKATEKDAALH--LALS--RLSNEFGRESTLSL---QRFF-G-V-RHVPVI
>tr|B1N670|B1N670_SOLLC/54-94 Putative recA protein OS=Solanum lycopersicum OX=4081 GN=101263651 PE=3 SV=1
TKTSEKASALH--SALS--QLEGDFCKESRLSL---QRFF-G-A-RRTPVI
>tr|A0A022PSD5|A0A022PSD5_ERYGU/61-101 Uncharacterized protein OS=Erythranthe guttata OX=4155 GN=MIMGU_mgv1a026986mg PE=3 SV=1
SKVTEKDTALR--MALS--KISGEFGKESMLSL---HRFF-G-A-RRAPVI
>tr|A0A0K9RW12|A0A0K9RW12_SPIOL/68-108 Uncharacterized protein OS=Spinacia oleracea OX=3562 GN=SOVF_021920 PE=3 SV=1
GAAKEKHTALR--GALT--QLASGFGQECMLSL---PNFF-I-P-RCASVI
>tr|K3Z6Y3|K3Z6Y3_SETIT/56-96 Uncharacterized protein OS=Setaria italica OX=4555 GN=LOC101764834 PE=3 SV=1
AKALEKESSLN--VAVS--QLASDFDRESNLCL---ERFS-R-T-RRASVI
>tr|A0A0K9Q2N8|A0A0K9Q2N8_ZOSMR/57-99 RecA OS=Zostera marina OX=29655 GN=ZOSMA_123G00480 PE=3 SV=1
AIKLDKDTTLN--NALSQLQVEGYFDKESQLWL---SRFF-L-H-RYTQVV
>tr|A0A0H1S295|A0A0H1S295_9MOLU/5-44 Recombinase A OS=Mycoplasmataceae bacterium RC_NB112A OX=1524337 GN=recA PE=3 SV=1
KKETTPSREAQ--EIIE--EINKKYREGIITTL---GESK---F-KDYPTL
>tr|A0A0H1SK86|A0A0H1SK86_9MOLU/12-51 Protein RecA OS=Mycoplasmataceae bacterium RV_VA103A OX=1528105 GN=recA PE=3 SV=1
EVSSNVLAELE--DIVE--SIKKDFGEESVILL---GENE---K-KPREVI
>tr|Q853A2|Q853A2_BPMBZ/3-35 Uncharacterized protein OS=Mycobacterium phage Bxz1 OX=205877 GN=201 PE=4 SV=1
-----NNPQLA--KLLS--DVQNKYGENAVMMA---KDM------VTYPPV
