# Supplementary material for: New insights into the structures and interactions of bacterial Y-family DNA polymerases
Source: Nucleic Acids Res. 2019 Mar 27;47(9):4393–405. doi: 10.1093/nar/gkz198 (PMC6511836; doi:10.1093/nar/gkz198)
Supplement: Supplementary Data [file gkz198_supplemental_files.zip › Supplementary_file_2_ecoRecA-ecoUmuC-CT_complex_model.pdb]

EXPDTA    THEORETICAL MODEL, MODELLER 9.16 2018/09/12 07:26:57
REMARK   6 MODELLER OBJECTIVE FUNCTION:      1664.0776
REMARK   6 MODELLER BEST TEMPLATE % SEQ ID:  93.220
REMARK   6 SEQUENCE: TARGET
REMARK   6 TEMPLATE: 3CMU_3rd_custom1
ATOM      1  N   ASP A   1      33.586 -79.576 129.834  1.00 78.38           N
ATOM      2  CA  ASP A   1      33.476 -78.877 128.533  1.00 78.38           C
ATOM      3  CB  ASP A   1      34.815 -78.945 127.775  1.00 78.38           C
ATOM      4  CG  ASP A   1      34.737 -78.038 126.553  1.00 78.38           C
ATOM      5  OD1 ASP A   1      33.636 -77.484 126.291  1.00 78.38           O
ATOM      6  OD2 ASP A   1      35.781 -77.888 125.862  1.00 78.38           O
ATOM      7  C   ASP A   1      32.423 -79.512 127.688  1.00 78.38           C
ATOM      8  O   ASP A   1      31.234 -79.433 127.989  1.00 78.38           O
ATOM      9  N   GLU A   2      32.857 -80.150 126.587  1.00 35.60           N
ATOM     10  CA  GLU A   2      31.972 -80.794 125.665  1.00 35.60           C
ATOM     11  CB  GLU A   2      32.713 -81.343 124.434  1.00 35.60           C
ATOM     12  CG  GLU A   2      33.347 -80.251 123.569  1.00 35.60           C
ATOM     13  CD  GLU A   2      34.049 -80.919 122.394  1.00 35.60           C
ATOM     14  OE1 GLU A   2      34.941 -81.773 122.644  1.00 35.60           O
ATOM     15  OE2 GLU A   2      33.704 -80.581 121.231  1.00 35.60           O
ATOM     16  C   GLU A   2      31.330 -81.954 126.347  1.00 35.60           C
ATOM     17  O   GLU A   2      30.158 -82.242 126.120  1.00 35.60           O
ATOM     18  N   ASN A   3      32.094 -82.660 127.199  1.00 96.19           N
ATOM     19  CA  ASN A   3      31.598 -83.842 127.841  1.00 96.19           C
ATOM     20  CB  ASN A   3      32.677 -84.565 128.670  1.00 96.19           C
ATOM     21  CG  ASN A   3      33.119 -83.650 129.802  1.00 96.19           C
ATOM     22  OD1 ASN A   3      32.816 -83.902 130.967  1.00 96.19           O
ATOM     23  ND2 ASN A   3      33.850 -82.557 129.456  1.00 96.19           N
ATOM     24  C   ASN A   3      30.462 -83.509 128.757  1.00 96.19           C
ATOM     25  O   ASN A   3      29.463 -84.225 128.784  1.00 96.19           O
ATOM     26  N   LYS A   4      30.588 -82.423 129.545  1.00 59.36           N
ATOM     27  CA  LYS A   4      29.572 -82.062 130.494  1.00 59.36           C
ATOM     28  CB  LYS A   4      30.003 -80.913 131.420  1.00 59.36           C
ATOM     29  CG  LYS A   4      31.105 -81.322 132.399  1.00 59.36           C
ATOM     30  CD  LYS A   4      31.761 -80.147 133.125  1.00 59.36           C
ATOM     31  CE  LYS A   4      32.828 -80.576 134.135  1.00 59.36           C
ATOM     32  NZ  LYS A   4      32.192 -81.278 135.273  1.00 59.36           N
ATOM     33  C   LYS A   4      28.320 -81.641 129.791  1.00 59.36           C
ATOM     34  O   LYS A   4      27.219 -82.013 130.193  1.00 59.36           O
ATOM     35  N   GLN A   5      28.464 -80.856 128.709  1.00 82.17           N
ATOM     36  CA  GLN A   5      27.328 -80.324 128.016  1.00 82.17           C
ATOM     37  CB  GLN A   5      27.703 -79.351 126.889  1.00 82.17           C
ATOM     38  CG  GLN A   5      26.489 -78.643 126.286  1.00 82.17           C
ATOM     39  CD  GLN A   5      26.988 -77.715 125.189  1.00 82.17           C
ATOM     40  OE1 GLN A   5      28.054 -77.930 124.615  1.00 82.17           O
ATOM     41  NE2 GLN A   5      26.196 -76.652 124.883  1.00 82.17           N
ATOM     42  C   GLN A   5      26.547 -81.447 127.421  1.00 82.17           C
ATOM     43  O   GLN A   5      25.328 -81.357 127.304  1.00 82.17           O
ATOM     44  N   LYS A   6      27.231 -82.518 126.980  1.00101.94           N
ATOM     45  CA  LYS A   6      26.539 -83.640 126.418  1.00101.94           C
ATOM     46  CB  LYS A   6      27.487 -84.747 125.927  1.00101.94           C
ATOM     47  CG  LYS A   6      26.743 -86.005 125.479  1.00101.94           C
ATOM     48  CD  LYS A   6      25.863 -85.793 124.249  1.00101.94           C
ATOM     49  CE  LYS A   6      24.908 -86.957 123.977  1.00101.94           C
ATOM     50  NZ  LYS A   6      25.675 -88.200 123.743  1.00101.94           N
ATOM     51  C   LYS A   6      25.662 -84.252 127.465  1.00101.94           C
ATOM     52  O   LYS A   6      24.506 -84.574 127.198  1.00101.94           O
ATOM     53  N   ALA A   7      26.208 -84.450 128.680  1.00 39.77           N
ATOM     54  CA  ALA A   7      25.505 -85.031 129.789  1.00 39.77           C
ATOM     55  CB  ALA A   7      26.420 -85.315 130.992  1.00 39.77           C
ATOM     56  C   ALA A   7      24.426 -84.113 130.258  1.00 39.77           C
ATOM     57  O   ALA A   7      23.359 -84.567 130.661  1.00 39.77           O
ATOM     58  N   LEU A   8      24.699 -82.796 130.249  1.00 59.50           N
ATOM     59  CA  LEU A   8      23.796 -81.798 130.747  1.00 59.50           C
ATOM     60  CB  LEU A   8      24.407 -80.396 130.601  1.00 59.50           C
ATOM     61  CG  LEU A   8      23.510 -79.245 131.086  1.00 59.50           C
ATOM     62  CD1 LEU A   8      23.284 -79.304 132.606  1.00 59.50           C
ATOM     63  CD2 LEU A   8      24.058 -77.892 130.606  1.00 59.50           C
ATOM     64  C   LEU A   8      22.515 -81.799 129.972  1.00 59.50           C
ATOM     65  O   LEU A   8      21.437 -81.958 130.540  1.00 59.50           O
ATOM     66  N   ALA A   9      22.605 -81.683 128.637  1.00 41.88           N
ATOM     67  CA  ALA A   9      21.458 -81.589 127.785  1.00 41.88           C
ATOM     68  CB  ALA A   9      21.826 -81.401 126.304  1.00 41.88           C
ATOM     69  C   ALA A   9      20.667 -82.845 127.900  1.00 41.88           C
ATOM     70  O   ALA A   9      19.445 -82.815 127.798  1.00 41.88           O
ATOM     71  N   ALA A  10      21.350 -83.991 128.062  1.00 31.55           N
ATOM     72  CA  ALA A  10      20.681 -85.251 128.185  1.00 31.55           C
ATOM     73  CB  ALA A  10      21.659 -86.435 128.293  1.00 31.55           C
ATOM     74  C   ALA A  10      19.847 -85.245 129.428  1.00 31.55           C
ATOM     75  O   ALA A  10      18.713 -85.718 129.409  1.00 31.55           O
ATOM     76  N   ALA A  11      20.399 -84.741 130.551  1.00 37.22           N
ATOM     77  CA  ALA A  11      19.684 -84.679 131.796  1.00 37.22           C
ATOM     78  CB  ALA A  11      20.565 -84.214 132.967  1.00 37.22           C
ATOM     79  C   ALA A  11      18.555 -83.703 131.679  1.00 37.22           C
ATOM     80  O   ALA A  11      17.433 -83.981 132.101  1.00 37.22           O
ATOM     81  N   LEU A  12      18.820 -82.530 131.071  1.00 99.35           N
ATOM     82  CA  LEU A  12      17.787 -81.543 130.974  1.00 99.35           C
ATOM     83  CB  LEU A  12      18.205 -80.253 130.241  1.00 99.35           C
ATOM     84  CG  LEU A  12      18.960 -79.220 131.101  1.00 99.35           C
ATOM     85  CD1 LEU A  12      20.271 -79.763 131.678  1.00 99.35           C
ATOM     86  CD2 LEU A  12      19.158 -77.913 130.318  1.00 99.35           C
ATOM     87  C   LEU A  12      16.641 -82.122 130.215  1.00 99.35           C
ATOM     88  O   LEU A  12      15.492 -82.017 130.639  1.00 99.35           O
ATOM     89  N   GLY A  13      16.931 -82.783 129.085  1.00 27.54           N
ATOM     90  CA  GLY A  13      15.912 -83.358 128.262  1.00 27.54           C
ATOM     91  C   GLY A  13      15.198 -84.413 129.044  1.00 27.54           C
ATOM     92  O   GLY A  13      13.995 -84.604 128.879  1.00 27.54           O
ATOM     93  N   GLN A  14      15.931 -85.160 129.891  1.00 49.05           N
ATOM     94  CA  GLN A  14      15.318 -86.215 130.641  1.00 49.05           C
ATOM     95  CB  GLN A  14      16.320 -87.016 131.488  1.00 49.05           C
ATOM     96  CG  GLN A  14      15.641 -88.090 132.340  1.00 49.05           C
ATOM     97  CD  GLN A  14      14.867 -89.007 131.404  1.00 49.05           C
ATOM     98  OE1 GLN A  14      15.441 -89.641 130.522  1.00 49.05           O
ATOM     99  NE2 GLN A  14      13.521 -89.070 131.590  1.00 49.05           N
ATOM    100  C   GLN A  14      14.297 -85.651 131.577  1.00 49.05           C
ATOM    101  O   GLN A  14      13.178 -86.155 131.654  1.00 49.05           O
ATOM    102  N   ILE A  15      14.648 -84.577 132.308  1.00143.23           N
ATOM    103  CA  ILE A  15      13.721 -83.998 133.236  1.00143.23           C
ATOM    104  CB  ILE A  15      14.333 -82.941 134.130  1.00143.23           C
ATOM    105  CG1 ILE A  15      14.938 -81.755 133.354  1.00143.23           C
ATOM    106  CG2 ILE A  15      15.332 -83.644 135.054  1.00143.23           C
ATOM    107  CD1 ILE A  15      13.936 -80.694 132.901  1.00143.23           C
ATOM    108  C   ILE A  15      12.569 -83.426 132.481  1.00143.23           C
ATOM    109  O   ILE A  15      11.415 -83.566 132.882  1.00143.23           O
ATOM    110  N   GLU A  16      12.864 -82.774 131.346  1.00 49.01           N
ATOM    111  CA  GLU A  16      11.866 -82.108 130.571  1.00 49.01           C
ATOM    112  CB  GLU A  16      12.493 -81.321 129.408  1.00 49.01           C
ATOM    113  CG  GLU A  16      13.379 -80.172 129.903  1.00 49.01           C
ATOM    114  CD  GLU A  16      14.176 -79.621 128.730  1.00 49.01           C
ATOM    115  OE1 GLU A  16      13.546 -79.104 127.771  1.00 49.01           O
ATOM    116  OE2 GLU A  16      15.432 -79.712 128.781  1.00 49.01           O
ATOM    117  C   GLU A  16      10.895 -83.112 130.027  1.00 49.01           C
ATOM    118  O   GLU A  16       9.688 -82.875 130.023  1.00 49.01           O
ATOM    119  N   LYS A  17      11.388 -84.275 129.565  1.00 98.91           N
ATOM    120  CA  LYS A  17      10.510 -85.239 128.966  1.00 98.91           C
ATOM    121  CB  LYS A  17      11.244 -86.447 128.353  1.00 98.91           C
ATOM    122  CG  LYS A  17      11.957 -87.350 129.362  1.00 98.91           C
ATOM    123  CD  LYS A  17      12.337 -88.710 128.774  1.00 98.91           C
ATOM    124  CE  LYS A  17      11.122 -89.562 128.400  1.00 98.91           C
ATOM    125  NZ  LYS A  17      11.560 -90.859 127.838  1.00 98.91           N
ATOM    126  C   LYS A  17       9.534 -85.754 129.978  1.00 98.91           C
ATOM    127  O   LYS A  17       8.367 -85.986 129.661  1.00 98.91           O
ATOM    128  N   GLN A  18       9.997 -86.001 131.217  1.00 82.50           N
ATOM    129  CA  GLN A  18       9.115 -86.544 132.207  1.00 82.50           C
ATOM    130  CB  GLN A  18       9.894 -86.977 133.460  1.00 82.50           C
ATOM    131  CG  GLN A  18      10.904 -88.094 133.176  1.00 82.50           C
ATOM    132  CD  GLN A  18      11.840 -88.210 134.371  1.00 82.50           C
ATOM    133  OE1 GLN A  18      12.558 -89.197 134.523  1.00 82.50           O
ATOM    134  NE2 GLN A  18      11.843 -87.166 135.241  1.00 82.50           N
ATOM    135  C   GLN A  18       8.080 -85.539 132.635  1.00 82.50           C
ATOM    136  O   GLN A  18       6.881 -85.815 132.580  1.00 82.50           O
ATOM    137  N   PHE A  19       8.540 -84.352 133.090  1.00 83.18           N
ATOM    138  CA  PHE A  19       7.710 -83.307 133.635  1.00 83.18           C
ATOM    139  CB  PHE A  19       8.499 -82.368 134.558  1.00 83.18           C
ATOM    140  CG  PHE A  19       8.919 -83.203 135.715  1.00 83.18           C
ATOM    141  CD1 PHE A  19       8.011 -83.525 136.697  1.00 83.18           C
ATOM    142  CD2 PHE A  19      10.212 -83.662 135.821  1.00 83.18           C
ATOM    143  CE1 PHE A  19       8.386 -84.298 137.769  1.00 83.18           C
ATOM    144  CE2 PHE A  19      10.592 -84.435 136.893  1.00 83.18           C
ATOM    145  CZ  PHE A  19       9.678 -84.754 137.869  1.00 83.18           C
ATOM    146  C   PHE A  19       6.972 -82.455 132.635  1.00 83.18           C
ATOM    147  O   PHE A  19       5.795 -82.161 132.827  1.00 83.18           O
ATOM    148  N   GLY A  20       7.628 -82.001 131.549  1.00 45.94           N
ATOM    149  CA  GLY A  20       6.965 -81.101 130.639  1.00 45.94           C
ATOM    150  C   GLY A  20       8.013 -80.170 130.092  1.00 45.94           C
ATOM    151  O   GLY A  20       9.180 -80.260 130.466  1.00 45.94           O
ATOM    152  N   LYS A  21       7.626 -79.240 129.191  1.00116.27           N
ATOM    153  CA  LYS A  21       8.603 -78.395 128.553  1.00116.27           C
ATOM    154  CB  LYS A  21       7.986 -77.508 127.457  1.00116.27           C
ATOM    155  CG  LYS A  21       9.023 -76.805 126.578  1.00116.27           C
ATOM    156  CD  LYS A  21       8.433 -76.213 125.295  1.00116.27           C
ATOM    157  CE  LYS A  21       9.459 -75.506 124.405  1.00116.27           C
ATOM    158  NZ  LYS A  21       9.874 -74.226 125.021  1.00116.27           N
ATOM    159  C   LYS A  21       9.303 -77.483 129.531  1.00116.27           C
ATOM    160  O   LYS A  21      10.525 -77.506 129.654  1.00116.27           O
ATOM    161  N   GLY A  22       8.510 -76.687 130.270  1.00 86.95           N
ATOM    162  CA  GLY A  22       8.851 -75.642 131.199  1.00 86.95           C
ATOM    163  C   GLY A  22       9.446 -76.099 132.492  1.00 86.95           C
ATOM    164  O   GLY A  22       9.885 -75.260 133.275  1.00 86.95           O
ATOM    165  N   SER A  23       9.372 -77.403 132.805  1.00 72.23           N
ATOM    166  CA  SER A  23       9.735 -77.905 134.103  1.00 72.23           C
ATOM    167  CB  SER A  23       9.852 -79.439 134.121  1.00 72.23           C
ATOM    168  OG  SER A  23      10.913 -79.855 133.275  1.00 72.23           O
ATOM    169  C   SER A  23      11.053 -77.367 134.583  1.00 72.23           C
ATOM    170  O   SER A  23      11.111 -76.835 135.690  1.00 72.23           O
ATOM    171  N   ILE A  24      12.147 -77.486 133.802  1.00111.73           N
ATOM    172  CA  ILE A  24      13.413 -77.008 134.293  1.00111.73           C
ATOM    173  CB  ILE A  24      14.367 -78.118 134.629  1.00111.73           C
ATOM    174  CG1 ILE A  24      13.874 -78.895 135.857  1.00111.73           C
ATOM    175  CG2 ILE A  24      15.773 -77.527 134.789  1.00111.73           C
ATOM    176  CD1 ILE A  24      14.640 -80.194 136.103  1.00111.73           C
ATOM    177  C   ILE A  24      14.074 -76.170 133.248  1.00111.73           C
ATOM    178  O   ILE A  24      14.052 -76.509 132.066  1.00111.73           O
ATOM    179  N   MET A  25      14.687 -75.044 133.680  1.00 98.08           N
ATOM    180  CA  MET A  25      15.359 -74.153 132.778  1.00 98.08           C
ATOM    181  CB  MET A  25      14.442 -73.084 132.159  1.00 98.08           C
ATOM    182  CG  MET A  25      13.317 -73.607 131.273  1.00 98.08           C
ATOM    183  SD  MET A  25      12.198 -72.308 130.668  1.00 98.08           S
ATOM    184  CE  MET A  25      11.291 -72.148 132.233  1.00 98.08           C
ATOM    185  C   MET A  25      16.315 -73.339 133.592  1.00 98.08           C
ATOM    186  O   MET A  25      16.284 -73.367 134.821  1.00 98.08           O
ATOM    187  N   ARG A  26      17.204 -72.587 132.910  1.00106.19           N
ATOM    188  CA  ARG A  26      18.068 -71.692 133.617  1.00106.19           C
ATOM    189  CB  ARG A  26      19.320 -71.286 132.828  1.00106.19           C
ATOM    190  CG  ARG A  26      20.197 -72.495 132.510  1.00106.19           C
ATOM    191  CD  ARG A  26      21.522 -72.151 131.840  1.00106.19           C
ATOM    192  NE  ARG A  26      22.190 -73.444 131.522  1.00106.19           N
ATOM    193  CZ  ARG A  26      21.889 -74.074 130.350  1.00106.19           C
ATOM    194  NH1 ARG A  26      20.984 -73.513 129.497  1.00106.19           N
ATOM    195  NH2 ARG A  26      22.490 -75.257 130.033  1.00106.19           N
ATOM    196  C   ARG A  26      17.244 -70.473 133.874  1.00106.19           C
ATOM    197  O   ARG A  26      16.288 -70.205 133.151  1.00106.19           O
ATOM    198  N   LEU A  27      17.584 -69.716 134.932  1.00144.94           N
ATOM    199  CA  LEU A  27      16.798 -68.579 135.309  1.00144.94           C
ATOM    200  CB  LEU A  27      17.267 -67.907 136.612  1.00144.94           C
ATOM    201  CG  LEU A  27      16.967 -68.728 137.879  1.00144.94           C
ATOM    202  CD1 LEU A  27      17.459 -67.999 139.140  1.00144.94           C
ATOM    203  CD2 LEU A  27      15.478 -69.097 137.956  1.00144.94           C
ATOM    204  C   LEU A  27      16.812 -67.527 134.245  1.00144.94           C
ATOM    205  O   LEU A  27      15.771 -66.954 133.929  1.00144.94           O
ATOM    206  N   GLY A  28      17.975 -67.267 133.625  1.00 39.64           N
ATOM    207  CA  GLY A  28      18.080 -66.178 132.690  1.00 39.64           C
ATOM    208  C   GLY A  28      17.110 -66.369 131.562  1.00 39.64           C
ATOM    209  O   GLY A  28      16.596 -65.403 130.999  1.00 39.64           O
ATOM    210  N   GLU A  29      16.909 -67.638 131.173  1.00148.04           N
ATOM    211  CA  GLU A  29      16.085 -68.125 130.101  1.00148.04           C
ATOM    212  CB  GLU A  29      16.462 -69.554 129.668  1.00148.04           C
ATOM    213  CG  GLU A  29      17.860 -69.652 129.053  1.00148.04           C
ATOM    214  CD  GLU A  29      18.096 -71.098 128.635  1.00148.04           C
ATOM    215  OE1 GLU A  29      18.587 -71.889 129.484  1.00148.04           O
ATOM    216  OE2 GLU A  29      17.785 -71.431 127.461  1.00148.04           O
ATOM    217  C   GLU A  29      14.603 -68.124 130.391  1.00148.04           C
ATOM    218  O   GLU A  29      13.827 -68.406 129.482  1.00148.04           O
ATOM    219  N   ASP A  30      14.153 -67.926 131.649  1.00 78.04           N
ATOM    220  CA  ASP A  30      12.749 -68.123 131.947  1.00 78.04           C
ATOM    221  CB  ASP A  30      12.529 -68.510 133.422  1.00 78.04           C
ATOM    222  CG  ASP A  30      11.210 -69.257 133.545  1.00 78.04           C
ATOM    223  OD1 ASP A  30      10.280 -68.969 132.748  1.00 78.04           O
ATOM    224  OD2 ASP A  30      11.126 -70.145 134.435  1.00 78.04           O
ATOM    225  C   ASP A  30      11.910 -66.909 131.630  1.00 78.04           C
ATOM    226  O   ASP A  30      12.038 -65.857 132.255  1.00 78.04           O
ATOM    227  N   ARG A  31      11.036 -67.043 130.606  1.00180.80           N
ATOM    228  CA  ARG A  31      10.131 -66.026 130.137  1.00180.80           C
ATOM    229  CB  ARG A  31       9.535 -66.380 128.766  1.00180.80           C
ATOM    230  CG  ARG A  31      10.610 -66.540 127.690  1.00180.80           C
ATOM    231  CD  ARG A  31      11.226 -65.219 127.226  1.00180.80           C
ATOM    232  NE  ARG A  31      11.872 -64.556 128.397  1.00180.80           N
ATOM    233  CZ  ARG A  31      13.154 -64.857 128.751  1.00180.80           C
ATOM    234  NH1 ARG A  31      13.823 -65.861 128.113  1.00180.80           N
ATOM    235  NH2 ARG A  31      13.774 -64.153 129.742  1.00180.80           N
ATOM    236  C   ARG A  31       8.992 -65.793 131.091  1.00180.80           C
ATOM    237  O   ARG A  31       8.568 -64.657 131.295  1.00180.80           O
ATOM    238  N   SER A  32       8.442 -66.872 131.683  1.00 44.68           N
ATOM    239  CA  SER A  32       7.302 -66.750 132.552  1.00 44.68           C
ATOM    240  CB  SER A  32       6.677 -68.110 132.909  1.00 44.68           C
ATOM    241  OG  SER A  32       7.598 -68.897 133.649  1.00 44.68           O
ATOM    242  C   SER A  32       7.700 -66.076 133.830  1.00 44.68           C
ATOM    243  O   SER A  32       6.862 -65.492 134.516  1.00 44.68           O
ATOM    244  N   MET A  33       8.995 -66.165 134.184  1.00 58.58           N
ATOM    245  CA  MET A  33       9.546 -65.640 135.402  1.00 58.58           C
ATOM    246  CB  MET A  33      10.998 -66.096 135.634  1.00 58.58           C
ATOM    247  CG  MET A  33      11.486 -65.865 137.065  1.00 58.58           C
ATOM    248  SD  MET A  33      10.690 -66.943 138.294  1.00 58.58           S
ATOM    249  CE  MET A  33      11.387 -68.481 137.625  1.00 58.58           C
ATOM    250  C   MET A  33       9.531 -64.136 135.434  1.00 58.58           C
ATOM    251  O   MET A  33       9.344 -63.539 136.493  1.00 58.58           O
ATOM    252  N   ASP A  34       9.697 -63.485 134.267  1.00 62.67           N
ATOM    253  CA  ASP A  34       9.929 -62.068 134.162  1.00 62.67           C
ATOM    254  CB  ASP A  34       9.852 -61.553 132.712  1.00 62.67           C
ATOM    255  CG  ASP A  34      11.027 -62.139 131.935  1.00 62.67           C
ATOM    256  OD1 ASP A  34      11.930 -62.735 132.581  1.00 62.67           O
ATOM    257  OD2 ASP A  34      11.037 -61.994 130.683  1.00 62.67           O
ATOM    258  C   ASP A  34       8.992 -61.261 135.002  1.00 62.67           C
ATOM    259  O   ASP A  34       7.807 -61.563 135.147  1.00 62.67           O
ATOM    260  N   VAL A  35       9.563 -60.190 135.598  1.00 53.94           N
ATOM    261  CA  VAL A  35       8.838 -59.293 136.441  1.00 53.94           C
ATOM    262  CB  VAL A  35       9.740 -58.439 137.282  1.00 53.94           C
ATOM    263  CG1 VAL A  35       8.887 -57.393 138.018  1.00 53.94           C
ATOM    264  CG2 VAL A  35      10.561 -59.353 138.207  1.00 53.94           C
ATOM    265  C   VAL A  35       8.082 -58.362 135.553  1.00 53.94           C
ATOM    266  O   VAL A  35       8.608 -57.347 135.099  1.00 53.94           O
ATOM    267  N   GLU A  36       6.801 -58.684 135.303  1.00 51.26           N
ATOM    268  CA  GLU A  36       5.984 -57.833 134.491  1.00 51.26           C
ATOM    269  CB  GLU A  36       5.099 -58.605 133.497  1.00 51.26           C
ATOM    270  CG  GLU A  36       4.352 -57.707 132.510  1.00 51.26           C
ATOM    271  CD  GLU A  36       3.691 -58.604 131.474  1.00 51.26           C
ATOM    272  OE1 GLU A  36       4.433 -59.353 130.784  1.00 51.26           O
ATOM    273  OE2 GLU A  36       2.437 -58.556 131.360  1.00 51.26           O
ATOM    274  C   GLU A  36       5.100 -57.098 135.451  1.00 51.26           C
ATOM    275  O   GLU A  36       4.477 -57.714 136.316  1.00 51.26           O
ATOM    276  N   THR A  37       5.022 -55.755 135.328  1.00 47.91           N
ATOM    277  CA  THR A  37       4.285 -54.999 136.301  1.00 47.91           C
ATOM    278  CB  THR A  37       5.131 -53.992 137.022  1.00 47.91           C
ATOM    279  OG1 THR A  37       5.663 -53.051 136.100  1.00 47.91           O
ATOM    280  CG2 THR A  37       6.271 -54.731 137.742  1.00 47.91           C
ATOM    281  C   THR A  37       3.168 -54.240 135.651  1.00 47.91           C
ATOM    282  O   THR A  37       3.240 -53.862 134.483  1.00 47.91           O
ATOM    283  N   ILE A  38       2.092 -53.995 136.429  1.00 62.03           N
ATOM    284  CA  ILE A  38       0.950 -53.258 135.969  1.00 62.03           C
ATOM    285  CB  ILE A  38      -0.345 -54.017 136.078  1.00 62.03           C
ATOM    286  CG1 ILE A  38      -0.314 -55.231 135.141  1.00 62.03           C
ATOM    287  CG2 ILE A  38      -1.523 -53.069 135.790  1.00 62.03           C
ATOM    288  CD1 ILE A  38      -1.560 -56.101 135.260  1.00 62.03           C
ATOM    289  C   ILE A  38       0.842 -52.024 136.809  1.00 62.03           C
ATOM    290  O   ILE A  38       1.292 -51.992 137.954  1.00 62.03           O
ATOM    291  N   SER A  39       0.282 -50.947 136.222  1.00 47.23           N
ATOM    292  CA  SER A  39       0.142 -49.708 136.929  1.00 47.23           C
ATOM    293  CB  SER A  39      -0.318 -48.547 136.028  1.00 47.23           C
ATOM    294  OG  SER A  39      -0.432 -47.349 136.781  1.00 47.23           O
ATOM    295  C   SER A  39      -0.863 -49.884 138.023  1.00 47.23           C
ATOM    296  O   SER A  39      -1.818 -50.646 137.905  1.00 47.23           O
ATOM    297  N   THR A  40      -0.598 -49.229 139.167  1.00 67.96           N
ATOM    298  CA  THR A  40      -1.453 -49.179 140.321  1.00 67.96           C
ATOM    299  CB  THR A  40      -0.709 -48.819 141.574  1.00 67.96           C
ATOM    300  OG1 THR A  40      -0.072 -47.559 141.426  1.00 67.96           O
ATOM    301  CG2 THR A  40       0.332 -49.915 141.859  1.00 67.96           C
ATOM    302  C   THR A  40      -2.550 -48.183 140.108  1.00 67.96           C
ATOM    303  O   THR A  40      -3.612 -48.275 140.722  1.00 67.96           O
ATOM    304  N   GLY A  41      -2.300 -47.182 139.242  1.00 34.99           N
ATOM    305  CA  GLY A  41      -3.228 -46.108 139.048  1.00 34.99           C
ATOM    306  C   GLY A  41      -2.713 -44.965 139.864  1.00 34.99           C
ATOM    307  O   GLY A  41      -3.308 -43.888 139.885  1.00 34.99           O
ATOM    308  N   SER A  42      -1.593 -45.200 140.582  1.00 60.82           N
ATOM    309  CA  SER A  42      -0.952 -44.179 141.365  1.00 60.82           C
ATOM    310  CB  SER A  42      -1.109 -44.417 142.878  1.00 60.82           C
ATOM    311  OG  SER A  42      -0.459 -43.393 143.616  1.00 60.82           O
ATOM    312  C   SER A  42       0.514 -44.228 141.047  1.00 60.82           C
ATOM    313  O   SER A  42       1.188 -45.228 141.290  1.00 60.82           O
ATOM    314  N   LEU A  43       1.048 -43.116 140.506  1.00 64.63           N
ATOM    315  CA  LEU A  43       2.412 -43.042 140.063  1.00 64.63           C
ATOM    316  CB  LEU A  43       2.705 -41.681 139.400  1.00 64.63           C
ATOM    317  CG  LEU A  43       4.142 -41.494 138.875  1.00 64.63           C
ATOM    318  CD1 LEU A  43       4.431 -42.433 137.692  1.00 64.63           C
ATOM    319  CD2 LEU A  43       4.430 -40.019 138.544  1.00 64.63           C
ATOM    320  C   LEU A  43       3.355 -43.197 141.219  1.00 64.63           C
ATOM    321  O   LEU A  43       4.231 -44.062 141.204  1.00 64.63           O
ATOM    322  N   SER A  44       3.152 -42.406 142.289  1.00 44.34           N
ATOM    323  CA  SER A  44       4.065 -42.413 143.394  1.00 44.34           C
ATOM    324  CB  SER A  44       3.666 -41.437 144.514  1.00 44.34           C
ATOM    325  OG  SER A  44       2.433 -41.830 145.099  1.00 44.34           O
ATOM    326  C   SER A  44       4.087 -43.790 143.967  1.00 44.34           C
ATOM    327  O   SER A  44       5.091 -44.217 144.536  1.00 44.34           O
ATOM    328  N   LEU A  45       2.953 -44.504 143.867  1.00112.09           N
ATOM    329  CA  LEU A  45       2.870 -45.844 144.369  1.00112.09           C
ATOM    330  CB  LEU A  45       1.416 -46.360 144.370  1.00112.09           C
ATOM    331  CG  LEU A  45       1.156 -47.651 145.178  1.00112.09           C
ATOM    332  CD1 LEU A  45      -0.326 -48.050 145.093  1.00112.09           C
ATOM    333  CD2 LEU A  45       2.089 -48.807 144.781  1.00112.09           C
ATOM    334  C   LEU A  45       3.720 -46.720 143.501  1.00112.09           C
ATOM    335  O   LEU A  45       4.505 -47.533 143.987  1.00112.09           O
ATOM    336  N   ASP A  46       3.614 -46.535 142.171  1.00 43.85           N
ATOM    337  CA  ASP A  46       4.363 -47.346 141.259  1.00 43.85           C
ATOM    338  CB  ASP A  46       4.095 -46.977 139.789  1.00 43.85           C
ATOM    339  CG  ASP A  46       2.661 -47.374 139.465  1.00 43.85           C
ATOM    340  OD1 ASP A  46       2.261 -48.509 139.838  1.00 43.85           O
ATOM    341  OD2 ASP A  46       1.939 -46.540 138.856  1.00 43.85           O
ATOM    342  C   ASP A  46       5.811 -47.105 141.551  1.00 43.85           C
ATOM    343  O   ASP A  46       6.626 -48.024 141.493  1.00 43.85           O
ATOM    344  N   ILE A  47       6.163 -45.843 141.866  1.00 41.94           N
ATOM    345  CA  ILE A  47       7.520 -45.479 142.169  1.00 41.94           C
ATOM    346  CB  ILE A  47       7.702 -44.001 142.373  1.00 41.94           C
ATOM    347  CG1 ILE A  47       7.408 -43.241 141.069  1.00 41.94           C
ATOM    348  CG2 ILE A  47       9.118 -43.764 142.924  1.00 41.94           C
ATOM    349  CD1 ILE A  47       7.308 -41.729 141.257  1.00 41.94           C
ATOM    350  C   ILE A  47       7.959 -46.155 143.436  1.00 41.94           C
ATOM    351  O   ILE A  47       9.053 -46.713 143.496  1.00 41.94           O
ATOM    352  N   ALA A  48       7.102 -46.128 144.477  1.00 38.82           N
ATOM    353  CA  ALA A  48       7.409 -46.699 145.761  1.00 38.82           C
ATOM    354  CB  ALA A  48       6.278 -46.504 146.787  1.00 38.82           C
ATOM    355  C   ALA A  48       7.614 -48.171 145.591  1.00 38.82           C
ATOM    356  O   ALA A  48       8.438 -48.782 146.271  1.00 38.82           O
ATOM    357  N   LEU A  49       6.844 -48.779 144.673  1.00 61.04           N
ATOM    358  CA  LEU A  49       6.919 -50.187 144.406  1.00 61.04           C
ATOM    359  CB  LEU A  49       5.949 -50.624 143.295  1.00 61.04           C
ATOM    360  CG  LEU A  49       4.467 -50.546 143.702  1.00 61.04           C
ATOM    361  CD1 LEU A  49       3.548 -50.994 142.556  1.00 61.04           C
ATOM    362  CD2 LEU A  49       4.207 -51.344 144.991  1.00 61.04           C
ATOM    363  C   LEU A  49       8.309 -50.508 143.948  1.00 61.04           C
ATOM    364  O   LEU A  49       8.825 -51.590 144.222  1.00 61.04           O
ATOM    365  N   GLY A  50       8.926 -49.597 143.176  1.00 50.48           N
ATOM    366  CA  GLY A  50      10.291 -49.741 142.741  1.00 50.48           C
ATOM    367  C   GLY A  50      10.301 -50.363 141.375  1.00 50.48           C
ATOM    368  O   GLY A  50      11.098 -49.998 140.511  1.00 50.48           O
ATOM    369  N   ALA A  51       9.431 -51.372 141.202  1.00 83.94           N
ATOM    370  CA  ALA A  51       9.153 -52.155 140.028  1.00 83.94           C
ATOM    371  CB  ALA A  51       8.387 -53.449 140.348  1.00 83.94           C
ATOM    372  C   ALA A  51       8.348 -51.389 139.028  1.00 83.94           C
ATOM    373  O   ALA A  51       8.274 -51.776 137.861  1.00 83.94           O
ATOM    374  N   GLY A  52       7.599 -50.370 139.492  1.00 33.04           N
ATOM    375  CA  GLY A  52       6.792 -49.600 138.591  1.00 33.04           C
ATOM    376  C   GLY A  52       5.387 -50.113 138.633  1.00 33.04           C
ATOM    377  O   GLY A  52       4.543 -49.663 137.858  1.00 33.04           O
ATOM    378  N   GLY A  53       5.089 -51.077 139.530  1.00 35.84           N
ATOM    379  CA  GLY A  53       3.726 -51.528 139.580  1.00 35.84           C
ATOM    380  C   GLY A  53       3.638 -52.858 140.266  1.00 35.84           C
ATOM    381  O   GLY A  53       4.568 -53.296 140.942  1.00 35.84           O
ATOM    382  N   LEU A  54       2.478 -53.531 140.093  1.00 61.22           N
ATOM    383  CA  LEU A  54       2.214 -54.797 140.726  1.00 61.22           C
ATOM    384  CB  LEU A  54       0.726 -54.999 141.061  1.00 61.22           C
ATOM    385  CG  LEU A  54       0.168 -53.953 142.043  1.00 61.22           C
ATOM    386  CD1 LEU A  54      -1.317 -54.206 142.346  1.00 61.22           C
ATOM    387  CD2 LEU A  54       1.030 -53.854 143.312  1.00 61.22           C
ATOM    388  C   LEU A  54       2.608 -55.893 139.781  1.00 61.22           C
ATOM    389  O   LEU A  54       2.259 -55.880 138.600  1.00 61.22           O
ATOM    390  N   PRO A  55       3.343 -56.842 140.311  1.00169.29           N
ATOM    391  CA  PRO A  55       3.826 -57.953 139.532  1.00169.29           C
ATOM    392  CD  PRO A  55       4.214 -56.550 141.439  1.00169.29           C
ATOM    393  CB  PRO A  55       4.896 -58.631 140.382  1.00169.29           C
ATOM    394  CG  PRO A  55       5.413 -57.501 141.288  1.00169.29           C
ATOM    395  C   PRO A  55       2.758 -58.895 139.081  1.00169.29           C
ATOM    396  O   PRO A  55       1.859 -59.224 139.855  1.00169.29           O
ATOM    397  N   MET A  56       2.879 -59.367 137.829  1.00102.43           N
ATOM    398  CA  MET A  56       1.937 -60.270 137.231  1.00102.43           C
ATOM    399  CB  MET A  56       2.066 -60.281 135.700  1.00102.43           C
ATOM    400  CG  MET A  56       1.783 -58.932 135.035  1.00102.43           C
ATOM    401  SD  MET A  56       0.050 -58.628 134.585  1.00102.43           S
ATOM    402  CE  MET A  56      -0.640 -58.736 136.252  1.00102.43           C
ATOM    403  C   MET A  56       2.273 -61.656 137.688  1.00102.43           C
ATOM    404  O   MET A  56       3.445 -62.017 137.786  1.00102.43           O
ATOM    405  N   GLY A  57       1.239 -62.468 137.983  1.00 30.05           N
ATOM    406  CA  GLY A  57       1.432 -63.848 138.334  1.00 30.05           C
ATOM    407  C   GLY A  57       1.703 -63.975 139.801  1.00 30.05           C
ATOM    408  O   GLY A  57       1.918 -65.079 140.304  1.00 30.05           O
ATOM    409  N   ARG A  58       1.667 -62.849 140.534  1.00132.89           N
ATOM    410  CA  ARG A  58       1.987 -62.875 141.929  1.00132.89           C
ATOM    411  CB  ARG A  58       3.081 -61.860 142.291  1.00132.89           C
ATOM    412  CG  ARG A  58       4.333 -62.026 141.429  1.00132.89           C
ATOM    413  CD  ARG A  58       5.225 -63.195 141.844  1.00132.89           C
ATOM    414  NE  ARG A  58       6.275 -63.331 140.797  1.00132.89           N
ATOM    415  CZ  ARG A  58       7.370 -62.517 140.814  1.00132.89           C
ATOM    416  NH1 ARG A  58       7.496 -61.559 141.778  1.00132.89           N
ATOM    417  NH2 ARG A  58       8.332 -62.655 139.856  1.00132.89           N
ATOM    418  C   ARG A  58       0.762 -62.479 142.684  1.00132.89           C
ATOM    419  O   ARG A  58      -0.270 -62.154 142.101  1.00132.89           O
ATOM    420  N   ILE A  59       0.847 -62.516 144.026  1.00 57.23           N
ATOM    421  CA  ILE A  59      -0.300 -62.186 144.816  1.00 57.23           C
ATOM    422  CB  ILE A  59      -0.655 -63.287 145.766  1.00 57.23           C
ATOM    423  CG1 ILE A  59      -0.951 -64.555 144.945  1.00 57.23           C
ATOM    424  CG2 ILE A  59      -1.834 -62.828 146.640  1.00 57.23           C
ATOM    425  CD1 ILE A  59      -0.937 -65.848 145.753  1.00 57.23           C
ATOM    426  C   ILE A  59       0.007 -60.936 145.575  1.00 57.23           C
ATOM    427  O   ILE A  59       1.095 -60.781 146.125  1.00 57.23           O
ATOM    428  N   VAL A  60      -0.944 -59.978 145.586  1.00 40.17           N
ATOM    429  CA  VAL A  60      -0.696 -58.751 146.285  1.00 40.17           C
ATOM    430  CB  VAL A  60      -0.663 -57.552 145.383  1.00 40.17           C
ATOM    431  CG1 VAL A  60      -0.524 -56.287 146.246  1.00 40.17           C
ATOM    432  CG2 VAL A  60       0.482 -57.740 144.371  1.00 40.17           C
ATOM    433  C   VAL A  60      -1.778 -58.535 147.293  1.00 40.17           C
ATOM    434  O   VAL A  60      -2.958 -58.760 147.031  1.00 40.17           O
ATOM    435  N   GLU A  61      -1.382 -58.081 148.496  1.00 63.80           N
ATOM    436  CA  GLU A  61      -2.315 -57.844 149.554  1.00 63.80           C
ATOM    437  CB  GLU A  61      -1.882 -58.514 150.872  1.00 63.80           C
ATOM    438  CG  GLU A  61      -2.840 -58.305 152.046  1.00 63.80           C
ATOM    439  CD  GLU A  61      -2.263 -59.032 153.256  1.00 63.80           C
ATOM    440  OE1 GLU A  61      -1.100 -59.509 153.168  1.00 63.80           O
ATOM    441  OE2 GLU A  61      -2.981 -59.117 154.287  1.00 63.80           O
ATOM    442  C   GLU A  61      -2.345 -56.372 149.807  1.00 63.80           C
ATOM    443  O   GLU A  61      -1.307 -55.731 149.962  1.00 63.80           O
ATOM    444  N   ILE A  62      -3.559 -55.794 149.821  1.00 45.52           N
ATOM    445  CA  ILE A  62      -3.698 -54.412 150.160  1.00 45.52           C
ATOM    446  CB  ILE A  62      -4.371 -53.596 149.094  1.00 45.52           C
ATOM    447  CG1 ILE A  62      -3.541 -53.618 147.800  1.00 45.52           C
ATOM    448  CG2 ILE A  62      -4.604 -52.183 149.653  1.00 45.52           C
ATOM    449  CD1 ILE A  62      -4.288 -53.064 146.588  1.00 45.52           C
ATOM    450  C   ILE A  62      -4.585 -54.390 151.363  1.00 45.52           C
ATOM    451  O   ILE A  62      -5.696 -54.920 151.333  1.00 45.52           O
ATOM    452  N   TYR A  63      -4.102 -53.799 152.472  1.00 65.65           N
ATOM    453  CA  TYR A  63      -4.922 -53.721 153.644  1.00 65.65           C
ATOM    454  CB  TYR A  63      -4.490 -54.651 154.796  1.00 65.65           C
ATOM    455  CG  TYR A  63      -3.103 -54.327 155.239  1.00 65.65           C
ATOM    456  CD1 TYR A  63      -2.853 -53.235 156.037  1.00 65.65           C
ATOM    457  CD2 TYR A  63      -2.052 -55.136 154.874  1.00 65.65           C
ATOM    458  CE1 TYR A  63      -1.573 -52.948 156.451  1.00 65.65           C
ATOM    459  CE2 TYR A  63      -0.771 -54.855 155.285  1.00 65.65           C
ATOM    460  CZ  TYR A  63      -0.530 -53.758 156.074  1.00 65.65           C
ATOM    461  OH  TYR A  63       0.784 -53.467 156.498  1.00 65.65           O
ATOM    462  C   TYR A  63      -4.906 -52.305 154.133  1.00 65.65           C
ATOM    463  O   TYR A  63      -3.999 -51.537 153.813  1.00 65.65           O
ATOM    464  N   GLY A  64      -5.947 -51.910 154.898  1.00 28.72           N
ATOM    465  CA  GLY A  64      -6.007 -50.566 155.397  1.00 28.72           C
ATOM    466  C   GLY A  64      -7.319 -50.375 156.096  1.00 28.72           C
ATOM    467  O   GLY A  64      -8.191 -51.241 156.086  1.00 28.72           O
ATOM    468  N   PRO A  65      -7.474 -49.218 156.679  1.00 70.79           N
ATOM    469  CA  PRO A  65      -8.664 -48.919 157.431  1.00 70.79           C
ATOM    470  CD  PRO A  65      -6.313 -48.512 157.201  1.00 70.79           C
ATOM    471  CB  PRO A  65      -8.340 -47.661 158.232  1.00 70.79           C
ATOM    472  CG  PRO A  65      -6.816 -47.740 158.431  1.00 70.79           C
ATOM    473  C   PRO A  65      -9.869 -48.784 156.563  1.00 70.79           C
ATOM    474  O   PRO A  65      -9.726 -48.655 155.348  1.00 70.79           O
ATOM    475  N   GLU A  66     -11.072 -48.849 157.167  1.00 71.76           N
ATOM    476  CA  GLU A  66     -12.266 -48.702 156.392  1.00 71.76           C
ATOM    477  CB  GLU A  66     -13.567 -48.887 157.198  1.00 71.76           C
ATOM    478  CG  GLU A  66     -13.668 -47.989 158.431  1.00 71.76           C
ATOM    479  CD  GLU A  66     -12.930 -48.682 159.568  1.00 71.76           C
ATOM    480  OE1 GLU A  66     -12.850 -49.939 159.539  1.00 71.76           O
ATOM    481  OE2 GLU A  66     -12.441 -47.966 160.482  1.00 71.76           O
ATOM    482  C   GLU A  66     -12.251 -47.330 155.799  1.00 71.76           C
ATOM    483  O   GLU A  66     -11.815 -46.369 156.431  1.00 71.76           O
ATOM    484  N   SER A  67     -12.733 -47.225 154.544  1.00 90.35           N
ATOM    485  CA  SER A  67     -12.781 -45.988 153.814  1.00 90.35           C
ATOM    486  CB  SER A  67     -13.481 -44.867 154.606  1.00 90.35           C
ATOM    487  OG  SER A  67     -13.509 -43.663 153.852  1.00 90.35           O
ATOM    488  C   SER A  67     -11.386 -45.535 153.479  1.00 90.35           C
ATOM    489  O   SER A  67     -11.191 -44.415 153.009  1.00 90.35           O
ATOM    490  N   SER A  68     -10.375 -46.407 153.665  1.00 47.81           N
ATOM    491  CA  SER A  68      -9.025 -46.012 153.366  1.00 47.81           C
ATOM    492  CB  SER A  68      -7.970 -47.031 153.819  1.00 47.81           C
ATOM    493  OG  SER A  68      -8.056 -48.197 153.018  1.00 47.81           O
ATOM    494  C   SER A  68      -8.881 -45.838 151.885  1.00 47.81           C
ATOM    495  O   SER A  68      -8.225 -44.898 151.430  1.00 47.81           O
ATOM    496  N   GLY A  69      -9.575 -46.689 151.095  1.00 52.17           N
ATOM    497  CA  GLY A  69      -9.419 -46.636 149.667  1.00 52.17           C
ATOM    498  C   GLY A  69      -8.921 -47.946 149.116  1.00 52.17           C
ATOM    499  O   GLY A  69      -8.426 -47.984 147.990  1.00 52.17           O
ATOM    500  N   LYS A  70      -9.038 -49.062 149.874  1.00122.45           N
ATOM    501  CA  LYS A  70      -8.524 -50.309 149.363  1.00122.45           C
ATOM    502  CB  LYS A  70      -8.784 -51.540 150.257  1.00122.45           C
ATOM    503  CG  LYS A  70      -8.265 -51.466 151.692  1.00122.45           C
ATOM    504  CD  LYS A  70      -9.196 -50.699 152.628  1.00122.45           C
ATOM    505  CE  LYS A  70     -10.456 -51.470 153.024  1.00122.45           C
ATOM    506  NZ  LYS A  70     -11.282 -50.641 153.930  1.00122.45           N
ATOM    507  C   LYS A  70      -9.216 -50.655 148.078  1.00122.45           C
ATOM    508  O   LYS A  70      -8.570 -50.853 147.049  1.00122.45           O
ATOM    509  N   THR A  71     -10.562 -50.695 148.095  1.00 49.71           N
ATOM    510  CA  THR A  71     -11.303 -51.102 146.937  1.00 49.71           C
ATOM    511  CB  THR A  71     -12.784 -51.158 147.191  1.00 49.71           C
ATOM    512  OG1 THR A  71     -13.063 -52.059 148.253  1.00 49.71           O
ATOM    513  CG2 THR A  71     -13.492 -51.629 145.909  1.00 49.71           C
ATOM    514  C   THR A  71     -11.041 -50.121 145.835  1.00 49.71           C
ATOM    515  O   THR A  71     -10.874 -50.509 144.681  1.00 49.71           O
ATOM    516  N   THR A  72     -10.972 -48.818 146.164  1.00 48.09           N
ATOM    517  CA  THR A  72     -10.775 -47.814 145.155  1.00 48.09           C
ATOM    518  CB  THR A  72     -10.674 -46.430 145.729  1.00 48.09           C
ATOM    519  OG1 THR A  72     -11.862 -46.102 146.433  1.00 48.09           O
ATOM    520  CG2 THR A  72     -10.437 -45.429 144.585  1.00 48.09           C
ATOM    521  C   THR A  72      -9.498 -48.078 144.418  1.00 48.09           C
ATOM    522  O   THR A  72      -9.491 -48.168 143.191  1.00 48.09           O
ATOM    523  N   LEU A  73      -8.390 -48.276 145.151  1.00101.72           N
ATOM    524  CA  LEU A  73      -7.105 -48.450 144.538  1.00101.72           C
ATOM    525  CB  LEU A  73      -6.008 -48.710 145.591  1.00101.72           C
ATOM    526  CG  LEU A  73      -4.540 -48.690 145.100  1.00101.72           C
ATOM    527  CD1 LEU A  73      -3.588 -48.998 146.266  1.00101.72           C
ATOM    528  CD2 LEU A  73      -4.279 -49.597 143.887  1.00101.72           C
ATOM    529  C   LEU A  73      -7.205 -49.655 143.671  1.00101.72           C
ATOM    530  O   LEU A  73      -6.690 -49.666 142.553  1.00101.72           O
ATOM    531  N   THR A  74      -7.900 -50.698 144.157  1.00128.47           N
ATOM    532  CA  THR A  74      -7.931 -51.902 143.391  1.00128.47           C
ATOM    533  CB  THR A  74      -8.642 -53.053 144.051  1.00128.47           C
ATOM    534  OG1 THR A  74      -8.146 -54.263 143.504  1.00128.47           O
ATOM    535  CG2 THR A  74     -10.155 -52.990 143.785  1.00128.47           C
ATOM    536  C   THR A  74      -8.563 -51.611 142.062  1.00128.47           C
ATOM    537  O   THR A  74      -8.055 -52.036 141.028  1.00128.47           O
ATOM    538  N   LEU A  75      -9.657 -50.830 142.040  1.00 60.96           N
ATOM    539  CA  LEU A  75     -10.348 -50.550 140.812  1.00 60.96           C
ATOM    540  CB  LEU A  75     -11.616 -49.711 141.040  1.00 60.96           C
ATOM    541  CG  LEU A  75     -12.719 -50.471 141.801  1.00 60.96           C
ATOM    542  CD1 LEU A  75     -13.963 -49.596 142.007  1.00 60.96           C
ATOM    543  CD2 LEU A  75     -13.058 -51.798 141.100  1.00 60.96           C
ATOM    544  C   LEU A  75      -9.450 -49.785 139.890  1.00 60.96           C
ATOM    545  O   LEU A  75      -9.488 -49.978 138.676  1.00 60.96           O
ATOM    546  N   GLN A  76      -8.618 -48.890 140.449  1.00 56.75           N
ATOM    547  CA  GLN A  76      -7.751 -48.041 139.679  1.00 56.75           C
ATOM    548  CB  GLN A  76      -6.954 -47.058 140.555  1.00 56.75           C
ATOM    549  CG  GLN A  76      -7.825 -46.025 141.274  1.00 56.75           C
ATOM    550  CD  GLN A  76      -8.305 -45.000 140.254  1.00 56.75           C
ATOM    551  OE1 GLN A  76      -8.062 -43.803 140.401  1.00 56.75           O
ATOM    552  NE2 GLN A  76      -9.007 -45.478 139.193  1.00 56.75           N
ATOM    553  C   GLN A  76      -6.757 -48.862 138.913  1.00 56.75           C
ATOM    554  O   GLN A  76      -6.353 -48.473 137.819  1.00 56.75           O
ATOM    555  N   VAL A  77      -6.268 -49.975 139.495  1.00 58.31           N
ATOM    556  CA  VAL A  77      -5.333 -50.820 138.800  1.00 58.31           C
ATOM    557  CB  VAL A  77      -4.661 -51.851 139.667  1.00 58.31           C
ATOM    558  CG1 VAL A  77      -3.977 -51.118 140.834  1.00 58.31           C
ATOM    559  CG2 VAL A  77      -5.658 -52.945 140.074  1.00 58.31           C
ATOM    560  C   VAL A  77      -6.072 -51.532 137.712  1.00 58.31           C
ATOM    561  O   VAL A  77      -5.494 -51.904 136.691  1.00 58.31           O
ATOM    562  N   ILE A  78      -7.370 -51.807 137.955  1.00 50.34           N
ATOM    563  CA  ILE A  78      -8.224 -52.458 137.004  1.00 50.34           C
ATOM    564  CB  ILE A  78      -9.570 -52.804 137.574  1.00 50.34           C
ATOM    565  CG1 ILE A  78      -9.421 -53.857 138.687  1.00 50.34           C
ATOM    566  CG2 ILE A  78     -10.482 -53.245 136.418  1.00 50.34           C
ATOM    567  CD1 ILE A  78     -10.706 -54.108 139.476  1.00 50.34           C
ATOM    568  C   ILE A  78      -8.441 -51.562 135.817  1.00 50.34           C
ATOM    569  O   ILE A  78      -8.345 -52.009 134.675  1.00 50.34           O
ATOM    570  N   ALA A  79      -8.723 -50.263 136.052  1.00 40.79           N
ATOM    571  CA  ALA A  79      -8.993 -49.354 134.970  1.00 40.79           C
ATOM    572  CB  ALA A  79      -9.275 -47.918 135.444  1.00 40.79           C
ATOM    573  C   ALA A  79      -7.792 -49.279 134.078  1.00 40.79           C
ATOM    574  O   ALA A  79      -7.905 -49.383 132.858  1.00 40.79           O
ATOM    575  N   ALA A  80      -6.605 -49.128 134.687  1.00 64.83           N
ATOM    576  CA  ALA A  80      -5.341 -48.998 134.019  1.00 64.83           C
ATOM    577  CB  ALA A  80      -4.179 -48.719 134.987  1.00 64.83           C
ATOM    578  C   ALA A  80      -5.022 -50.261 133.286  1.00 64.83           C
ATOM    579  O   ALA A  80      -4.247 -50.234 132.333  1.00 64.83           O
ATOM    580  N   ALA A  81      -5.468 -51.415 133.821  1.00 46.40           N
ATOM    581  CA  ALA A  81      -5.284 -52.685 133.173  1.00 46.40           C
ATOM    582  CB  ALA A  81      -5.636 -53.870 134.087  1.00 46.40           C
ATOM    583  C   ALA A  81      -6.161 -52.778 131.957  1.00 46.40           C
ATOM    584  O   ALA A  81      -5.739 -53.248 130.902  1.00 46.40           O
ATOM    585  N   GLN A  82      -7.426 -52.337 132.096  1.00 62.06           N
ATOM    586  CA  GLN A  82      -8.420 -52.370 131.061  1.00 62.06           C
ATOM    587  CB  GLN A  82      -9.816 -52.016 131.586  1.00 62.06           C
ATOM    588  CG  GLN A  82     -10.355 -53.097 132.523  1.00 62.06           C
ATOM    589  CD  GLN A  82     -11.703 -52.637 133.044  1.00 62.06           C
ATOM    590  OE1 GLN A  82     -11.793 -51.614 133.719  1.00 62.06           O
ATOM    591  NE2 GLN A  82     -12.777 -53.408 132.729  1.00 62.06           N
ATOM    592  C   GLN A  82      -8.038 -51.412 129.982  1.00 62.06           C
ATOM    593  O   GLN A  82      -8.404 -51.594 128.823  1.00 62.06           O
ATOM    594  N   ARG A  83      -7.338 -50.327 130.353  1.00131.81           N
ATOM    595  CA  ARG A  83      -6.884 -49.363 129.393  1.00131.81           C
ATOM    596  CB  ARG A  83      -6.158 -48.178 130.051  1.00131.81           C
ATOM    597  CG  ARG A  83      -5.817 -47.052 129.075  1.00131.81           C
ATOM    598  CD  ARG A  83      -5.170 -45.840 129.746  1.00131.81           C
ATOM    599  NE  ARG A  83      -6.173 -45.253 130.682  1.00131.81           N
ATOM    600  CZ  ARG A  83      -6.236 -45.680 131.976  1.00131.81           C
ATOM    601  NH1 ARG A  83      -5.360 -46.624 132.422  1.00131.81           N
ATOM    602  NH2 ARG A  83      -7.163 -45.151 132.827  1.00131.81           N
ATOM    603  C   ARG A  83      -5.919 -50.070 128.483  1.00131.81           C
ATOM    604  O   ARG A  83      -5.835 -49.780 127.291  1.00131.81           O
ATOM    605  N   GLU A  84      -5.141 -50.995 129.073  1.00 84.88           N
ATOM    606  CA  GLU A  84      -4.141 -51.841 128.479  1.00 84.88           C
ATOM    607  CB  GLU A  84      -3.276 -52.543 129.537  1.00 84.88           C
ATOM    608  CG  GLU A  84      -2.465 -51.584 130.409  1.00 84.88           C
ATOM    609  CD  GLU A  84      -1.794 -52.413 131.494  1.00 84.88           C
ATOM    610  OE1 GLU A  84      -2.485 -52.746 132.494  1.00 84.88           O
ATOM    611  OE2 GLU A  84      -0.586 -52.732 131.335  1.00 84.88           O
ATOM    612  C   GLU A  84      -4.780 -52.923 127.657  1.00 84.88           C
ATOM    613  O   GLU A  84      -4.110 -53.534 126.830  1.00 84.88           O
ATOM    614  N   GLY A  85      -6.062 -53.261 127.897  1.00 40.13           N
ATOM    615  CA  GLY A  85      -6.661 -54.304 127.109  1.00 40.13           C
ATOM    616  C   GLY A  85      -6.594 -55.601 127.856  1.00 40.13           C
ATOM    617  O   GLY A  85      -6.672 -56.672 127.256  1.00 40.13           O
ATOM    618  N   LYS A  86      -6.438 -55.545 129.192  1.00 86.41           N
ATOM    619  CA  LYS A  86      -6.383 -56.750 129.969  1.00 86.41           C
ATOM    620  CB  LYS A  86      -5.343 -56.698 131.097  1.00 86.41           C
ATOM    621  CG  LYS A  86      -3.914 -56.518 130.584  1.00 86.41           C
ATOM    622  CD  LYS A  86      -2.909 -56.221 131.697  1.00 86.41           C
ATOM    623  CE  LYS A  86      -1.508 -55.889 131.184  1.00 86.41           C
ATOM    624  NZ  LYS A  86      -1.019 -56.975 130.308  1.00 86.41           N
ATOM    625  C   LYS A  86      -7.729 -56.957 130.598  1.00 86.41           C
ATOM    626  O   LYS A  86      -8.494 -56.011 130.785  1.00 86.41           O
ATOM    627  N   THR A  87      -8.046 -58.221 130.951  1.00 50.10           N
ATOM    628  CA  THR A  87      -9.341 -58.545 131.483  1.00 50.10           C
ATOM    629  CB  THR A  87      -9.876 -59.841 130.942  1.00 50.10           C
ATOM    630  OG1 THR A  87      -9.939 -59.786 129.524  1.00 50.10           O
ATOM    631  CG2 THR A  87     -11.280 -60.089 131.515  1.00 50.10           C
ATOM    632  C   THR A  87      -9.225 -58.681 132.970  1.00 50.10           C
ATOM    633  O   THR A  87      -8.286 -59.288 133.484  1.00 50.10           O
ATOM    634  N   CYS A  88     -10.203 -58.103 133.702  1.00 47.22           N
ATOM    635  CA  CYS A  88     -10.144 -58.110 135.135  1.00 47.22           C
ATOM    636  CB  CYS A  88     -10.104 -56.694 135.733  1.00 47.22           C
ATOM    637  SG  CYS A  88      -8.701 -55.719 135.112  1.00 47.22           S
ATOM    638  C   CYS A  88     -11.360 -58.781 135.696  1.00 47.22           C
ATOM    639  O   CYS A  88     -12.449 -58.729 135.122  1.00 47.22           O
ATOM    640  N   ALA A  89     -11.178 -59.444 136.857  1.00 36.27           N
ATOM    641  CA  ALA A  89     -12.260 -60.089 137.543  1.00 36.27           C
ATOM    642  CB  ALA A  89     -12.098 -61.614 137.664  1.00 36.27           C
ATOM    643  C   ALA A  89     -12.288 -59.533 138.933  1.00 36.27           C
ATOM    644  O   ALA A  89     -11.249 -59.236 139.521  1.00 36.27           O
ATOM    645  N   PHE A  90     -13.503 -59.372 139.492  1.00176.54           N
ATOM    646  CA  PHE A  90     -13.641 -58.772 140.784  1.00176.54           C
ATOM    647  CB  PHE A  90     -14.423 -57.446 140.699  1.00176.54           C
ATOM    648  CG  PHE A  90     -14.298 -56.667 141.964  1.00176.54           C
ATOM    649  CD1 PHE A  90     -15.173 -56.864 143.007  1.00176.54           C
ATOM    650  CD2 PHE A  90     -13.302 -55.727 142.102  1.00176.54           C
ATOM    651  CE1 PHE A  90     -15.051 -56.135 144.168  1.00176.54           C
ATOM    652  CE2 PHE A  90     -13.176 -54.996 143.260  1.00176.54           C
ATOM    653  CZ  PHE A  90     -14.053 -55.200 144.297  1.00176.54           C
ATOM    654  C   PHE A  90     -14.442 -59.707 141.633  1.00176.54           C
ATOM    655  O   PHE A  90     -15.481 -60.215 141.211  1.00176.54           O
ATOM    656  N   ILE A  91     -13.963 -59.968 142.864  1.00127.86           N
ATOM    657  CA  ILE A  91     -14.703 -60.824 143.738  1.00127.86           C
ATOM    658  CB  ILE A  91     -13.852 -61.913 144.327  1.00127.86           C
ATOM    659  CG1 ILE A  91     -13.118 -62.673 143.207  1.00127.86           C
ATOM    660  CG2 ILE A  91     -14.759 -62.822 145.175  1.00127.86           C
ATOM    661  CD1 ILE A  91     -14.044 -63.304 142.170  1.00127.86           C
ATOM    662  C   ILE A  91     -15.179 -59.946 144.859  1.00127.86           C
ATOM    663  O   ILE A  91     -14.464 -59.714 145.834  1.00127.86           O
ATOM    664  N   ASP A  92     -16.430 -59.458 144.751  1.00 88.59           N
ATOM    665  CA  ASP A  92     -16.985 -58.544 145.710  1.00 88.59           C
ATOM    666  CB  ASP A  92     -18.182 -57.774 145.121  1.00 88.59           C
ATOM    667  CG  ASP A  92     -18.590 -56.644 146.054  1.00 88.59           C
ATOM    668  OD1 ASP A  92     -17.805 -56.322 146.985  1.00 88.59           O
ATOM    669  OD2 ASP A  92     -19.700 -56.085 145.845  1.00 88.59           O
ATOM    670  C   ASP A  92     -17.493 -59.353 146.862  1.00 88.59           C
ATOM    671  O   ASP A  92     -18.694 -59.409 147.120  1.00 88.59           O
ATOM    672  N   ALA A  93     -16.562 -59.972 147.610  1.00 42.96           N
ATOM    673  CA  ALA A  93     -16.887 -60.795 148.738  1.00 42.96           C
ATOM    674  CB  ALA A  93     -15.644 -61.406 149.407  1.00 42.96           C
ATOM    675  C   ALA A  93     -17.558 -59.915 149.738  1.00 42.96           C
ATOM    676  O   ALA A  93     -18.413 -60.356 150.505  1.00 42.96           O
ATOM    677  N   GLU A  94     -17.129 -58.642 149.767  1.00 76.31           N
ATOM    678  CA  GLU A  94     -17.630 -57.632 150.653  1.00 76.31           C
ATOM    679  CB  GLU A  94     -16.783 -56.349 150.601  1.00 76.31           C
ATOM    680  CG  GLU A  94     -16.988 -55.423 151.800  1.00 76.31           C
ATOM    681  CD  GLU A  94     -15.860 -54.399 151.790  1.00 76.31           C
ATOM    682  OE1 GLU A  94     -15.638 -53.769 150.722  1.00 76.31           O
ATOM    683  OE2 GLU A  94     -15.198 -54.243 152.851  1.00 76.31           O
ATOM    684  C   GLU A  94     -19.067 -57.308 150.310  1.00 76.31           C
ATOM    685  O   GLU A  94     -19.850 -56.940 151.187  1.00 76.31           O
ATOM    686  N   HIS A  95     -19.445 -57.448 149.020  1.00 89.37           N
ATOM    687  CA  HIS A  95     -20.764 -57.148 148.500  1.00 89.37           C
ATOM    688  ND1 HIS A  95     -22.572 -59.983 148.024  1.00 89.37           N
ATOM    689  CG  HIS A  95     -21.904 -59.357 149.056  1.00 89.37           C
ATOM    690  CB  HIS A  95     -21.891 -57.869 149.264  1.00 89.37           C
ATOM    691  NE2 HIS A  95     -21.601 -61.589 149.217  1.00 89.37           N
ATOM    692  CD2 HIS A  95     -21.317 -60.353 149.773  1.00 89.37           C
ATOM    693  CE1 HIS A  95     -22.358 -61.314 148.169  1.00 89.37           C
ATOM    694  C   HIS A  95     -21.041 -55.663 148.548  1.00 89.37           C
ATOM    695  O   HIS A  95     -22.195 -55.234 148.521  1.00 89.37           O
ATOM    696  N   ALA A  96     -19.964 -54.871 148.703  1.00128.89           N
ATOM    697  CA  ALA A  96     -19.815 -53.434 148.723  1.00128.89           C
ATOM    698  CB  ALA A  96     -18.612 -52.991 149.570  1.00128.89           C
ATOM    699  C   ALA A  96     -19.701 -52.698 147.407  1.00128.89           C
ATOM    700  O   ALA A  96     -19.858 -51.484 147.407  1.00128.89           O
ATOM    701  N   LEU A  97     -19.283 -53.334 146.293  1.00 89.75           N
ATOM    702  CA  LEU A  97     -18.900 -52.608 145.098  1.00 89.75           C
ATOM    703  CB  LEU A  97     -18.258 -53.539 144.054  1.00 89.75           C
ATOM    704  CG  LEU A  97     -17.678 -52.819 142.826  1.00 89.75           C
ATOM    705  CD1 LEU A  97     -16.532 -51.878 143.232  1.00 89.75           C
ATOM    706  CD2 LEU A  97     -17.250 -53.826 141.745  1.00 89.75           C
ATOM    707  C   LEU A  97     -20.029 -51.853 144.441  1.00 89.75           C
ATOM    708  O   LEU A  97     -21.132 -52.366 144.260  1.00 89.75           O
ATOM    709  N   ASP A  98     -19.743 -50.587 144.041  1.00 72.37           N
ATOM    710  CA  ASP A  98     -20.698 -49.727 143.390  1.00 72.37           C
ATOM    711  CB  ASP A  98     -20.671 -48.283 143.929  1.00 72.37           C
ATOM    712  CG  ASP A  98     -21.842 -47.487 143.362  1.00 72.37           C
ATOM    713  OD1 ASP A  98     -22.401 -47.892 142.308  1.00 72.37           O
ATOM    714  OD2 ASP A  98     -22.192 -46.449 143.985  1.00 72.37           O
ATOM    715  C   ASP A  98     -20.345 -49.671 141.934  1.00 72.37           C
ATOM    716  O   ASP A  98     -19.323 -49.104 141.552  1.00 72.37           O
ATOM    717  N   PRO A  99     -21.160 -50.278 141.115  1.00 87.16           N
ATOM    718  CA  PRO A  99     -20.946 -50.305 139.694  1.00 87.16           C
ATOM    719  CD  PRO A  99     -22.533 -50.589 141.477  1.00 87.16           C
ATOM    720  CB  PRO A  99     -22.176 -51.003 139.115  1.00 87.16           C
ATOM    721  CG  PRO A  99     -23.282 -50.679 140.137  1.00 87.16           C
ATOM    722  C   PRO A  99     -20.780 -48.924 139.137  1.00 87.16           C
ATOM    723  O   PRO A  99     -19.801 -48.673 138.437  1.00 87.16           O
ATOM    724  N   ILE A 100     -21.688 -47.997 139.483  1.00102.78           N
ATOM    725  CA  ILE A 100     -21.662 -46.681 138.916  1.00102.78           C
ATOM    726  CB  ILE A 100     -22.761 -45.805 139.444  1.00102.78           C
ATOM    727  CG1 ILE A 100     -24.129 -46.429 139.123  1.00102.78           C
ATOM    728  CG2 ILE A 100     -22.571 -44.392 138.865  1.00102.78           C
ATOM    729  CD1 ILE A 100     -24.352 -46.663 137.631  1.00102.78           C
ATOM    730  C   ILE A 100     -20.363 -46.040 139.281  1.00102.78           C
ATOM    731  O   ILE A 100     -19.737 -45.369 138.462  1.00102.78           O
ATOM    732  N   TYR A 101     -19.932 -46.229 140.538  1.00 56.92           N
ATOM    733  CA  TYR A 101     -18.718 -45.642 141.024  1.00 56.92           C
ATOM    734  CB  TYR A 101     -18.505 -45.899 142.527  1.00 56.92           C
ATOM    735  CG  TYR A 101     -17.341 -45.085 142.982  1.00 56.92           C
ATOM    736  CD1 TYR A 101     -17.476 -43.726 143.152  1.00 56.92           C
ATOM    737  CD2 TYR A 101     -16.129 -45.673 143.258  1.00 56.92           C
ATOM    738  CE1 TYR A 101     -16.416 -42.960 143.576  1.00 56.92           C
ATOM    739  CE2 TYR A 101     -15.064 -44.913 143.683  1.00 56.92           C
ATOM    740  CZ  TYR A 101     -15.206 -43.554 143.842  1.00 56.92           C
ATOM    741  OH  TYR A 101     -14.116 -42.771 144.278  1.00 56.92           O
ATOM    742  C   TYR A 101     -17.569 -46.230 140.272  1.00 56.92           C
ATOM    743  O   TYR A 101     -16.653 -45.510 139.877  1.00 56.92           O
ATOM    744  N   ALA A 102     -17.615 -47.553 140.012  1.00 39.15           N
ATOM    745  CA  ALA A 102     -16.523 -48.212 139.357  1.00 39.15           C
ATOM    746  CB  ALA A 102     -16.824 -49.688 139.041  1.00 39.15           C
ATOM    747  C   ALA A 102     -16.308 -47.510 138.054  1.00 39.15           C
ATOM    748  O   ALA A 102     -15.173 -47.250 137.659  1.00 39.15           O
ATOM    749  N   ARG A 103     -17.410 -47.137 137.381  1.00 68.15           N
ATOM    750  CA  ARG A 103     -17.336 -46.481 136.106  1.00 68.15           C
ATOM    751  CB  ARG A 103     -18.727 -46.202 135.509  1.00 68.15           C
ATOM    752  CG  ARG A 103     -18.689 -45.516 134.142  1.00 68.15           C
ATOM    753  CD  ARG A 103     -20.077 -45.306 133.535  1.00 68.15           C
ATOM    754  NE  ARG A 103     -20.664 -46.657 133.311  1.00 68.15           N
ATOM    755  CZ  ARG A 103     -22.005 -46.795 133.099  1.00 68.15           C
ATOM    756  NH1 ARG A 103     -22.806 -45.691 133.076  1.00 68.15           N
ATOM    757  NH2 ARG A 103     -22.541 -48.036 132.912  1.00 68.15           N
ATOM    758  C   ARG A 103     -16.625 -45.163 136.239  1.00 68.15           C
ATOM    759  O   ARG A 103     -15.797 -44.813 135.401  1.00 68.15           O
ATOM    760  N   LYS A 104     -16.911 -44.404 137.313  1.00 81.84           N
ATOM    761  CA  LYS A 104     -16.333 -43.097 137.494  1.00 81.84           C
ATOM    762  CB  LYS A 104     -16.888 -42.350 138.719  1.00 81.84           C
ATOM    763  CG  LYS A 104     -18.362 -41.973 138.547  1.00 81.84           C
ATOM    764  CD  LYS A 104     -19.025 -41.410 139.806  1.00 81.84           C
ATOM    765  CE  LYS A 104     -18.998 -39.882 139.869  1.00 81.84           C
ATOM    766  NZ  LYS A 104     -19.799 -39.408 141.019  1.00 81.84           N
ATOM    767  C   LYS A 104     -14.841 -43.219 137.634  1.00 81.84           C
ATOM    768  O   LYS A 104     -14.102 -42.266 137.383  1.00 81.84           O
ATOM    769  N   LEU A 105     -14.381 -44.386 138.121  1.00 93.59           N
ATOM    770  CA  LEU A 105     -12.998 -44.729 138.320  1.00 93.59           C
ATOM    771  CB  LEU A 105     -12.801 -45.947 139.234  1.00 93.59           C
ATOM    772  CG  LEU A 105     -13.286 -45.672 140.668  1.00 93.59           C
ATOM    773  CD1 LEU A 105     -12.884 -46.804 141.627  1.00 93.59           C
ATOM    774  CD2 LEU A 105     -12.834 -44.285 141.149  1.00 93.59           C
ATOM    775  C   LEU A 105     -12.296 -44.977 137.012  1.00 93.59           C
ATOM    776  O   LEU A 105     -11.066 -45.021 136.968  1.00 93.59           O
ATOM    777  N   GLY A 106     -13.049 -45.233 135.921  1.00 38.00           N
ATOM    778  CA  GLY A 106     -12.400 -45.465 134.659  1.00 38.00           C
ATOM    779  C   GLY A 106     -12.382 -46.936 134.373  1.00 38.00           C
ATOM    780  O   GLY A 106     -11.636 -47.395 133.508  1.00 38.00           O
ATOM    781  N   VAL A 107     -13.194 -47.714 135.117  1.00 50.48           N
ATOM    782  CA  VAL A 107     -13.285 -49.136 134.937  1.00 50.48           C
ATOM    783  CB  VAL A 107     -13.703 -49.852 136.192  1.00 50.48           C
ATOM    784  CG1 VAL A 107     -13.885 -51.346 135.880  1.00 50.48           C
ATOM    785  CG2 VAL A 107     -12.664 -49.564 137.290  1.00 50.48           C
ATOM    786  C   VAL A 107     -14.311 -49.434 133.882  1.00 50.48           C
ATOM    787  O   VAL A 107     -15.325 -48.747 133.769  1.00 50.48           O
ATOM    788  N   ASP A 108     -14.063 -50.484 133.072  1.00 65.51           N
ATOM    789  CA  ASP A 108     -14.978 -50.878 132.038  1.00 65.51           C
ATOM    790  CB  ASP A 108     -14.263 -51.607 130.883  1.00 65.51           C
ATOM    791  CG  ASP A 108     -15.157 -51.627 129.652  1.00 65.51           C
ATOM    792  OD1 ASP A 108     -16.391 -51.436 129.806  1.00 65.51           O
ATOM    793  OD2 ASP A 108     -14.610 -51.830 128.535  1.00 65.51           O
ATOM    794  C   ASP A 108     -15.947 -51.824 132.680  1.00 65.51           C
ATOM    795  O   ASP A 108     -15.684 -53.018 132.817  1.00 65.51           O
ATOM    796  N   ILE A 109     -17.121 -51.292 133.069  1.00 96.93           N
ATOM    797  CA  ILE A 109     -18.122 -52.015 133.804  1.00 96.93           C
ATOM    798  CB  ILE A 109     -19.296 -51.146 134.176  1.00 96.93           C
ATOM    799  CG1 ILE A 109     -18.851 -49.974 135.069  1.00 96.93           C
ATOM    800  CG2 ILE A 109     -20.332 -52.026 134.882  1.00 96.93           C
ATOM    801  CD1 ILE A 109     -17.996 -48.932 134.358  1.00 96.93           C
ATOM    802  C   ILE A 109     -18.618 -53.183 133.001  1.00 96.93           C
ATOM    803  O   ILE A 109     -18.823 -54.268 133.541  1.00 96.93           O
ATOM    804  N   ASP A 110     -18.837 -52.994 131.687  1.00 52.06           N
ATOM    805  CA  ASP A 110     -19.346 -54.043 130.843  1.00 52.06           C
ATOM    806  CB  ASP A 110     -19.624 -53.558 129.410  1.00 52.06           C
ATOM    807  CG  ASP A 110     -20.799 -52.592 129.451  1.00 52.06           C
ATOM    808  OD1 ASP A 110     -21.577 -52.644 130.441  1.00 52.06           O
ATOM    809  OD2 ASP A 110     -20.934 -51.786 128.491  1.00 52.06           O
ATOM    810  C   ASP A 110     -18.349 -55.167 130.736  1.00 52.06           C
ATOM    811  O   ASP A 110     -18.725 -56.335 130.671  1.00 52.06           O
ATOM    812  N   ASN A 111     -17.053 -54.816 130.645  1.00117.31           N
ATOM    813  CA  ASN A 111     -15.930 -55.699 130.447  1.00117.31           C
ATOM    814  CB  ASN A 111     -14.719 -54.925 129.893  1.00117.31           C
ATOM    815  CG  ASN A 111     -13.825 -55.858 129.087  1.00117.31           C
ATOM    816  OD1 ASN A 111     -13.558 -56.994 129.472  1.00117.31           O
ATOM    817  ND2 ASN A 111     -13.356 -55.362 127.911  1.00117.31           N
ATOM    818  C   ASN A 111     -15.484 -56.408 131.705  1.00117.31           C
ATOM    819  O   ASN A 111     -14.791 -57.423 131.637  1.00117.31           O
ATOM    820  N   LEU A 112     -15.801 -55.858 132.893  1.00125.44           N
ATOM    821  CA  LEU A 112     -15.261 -56.366 134.129  1.00125.44           C
ATOM    822  CB  LEU A 112     -15.121 -55.224 135.161  1.00125.44           C
ATOM    823  CG  LEU A 112     -14.611 -55.607 136.561  1.00125.44           C
ATOM    824  CD1 LEU A 112     -15.707 -56.303 137.378  1.00125.44           C
ATOM    825  CD2 LEU A 112     -13.303 -56.411 136.489  1.00125.44           C
ATOM    826  C   LEU A 112     -16.082 -57.486 134.701  1.00125.44           C
ATOM    827  O   LEU A 112     -17.289 -57.363 134.905  1.00125.44           O
ATOM    828  N   LEU A 113     -15.419 -58.637 134.970  1.00 58.00           N
ATOM    829  CA  LEU A 113     -16.089 -59.766 135.559  1.00 58.00           C
ATOM    830  CB  LEU A 113     -15.345 -61.102 135.412  1.00 58.00           C
ATOM    831  CG  LEU A 113     -15.427 -61.681 133.992  1.00 58.00           C
ATOM    832  CD1 LEU A 113     -14.676 -63.018 133.889  1.00 58.00           C
ATOM    833  CD2 LEU A 113     -16.895 -61.792 133.545  1.00 58.00           C
ATOM    834  C   LEU A 113     -16.264 -59.506 137.018  1.00 58.00           C
ATOM    835  O   LEU A 113     -15.360 -59.002 137.683  1.00 58.00           O
ATOM    836  N   CYS A 114     -17.444 -59.866 137.556  1.00 48.86           N
ATOM    837  CA  CYS A 114     -17.715 -59.597 138.939  1.00 48.86           C
ATOM    838  CB  CYS A 114     -18.675 -58.410 139.139  1.00 48.86           C
ATOM    839  SG  CYS A 114     -19.024 -58.071 140.892  1.00 48.86           S
ATOM    840  C   CYS A 114     -18.360 -60.792 139.568  1.00 48.86           C
ATOM    841  O   CYS A 114     -19.221 -61.444 138.977  1.00 48.86           O
ATOM    842  N   SER A 115     -17.946 -61.107 140.812  1.00 49.70           N
ATOM    843  CA  SER A 115     -18.546 -62.223 141.479  1.00 49.70           C
ATOM    844  CB  SER A 115     -17.630 -63.456 141.569  1.00 49.70           C
ATOM    845  OG  SER A 115     -18.297 -64.508 142.252  1.00 49.70           O
ATOM    846  C   SER A 115     -18.881 -61.837 142.884  1.00 49.70           C
ATOM    847  O   SER A 115     -18.088 -61.211 143.586  1.00 49.70           O
ATOM    848  N   GLN A 116     -20.107 -62.197 143.316  1.00 73.62           N
ATOM    849  CA  GLN A 116     -20.503 -62.000 144.679  1.00 73.62           C
ATOM    850  CB  GLN A 116     -21.815 -61.209 144.809  1.00 73.62           C
ATOM    851  CG  GLN A 116     -21.704 -59.774 144.290  1.00 73.62           C
ATOM    852  CD  GLN A 116     -23.059 -59.104 144.455  1.00 73.62           C
ATOM    853  OE1 GLN A 116     -24.085 -59.641 144.039  1.00 73.62           O
ATOM    854  NE2 GLN A 116     -23.067 -57.898 145.083  1.00 73.62           N
ATOM    855  C   GLN A 116     -20.757 -63.387 145.191  1.00 73.62           C
ATOM    856  O   GLN A 116     -21.898 -63.844 145.230  1.00 73.62           O
ATOM    857  N   PRO A 117     -19.709 -64.065 145.583  1.00 83.19           N
ATOM    858  CA  PRO A 117     -19.756 -65.433 146.027  1.00 83.19           C
ATOM    859  CD  PRO A 117     -18.352 -63.573 145.428  1.00 83.19           C
ATOM    860  CB  PRO A 117     -18.307 -65.917 146.027  1.00 83.19           C
ATOM    861  CG  PRO A 117     -17.481 -64.621 146.140  1.00 83.19           C
ATOM    862  C   PRO A 117     -20.398 -65.595 147.366  1.00 83.19           C
ATOM    863  O   PRO A 117     -20.266 -64.710 148.210  1.00 83.19           O
ATOM    864  N   ASP A 118     -21.121 -66.715 147.559  1.00 60.33           N
ATOM    865  CA  ASP A 118     -21.755 -67.008 148.812  1.00 60.33           C
ATOM    866  CB  ASP A 118     -22.682 -68.227 148.706  1.00 60.33           C
ATOM    867  CG  ASP A 118     -23.779 -67.888 147.708  1.00 60.33           C
ATOM    868  OD1 ASP A 118     -24.259 -66.723 147.725  1.00 60.33           O
ATOM    869  OD2 ASP A 118     -24.135 -68.787 146.902  1.00 60.33           O
ATOM    870  C   ASP A 118     -20.714 -67.355 149.835  1.00 60.33           C
ATOM    871  O   ASP A 118     -20.672 -66.776 150.921  1.00 60.33           O
ATOM    872  N   THR A 119     -19.809 -68.288 149.475  1.00119.38           N
ATOM    873  CA  THR A 119     -18.842 -68.794 150.409  1.00119.38           C
ATOM    874  CB  THR A 119     -18.909 -70.289 150.531  1.00119.38           C
ATOM    875  OG1 THR A 119     -17.941 -70.751 151.454  1.00119.38           O
ATOM    876  CG2 THR A 119     -18.674 -70.917 149.150  1.00119.38           C
ATOM    877  C   THR A 119     -17.467 -68.428 149.938  1.00119.38           C
ATOM    878  O   THR A 119     -17.251 -68.152 148.760  1.00119.38           O
ATOM    879  N   GLY A 120     -16.505 -68.374 150.884  1.00 25.97           N
ATOM    880  CA  GLY A 120     -15.140 -68.033 150.593  1.00 25.97           C
ATOM    881  C   GLY A 120     -14.544 -69.091 149.721  1.00 25.97           C
ATOM    882  O   GLY A 120     -13.786 -68.790 148.800  1.00 25.97           O
ATOM    883  N   GLU A 121     -14.869 -70.370 149.995  1.00 76.49           N
ATOM    884  CA  GLU A 121     -14.312 -71.431 149.209  1.00 76.49           C
ATOM    885  CB  GLU A 121     -14.820 -72.831 149.605  1.00 76.49           C
ATOM    886  CG  GLU A 121     -14.184 -73.411 150.874  1.00 76.49           C
ATOM    887  CD  GLU A 121     -14.896 -72.869 152.104  1.00 76.49           C
ATOM    888  OE1 GLU A 121     -15.687 -71.901 151.957  1.00 76.49           O
ATOM    889  OE2 GLU A 121     -14.656 -73.420 153.211  1.00 76.49           O
ATOM    890  C   GLU A 121     -14.725 -71.193 147.795  1.00 76.49           C
ATOM    891  O   GLU A 121     -13.910 -71.284 146.878  1.00 76.49           O
ATOM    892  N   GLN A 122     -16.002 -70.829 147.590  1.00 63.03           N
ATOM    893  CA  GLN A 122     -16.516 -70.586 146.279  1.00 63.03           C
ATOM    894  CB  GLN A 122     -17.981 -70.126 146.369  1.00 63.03           C
ATOM    895  CG  GLN A 122     -18.679 -69.827 145.046  1.00 63.03           C
ATOM    896  CD  GLN A 122     -20.096 -69.397 145.405  1.00 63.03           C
ATOM    897  OE1 GLN A 122     -20.827 -70.120 146.077  1.00 63.03           O
ATOM    898  NE2 GLN A 122     -20.493 -68.175 144.962  1.00 63.03           N
ATOM    899  C   GLN A 122     -15.702 -69.474 145.702  1.00 63.03           C
ATOM    900  O   GLN A 122     -15.209 -69.567 144.578  1.00 63.03           O
ATOM    901  N   ALA A 123     -15.460 -68.424 146.506  1.00 41.02           N
ATOM    902  CA  ALA A 123     -14.776 -67.261 146.018  1.00 41.02           C
ATOM    903  CB  ALA A 123     -14.554 -66.202 147.109  1.00 41.02           C
ATOM    904  C   ALA A 123     -13.429 -67.655 145.503  1.00 41.02           C
ATOM    905  O   ALA A 123     -13.016 -67.205 144.435  1.00 41.02           O
ATOM    906  N   LEU A 124     -12.704 -68.498 146.259  1.00 58.43           N
ATOM    907  CA  LEU A 124     -11.379 -68.914 145.888  1.00 58.43           C
ATOM    908  CB  LEU A 124     -10.669 -69.649 147.036  1.00 58.43           C
ATOM    909  CG  LEU A 124     -10.449 -68.750 148.267  1.00 58.43           C
ATOM    910  CD1 LEU A 124      -9.738 -69.507 149.398  1.00 58.43           C
ATOM    911  CD2 LEU A 124      -9.722 -67.449 147.884  1.00 58.43           C
ATOM    912  C   LEU A 124     -11.408 -69.823 144.698  1.00 58.43           C
ATOM    913  O   LEU A 124     -10.610 -69.671 143.775  1.00 58.43           O
ATOM    914  N   GLU A 125     -12.356 -70.780 144.670  1.00 87.65           N
ATOM    915  CA  GLU A 125     -12.405 -71.721 143.586  1.00 87.65           C
ATOM    916  CB  GLU A 125     -13.572 -72.719 143.677  1.00 87.65           C
ATOM    917  CG  GLU A 125     -13.263 -73.925 144.563  1.00 87.65           C
ATOM    918  CD  GLU A 125     -12.312 -74.805 143.761  1.00 87.65           C
ATOM    919  OE1 GLU A 125     -12.627 -75.069 142.570  1.00 87.65           O
ATOM    920  OE2 GLU A 125     -11.264 -75.222 144.322  1.00 87.65           O
ATOM    921  C   GLU A 125     -12.574 -70.940 142.333  1.00 87.65           C
ATOM    922  O   GLU A 125     -12.087 -71.328 141.273  1.00 87.65           O
ATOM    923  N   ILE A 126     -13.306 -69.823 142.421  1.00 35.54           N
ATOM    924  CA  ILE A 126     -13.475 -68.986 141.276  1.00 35.54           C
ATOM    925  CB  ILE A 126     -14.397 -67.834 141.550  1.00 35.54           C
ATOM    926  CG1 ILE A 126     -15.794 -68.366 141.913  1.00 35.54           C
ATOM    927  CG2 ILE A 126     -14.389 -66.900 140.328  1.00 35.54           C
ATOM    928  CD1 ILE A 126     -16.716 -67.313 142.525  1.00 35.54           C
ATOM    929  C   ILE A 126     -12.132 -68.443 140.897  1.00 35.54           C
ATOM    930  O   ILE A 126     -11.767 -68.432 139.723  1.00 35.54           O
ATOM    931  N   CYS A 127     -11.339 -67.998 141.892  1.00 35.15           N
ATOM    932  CA  CYS A 127     -10.055 -67.441 141.577  1.00 35.15           C
ATOM    933  CB  CYS A 127      -9.268 -66.976 142.815  1.00 35.15           C
ATOM    934  SG  CYS A 127     -10.001 -65.509 143.597  1.00 35.15           S
ATOM    935  C   CYS A 127      -9.246 -68.495 140.897  1.00 35.15           C
ATOM    936  O   CYS A 127      -8.597 -68.231 139.887  1.00 35.15           O
ATOM    937  N   ASP A 128      -9.299 -69.734 141.416  1.00 57.81           N
ATOM    938  CA  ASP A 128      -8.495 -70.799 140.892  1.00 57.81           C
ATOM    939  CB  ASP A 128      -8.747 -72.113 141.651  1.00 57.81           C
ATOM    940  CG  ASP A 128      -7.592 -73.071 141.405  1.00 57.81           C
ATOM    941  OD1 ASP A 128      -6.572 -72.638 140.808  1.00 57.81           O
ATOM    942  OD2 ASP A 128      -7.717 -74.253 141.819  1.00 57.81           O
ATOM    943  C   ASP A 128      -8.839 -71.026 139.446  1.00 57.81           C
ATOM    944  O   ASP A 128      -7.956 -71.083 138.591  1.00 57.81           O
ATOM    945  N   ALA A 129     -10.145 -71.127 139.133  1.00 43.15           N
ATOM    946  CA  ALA A 129     -10.615 -71.416 137.805  1.00 43.15           C
ATOM    947  CB  ALA A 129     -12.145 -71.568 137.744  1.00 43.15           C
ATOM    948  C   ALA A 129     -10.233 -70.307 136.873  1.00 43.15           C
ATOM    949  O   ALA A 129      -9.949 -70.542 135.699  1.00 43.15           O
ATOM    950  N   LEU A 130     -10.293 -69.055 137.364  1.00 53.92           N
ATOM    951  CA  LEU A 130      -9.950 -67.900 136.583  1.00 53.92           C
ATOM    952  CB  LEU A 130     -10.297 -66.579 137.291  1.00 53.92           C
ATOM    953  CG  LEU A 130     -11.806 -66.400 137.539  1.00 53.92           C
ATOM    954  CD1 LEU A 130     -12.109 -65.062 138.232  1.00 53.92           C
ATOM    955  CD2 LEU A 130     -12.613 -66.600 136.247  1.00 53.92           C
ATOM    956  C   LEU A 130      -8.478 -67.898 136.305  1.00 53.92           C
ATOM    957  O   LEU A 130      -8.042 -67.491 135.228  1.00 53.92           O
ATOM    958  N   ALA A 131      -7.662 -68.290 137.301  1.00 44.39           N
ATOM    959  CA  ALA A 131      -6.245 -68.322 137.101  1.00 44.39           C
ATOM    960  CB  ALA A 131      -5.471 -68.655 138.388  1.00 44.39           C
ATOM    961  C   ALA A 131      -5.935 -69.380 136.093  1.00 44.39           C
ATOM    962  O   ALA A 131      -5.289 -69.112 135.088  1.00 44.39           O
ATOM    963  N   ARG A 132      -6.509 -70.583 136.277  1.00133.52           N
ATOM    964  CA  ARG A 132      -6.210 -71.737 135.471  1.00133.52           C
ATOM    965  CB  ARG A 132      -7.088 -72.955 135.803  1.00133.52           C
ATOM    966  CG  ARG A 132      -6.852 -73.598 137.169  1.00133.52           C
ATOM    967  CD  ARG A 132      -7.781 -74.795 137.392  1.00133.52           C
ATOM    968  NE  ARG A 132      -7.496 -75.379 138.731  1.00133.52           N
ATOM    969  CZ  ARG A 132      -8.492 -76.008 139.420  1.00133.52           C
ATOM    970  NH1 ARG A 132      -9.758 -76.053 138.909  1.00133.52           N
ATOM    971  NH2 ARG A 132      -8.224 -76.586 140.626  1.00133.52           N
ATOM    972  C   ARG A 132      -6.490 -71.436 134.027  1.00133.52           C
ATOM    973  O   ARG A 132      -5.784 -71.930 133.150  1.00133.52           O
ATOM    974  N   SER A 133      -7.553 -70.662 133.736  1.00 42.91           N
ATOM    975  CA  SER A 133      -7.905 -70.354 132.382  1.00 42.91           C
ATOM    976  CB  SER A 133      -9.227 -69.573 132.271  1.00 42.91           C
ATOM    977  OG  SER A 133      -9.111 -68.310 132.908  1.00 42.91           O
ATOM    978  C   SER A 133      -6.821 -69.522 131.765  1.00 42.91           C
ATOM    979  O   SER A 133      -6.528 -69.664 130.580  1.00 42.91           O
ATOM    980  N   GLY A 134      -6.210 -68.613 132.551  1.00 31.95           N
ATOM    981  CA  GLY A 134      -5.149 -67.774 132.065  1.00 31.95           C
ATOM    982  C   GLY A 134      -5.796 -66.675 131.289  1.00 31.95           C
ATOM    983  O   GLY A 134      -5.131 -65.839 130.678  1.00 31.95           O
ATOM    984  N   ALA A 135      -7.140 -66.715 131.257  1.00 56.25           N
ATOM    985  CA  ALA A 135      -7.984 -65.770 130.581  1.00 56.25           C
ATOM    986  CB  ALA A 135      -9.450 -66.230 130.510  1.00 56.25           C
ATOM    987  C   ALA A 135      -7.975 -64.450 131.277  1.00 56.25           C
ATOM    988  O   ALA A 135      -8.011 -63.401 130.636  1.00 56.25           O
ATOM    989  N   VAL A 136      -7.966 -64.466 132.623  1.00 58.69           N
ATOM    990  CA  VAL A 136      -8.026 -63.223 133.327  1.00 58.69           C
ATOM    991  CB  VAL A 136      -8.808 -63.304 134.605  1.00 58.69           C
ATOM    992  CG1 VAL A 136      -8.801 -61.924 135.277  1.00 58.69           C
ATOM    993  CG2 VAL A 136     -10.215 -63.840 134.287  1.00 58.69           C
ATOM    994  C   VAL A 136      -6.621 -62.834 133.664  1.00 58.69           C
ATOM    995  O   VAL A 136      -5.815 -63.672 134.059  1.00 58.69           O
ATOM    996  N   ASP A 137      -6.260 -61.565 133.377  1.00 74.27           N
ATOM    997  CA  ASP A 137      -4.973 -61.031 133.731  1.00 74.27           C
ATOM    998  CB  ASP A 137      -4.612 -59.753 132.955  1.00 74.27           C
ATOM    999  CG  ASP A 137      -4.214 -60.160 131.546  1.00 74.27           C
ATOM   1000  OD1 ASP A 137      -3.508 -61.195 131.413  1.00 74.27           O
ATOM   1001  OD2 ASP A 137      -4.613 -59.449 130.586  1.00 74.27           O
ATOM   1002  C   ASP A 137      -4.921 -60.684 135.189  1.00 74.27           C
ATOM   1003  O   ASP A 137      -3.920 -60.941 135.857  1.00 74.27           O
ATOM   1004  N   VAL A 138      -5.989 -60.057 135.727  1.00118.91           N
ATOM   1005  CA  VAL A 138      -5.906 -59.680 137.111  1.00118.91           C
ATOM   1006  CB  VAL A 138      -5.529 -58.239 137.308  1.00118.91           C
ATOM   1007  CG1 VAL A 138      -6.592 -57.359 136.633  1.00118.91           C
ATOM   1008  CG2 VAL A 138      -5.366 -57.973 138.814  1.00118.91           C
ATOM   1009  C   VAL A 138      -7.208 -59.913 137.811  1.00118.91           C
ATOM   1010  O   VAL A 138      -8.263 -59.434 137.393  1.00118.91           O
ATOM   1011  N   ILE A 139      -7.143 -60.649 138.940  1.00 96.93           N
ATOM   1012  CA  ILE A 139      -8.305 -60.888 139.745  1.00 96.93           C
ATOM   1013  CB  ILE A 139      -8.552 -62.317 140.162  1.00 96.93           C
ATOM   1014  CG1 ILE A 139      -8.789 -63.252 138.968  1.00 96.93           C
ATOM   1015  CG2 ILE A 139      -9.734 -62.300 141.144  1.00 96.93           C
ATOM   1016  CD1 ILE A 139      -7.509 -63.693 138.271  1.00 96.93           C
ATOM   1017  C   ILE A 139      -8.095 -60.163 141.032  1.00 96.93           C
ATOM   1018  O   ILE A 139      -6.987 -60.117 141.565  1.00 96.93           O
ATOM   1019  N   VAL A 140      -9.167 -59.536 141.546  1.00106.41           N
ATOM   1020  CA  VAL A 140      -9.070 -58.864 142.805  1.00106.41           C
ATOM   1021  CB  VAL A 140      -9.311 -57.390 142.720  1.00106.41           C
ATOM   1022  CG1 VAL A 140     -10.722 -57.158 142.157  1.00106.41           C
ATOM   1023  CG2 VAL A 140      -9.108 -56.798 144.124  1.00106.41           C
ATOM   1024  C   VAL A 140     -10.127 -59.430 143.703  1.00106.41           C
ATOM   1025  O   VAL A 140     -11.212 -59.797 143.253  1.00106.41           O
ATOM   1026  N   VAL A 141      -9.817 -59.534 145.012  1.00 47.32           N
ATOM   1027  CA  VAL A 141     -10.772 -60.059 145.941  1.00 47.32           C
ATOM   1028  CB  VAL A 141     -10.274 -61.282 146.655  1.00 47.32           C
ATOM   1029  CG1 VAL A 141     -11.320 -61.708 147.696  1.00 47.32           C
ATOM   1030  CG2 VAL A 141      -9.965 -62.364 145.606  1.00 47.32           C
ATOM   1031  C   VAL A 141     -11.045 -59.012 146.975  1.00 47.32           C
ATOM   1032  O   VAL A 141     -10.168 -58.639 147.755  1.00 47.32           O
ATOM   1033  N   ASP A 142     -12.304 -58.534 147.024  1.00 77.73           N
ATOM   1034  CA  ASP A 142     -12.644 -57.516 147.967  1.00 77.73           C
ATOM   1035  CB  ASP A 142     -13.889 -56.705 147.557  1.00 77.73           C
ATOM   1036  CG  ASP A 142     -13.896 -55.374 148.301  1.00 77.73           C
ATOM   1037  OD1 ASP A 142     -13.062 -55.200 149.228  1.00 77.73           O
ATOM   1038  OD2 ASP A 142     -14.738 -54.507 147.941  1.00 77.73           O
ATOM   1039  C   ASP A 142     -12.926 -58.221 149.261  1.00 77.73           C
ATOM   1040  O   ASP A 142     -13.896 -58.969 149.383  1.00 77.73           O
ATOM   1041  N   SER A 143     -12.099 -57.903 150.276  1.00148.06           N
ATOM   1042  CA  SER A 143     -12.066 -58.417 151.624  1.00148.06           C
ATOM   1043  CB  SER A 143     -13.143 -57.808 152.548  1.00148.06           C
ATOM   1044  OG  SER A 143     -14.448 -58.119 152.089  1.00148.06           O
ATOM   1045  C   SER A 143     -12.040 -59.909 151.796  1.00148.06           C
ATOM   1046  O   SER A 143     -13.045 -60.607 151.667  1.00148.06           O
ATOM   1047  N   VAL A 144     -10.818 -60.424 152.074  1.00 72.05           N
ATOM   1048  CA  VAL A 144     -10.588 -61.806 152.402  1.00 72.05           C
ATOM   1049  CB  VAL A 144      -9.154 -62.146 152.685  1.00 72.05           C
ATOM   1050  CG1 VAL A 144      -8.293 -61.689 151.497  1.00 72.05           C
ATOM   1051  CG2 VAL A 144      -8.756 -61.568 154.047  1.00 72.05           C
ATOM   1052  C   VAL A 144     -11.347 -62.028 153.673  1.00 72.05           C
ATOM   1053  O   VAL A 144     -11.800 -63.133 153.970  1.00 72.05           O
ATOM   1054  N   ALA A 145     -11.521 -60.941 154.448  1.00 64.32           N
ATOM   1055  CA  ALA A 145     -12.202 -60.973 155.710  1.00 64.32           C
ATOM   1056  CB  ALA A 145     -12.364 -59.578 156.338  1.00 64.32           C
ATOM   1057  C   ALA A 145     -13.577 -61.524 155.467  1.00 64.32           C
ATOM   1058  O   ALA A 145     -14.195 -62.079 156.371  1.00 64.32           O
ATOM   1059  N   ALA A 146     -14.123 -61.255 154.269  1.00 97.58           N
ATOM   1060  CA  ALA A 146     -15.385 -61.688 153.724  1.00 97.58           C
ATOM   1061  CB  ALA A 146     -15.801 -60.871 152.487  1.00 97.58           C
ATOM   1062  C   ALA A 146     -15.417 -63.136 153.325  1.00 97.58           C
ATOM   1063  O   ALA A 146     -16.503 -63.681 153.130  1.00 97.58           O
ATOM   1064  N   LEU A 147     -14.255 -63.760 153.037  1.00120.86           N
ATOM   1065  CA  LEU A 147     -14.281 -65.125 152.583  1.00120.86           C
ATOM   1066  CB  LEU A 147     -12.933 -65.606 152.020  1.00120.86           C
ATOM   1067  CG  LEU A 147     -12.558 -64.946 150.679  1.00120.86           C
ATOM   1068  CD1 LEU A 147     -12.476 -63.417 150.808  1.00120.86           C
ATOM   1069  CD2 LEU A 147     -11.271 -65.556 150.102  1.00120.86           C
ATOM   1070  C   LEU A 147     -14.658 -66.016 153.719  1.00120.86           C
ATOM   1071  O   LEU A 147     -13.809 -66.617 154.377  1.00120.86           O
ATOM   1072  N   THR A 148     -15.977 -66.163 153.939  1.00126.17           N
ATOM   1073  CA  THR A 148     -16.429 -66.963 155.030  1.00126.17           C
ATOM   1074  CB  THR A 148     -17.785 -66.563 155.519  1.00126.17           C
ATOM   1075  OG1 THR A 148     -18.021 -67.122 156.798  1.00126.17           O
ATOM   1076  CG2 THR A 148     -18.838 -67.054 154.517  1.00126.17           C
ATOM   1077  C   THR A 148     -16.466 -68.384 154.565  1.00126.17           C
ATOM   1078  O   THR A 148     -16.907 -68.687 153.457  1.00126.17           O
ATOM   1079  N   PRO A 149     -15.989 -69.259 155.407  1.00 70.27           N
ATOM   1080  CA  PRO A 149     -15.959 -70.652 155.063  1.00 70.27           C
ATOM   1081  CD  PRO A 149     -14.887 -68.897 156.284  1.00 70.27           C
ATOM   1082  CB  PRO A 149     -15.023 -71.312 156.071  1.00 70.27           C
ATOM   1083  CG  PRO A 149     -14.057 -70.179 156.459  1.00 70.27           C
ATOM   1084  C   PRO A 149     -17.334 -71.225 155.051  1.00 70.27           C
ATOM   1085  O   PRO A 149     -18.206 -70.711 155.751  1.00 70.27           O
ATOM   1086  N   LYS A 150     -17.534 -72.302 154.268  1.00113.92           N
ATOM   1087  CA  LYS A 150     -18.835 -72.881 154.123  1.00113.92           C
ATOM   1088  CB  LYS A 150     -18.868 -74.078 153.156  1.00113.92           C
ATOM   1089  CG  LYS A 150     -17.930 -75.224 153.541  1.00113.92           C
ATOM   1090  CD  LYS A 150     -18.284 -76.552 152.869  1.00113.92           C
ATOM   1091  CE  LYS A 150     -18.477 -76.451 151.356  1.00113.92           C
ATOM   1092  NZ  LYS A 150     -18.987 -77.738 150.833  1.00113.92           N
ATOM   1093  C   LYS A 150     -19.314 -73.351 155.456  1.00113.92           C
ATOM   1094  O   LYS A 150     -20.451 -73.081 155.834  1.00113.92           O
ATOM   1095  N   ALA A 151     -18.440 -74.008 156.237  1.00 34.45           N
ATOM   1096  CA  ALA A 151     -18.855 -74.561 157.492  1.00 34.45           C
ATOM   1097  CB  ALA A 151     -17.703 -75.236 158.257  1.00 34.45           C
ATOM   1098  C   ALA A 151     -19.374 -73.449 158.342  1.00 34.45           C
ATOM   1099  O   ALA A 151     -20.337 -73.628 159.086  1.00 34.45           O
ATOM   1100  N   GLU A 152     -18.739 -72.267 158.264  1.00 52.54           N
ATOM   1101  CA  GLU A 152     -19.152 -71.161 159.077  1.00 52.54           C
ATOM   1102  CB  GLU A 152     -18.223 -69.943 158.935  1.00 52.54           C
ATOM   1103  CG  GLU A 152     -18.523 -68.839 159.949  1.00 52.54           C
ATOM   1104  CD  GLU A 152     -17.338 -67.885 159.976  1.00 52.54           C
ATOM   1105  OE1 GLU A 152     -16.506 -67.938 159.031  1.00 52.54           O
ATOM   1106  OE2 GLU A 152     -17.246 -67.095 160.953  1.00 52.54           O
ATOM   1107  C   GLU A 152     -20.542 -70.741 158.698  1.00 52.54           C
ATOM   1108  O   GLU A 152     -21.367 -70.464 159.568  1.00 52.54           O
ATOM   1109  N   ILE A 153     -20.842 -70.686 157.385  1.00 94.58           N
ATOM   1110  CA  ILE A 153     -22.136 -70.249 156.931  1.00 94.58           C
ATOM   1111  CB  ILE A 153     -22.240 -70.227 155.432  1.00 94.58           C
ATOM   1112  CG1 ILE A 153     -21.272 -69.203 154.823  1.00 94.58           C
ATOM   1113  CG2 ILE A 153     -23.712 -69.967 155.069  1.00 94.58           C
ATOM   1114  CD1 ILE A 153     -21.614 -67.766 155.204  1.00 94.58           C
ATOM   1115  C   ILE A 153     -23.176 -71.223 157.393  1.00 94.58           C
ATOM   1116  O   ILE A 153     -24.200 -70.836 157.955  1.00 94.58           O
ATOM   1117  N   GLU A 154     -22.919 -72.524 157.168  1.00 40.05           N
ATOM   1118  CA  GLU A 154     -23.839 -73.579 157.488  1.00 40.05           C
ATOM   1119  CB  GLU A 154     -23.317 -74.947 157.016  1.00 40.05           C
ATOM   1120  CG  GLU A 154     -23.240 -75.068 155.491  1.00 40.05           C
ATOM   1121  CD  GLU A 154     -22.347 -76.252 155.143  1.00 40.05           C
ATOM   1122  OE1 GLU A 154     -21.701 -76.801 156.075  1.00 40.05           O
ATOM   1123  OE2 GLU A 154     -22.293 -76.619 153.939  1.00 40.05           O
ATOM   1124  C   GLU A 154     -24.004 -73.642 158.970  1.00 40.05           C
ATOM   1125  O   GLU A 154     -25.106 -73.850 159.476  1.00 40.05           O
ATOM   1126  N   GLY A 155     -22.899 -73.438 159.708  1.00 22.25           N
ATOM   1127  CA  GLY A 155     -22.941 -73.559 161.132  1.00 22.25           C
ATOM   1128  C   GLY A 155     -23.651 -72.377 161.695  1.00 22.25           C
ATOM   1129  O   GLY A 155     -24.034 -71.452 160.981  1.00 22.25           O
ATOM   1130  N   GLU A 156     -23.826 -72.409 163.027  1.00 52.17           N
ATOM   1131  CA  GLU A 156     -24.529 -71.420 163.781  1.00 52.17           C
ATOM   1132  CB  GLU A 156     -24.777 -71.851 165.235  1.00 52.17           C
ATOM   1133  CG  GLU A 156     -25.669 -73.084 165.383  1.00 52.17           C
ATOM   1134  CD  GLU A 156     -25.765 -73.399 166.869  1.00 52.17           C
ATOM   1135  OE1 GLU A 156     -24.923 -72.866 167.640  1.00 52.17           O
ATOM   1136  OE2 GLU A 156     -26.680 -74.176 167.254  1.00 52.17           O
ATOM   1137  C   GLU A 156     -23.686 -70.196 163.865  1.00 52.17           C
ATOM   1138  O   GLU A 156     -22.483 -70.225 163.610  1.00 52.17           O
ATOM   1139  N   ILE A 157     -24.331 -69.067 164.212  1.00 82.86           N
ATOM   1140  CA  ILE A 157     -23.609 -67.850 164.400  1.00 82.86           C
ATOM   1141  CB  ILE A 157     -24.440 -66.615 164.202  1.00 82.86           C
ATOM   1142  CG1 ILE A 157     -25.025 -66.572 162.780  1.00 82.86           C
ATOM   1143  CG2 ILE A 157     -23.557 -65.399 164.533  1.00 82.86           C
ATOM   1144  CD1 ILE A 157     -26.095 -67.633 162.530  1.00 82.86           C
ATOM   1145  C   ILE A 157     -23.201 -67.884 165.834  1.00 82.86           C
ATOM   1146  O   ILE A 157     -24.035 -68.067 166.721  1.00 82.86           O
ATOM   1147  N   GLY A 158     -21.892 -67.710 166.094  1.00 22.16           N
ATOM   1148  CA  GLY A 158     -21.402 -67.804 167.435  1.00 22.16           C
ATOM   1149  C   GLY A 158     -20.733 -69.133 167.576  1.00 22.16           C
ATOM   1150  O   GLY A 158     -20.129 -69.428 168.606  1.00 22.16           O
ATOM   1151  N   ASP A 159     -20.837 -69.984 166.539  1.00 88.57           N
ATOM   1152  CA  ASP A 159     -20.180 -71.254 166.600  1.00 88.57           C
ATOM   1153  CB  ASP A 159     -20.617 -72.200 165.471  1.00 88.57           C
ATOM   1154  CG  ASP A 159     -20.395 -73.626 165.940  1.00 88.57           C
ATOM   1155  OD1 ASP A 159     -20.078 -73.814 167.145  1.00 88.57           O
ATOM   1156  OD2 ASP A 159     -20.558 -74.549 165.101  1.00 88.57           O
ATOM   1157  C   ASP A 159     -18.726 -70.948 166.434  1.00 88.57           C
ATOM   1158  O   ASP A 159     -18.362 -70.080 165.641  1.00 88.57           O
ATOM   1159  N   SER A 160     -17.845 -71.661 167.164  1.00 86.42           N
ATOM   1160  CA  SER A 160     -16.464 -71.290 167.082  1.00 86.42           C
ATOM   1161  CB  SER A 160     -15.680 -71.579 168.373  1.00 86.42           C
ATOM   1162  OG  SER A 160     -14.324 -71.187 168.222  1.00 86.42           O
ATOM   1163  C   SER A 160     -15.810 -72.059 165.982  1.00 86.42           C
ATOM   1164  O   SER A 160     -15.609 -73.269 166.079  1.00 86.42           O
ATOM   1165  N   HIS A 161     -15.458 -71.343 164.896  1.00 82.23           N
ATOM   1166  CA  HIS A 161     -14.741 -71.935 163.810  1.00 82.23           C
ATOM   1167  ND1 HIS A 161     -17.351 -73.141 162.321  1.00 82.23           N
ATOM   1168  CG  HIS A 161     -16.816 -71.874 162.402  1.00 82.23           C
ATOM   1169  CB  HIS A 161     -15.350 -71.578 162.446  1.00 82.23           C
ATOM   1170  NE2 HIS A 161     -19.068 -71.730 162.415  1.00 82.23           N
ATOM   1171  CD2 HIS A 161     -17.879 -71.026 162.457  1.00 82.23           C
ATOM   1172  CE1 HIS A 161     -18.699 -72.997 162.333  1.00 82.23           C
ATOM   1173  C   HIS A 161     -13.406 -71.275 163.878  1.00 82.23           C
ATOM   1174  O   HIS A 161     -13.073 -70.425 163.052  1.00 82.23           O
ATOM   1175  N   MET A 162     -12.596 -71.684 164.870  1.00 72.35           N
ATOM   1176  CA  MET A 162     -11.362 -71.008 165.122  1.00 72.35           C
ATOM   1177  CB  MET A 162     -10.650 -71.507 166.392  1.00 72.35           C
ATOM   1178  CG  MET A 162     -11.385 -71.193 167.697  1.00 72.35           C
ATOM   1179  SD  MET A 162     -11.299 -69.455 168.225  1.00 72.35           S
ATOM   1180  CE  MET A 162     -12.373 -68.813 166.911  1.00 72.35           C
ATOM   1181  C   MET A 162     -10.416 -71.216 163.989  1.00 72.35           C
ATOM   1182  O   MET A 162     -10.004 -72.338 163.696  1.00 72.35           O
ATOM   1183  N   GLY A 163     -10.063 -70.104 163.317  1.00 31.04           N
ATOM   1184  CA  GLY A 163      -9.061 -70.099 162.292  1.00 31.04           C
ATOM   1185  C   GLY A 163      -9.445 -71.033 161.198  1.00 31.04           C
ATOM   1186  O   GLY A 163      -8.579 -71.576 160.514  1.00 31.04           O
ATOM   1187  N   LEU A 164     -10.752 -71.273 161.017  1.00 55.37           N
ATOM   1188  CA  LEU A 164     -11.167 -72.113 159.937  1.00 55.37           C
ATOM   1189  CB  LEU A 164     -12.686 -72.358 159.955  1.00 55.37           C
ATOM   1190  CG  LEU A 164     -13.184 -73.359 158.898  1.00 55.37           C
ATOM   1191  CD1 LEU A 164     -12.678 -74.777 159.193  1.00 55.37           C
ATOM   1192  CD2 LEU A 164     -14.711 -73.300 158.754  1.00 55.37           C
ATOM   1193  C   LEU A 164     -10.830 -71.349 158.703  1.00 55.37           C
ATOM   1194  O   LEU A 164     -10.390 -71.895 157.692  1.00 55.37           O
ATOM   1195  N   ALA A 165     -11.012 -70.022 158.791  1.00 35.75           N
ATOM   1196  CA  ALA A 165     -10.780 -69.164 157.672  1.00 35.75           C
ATOM   1197  CB  ALA A 165     -11.035 -67.684 158.001  1.00 35.75           C
ATOM   1198  C   ALA A 165      -9.350 -69.287 157.250  1.00 35.75           C
ATOM   1199  O   ALA A 165      -9.066 -69.384 156.058  1.00 35.75           O
ATOM   1200  N   ALA A 166      -8.416 -69.316 158.220  1.00 35.09           N
ATOM   1201  CA  ALA A 166      -7.013 -69.326 157.908  1.00 35.09           C
ATOM   1202  CB  ALA A 166      -6.126 -69.267 159.165  1.00 35.09           C
ATOM   1203  C   ALA A 166      -6.628 -70.565 157.157  1.00 35.09           C
ATOM   1204  O   ALA A 166      -5.934 -70.495 156.144  1.00 35.09           O
ATOM   1205  N   ARG A 167      -7.114 -71.735 157.605  1.00136.32           N
ATOM   1206  CA  ARG A 167      -6.719 -72.982 157.015  1.00136.32           C
ATOM   1207  CB  ARG A 167      -7.508 -74.179 157.570  1.00136.32           C
ATOM   1208  CG  ARG A 167      -7.494 -74.324 159.090  1.00136.32           C
ATOM   1209  CD  ARG A 167      -8.299 -75.535 159.567  1.00136.32           C
ATOM   1210  NE  ARG A 167      -8.358 -75.492 161.054  1.00136.32           N
ATOM   1211  CZ  ARG A 167      -8.903 -76.539 161.739  1.00136.32           C
ATOM   1212  NH1 ARG A 167      -9.354 -77.637 161.065  1.00136.32           N
ATOM   1213  NH2 ARG A 167      -8.996 -76.491 163.100  1.00136.32           N
ATOM   1214  C   ARG A 167      -7.112 -72.911 155.585  1.00136.32           C
ATOM   1215  O   ARG A 167      -6.438 -73.455 154.713  1.00136.32           O
ATOM   1216  N   MET A 168      -8.268 -72.279 155.328  1.00 39.66           N
ATOM   1217  CA  MET A 168      -8.751 -72.138 153.991  1.00 39.66           C
ATOM   1218  CB  MET A 168     -10.119 -71.442 153.928  1.00 39.66           C
ATOM   1219  CG  MET A 168     -10.651 -71.282 152.504  1.00 39.66           C
ATOM   1220  SD  MET A 168     -12.170 -70.294 152.381  1.00 39.66           S
ATOM   1221  CE  MET A 168     -11.367 -68.735 152.854  1.00 39.66           C
ATOM   1222  C   MET A 168      -7.801 -71.288 153.210  1.00 39.66           C
ATOM   1223  O   MET A 168      -7.456 -71.615 152.076  1.00 39.66           O
ATOM   1224  N   MET A 169      -7.341 -70.171 153.802  1.00 47.04           N
ATOM   1225  CA  MET A 169      -6.475 -69.285 153.078  1.00 47.04           C
ATOM   1226  CB  MET A 169      -6.113 -68.013 153.868  1.00 47.04           C
ATOM   1227  CG  MET A 169      -7.231 -66.969 153.923  1.00 47.04           C
ATOM   1228  SD  MET A 169      -7.418 -65.983 152.403  1.00 47.04           S
ATOM   1229  CE  MET A 169      -8.064 -67.327 151.367  1.00 47.04           C
ATOM   1230  C   MET A 169      -5.193 -69.979 152.741  1.00 47.04           C
ATOM   1231  O   MET A 169      -4.719 -69.902 151.609  1.00 47.04           O
ATOM   1232  N   SER A 170      -4.615 -70.710 153.711  1.00 30.52           N
ATOM   1233  CA  SER A 170      -3.339 -71.332 153.505  1.00 30.52           C
ATOM   1234  CB  SER A 170      -2.825 -72.069 154.753  1.00 30.52           C
ATOM   1235  OG  SER A 170      -1.563 -72.662 154.489  1.00 30.52           O
ATOM   1236  C   SER A 170      -3.455 -72.332 152.402  1.00 30.52           C
ATOM   1237  O   SER A 170      -2.516 -72.528 151.635  1.00 30.52           O
ATOM   1238  N   GLN A 171      -4.601 -73.024 152.319  1.00 54.93           N
ATOM   1239  CA  GLN A 171      -4.800 -73.995 151.289  1.00 54.93           C
ATOM   1240  CB  GLN A 171      -6.047 -74.863 151.541  1.00 54.93           C
ATOM   1241  CG  GLN A 171      -6.129 -76.099 150.645  1.00 54.93           C
ATOM   1242  CD  GLN A 171      -7.260 -76.968 151.174  1.00 54.93           C
ATOM   1243  OE1 GLN A 171      -7.336 -78.161 150.881  1.00 54.93           O
ATOM   1244  NE2 GLN A 171      -8.159 -76.356 151.989  1.00 54.93           N
ATOM   1245  C   GLN A 171      -4.950 -73.296 149.970  1.00 54.93           C
ATOM   1246  O   GLN A 171      -4.460 -73.767 148.945  1.00 54.93           O
ATOM   1247  N   ALA A 172      -5.658 -72.151 149.956  1.00 37.06           N
ATOM   1248  CA  ALA A 172      -5.889 -71.439 148.730  1.00 37.06           C
ATOM   1249  CB  ALA A 172      -6.829 -70.236 148.910  1.00 37.06           C
ATOM   1250  C   ALA A 172      -4.605 -70.911 148.180  1.00 37.06           C
ATOM   1251  O   ALA A 172      -4.334 -71.030 146.986  1.00 37.06           O
ATOM   1252  N   MET A 173      -3.766 -70.326 149.052  1.00 48.26           N
ATOM   1253  CA  MET A 173      -2.553 -69.725 148.592  1.00 48.26           C
ATOM   1254  CB  MET A 173      -1.727 -69.110 149.733  1.00 48.26           C
ATOM   1255  CG  MET A 173      -2.414 -67.945 150.450  1.00 48.26           C
ATOM   1256  SD  MET A 173      -2.678 -66.465 149.427  1.00 48.26           S
ATOM   1257  CE  MET A 173      -4.110 -67.135 148.534  1.00 48.26           C
ATOM   1258  C   MET A 173      -1.717 -70.788 147.967  1.00 48.26           C
ATOM   1259  O   MET A 173      -1.192 -70.600 146.871  1.00 48.26           O
ATOM   1260  N   ARG A 174      -1.633 -71.964 148.618  1.00125.29           N
ATOM   1261  CA  ARG A 174      -0.755 -72.978 148.118  1.00125.29           C
ATOM   1262  CB  ARG A 174      -0.718 -74.275 148.955  1.00125.29           C
ATOM   1263  CG  ARG A 174      -2.039 -75.035 149.045  1.00125.29           C
ATOM   1264  CD  ARG A 174      -1.956 -76.355 149.814  1.00125.29           C
ATOM   1265  NE  ARG A 174      -1.776 -76.029 151.256  1.00125.29           N
ATOM   1266  CZ  ARG A 174      -0.518 -75.925 151.775  1.00125.29           C
ATOM   1267  NH1 ARG A 174       0.566 -76.120 150.970  1.00125.29           N
ATOM   1268  NH2 ARG A 174      -0.344 -75.625 153.096  1.00125.29           N
ATOM   1269  C   ARG A 174      -1.167 -73.322 146.718  1.00125.29           C
ATOM   1270  O   ARG A 174      -0.318 -73.481 145.844  1.00125.29           O
ATOM   1271  N   LYS A 175      -2.483 -73.441 146.468  1.00100.17           N
ATOM   1272  CA  LYS A 175      -2.975 -73.789 145.163  1.00100.17           C
ATOM   1273  CB  LYS A 175      -4.478 -74.120 145.192  1.00100.17           C
ATOM   1274  CG  LYS A 175      -4.813 -75.305 146.102  1.00100.17           C
ATOM   1275  CD  LYS A 175      -6.305 -75.447 146.410  1.00100.17           C
ATOM   1276  CE  LYS A 175      -7.069 -76.259 145.363  1.00100.17           C
ATOM   1277  NZ  LYS A 175      -6.990 -75.585 144.049  1.00100.17           N
ATOM   1278  C   LYS A 175      -2.777 -72.688 144.154  1.00100.17           C
ATOM   1279  O   LYS A 175      -2.304 -72.931 143.045  1.00100.17           O
ATOM   1280  N   LEU A 176      -3.119 -71.440 144.530  1.00 67.01           N
ATOM   1281  CA  LEU A 176      -3.198 -70.324 143.621  1.00 67.01           C
ATOM   1282  CB  LEU A 176      -3.842 -69.086 144.266  1.00 67.01           C
ATOM   1283  CG  LEU A 176      -5.342 -69.265 144.568  1.00 67.01           C
ATOM   1284  CD1 LEU A 176      -5.941 -68.004 145.211  1.00 67.01           C
ATOM   1285  CD2 LEU A 176      -6.111 -69.699 143.311  1.00 67.01           C
ATOM   1286  C   LEU A 176      -1.900 -69.886 143.012  1.00 67.01           C
ATOM   1287  O   LEU A 176      -1.850 -69.651 141.807  1.00 67.01           O
ATOM   1288  N   ALA A 177      -0.807 -69.809 143.793  1.00 41.66           N
ATOM   1289  CA  ALA A 177       0.398 -69.183 143.314  1.00 41.66           C
ATOM   1290  CB  ALA A 177       1.550 -69.258 144.334  1.00 41.66           C
ATOM   1291  C   ALA A 177       0.869 -69.840 142.052  1.00 41.66           C
ATOM   1292  O   ALA A 177       1.287 -69.149 141.124  1.00 41.66           O
ATOM   1293  N   GLY A 178       0.815 -71.183 141.978  1.00 27.34           N
ATOM   1294  CA  GLY A 178       1.279 -71.872 140.806  1.00 27.34           C
ATOM   1295  C   GLY A 178       0.430 -71.531 139.617  1.00 27.34           C
ATOM   1296  O   GLY A 178       0.945 -71.221 138.544  1.00 27.34           O
ATOM   1297  N   ASN A 179      -0.903 -71.570 139.784  1.00 74.29           N
ATOM   1298  CA  ASN A 179      -1.820 -71.312 138.710  1.00 74.29           C
ATOM   1299  CB  ASN A 179      -3.288 -71.565 139.092  1.00 74.29           C
ATOM   1300  CG  ASN A 179      -3.489 -73.071 139.179  1.00 74.29           C
ATOM   1301  OD1 ASN A 179      -4.381 -73.554 139.874  1.00 74.29           O
ATOM   1302  ND2 ASN A 179      -2.634 -73.837 138.451  1.00 74.29           N
ATOM   1303  C   ASN A 179      -1.690 -69.882 138.298  1.00 74.29           C
ATOM   1304  O   ASN A 179      -1.992 -69.535 137.157  1.00 74.29           O
ATOM   1305  N   LEU A 180      -1.338 -68.993 139.245  1.00121.46           N
ATOM   1306  CA  LEU A 180      -1.191 -67.616 138.874  1.00121.46           C
ATOM   1307  CB  LEU A 180      -1.180 -66.607 140.036  1.00121.46           C
ATOM   1308  CG  LEU A 180      -2.588 -66.238 140.551  1.00121.46           C
ATOM   1309  CD1 LEU A 180      -3.233 -67.327 141.414  1.00121.46           C
ATOM   1310  CD2 LEU A 180      -2.575 -64.864 141.224  1.00121.46           C
ATOM   1311  C   LEU A 180       0.015 -67.347 138.023  1.00121.46           C
ATOM   1312  O   LEU A 180      -0.093 -66.616 137.043  1.00121.46           O
ATOM   1313  N   LYS A 181       1.195 -67.907 138.366  1.00175.92           N
ATOM   1314  CA  LYS A 181       2.398 -67.598 137.632  1.00175.92           C
ATOM   1315  CB  LYS A 181       3.671 -68.169 138.278  1.00175.92           C
ATOM   1316  CG  LYS A 181       4.083 -67.411 139.540  1.00175.92           C
ATOM   1317  CD  LYS A 181       4.329 -65.920 139.292  1.00175.92           C
ATOM   1318  CE  LYS A 181       5.611 -65.613 138.514  1.00175.92           C
ATOM   1319  NZ  LYS A 181       6.796 -65.864 139.365  1.00175.92           N
ATOM   1320  C   LYS A 181       2.332 -68.107 136.224  1.00175.92           C
ATOM   1321  O   LYS A 181       2.706 -67.409 135.282  1.00175.92           O
ATOM   1322  N   GLN A 182       1.841 -69.341 136.041  1.00107.24           N
ATOM   1323  CA  GLN A 182       1.747 -69.946 134.744  1.00107.24           C
ATOM   1324  CB  GLN A 182       1.167 -71.366 134.816  1.00107.24           C
ATOM   1325  CG  GLN A 182       1.047 -72.053 133.456  1.00107.24           C
ATOM   1326  CD  GLN A 182       0.282 -73.351 133.668  1.00107.24           C
ATOM   1327  OE1 GLN A 182      -0.743 -73.374 134.347  1.00107.24           O
ATOM   1328  NE2 GLN A 182       0.793 -74.464 133.077  1.00107.24           N
ATOM   1329  C   GLN A 182       0.802 -69.130 133.913  1.00107.24           C
ATOM   1330  O   GLN A 182       0.891 -69.096 132.688  1.00107.24           O
ATOM   1331  N   SER A 183      -0.215 -68.556 134.567  1.00 78.56           N
ATOM   1332  CA  SER A 183      -1.221 -67.756 133.925  1.00 78.56           C
ATOM   1333  CB  SER A 183      -2.549 -67.926 134.647  1.00 78.56           C
ATOM   1334  OG  SER A 183      -2.779 -69.325 134.709  1.00 78.56           O
ATOM   1335  C   SER A 183      -0.833 -66.306 133.856  1.00 78.56           C
ATOM   1336  O   SER A 183      -1.520 -65.511 133.214  1.00 78.56           O
ATOM   1337  N   ASN A 184       0.257 -65.919 134.549  1.00 65.69           N
ATOM   1338  CA  ASN A 184       0.693 -64.553 134.597  1.00 65.69           C
ATOM   1339  CB  ASN A 184       1.189 -64.021 133.241  1.00 65.69           C
ATOM   1340  CG  ASN A 184       1.937 -62.721 133.502  1.00 65.69           C
ATOM   1341  OD1 ASN A 184       2.796 -62.654 134.380  1.00 65.69           O
ATOM   1342  ND2 ASN A 184       1.606 -61.657 132.721  1.00 65.69           N
ATOM   1343  C   ASN A 184      -0.461 -63.718 135.060  1.00 65.69           C
ATOM   1344  O   ASN A 184      -0.619 -62.570 134.645  1.00 65.69           O
ATOM   1345  N   THR A 185      -1.274 -64.271 135.982  1.00 47.94           N
ATOM   1346  CA  THR A 185      -2.448 -63.587 136.440  1.00 47.94           C
ATOM   1347  CB  THR A 185      -3.608 -64.512 136.643  1.00 47.94           C
ATOM   1348  OG1 THR A 185      -3.908 -65.197 135.436  1.00 47.94           O
ATOM   1349  CG2 THR A 185      -4.815 -63.675 137.087  1.00 47.94           C
ATOM   1350  C   THR A 185      -2.140 -62.969 137.769  1.00 47.94           C
ATOM   1351  O   THR A 185      -1.722 -63.647 138.706  1.00 47.94           O
ATOM   1352  N   LEU A 186      -2.359 -61.644 137.884  1.00 67.21           N
ATOM   1353  CA  LEU A 186      -2.083 -60.938 139.102  1.00 67.21           C
ATOM   1354  CB  LEU A 186      -1.787 -59.447 138.869  1.00 67.21           C
ATOM   1355  CG  LEU A 186      -1.675 -58.590 140.143  1.00 67.21           C
ATOM   1356  CD1 LEU A 186      -0.587 -59.108 141.096  1.00 67.21           C
ATOM   1357  CD2 LEU A 186      -1.486 -57.109 139.777  1.00 67.21           C
ATOM   1358  C   LEU A 186      -3.277 -61.033 139.993  1.00 67.21           C
ATOM   1359  O   LEU A 186      -4.407 -60.778 139.574  1.00 67.21           O
ATOM   1360  N   LEU A 187      -3.049 -61.416 141.266  1.00119.65           N
ATOM   1361  CA  LEU A 187      -4.162 -61.559 142.156  1.00119.65           C
ATOM   1362  CB  LEU A 187      -4.255 -62.979 142.747  1.00119.65           C
ATOM   1363  CG  LEU A 187      -5.611 -63.351 143.374  1.00119.65           C
ATOM   1364  CD1 LEU A 187      -5.580 -64.782 143.935  1.00119.65           C
ATOM   1365  CD2 LEU A 187      -6.090 -62.310 144.392  1.00119.65           C
ATOM   1366  C   LEU A 187      -3.996 -60.568 143.268  1.00119.65           C
ATOM   1367  O   LEU A 187      -2.973 -60.528 143.953  1.00119.65           O
ATOM   1368  N   ILE A 188      -5.026 -59.725 143.469  1.00 46.36           N
ATOM   1369  CA  ILE A 188      -4.968 -58.743 144.508  1.00 46.36           C
ATOM   1370  CB  ILE A 188      -5.284 -57.352 144.040  1.00 46.36           C
ATOM   1371  CG1 ILE A 188      -4.248 -56.893 143.000  1.00 46.36           C
ATOM   1372  CG2 ILE A 188      -5.360 -56.439 145.275  1.00 46.36           C
ATOM   1373  CD1 ILE A 188      -4.644 -55.616 142.260  1.00 46.36           C
ATOM   1374  C   ILE A 188      -5.982 -59.098 145.548  1.00 46.36           C
ATOM   1375  O   ILE A 188      -7.138 -59.394 145.245  1.00 46.36           O
ATOM   1376  N   PHE A 189      -5.543 -59.109 146.819  1.00 68.54           N
ATOM   1377  CA  PHE A 189      -6.425 -59.372 147.914  1.00 68.54           C
ATOM   1378  CB  PHE A 189      -5.913 -60.429 148.914  1.00 68.54           C
ATOM   1379  CG  PHE A 189      -6.092 -61.801 148.361  1.00 68.54           C
ATOM   1380  CD1 PHE A 189      -7.275 -62.475 148.562  1.00 68.54           C
ATOM   1381  CD2 PHE A 189      -5.088 -62.422 147.656  1.00 68.54           C
ATOM   1382  CE1 PHE A 189      -7.458 -63.745 148.066  1.00 68.54           C
ATOM   1383  CE2 PHE A 189      -5.265 -63.691 147.156  1.00 68.54           C
ATOM   1384  CZ  PHE A 189      -6.450 -64.356 147.361  1.00 68.54           C
ATOM   1385  C   PHE A 189      -6.549 -58.113 148.701  1.00 68.54           C
ATOM   1386  O   PHE A 189      -5.561 -57.468 149.050  1.00 68.54           O
ATOM   1387  N   ILE A 190      -7.798 -57.724 148.989  1.00 64.30           N
ATOM   1388  CA  ILE A 190      -8.028 -56.601 149.839  1.00 64.30           C
ATOM   1389  CB  ILE A 190      -9.225 -55.790 149.431  1.00 64.30           C
ATOM   1390  CG1 ILE A 190      -9.006 -55.206 148.024  1.00 64.30           C
ATOM   1391  CG2 ILE A 190      -9.486 -54.728 150.512  1.00 64.30           C
ATOM   1392  CD1 ILE A 190     -10.278 -54.651 147.385  1.00 64.30           C
ATOM   1393  C   ILE A 190      -8.298 -57.219 151.175  1.00 64.30           C
ATOM   1394  O   ILE A 190      -8.944 -58.264 151.248  1.00 64.30           O
ATOM   1395  N   ASN A 191      -7.752 -56.641 152.265  1.00 85.49           N
ATOM   1396  CA  ASN A 191      -7.958 -57.248 153.551  1.00 85.49           C
ATOM   1397  CB  ASN A 191      -6.723 -58.046 154.010  1.00 85.49           C
ATOM   1398  CG  ASN A 191      -7.149 -59.238 154.863  1.00 85.49           C
ATOM   1399  OD1 ASN A 191      -6.449 -60.248 154.913  1.00 85.49           O
ATOM   1400  ND2 ASN A 191      -8.331 -59.153 155.530  1.00 85.49           N
ATOM   1401  C   ASN A 191      -8.216 -56.139 154.540  1.00 85.49           C
ATOM   1402  O   ASN A 191      -7.885 -54.980 154.292  1.00 85.49           O
ATOM   1403  N   GLN A 192      -8.819 -56.474 155.702  1.00 66.31           N
ATOM   1404  CA  GLN A 192      -9.191 -55.494 156.684  1.00 66.31           C
ATOM   1405  CB  GLN A 192     -10.628 -55.695 157.195  1.00 66.31           C
ATOM   1406  CG  GLN A 192     -11.665 -55.575 156.074  1.00 66.31           C
ATOM   1407  CD  GLN A 192     -13.053 -55.810 156.652  1.00 66.31           C
ATOM   1408  OE1 GLN A 192     -14.007 -56.059 155.917  1.00 66.31           O
ATOM   1409  NE2 GLN A 192     -13.177 -55.724 158.003  1.00 66.31           N
ATOM   1410  C   GLN A 192      -8.259 -55.564 157.859  1.00 66.31           C
ATOM   1411  O   GLN A 192      -7.440 -56.473 157.987  1.00 66.31           O
ATOM   1412  N   ILE A 193      -8.368 -54.555 158.746  1.00116.29           N
ATOM   1413  CA  ILE A 193      -7.529 -54.409 159.901  1.00116.29           C
ATOM   1414  CB  ILE A 193      -7.293 -52.965 160.253  1.00116.29           C
ATOM   1415  CG1 ILE A 193      -6.568 -52.212 159.125  1.00116.29           C
ATOM   1416  CG2 ILE A 193      -6.549 -52.920 161.597  1.00116.29           C
ATOM   1417  CD1 ILE A 193      -5.119 -52.645 158.917  1.00116.29           C
ATOM   1418  C   ILE A 193      -8.241 -54.984 161.092  1.00116.29           C
ATOM   1419  O   ILE A 193      -9.434 -54.752 161.280  1.00116.29           O
ATOM   1420  N   ARG A 194      -7.516 -55.775 161.914  1.00 78.88           N
ATOM   1421  CA  ARG A 194      -8.053 -56.312 163.138  1.00 78.88           C
ATOM   1422  CB  ARG A 194      -8.377 -57.815 163.071  1.00 78.88           C
ATOM   1423  CG  ARG A 194      -9.548 -58.153 162.142  1.00 78.88           C
ATOM   1424  CD  ARG A 194     -10.906 -57.682 162.671  1.00 78.88           C
ATOM   1425  NE  ARG A 194     -11.958 -58.205 161.753  1.00 78.88           N
ATOM   1426  CZ  ARG A 194     -12.356 -57.483 160.664  1.00 78.88           C
ATOM   1427  NH1 ARG A 194     -11.788 -56.271 160.396  1.00 78.88           N
ATOM   1428  NH2 ARG A 194     -13.325 -57.976 159.840  1.00 78.88           N
ATOM   1429  C   ARG A 194      -6.999 -56.122 164.192  1.00 78.88           C
ATOM   1430  O   ARG A 194      -5.817 -56.007 163.876  1.00 78.88           O
ATOM   1431  N   MET A 195      -7.395 -56.082 165.483  1.00 44.95           N
ATOM   1432  CA  MET A 195      -6.435 -55.815 166.518  1.00 44.95           C
ATOM   1433  CB  MET A 195      -6.909 -54.768 167.540  1.00 44.95           C
ATOM   1434  CG  MET A 195      -7.291 -53.419 166.932  1.00 44.95           C
ATOM   1435  SD  MET A 195      -8.835 -53.462 165.973  1.00 44.95           S
ATOM   1436  CE  MET A 195      -9.886 -53.940 167.376  1.00 44.95           C
ATOM   1437  C   MET A 195      -6.220 -57.060 167.310  1.00 44.95           C
ATOM   1438  O   MET A 195      -7.155 -57.805 167.599  1.00 44.95           O
ATOM   1439  N   LYS A 196      -4.952 -57.317 167.678  1.00103.30           N
ATOM   1440  CA  LYS A 196      -4.652 -58.434 168.519  1.00103.30           C
ATOM   1441  CB  LYS A 196      -3.256 -59.035 168.293  1.00103.30           C
ATOM   1442  CG  LYS A 196      -3.100 -59.722 166.940  1.00103.30           C
ATOM   1443  CD  LYS A 196      -1.651 -60.048 166.580  1.00103.30           C
ATOM   1444  CE  LYS A 196      -0.804 -58.814 166.266  1.00103.30           C
ATOM   1445  NZ  LYS A 196       0.567 -59.226 165.891  1.00103.30           N
ATOM   1446  C   LYS A 196      -4.660 -57.889 169.907  1.00103.30           C
ATOM   1447  O   LYS A 196      -4.094 -56.832 170.185  1.00103.30           O
ATOM   1448  N   ILE A 197      -5.311 -58.614 170.826  1.00 54.97           N
ATOM   1449  CA  ILE A 197      -5.439 -58.130 172.164  1.00 54.97           C
ATOM   1450  CB  ILE A 197      -6.610 -58.711 172.899  1.00 54.97           C
ATOM   1451  CG1 ILE A 197      -6.423 -60.226 173.080  1.00 54.97           C
ATOM   1452  CG2 ILE A 197      -7.887 -58.334 172.129  1.00 54.97           C
ATOM   1453  CD1 ILE A 197      -7.388 -60.845 174.089  1.00 54.97           C
ATOM   1454  C   ILE A 197      -4.220 -58.497 172.948  1.00 54.97           C
ATOM   1455  O   ILE A 197      -3.597 -59.529 172.706  1.00 54.97           O
ATOM   1456  N   GLY A 198      -3.819 -57.603 173.874  1.00 36.00           N
ATOM   1457  CA  GLY A 198      -2.771 -57.893 174.813  1.00 36.00           C
ATOM   1458  C   GLY A 198      -1.406 -57.814 174.199  1.00 36.00           C
ATOM   1459  O   GLY A 198      -0.487 -58.475 174.684  1.00 36.00           O
ATOM   1460  N   VAL A 199      -1.213 -57.016 173.129  1.00138.18           N
ATOM   1461  CA  VAL A 199       0.115 -56.939 172.573  1.00138.18           C
ATOM   1462  CB  VAL A 199       0.186 -56.949 171.068  1.00138.18           C
ATOM   1463  CG1 VAL A 199      -0.231 -58.327 170.550  1.00138.18           C
ATOM   1464  CG2 VAL A 199      -0.671 -55.800 170.515  1.00138.18           C
ATOM   1465  C   VAL A 199       0.781 -55.671 173.007  1.00138.18           C
ATOM   1466  O   VAL A 199       0.306 -54.565 172.754  1.00138.18           O
ATOM   1467  N   MET A 200       1.896 -55.852 173.733  1.00152.21           N
ATOM   1468  CA  MET A 200       2.782 -54.857 174.266  1.00152.21           C
ATOM   1469  CB  MET A 200       3.758 -55.487 175.261  1.00152.21           C
ATOM   1470  CG  MET A 200       4.628 -56.518 174.547  1.00152.21           C
ATOM   1471  SD  MET A 200       5.646 -57.577 175.604  1.00152.21           S
ATOM   1472  CE  MET A 200       6.159 -58.590 174.187  1.00152.21           C
ATOM   1473  C   MET A 200       3.637 -54.194 173.221  1.00152.21           C
ATOM   1474  O   MET A 200       3.916 -52.999 173.320  1.00152.21           O
ATOM   1475  N   PHE A 201       4.099 -54.955 172.204  1.00147.94           N
ATOM   1476  CA  PHE A 201       5.123 -54.440 171.330  1.00147.94           C
ATOM   1477  CB  PHE A 201       6.191 -55.491 170.985  1.00147.94           C
ATOM   1478  CG  PHE A 201       5.569 -56.385 169.961  1.00147.94           C
ATOM   1479  CD1 PHE A 201       4.588 -57.285 170.306  1.00147.94           C
ATOM   1480  CD2 PHE A 201       5.942 -56.290 168.637  1.00147.94           C
ATOM   1481  CE1 PHE A 201       4.012 -58.092 169.353  1.00147.94           C
ATOM   1482  CE2 PHE A 201       5.371 -57.094 167.680  1.00147.94           C
ATOM   1483  CZ  PHE A 201       4.404 -58.000 168.039  1.00147.94           C
ATOM   1484  C   PHE A 201       4.561 -54.076 169.996  1.00147.94           C
ATOM   1485  O   PHE A 201       3.514 -54.568 169.586  1.00147.94           O
ATOM   1486  N   GLY A 202       5.277 -53.175 169.291  1.00 40.09           N
ATOM   1487  CA  GLY A 202       4.996 -52.839 167.924  1.00 40.09           C
ATOM   1488  C   GLY A 202       3.600 -52.333 167.772  1.00 40.09           C
ATOM   1489  O   GLY A 202       3.130 -51.509 168.555  1.00 40.09           O
ATOM   1490  N   ASN A 203       2.919 -52.819 166.712  1.00122.75           N
ATOM   1491  CA  ASN A 203       1.587 -52.392 166.394  1.00122.75           C
ATOM   1492  CB  ASN A 203       1.515 -51.765 164.988  1.00122.75           C
ATOM   1493  CG  ASN A 203       0.228 -50.970 164.834  1.00122.75           C
ATOM   1494  OD1 ASN A 203      -0.508 -50.761 165.796  1.00122.75           O
ATOM   1495  ND2 ASN A 203      -0.052 -50.510 163.585  1.00122.75           N
ATOM   1496  C   ASN A 203       0.698 -53.606 166.382  1.00122.75           C
ATOM   1497  O   ASN A 203       1.017 -54.632 165.782  1.00122.75           O
ATOM   1498  N   PRO A 204      -0.417 -53.490 167.052  1.00124.31           N
ATOM   1499  CA  PRO A 204      -1.385 -54.554 167.145  1.00124.31           C
ATOM   1500  CD  PRO A 204      -0.478 -52.614 168.209  1.00124.31           C
ATOM   1501  CB  PRO A 204      -2.270 -54.229 168.353  1.00124.31           C
ATOM   1502  CG  PRO A 204      -1.911 -52.781 168.729  1.00124.31           C
ATOM   1503  C   PRO A 204      -2.152 -54.783 165.881  1.00124.31           C
ATOM   1504  O   PRO A 204      -2.961 -55.710 165.841  1.00124.31           O
ATOM   1505  N   GLU A 205      -1.956 -53.950 164.846  1.00 56.78           N
ATOM   1506  CA  GLU A 205      -2.732 -54.141 163.657  1.00 56.78           C
ATOM   1507  CB  GLU A 205      -2.579 -53.006 162.633  1.00 56.78           C
ATOM   1508  CG  GLU A 205      -3.176 -51.691 163.132  1.00 56.78           C
ATOM   1509  CD  GLU A 205      -3.065 -50.666 162.015  1.00 56.78           C
ATOM   1510  OE1 GLU A 205      -3.156 -51.077 160.828  1.00 56.78           O
ATOM   1511  OE2 GLU A 205      -2.889 -49.460 162.334  1.00 56.78           O
ATOM   1512  C   GLU A 205      -2.343 -55.428 162.995  1.00 56.78           C
ATOM   1513  O   GLU A 205      -1.169 -55.795 162.963  1.00 56.78           O
ATOM   1514  N   THR A 206      -3.350 -56.154 162.455  1.00 53.30           N
ATOM   1515  CA  THR A 206      -3.108 -57.419 161.816  1.00 53.30           C
ATOM   1516  CB  THR A 206      -3.310 -58.572 162.767  1.00 53.30           C
ATOM   1517  OG1 THR A 206      -2.499 -58.374 163.915  1.00 53.30           O
ATOM   1518  CG2 THR A 206      -2.894 -59.898 162.104  1.00 53.30           C
ATOM   1519  C   THR A 206      -4.076 -57.540 160.672  1.00 53.30           C
ATOM   1520  O   THR A 206      -4.954 -56.697 160.491  1.00 53.30           O
ATOM   1521  N   THR A 207      -3.904 -58.585 159.836  1.00112.03           N
ATOM   1522  CA  THR A 207      -4.764 -58.802 158.713  1.00112.03           C
ATOM   1523  CB  THR A 207      -3.987 -59.046 157.452  1.00112.03           C
ATOM   1524  OG1 THR A 207      -4.806 -58.846 156.314  1.00112.03           O
ATOM   1525  CG2 THR A 207      -3.448 -60.487 157.475  1.00112.03           C
ATOM   1526  C   THR A 207      -5.604 -60.010 159.014  1.00112.03           C
ATOM   1527  O   THR A 207      -5.344 -60.730 159.978  1.00112.03           O
ATOM   1528  N   THR A 208      -6.661 -60.246 158.207  1.00 42.39           N
ATOM   1529  CA  THR A 208      -7.526 -61.378 158.404  1.00 42.39           C
ATOM   1530  CB  THR A 208      -8.953 -61.075 158.025  1.00 42.39           C
ATOM   1531  OG1 THR A 208      -9.402 -59.932 158.738  1.00 42.39           O
ATOM   1532  CG2 THR A 208      -9.853 -62.275 158.376  1.00 42.39           C
ATOM   1533  C   THR A 208      -7.033 -62.479 157.514  1.00 42.39           C
ATOM   1534  O   THR A 208      -6.207 -62.258 156.631  1.00 42.39           O
ATOM   1535  N   GLY A 209      -7.516 -63.715 157.744  1.00 34.83           N
ATOM   1536  CA  GLY A 209      -7.171 -64.809 156.883  1.00 34.83           C
ATOM   1537  C   GLY A 209      -5.818 -65.343 157.232  1.00 34.83           C
ATOM   1538  O   GLY A 209      -5.153 -65.947 156.392  1.00 34.83           O
ATOM   1539  N   GLY A 210      -5.341 -65.078 158.460  1.00 37.98           N
ATOM   1540  CA  GLY A 210      -4.129 -65.692 158.919  1.00 37.98           C
ATOM   1541  C   GLY A 210      -2.943 -65.164 158.176  1.00 37.98           C
ATOM   1542  O   GLY A 210      -3.053 -64.401 157.219  1.00 37.98           O
ATOM   1543  N   ASN A 211      -1.763 -65.646 158.608  1.00 80.24           N
ATOM   1544  CA  ASN A 211      -0.459 -65.298 158.124  1.00 80.24           C
ATOM   1545  CB  ASN A 211       0.679 -65.854 158.994  1.00 80.24           C
ATOM   1546  CG  ASN A 211       0.677 -65.073 160.300  1.00 80.24           C
ATOM   1547  OD1 ASN A 211       0.791 -65.648 161.380  1.00 80.24           O
ATOM   1548  ND2 ASN A 211       0.545 -63.724 160.202  1.00 80.24           N
ATOM   1549  C   ASN A 211      -0.261 -65.802 156.731  1.00 80.24           C
ATOM   1550  O   ASN A 211       0.617 -65.312 156.023  1.00 80.24           O
ATOM   1551  N   ALA A 212      -1.074 -66.783 156.295  1.00 49.66           N
ATOM   1552  CA  ALA A 212      -0.840 -67.449 155.042  1.00 49.66           C
ATOM   1553  CB  ALA A 212      -1.976 -68.415 154.668  1.00 49.66           C
ATOM   1554  C   ALA A 212      -0.720 -66.448 153.934  1.00 49.66           C
ATOM   1555  O   ALA A 212       0.211 -66.520 153.133  1.00 49.66           O
ATOM   1556  N   LEU A 213      -1.607 -65.443 153.890  1.00 70.19           N
ATOM   1557  CA  LEU A 213      -1.549 -64.510 152.804  1.00 70.19           C
ATOM   1558  CB  LEU A 213      -2.684 -63.473 152.877  1.00 70.19           C
ATOM   1559  CG  LEU A 213      -2.678 -62.444 151.734  1.00 70.19           C
ATOM   1560  CD1 LEU A 213      -2.754 -63.133 150.362  1.00 70.19           C
ATOM   1561  CD2 LEU A 213      -3.805 -61.416 151.925  1.00 70.19           C
ATOM   1562  C   LEU A 213      -0.235 -63.791 152.830  1.00 70.19           C
ATOM   1563  O   LEU A 213       0.442 -63.724 151.806  1.00 70.19           O
ATOM   1564  N   LYS A 214       0.215 -63.364 154.030  1.00144.91           N
ATOM   1565  CA  LYS A 214       1.340 -62.478 154.199  1.00144.91           C
ATOM   1566  CB  LYS A 214       1.880 -62.484 155.642  1.00144.91           C
ATOM   1567  CG  LYS A 214       0.876 -62.304 156.784  1.00144.91           C
ATOM   1568  CD  LYS A 214       0.318 -60.903 156.997  1.00144.91           C
ATOM   1569  CE  LYS A 214      -0.438 -60.787 158.324  1.00144.91           C
ATOM   1570  NZ  LYS A 214      -0.597 -59.366 158.703  1.00144.91           N
ATOM   1571  C   LYS A 214       2.520 -62.989 153.422  1.00144.91           C
ATOM   1572  O   LYS A 214       3.161 -62.233 152.695  1.00144.91           O
ATOM   1573  N   PHE A 215       2.844 -64.287 153.568  1.00 54.93           N
ATOM   1574  CA  PHE A 215       4.011 -64.854 152.945  1.00 54.93           C
ATOM   1575  CB  PHE A 215       4.265 -66.306 153.389  1.00 54.93           C
ATOM   1576  CG  PHE A 215       4.525 -66.320 154.859  1.00 54.93           C
ATOM   1577  CD1 PHE A 215       3.476 -66.329 155.749  1.00 54.93           C
ATOM   1578  CD2 PHE A 215       5.810 -66.333 155.351  1.00 54.93           C
ATOM   1579  CE1 PHE A 215       3.700 -66.346 157.106  1.00 54.93           C
ATOM   1580  CE2 PHE A 215       6.041 -66.349 156.707  1.00 54.93           C
ATOM   1581  CZ  PHE A 215       4.986 -66.356 157.588  1.00 54.93           C
ATOM   1582  C   PHE A 215       3.894 -64.891 151.450  1.00 54.93           C
ATOM   1583  O   PHE A 215       4.801 -64.467 150.737  1.00 54.93           O
ATOM   1584  N   TYR A 216       2.752 -65.385 150.940  1.00 59.70           N
ATOM   1585  CA  TYR A 216       2.555 -65.612 149.533  1.00 59.70           C
ATOM   1586  CB  TYR A 216       1.211 -66.289 149.218  1.00 59.70           C
ATOM   1587  CG  TYR A 216       1.302 -67.702 149.683  1.00 59.70           C
ATOM   1588  CD1 TYR A 216       1.776 -68.678 148.836  1.00 59.70           C
ATOM   1589  CD2 TYR A 216       0.926 -68.053 150.960  1.00 59.70           C
ATOM   1590  CE1 TYR A 216       1.865 -69.986 149.250  1.00 59.70           C
ATOM   1591  CE2 TYR A 216       1.014 -69.360 151.380  1.00 59.70           C
ATOM   1592  CZ  TYR A 216       1.484 -70.328 150.525  1.00 59.70           C
ATOM   1593  OH  TYR A 216       1.574 -71.670 150.953  1.00 59.70           O
ATOM   1594  C   TYR A 216       2.609 -64.331 148.771  1.00 59.70           C
ATOM   1595  O   TYR A 216       3.114 -64.295 147.648  1.00 59.70           O
ATOM   1596  N   ALA A 217       2.064 -63.251 149.353  1.00 49.36           N
ATOM   1597  CA  ALA A 217       2.003 -61.993 148.671  1.00 49.36           C
ATOM   1598  CB  ALA A 217       1.377 -60.873 149.523  1.00 49.36           C
ATOM   1599  C   ALA A 217       3.381 -61.551 148.299  1.00 49.36           C
ATOM   1600  O   ALA A 217       4.323 -61.668 149.082  1.00 49.36           O
ATOM   1601  N   SER A 218       3.524 -61.098 147.037  1.00 55.84           N
ATOM   1602  CA  SER A 218       4.726 -60.523 146.516  1.00 55.84           C
ATOM   1603  CB  SER A 218       4.772 -60.539 144.981  1.00 55.84           C
ATOM   1604  OG  SER A 218       4.752 -61.882 144.522  1.00 55.84           O
ATOM   1605  C   SER A 218       4.783 -59.097 146.961  1.00 55.84           C
ATOM   1606  O   SER A 218       5.857 -58.505 147.048  1.00 55.84           O
ATOM   1607  N   VAL A 219       3.603 -58.487 147.201  1.00 62.01           N
ATOM   1608  CA  VAL A 219       3.590 -57.134 147.670  1.00 62.01           C
ATOM   1609  CB  VAL A 219       3.357 -56.124 146.581  1.00 62.01           C
ATOM   1610  CG1 VAL A 219       3.198 -54.736 147.223  1.00 62.01           C
ATOM   1611  CG2 VAL A 219       4.515 -56.207 145.573  1.00 62.01           C
ATOM   1612  C   VAL A 219       2.481 -56.968 148.664  1.00 62.01           C
ATOM   1613  O   VAL A 219       1.383 -57.497 148.488  1.00 62.01           O
ATOM   1614  N   ARG A 220       2.743 -56.236 149.767  1.00185.49           N
ATOM   1615  CA  ARG A 220       1.644 -55.957 150.643  1.00185.49           C
ATOM   1616  CB  ARG A 220       1.611 -56.738 151.964  1.00185.49           C
ATOM   1617  CG  ARG A 220       2.778 -56.528 152.911  1.00185.49           C
ATOM   1618  CD  ARG A 220       2.750 -57.560 154.036  1.00185.49           C
ATOM   1619  NE  ARG A 220       1.360 -57.558 154.566  1.00185.49           N
ATOM   1620  CZ  ARG A 220       1.096 -57.929 155.850  1.00185.49           C
ATOM   1621  NH1 ARG A 220       2.114 -58.261 156.697  1.00185.49           N
ATOM   1622  NH2 ARG A 220      -0.198 -57.962 156.282  1.00185.49           N
ATOM   1623  C   ARG A 220       1.608 -54.479 150.879  1.00185.49           C
ATOM   1624  O   ARG A 220       2.639 -53.846 151.122  1.00185.49           O
ATOM   1625  N   LEU A 221       0.393 -53.890 150.787  1.00123.15           N
ATOM   1626  CA  LEU A 221       0.286 -52.463 150.850  1.00123.15           C
ATOM   1627  CB  LEU A 221      -0.373 -51.800 149.622  1.00123.15           C
ATOM   1628  CG  LEU A 221       0.362 -51.979 148.280  1.00123.15           C
ATOM   1629  CD1 LEU A 221       1.840 -51.579 148.392  1.00123.15           C
ATOM   1630  CD2 LEU A 221       0.120 -53.363 147.663  1.00123.15           C
ATOM   1631  C   LEU A 221      -0.524 -51.982 152.014  1.00123.15           C
ATOM   1632  O   LEU A 221      -1.641 -52.433 152.265  1.00123.15           O
ATOM   1633  N   ASP A 222       0.040 -50.993 152.737  1.00 53.09           N
ATOM   1634  CA  ASP A 222      -0.656 -50.367 153.821  1.00 53.09           C
ATOM   1635  CB  ASP A 222       0.245 -50.057 155.032  1.00 53.09           C
ATOM   1636  CG  ASP A 222      -0.610 -49.602 156.213  1.00 53.09           C
ATOM   1637  OD1 ASP A 222      -1.682 -48.977 155.992  1.00 53.09           O
ATOM   1638  OD2 ASP A 222      -0.194 -49.885 157.368  1.00 53.09           O
ATOM   1639  C   ASP A 222      -1.171 -49.061 153.303  1.00 53.09           C
ATOM   1640  O   ASP A 222      -0.426 -48.095 153.151  1.00 53.09           O
ATOM   1641  N   ILE A 223      -2.483 -49.002 153.026  1.00 61.35           N
ATOM   1642  CA  ILE A 223      -3.105 -47.803 152.540  1.00 61.35           C
ATOM   1643  CB  ILE A 223      -4.149 -48.058 151.492  1.00 61.35           C
ATOM   1644  CG1 ILE A 223      -4.712 -46.730 150.957  1.00 61.35           C
ATOM   1645  CG2 ILE A 223      -5.203 -49.004 152.090  1.00 61.35           C
ATOM   1646  CD1 ILE A 223      -5.580 -46.888 149.710  1.00 61.35           C
ATOM   1647  C   ILE A 223      -3.786 -47.157 153.705  1.00 61.35           C
ATOM   1648  O   ILE A 223      -4.249 -47.844 154.614  1.00 61.35           O
ATOM   1649  N   ARG A 224      -3.794 -45.806 153.750  1.00 63.16           N
ATOM   1650  CA  ARG A 224      -4.466 -45.133 154.829  1.00 63.16           C
ATOM   1651  CB  ARG A 224      -3.569 -44.884 156.052  1.00 63.16           C
ATOM   1652  CG  ARG A 224      -3.095 -46.176 156.716  1.00 63.16           C
ATOM   1653  CD  ARG A 224      -2.134 -45.951 157.882  1.00 63.16           C
ATOM   1654  NE  ARG A 224      -1.582 -47.282 158.257  1.00 63.16           N
ATOM   1655  CZ  ARG A 224      -2.212 -48.050 159.192  1.00 63.16           C
ATOM   1656  NH1 ARG A 224      -3.345 -47.597 159.805  1.00 63.16           N
ATOM   1657  NH2 ARG A 224      -1.703 -49.275 159.511  1.00 63.16           N
ATOM   1658  C   ARG A 224      -4.945 -43.791 154.365  1.00 63.16           C
ATOM   1659  O   ARG A 224      -4.455 -43.236 153.381  1.00 63.16           O
ATOM   1660  N   ARG A 225      -5.954 -43.242 155.074  1.00142.94           N
ATOM   1661  CA  ARG A 225      -6.425 -41.926 154.758  1.00142.94           C
ATOM   1662  CB  ARG A 225      -7.956 -41.794 154.837  1.00142.94           C
ATOM   1663  CG  ARG A 225      -8.505 -40.552 154.131  1.00142.94           C
ATOM   1664  CD  ARG A 225     -10.028 -40.426 154.211  1.00142.94           C
ATOM   1665  NE  ARG A 225     -10.335 -39.596 155.408  1.00142.94           N
ATOM   1666  CZ  ARG A 225     -10.403 -38.238 155.295  1.00142.94           C
ATOM   1667  NH1 ARG A 225     -10.289 -37.648 154.070  1.00142.94           N
ATOM   1668  NH2 ARG A 225     -10.575 -37.469 156.409  1.00142.94           N
ATOM   1669  C   ARG A 225      -5.821 -41.037 155.801  1.00142.94           C
ATOM   1670  O   ARG A 225      -6.151 -41.144 156.981  1.00142.94           O
ATOM   1671  N   ILE A 226      -4.829 -40.220 155.392  1.00 77.24           N
ATOM   1672  CA  ILE A 226      -4.137 -39.313 156.266  1.00 77.24           C
ATOM   1673  CB  ILE A 226      -2.775 -38.944 155.746  1.00 77.24           C
ATOM   1674  CG1 ILE A 226      -2.857 -38.240 154.384  1.00 77.24           C
ATOM   1675  CG2 ILE A 226      -1.930 -40.228 155.719  1.00 77.24           C
ATOM   1676  CD1 ILE A 226      -1.515 -37.669 153.923  1.00 77.24           C
ATOM   1677  C   ILE A 226      -4.922 -38.073 156.577  1.00 77.24           C
ATOM   1678  O   ILE A 226      -4.996 -37.666 157.736  1.00 77.24           O
ATOM   1679  N   GLY A 227      -5.541 -37.438 155.556  1.00 36.06           N
ATOM   1680  CA  GLY A 227      -6.200 -36.184 155.802  1.00 36.06           C
ATOM   1681  C   GLY A 227      -7.217 -35.928 154.732  1.00 36.06           C
ATOM   1682  O   GLY A 227      -7.578 -36.817 153.964  1.00 36.06           O
ATOM   1683  N   ALA A 228      -7.706 -34.673 154.655  1.00 47.17           N
ATOM   1684  CA  ALA A 228      -8.748 -34.355 153.722  1.00 47.17           C
ATOM   1685  CB  ALA A 228      -9.953 -33.654 154.372  1.00 47.17           C
ATOM   1686  C   ALA A 228      -8.212 -33.433 152.677  1.00 47.17           C
ATOM   1687  O   ALA A 228      -7.200 -32.765 152.877  1.00 47.17           O
ATOM   1688  N   VAL A 229      -8.847 -33.440 151.487  1.00126.64           N
ATOM   1689  CA  VAL A 229      -8.486 -32.473 150.497  1.00126.64           C
ATOM   1690  CB  VAL A 229      -8.068 -33.073 149.180  1.00126.64           C
ATOM   1691  CG1 VAL A 229      -9.286 -33.555 148.386  1.00126.64           C
ATOM   1692  CG2 VAL A 229      -7.172 -32.062 148.456  1.00126.64           C
ATOM   1693  C   VAL A 229      -9.711 -31.617 150.374  1.00126.64           C
ATOM   1694  O   VAL A 229     -10.812 -32.121 150.154  1.00126.64           O
ATOM   1695  N   LYS A 230      -9.567 -30.286 150.544  1.00 80.53           N
ATOM   1696  CA  LYS A 230     -10.773 -29.512 150.608  1.00 80.53           C
ATOM   1697  CB  LYS A 230     -10.972 -28.777 151.942  1.00 80.53           C
ATOM   1698  CG  LYS A 230     -11.232 -29.696 153.135  1.00 80.53           C
ATOM   1699  CD  LYS A 230     -11.257 -28.942 154.464  1.00 80.53           C
ATOM   1700  CE  LYS A 230     -11.549 -29.834 155.668  1.00 80.53           C
ATOM   1701  NZ  LYS A 230     -10.323 -30.559 156.054  1.00 80.53           N
ATOM   1702  C   LYS A 230     -10.839 -28.460 149.556  1.00 80.53           C
ATOM   1703  O   LYS A 230      -9.861 -27.783 149.241  1.00 80.53           O
ATOM   1704  N   GLU A 231     -12.049 -28.332 148.982  1.00101.08           N
ATOM   1705  CA  GLU A 231     -12.416 -27.313 148.049  1.00101.08           C
ATOM   1706  CB  GLU A 231     -13.763 -27.585 147.363  1.00101.08           C
ATOM   1707  CG  GLU A 231     -13.729 -28.798 146.429  1.00101.08           C
ATOM   1708  CD  GLU A 231     -12.923 -28.427 145.193  1.00101.08           C
ATOM   1709  OE1 GLU A 231     -13.161 -27.318 144.648  1.00101.08           O
ATOM   1710  OE2 GLU A 231     -12.065 -29.249 144.774  1.00101.08           O
ATOM   1711  C   GLU A 231     -12.527 -26.058 148.842  1.00101.08           C
ATOM   1712  O   GLU A 231     -12.461 -24.952 148.319  1.00101.08           O
ATOM   1713  N   GLY A 232     -12.759 -26.208 150.151  1.00 76.93           N
ATOM   1714  CA  GLY A 232     -12.938 -25.085 151.010  1.00 76.93           C
ATOM   1715  C   GLY A 232     -13.813 -25.623 152.076  1.00 76.93           C
ATOM   1716  O   GLY A 232     -13.352 -26.202 153.058  1.00 76.93           O
ATOM   1717  N   GLU A 233     -15.116 -25.366 151.942  1.00108.18           N
ATOM   1718  CA  GLU A 233     -16.013 -25.943 152.884  1.00108.18           C
ATOM   1719  CB  GLU A 233     -17.385 -25.265 152.867  1.00108.18           C
ATOM   1720  CG  GLU A 233     -18.274 -25.732 154.013  1.00108.18           C
ATOM   1721  CD  GLU A 233     -19.351 -24.680 154.205  1.00108.18           C
ATOM   1722  OE1 GLU A 233     -19.919 -24.215 153.181  1.00108.18           O
ATOM   1723  OE2 GLU A 233     -19.609 -24.315 155.382  1.00108.18           O
ATOM   1724  C   GLU A 233     -16.192 -27.408 152.605  1.00108.18           C
ATOM   1725  O   GLU A 233     -16.159 -28.230 153.520  1.00108.18           O
ATOM   1726  N   ASN A 234     -16.352 -27.786 151.319  1.00102.53           N
ATOM   1727  CA  ASN A 234     -16.681 -29.156 151.023  1.00102.53           C
ATOM   1728  CB  ASN A 234     -17.420 -29.346 149.687  1.00102.53           C
ATOM   1729  CG  ASN A 234     -16.525 -28.834 148.575  1.00102.53           C
ATOM   1730  OD1 ASN A 234     -15.953 -29.613 147.814  1.00102.53           O
ATOM   1731  ND2 ASN A 234     -16.402 -27.484 148.475  1.00102.53           N
ATOM   1732  C   ASN A 234     -15.469 -30.027 151.026  1.00102.53           C
ATOM   1733  O   ASN A 234     -14.355 -29.587 150.748  1.00102.53           O
ATOM   1734  N   VAL A 235     -15.681 -31.316 151.364  1.00 58.30           N
ATOM   1735  CA  VAL A 235     -14.605 -32.263 151.389  1.00 58.30           C
ATOM   1736  CB  VAL A 235     -14.667 -33.204 152.557  1.00 58.30           C
ATOM   1737  CG1 VAL A 235     -13.571 -34.270 152.388  1.00 58.30           C
ATOM   1738  CG2 VAL A 235     -14.539 -32.386 153.853  1.00 58.30           C
ATOM   1739  C   VAL A 235     -14.693 -33.087 150.143  1.00 58.30           C
ATOM   1740  O   VAL A 235     -15.601 -33.905 149.989  1.00 58.30           O
ATOM   1741  N   VAL A 236     -13.779 -32.790 149.193  1.00135.77           N
ATOM   1742  CA  VAL A 236     -13.610 -33.423 147.914  1.00135.77           C
ATOM   1743  CB  VAL A 236     -12.992 -32.490 146.909  1.00135.77           C
ATOM   1744  CG1 VAL A 236     -11.618 -32.034 147.420  1.00135.77           C
ATOM   1745  CG2 VAL A 236     -12.953 -33.195 145.543  1.00135.77           C
ATOM   1746  C   VAL A 236     -12.812 -34.703 147.939  1.00135.77           C
ATOM   1747  O   VAL A 236     -13.098 -35.615 147.162  1.00135.77           O
ATOM   1748  N   GLY A 237     -11.772 -34.833 148.796  1.00 47.51           N
ATOM   1749  CA  GLY A 237     -10.976 -36.015 148.589  1.00 47.51           C
ATOM   1750  C   GLY A 237     -10.282 -36.507 149.820  1.00 47.51           C
ATOM   1751  O   GLY A 237     -10.161 -35.820 150.834  1.00 47.51           O
ATOM   1752  N   SER A 238      -9.775 -37.756 149.721  1.00 55.25           N
ATOM   1753  CA  SER A 238      -9.084 -38.381 150.809  1.00 55.25           C
ATOM   1754  CB  SER A 238      -9.369 -39.888 150.942  1.00 55.25           C
ATOM   1755  OG  SER A 238     -10.719 -40.127 151.306  1.00 55.25           O
ATOM   1756  C   SER A 238      -7.620 -38.282 150.540  1.00 55.25           C
ATOM   1757  O   SER A 238      -7.099 -38.948 149.646  1.00 55.25           O
ATOM   1758  N   GLU A 239      -6.908 -37.446 151.322  1.00101.01           N
ATOM   1759  CA  GLU A 239      -5.492 -37.421 151.133  1.00101.01           C
ATOM   1760  CB  GLU A 239      -4.771 -36.336 151.954  1.00101.01           C
ATOM   1761  CG  GLU A 239      -3.364 -36.021 151.439  1.00101.01           C
ATOM   1762  CD  GLU A 239      -3.499 -35.215 150.150  1.00101.01           C
ATOM   1763  OE1 GLU A 239      -4.610 -34.675 149.898  1.00101.01           O
ATOM   1764  OE2 GLU A 239      -2.490 -35.129 149.401  1.00101.01           O
ATOM   1765  C   GLU A 239      -5.063 -38.782 151.582  1.00101.01           C
ATOM   1766  O   GLU A 239      -5.447 -39.228 152.663  1.00101.01           O
ATOM   1767  N   THR A 240      -4.259 -39.490 150.763  1.00 51.80           N
ATOM   1768  CA  THR A 240      -4.002 -40.862 151.102  1.00 51.80           C
ATOM   1769  CB  THR A 240      -4.707 -41.812 150.176  1.00 51.80           C
ATOM   1770  OG1 THR A 240      -6.108 -41.578 150.217  1.00 51.80           O
ATOM   1771  CG2 THR A 240      -4.400 -43.256 150.603  1.00 51.80           C
ATOM   1772  C   THR A 240      -2.540 -41.183 151.048  1.00 51.80           C
ATOM   1773  O   THR A 240      -1.785 -40.614 150.260  1.00 51.80           O
ATOM   1774  N   ARG A 241      -2.119 -42.130 151.918  1.00108.84           N
ATOM   1775  CA  ARG A 241      -0.758 -42.589 151.977  1.00108.84           C
ATOM   1776  CB  ARG A 241      -0.049 -42.240 153.297  1.00108.84           C
ATOM   1777  CG  ARG A 241       1.353 -42.841 153.384  1.00108.84           C
ATOM   1778  CD  ARG A 241       2.025 -42.694 154.750  1.00108.84           C
ATOM   1779  NE  ARG A 241       2.440 -41.271 154.904  1.00108.84           N
ATOM   1780  CZ  ARG A 241       1.783 -40.442 155.765  1.00108.84           C
ATOM   1781  NH1 ARG A 241       0.742 -40.912 156.510  1.00108.84           N
ATOM   1782  NH2 ARG A 241       2.187 -39.144 155.887  1.00108.84           N
ATOM   1783  C   ARG A 241      -0.758 -44.090 151.875  1.00108.84           C
ATOM   1784  O   ARG A 241      -1.585 -44.763 152.490  1.00108.84           O
ATOM   1785  N   VAL A 242       0.174 -44.659 151.076  1.00 50.29           N
ATOM   1786  CA  VAL A 242       0.249 -46.090 150.957  1.00 50.29           C
ATOM   1787  CB  VAL A 242      -0.165 -46.598 149.605  1.00 50.29           C
ATOM   1788  CG1 VAL A 242       0.032 -48.123 149.567  1.00 50.29           C
ATOM   1789  CG2 VAL A 242      -1.612 -46.152 149.334  1.00 50.29           C
ATOM   1790  C   VAL A 242       1.674 -46.514 151.165  1.00 50.29           C
ATOM   1791  O   VAL A 242       2.589 -46.029 150.500  1.00 50.29           O
ATOM   1792  N   LYS A 243       1.891 -47.471 152.090  1.00141.40           N
ATOM   1793  CA  LYS A 243       3.218 -47.938 152.380  1.00141.40           C
ATOM   1794  CB  LYS A 243       3.501 -48.073 153.887  1.00141.40           C
ATOM   1795  CG  LYS A 243       3.496 -46.739 154.639  1.00141.40           C
ATOM   1796  CD  LYS A 243       4.599 -45.776 154.200  1.00141.40           C
ATOM   1797  CE  LYS A 243       5.900 -45.948 154.984  1.00141.40           C
ATOM   1798  NZ  LYS A 243       5.695 -45.536 156.391  1.00141.40           N
ATOM   1799  C   LYS A 243       3.373 -49.302 151.785  1.00141.40           C
ATOM   1800  O   LYS A 243       2.414 -50.069 151.713  1.00141.40           O
ATOM   1801  N   VAL A 244       4.597 -49.621 151.309  1.00 51.74           N
ATOM   1802  CA  VAL A 244       4.863 -50.932 150.788  1.00 51.74           C
ATOM   1803  CB  VAL A 244       5.877 -50.935 149.679  1.00 51.74           C
ATOM   1804  CG1 VAL A 244       6.138 -52.389 149.251  1.00 51.74           C
ATOM   1805  CG2 VAL A 244       5.370 -50.031 148.544  1.00 51.74           C
ATOM   1806  C   VAL A 244       5.448 -51.701 151.930  1.00 51.74           C
ATOM   1807  O   VAL A 244       6.624 -51.554 152.257  1.00 51.74           O
ATOM   1808  N   VAL A 245       4.600 -52.498 152.605  1.00 64.55           N
ATOM   1809  CA  VAL A 245       4.972 -53.296 153.738  1.00 64.55           C
ATOM   1810  CB  VAL A 245       3.783 -53.726 154.541  1.00 64.55           C
ATOM   1811  CG1 VAL A 245       4.263 -54.591 155.720  1.00 64.55           C
ATOM   1812  CG2 VAL A 245       3.022 -52.458 154.967  1.00 64.55           C
ATOM   1813  C   VAL A 245       5.745 -54.515 153.337  1.00 64.55           C
ATOM   1814  O   VAL A 245       6.635 -54.953 154.064  1.00 64.55           O
ATOM   1815  N   LYS A 246       5.388 -55.141 152.199  1.00122.63           N
ATOM   1816  CA  LYS A 246       6.124 -56.302 151.784  1.00122.63           C
ATOM   1817  CB  LYS A 246       5.311 -57.610 151.882  1.00122.63           C
ATOM   1818  CG  LYS A 246       6.107 -58.921 151.967  1.00122.63           C
ATOM   1819  CD  LYS A 246       6.817 -59.377 150.692  1.00122.63           C
ATOM   1820  CE  LYS A 246       7.583 -60.693 150.873  1.00122.63           C
ATOM   1821  NZ  LYS A 246       7.967 -61.256 149.560  1.00122.63           N
ATOM   1822  C   LYS A 246       6.494 -56.082 150.356  1.00122.63           C
ATOM   1823  O   LYS A 246       5.697 -55.544 149.586  1.00122.63           O
ATOM   1824  N   ASN A 247       7.738 -56.445 149.977  1.00 84.83           N
ATOM   1825  CA  ASN A 247       8.110 -56.262 148.607  1.00 84.83           C
ATOM   1826  CB  ASN A 247       8.763 -54.891 148.367  1.00 84.83           C
ATOM   1827  CG  ASN A 247       8.675 -54.590 146.886  1.00 84.83           C
ATOM   1828  OD1 ASN A 247       8.455 -55.489 146.077  1.00 84.83           O
ATOM   1829  ND2 ASN A 247       8.845 -53.292 146.517  1.00 84.83           N
ATOM   1830  C   ASN A 247       9.094 -57.326 148.216  1.00 84.83           C
ATOM   1831  O   ASN A 247      10.185 -57.423 148.775  1.00 84.83           O
ATOM   1832  N   LYS A 248       8.664 -58.244 147.334  1.00135.62           N
ATOM   1833  CA  LYS A 248       9.509 -59.232 146.729  1.00135.62           C
ATOM   1834  CB  LYS A 248       8.723 -60.489 146.341  1.00135.62           C
ATOM   1835  CG  LYS A 248       9.610 -61.716 146.167  1.00135.62           C
ATOM   1836  CD  LYS A 248       8.823 -63.019 146.278  1.00135.62           C
ATOM   1837  CE  LYS A 248       9.709 -64.249 146.467  1.00135.62           C
ATOM   1838  NZ  LYS A 248       8.913 -65.351 147.048  1.00135.62           N
ATOM   1839  C   LYS A 248      10.139 -58.653 145.496  1.00135.62           C
ATOM   1840  O   LYS A 248      11.179 -59.118 145.034  1.00135.62           O
ATOM   1841  N   ILE A 249       9.421 -57.698 144.868  1.00135.89           N
ATOM   1842  CA  ILE A 249       9.772 -57.132 143.595  1.00135.89           C
ATOM   1843  CB  ILE A 249       8.601 -56.505 142.888  1.00135.89           C
ATOM   1844  CG1 ILE A 249       8.842 -56.592 141.379  1.00135.89           C
ATOM   1845  CG2 ILE A 249       8.399 -55.062 143.374  1.00135.89           C
ATOM   1846  CD1 ILE A 249       8.812 -58.041 140.896  1.00135.89           C
ATOM   1847  C   ILE A 249      10.910 -56.150 143.633  1.00135.89           C
ATOM   1848  O   ILE A 249      11.775 -56.177 142.760  1.00135.89           O
ATOM   1849  N   ALA A 250      10.926 -55.235 144.627  1.00 49.65           N
ATOM   1850  CA  ALA A 250      11.931 -54.209 144.712  1.00 49.65           C
ATOM   1851  CB  ALA A 250      11.553 -52.921 143.961  1.00 49.65           C
ATOM   1852  C   ALA A 250      12.070 -53.854 146.160  1.00 49.65           C
ATOM   1853  O   ALA A 250      11.604 -54.589 147.028  1.00 49.65           O
ATOM   1854  N   ALA A 251      12.767 -52.737 146.462  1.00 38.82           N
ATOM   1855  CA  ALA A 251      12.947 -52.336 147.830  1.00 38.82           C
ATOM   1856  CB  ALA A 251      13.841 -51.092 147.986  1.00 38.82           C
ATOM   1857  C   ALA A 251      11.609 -52.016 148.434  1.00 38.82           C
ATOM   1858  O   ALA A 251      10.747 -51.391 147.818  1.00 38.82           O
ATOM   1859  N   PRO A 252      11.436 -52.490 149.642  1.00174.29           N
ATOM   1860  CA  PRO A 252      10.207 -52.261 150.368  1.00174.29           C
ATOM   1861  CD  PRO A 252      11.977 -53.811 149.928  1.00174.29           C
ATOM   1862  CB  PRO A 252      10.043 -53.441 151.323  1.00174.29           C
ATOM   1863  CG  PRO A 252      10.875 -54.561 150.689  1.00174.29           C
ATOM   1864  C   PRO A 252      10.230 -50.968 151.127  1.00174.29           C
ATOM   1865  O   PRO A 252      11.244 -50.273 151.124  1.00174.29           O
ATOM   1866  N   PHE A 253       9.089 -50.639 151.765  1.00 77.30           N
ATOM   1867  CA  PHE A 253       8.911 -49.552 152.690  1.00 77.30           C
ATOM   1868  CB  PHE A 253       9.933 -49.563 153.841  1.00 77.30           C
ATOM   1869  CG  PHE A 253       9.604 -50.711 154.732  1.00 77.30           C
ATOM   1870  CD1 PHE A 253       8.630 -50.584 155.696  1.00 77.30           C
ATOM   1871  CD2 PHE A 253      10.269 -51.909 154.611  1.00 77.30           C
ATOM   1872  CE1 PHE A 253       8.320 -51.638 156.524  1.00 77.30           C
ATOM   1873  CE2 PHE A 253       9.963 -52.966 155.436  1.00 77.30           C
ATOM   1874  CZ  PHE A 253       8.987 -52.832 156.395  1.00 77.30           C
ATOM   1875  C   PHE A 253       8.965 -48.202 152.047  1.00 77.30           C
ATOM   1876  O   PHE A 253       8.827 -47.194 152.739  1.00 77.30           O
ATOM   1877  N   LYS A 254       9.108 -48.118 150.714  1.00 51.52           N
ATOM   1878  CA  LYS A 254       9.040 -46.812 150.123  1.00 51.52           C
ATOM   1879  CB  LYS A 254       9.411 -46.772 148.633  1.00 51.52           C
ATOM   1880  CG  LYS A 254      10.872 -47.098 148.325  1.00 51.52           C
ATOM   1881  CD  LYS A 254      11.112 -47.338 146.834  1.00 51.52           C
ATOM   1882  CE  LYS A 254      12.564 -47.660 146.479  1.00 51.52           C
ATOM   1883  NZ  LYS A 254      12.688 -47.873 145.020  1.00 51.52           N
ATOM   1884  C   LYS A 254       7.588 -46.456 150.201  1.00 51.52           C
ATOM   1885  O   LYS A 254       6.738 -47.333 150.070  1.00 51.52           O
ATOM   1886  N   GLN A 255       7.257 -45.165 150.408  1.00 56.16           N
ATOM   1887  CA  GLN A 255       5.873 -44.818 150.599  1.00 56.16           C
ATOM   1888  CB  GLN A 255       5.621 -44.147 151.961  1.00 56.16           C
ATOM   1889  CG  GLN A 255       6.367 -42.823 152.141  1.00 56.16           C
ATOM   1890  CD  GLN A 255       6.040 -42.281 153.526  1.00 56.16           C
ATOM   1891  OE1 GLN A 255       4.880 -42.049 153.859  1.00 56.16           O
ATOM   1892  NE2 GLN A 255       7.093 -42.080 154.362  1.00 56.16           N
ATOM   1893  C   GLN A 255       5.400 -43.886 149.521  1.00 56.16           C
ATOM   1894  O   GLN A 255       6.189 -43.163 148.913  1.00 56.16           O
ATOM   1895  N   ALA A 256       4.073 -43.905 149.243  1.00 57.73           N
ATOM   1896  CA  ALA A 256       3.516 -43.056 148.224  1.00 57.73           C
ATOM   1897  CB  ALA A 256       2.963 -43.836 147.019  1.00 57.73           C
ATOM   1898  C   ALA A 256       2.375 -42.271 148.799  1.00 57.73           C
ATOM   1899  O   ALA A 256       1.471 -42.827 149.420  1.00 57.73           O
ATOM   1900  N   GLU A 257       2.373 -40.940 148.578  1.00 59.58           N
ATOM   1901  CA  GLU A 257       1.322 -40.120 149.117  1.00 59.58           C
ATOM   1902  CB  GLU A 257       1.845 -39.038 150.075  1.00 59.58           C
ATOM   1903  CG  GLU A 257       2.491 -39.624 151.333  1.00 59.58           C
ATOM   1904  CD  GLU A 257       3.073 -38.482 152.152  1.00 59.58           C
ATOM   1905  OE1 GLU A 257       2.532 -37.348 152.059  1.00 59.58           O
ATOM   1906  OE2 GLU A 257       4.071 -38.729 152.880  1.00 59.58           O
ATOM   1907  C   GLU A 257       0.633 -39.429 147.980  1.00 59.58           C
ATOM   1908  O   GLU A 257       1.283 -38.838 147.119  1.00 59.58           O
ATOM   1909  N   PHE A 258      -0.718 -39.481 147.953  1.00190.40           N
ATOM   1910  CA  PHE A 258      -1.438 -38.885 146.861  1.00190.40           C
ATOM   1911  CB  PHE A 258      -1.486 -39.789 145.617  1.00190.40           C
ATOM   1912  CG  PHE A 258      -2.094 -41.095 146.003  1.00190.40           C
ATOM   1913  CD1 PHE A 258      -1.298 -42.120 146.464  1.00190.40           C
ATOM   1914  CD2 PHE A 258      -3.450 -41.301 145.910  1.00190.40           C
ATOM   1915  CE1 PHE A 258      -1.842 -43.330 146.823  1.00190.40           C
ATOM   1916  CE2 PHE A 258      -4.000 -42.511 146.268  1.00190.40           C
ATOM   1917  CZ  PHE A 258      -3.198 -43.529 146.724  1.00190.40           C
ATOM   1918  C   PHE A 258      -2.841 -38.571 147.283  1.00190.40           C
ATOM   1919  O   PHE A 258      -3.194 -38.678 148.457  1.00190.40           O
ATOM   1920  N   GLN A 259      -3.679 -38.131 146.319  1.00134.29           N
ATOM   1921  CA  GLN A 259      -5.022 -37.778 146.668  1.00134.29           C
ATOM   1922  CB  GLN A 259      -5.303 -36.266 146.569  1.00134.29           C
ATOM   1923  CG  GLN A 259      -5.092 -35.659 145.186  1.00134.29           C
ATOM   1924  CD  GLN A 259      -5.086 -34.146 145.360  1.00134.29           C
ATOM   1925  OE1 GLN A 259      -5.944 -33.439 144.834  1.00134.29           O
ATOM   1926  NE2 GLN A 259      -4.085 -33.632 146.122  1.00134.29           N
ATOM   1927  C   GLN A 259      -6.014 -38.563 145.866  1.00134.29           C
ATOM   1928  O   GLN A 259      -5.812 -38.844 144.685  1.00134.29           O
ATOM   1929  N   ILE A 260      -7.112 -38.979 146.537  1.00 69.03           N
ATOM   1930  CA  ILE A 260      -8.160 -39.718 145.892  1.00 69.03           C
ATOM   1931  CB  ILE A 260      -8.515 -40.987 146.615  1.00 69.03           C
ATOM   1932  CG1 ILE A 260      -7.295 -41.919 146.695  1.00 69.03           C
ATOM   1933  CG2 ILE A 260      -9.726 -41.619 145.909  1.00 69.03           C
ATOM   1934  CD1 ILE A 260      -7.483 -43.083 147.666  1.00 69.03           C
ATOM   1935  C   ILE A 260      -9.386 -38.857 145.892  1.00 69.03           C
ATOM   1936  O   ILE A 260     -10.060 -38.713 146.913  1.00 69.03           O
ATOM   1937  N   LEU A 261      -9.706 -38.258 144.728  1.00 60.80           N
ATOM   1938  CA  LEU A 261     -10.868 -37.425 144.633  1.00 60.80           C
ATOM   1939  CB  LEU A 261     -10.809 -36.419 143.467  1.00 60.80           C
ATOM   1940  CG  LEU A 261      -9.612 -35.451 143.570  1.00 60.80           C
ATOM   1941  CD1 LEU A 261      -9.690 -34.334 142.517  1.00 60.80           C
ATOM   1942  CD2 LEU A 261      -9.444 -34.914 145.000  1.00 60.80           C
ATOM   1943  C   LEU A 261     -12.052 -38.321 144.453  1.00 60.80           C
ATOM   1944  O   LEU A 261     -11.999 -39.302 143.711  1.00 60.80           O
ATOM   1945  N   TYR A 262     -13.173 -37.986 145.123  1.00 69.63           N
ATOM   1946  CA  TYR A 262     -14.313 -38.852 145.056  1.00 69.63           C
ATOM   1947  CB  TYR A 262     -15.359 -38.619 146.159  1.00 69.63           C
ATOM   1948  CG  TYR A 262     -14.687 -38.659 147.486  1.00 69.63           C
ATOM   1949  CD1 TYR A 262     -14.073 -39.798 147.958  1.00 69.63           C
ATOM   1950  CD2 TYR A 262     -14.706 -37.534 148.276  1.00 69.63           C
ATOM   1951  CE1 TYR A 262     -13.469 -39.798 149.196  1.00 69.63           C
ATOM   1952  CE2 TYR A 262     -14.107 -37.528 149.510  1.00 69.63           C
ATOM   1953  CZ  TYR A 262     -13.486 -38.661 149.970  1.00 69.63           C
ATOM   1954  OH  TYR A 262     -12.874 -38.647 151.241  1.00 69.63           O
ATOM   1955  C   TYR A 262     -15.021 -38.569 143.776  1.00 69.63           C
ATOM   1956  O   TYR A 262     -15.365 -37.426 143.477  1.00 69.63           O
ATOM   1957  N   GLY A 263     -15.261 -39.634 142.991  1.00 58.73           N
ATOM   1958  CA  GLY A 263     -15.949 -39.508 141.747  1.00 58.73           C
ATOM   1959  C   GLY A 263     -14.935 -39.555 140.645  1.00 58.73           C
ATOM   1960  O   GLY A 263     -15.272 -39.928 139.527  1.00 58.73           O
ATOM   1961  N   GLU A 264     -13.718 -39.015 140.853  1.00145.77           N
ATOM   1962  CA  GLU A 264     -12.673 -39.193 139.880  1.00145.77           C
ATOM   1963  CB  GLU A 264     -11.925 -37.898 139.502  1.00145.77           C
ATOM   1964  CG  GLU A 264     -11.334 -37.074 140.640  1.00145.77           C
ATOM   1965  CD  GLU A 264     -10.780 -35.808 139.996  1.00145.77           C
ATOM   1966  OE1 GLU A 264      -9.684 -35.883 139.379  1.00145.77           O
ATOM   1967  OE2 GLU A 264     -11.458 -34.750 140.101  1.00145.77           O
ATOM   1968  C   GLU A 264     -11.707 -40.315 140.174  1.00145.77           C
ATOM   1969  O   GLU A 264     -11.249 -40.994 139.255  1.00145.77           O
ATOM   1970  N   GLY A 265     -11.370 -40.557 141.463  1.00 45.54           N
ATOM   1971  CA  GLY A 265     -10.376 -41.553 141.780  1.00 45.54           C
ATOM   1972  C   GLY A 265      -9.061 -40.889 142.087  1.00 45.54           C
ATOM   1973  O   GLY A 265      -9.013 -39.749 142.550  1.00 45.54           O
ATOM   1974  N   ILE A 266      -7.946 -41.619 141.866  1.00 73.32           N
ATOM   1975  CA  ILE A 266      -6.641 -41.112 142.182  1.00 73.32           C
ATOM   1976  CB  ILE A 266      -5.570 -42.165 142.122  1.00 73.32           C
ATOM   1977  CG1 ILE A 266      -5.881 -43.300 143.112  1.00 73.32           C
ATOM   1978  CG2 ILE A 266      -4.214 -41.488 142.383  1.00 73.32           C
ATOM   1979  CD1 ILE A 266      -5.006 -44.538 142.920  1.00 73.32           C
ATOM   1980  C   ILE A 266      -6.295 -40.043 141.197  1.00 73.32           C
ATOM   1981  O   ILE A 266      -6.434 -40.219 139.987  1.00 73.32           O
ATOM   1982  N   ASN A 267      -5.845 -38.877 141.701  1.00 63.64           N
ATOM   1983  CA  ASN A 267      -5.461 -37.839 140.793  1.00 63.64           C
ATOM   1984  CB  ASN A 267      -5.378 -36.454 141.461  1.00 63.64           C
ATOM   1985  CG  ASN A 267      -5.313 -35.388 140.376  1.00 63.64           C
ATOM   1986  OD1 ASN A 267      -5.173 -35.693 139.193  1.00 63.64           O
ATOM   1987  ND2 ASN A 267      -5.415 -34.096 140.787  1.00 63.64           N
ATOM   1988  C   ASN A 267      -4.094 -38.217 140.320  1.00 63.64           C
ATOM   1989  O   ASN A 267      -3.084 -37.813 140.894  1.00 63.64           O
ATOM   1990  N   PHE A 268      -4.052 -39.009 139.232  1.00 54.35           N
ATOM   1991  CA  PHE A 268      -2.841 -39.557 138.688  1.00 54.35           C
ATOM   1992  CB  PHE A 268      -3.140 -40.445 137.466  1.00 54.35           C
ATOM   1993  CG  PHE A 268      -1.880 -41.042 136.940  1.00 54.35           C
ATOM   1994  CD1 PHE A 268      -1.380 -42.202 137.485  1.00 54.35           C
ATOM   1995  CD2 PHE A 268      -1.208 -40.454 135.893  1.00 54.35           C
ATOM   1996  CE1 PHE A 268      -0.223 -42.763 136.999  1.00 54.35           C
ATOM   1997  CE2 PHE A 268      -0.051 -41.010 135.403  1.00 54.35           C
ATOM   1998  CZ  PHE A 268       0.444 -42.167 135.957  1.00 54.35           C
ATOM   1999  C   PHE A 268      -1.947 -38.444 138.243  1.00 54.35           C
ATOM   2000  O   PHE A 268      -0.765 -38.402 138.581  1.00 54.35           O
ATOM   2001  N   TYR A 269      -2.513 -37.497 137.479  1.00 62.68           N
ATOM   2002  CA  TYR A 269      -1.788 -36.385 136.939  1.00 62.68           C
ATOM   2003  CB  TYR A 269      -2.599 -35.581 135.912  1.00 62.68           C
ATOM   2004  CG  TYR A 269      -2.742 -36.493 134.741  1.00 62.68           C
ATOM   2005  CD1 TYR A 269      -1.701 -36.653 133.854  1.00 62.68           C
ATOM   2006  CD2 TYR A 269      -3.910 -37.191 134.533  1.00 62.68           C
ATOM   2007  CE1 TYR A 269      -1.824 -37.494 132.774  1.00 62.68           C
ATOM   2008  CE2 TYR A 269      -4.038 -38.034 133.455  1.00 62.68           C
ATOM   2009  CZ  TYR A 269      -2.995 -38.185 132.574  1.00 62.68           C
ATOM   2010  OH  TYR A 269      -3.124 -39.049 131.467  1.00 62.68           O
ATOM   2011  C   TYR A 269      -1.350 -35.496 138.053  1.00 62.68           C
ATOM   2012  O   TYR A 269      -0.297 -34.865 137.975  1.00 62.68           O
ATOM   2013  N   GLY A 270      -2.164 -35.416 139.121  1.00 30.77           N
ATOM   2014  CA  GLY A 270      -1.826 -34.562 140.220  1.00 30.77           C
ATOM   2015  C   GLY A 270      -0.475 -34.967 140.714  1.00 30.77           C
ATOM   2016  O   GLY A 270       0.382 -34.119 140.948  1.00 30.77           O
ATOM   2017  N   GLU A 271      -0.239 -36.280 140.868  1.00 59.82           N
ATOM   2018  CA  GLU A 271       1.031 -36.748 141.342  1.00 59.82           C
ATOM   2019  CB  GLU A 271       1.066 -38.272 141.483  1.00 59.82           C
ATOM   2020  CG  GLU A 271       0.081 -38.806 142.517  1.00 59.82           C
ATOM   2021  CD  GLU A 271       0.063 -40.313 142.354  1.00 59.82           C
ATOM   2022  OE1 GLU A 271      -0.356 -40.786 141.264  1.00 59.82           O
ATOM   2023  OE2 GLU A 271       0.480 -41.011 143.315  1.00 59.82           O
ATOM   2024  C   GLU A 271       2.066 -36.398 140.332  1.00 59.82           C
ATOM   2025  O   GLU A 271       3.141 -35.908 140.678  1.00 59.82           O
ATOM   2026  N   LEU A 272       1.716 -36.579 139.045  1.00133.89           N
ATOM   2027  CA  LEU A 272       2.636 -36.401 137.966  1.00133.89           C
ATOM   2028  CB  LEU A 272       1.914 -36.448 136.607  1.00133.89           C
ATOM   2029  CG  LEU A 272       2.820 -36.634 135.375  1.00133.89           C
ATOM   2030  CD1 LEU A 272       4.003 -35.659 135.361  1.00133.89           C
ATOM   2031  CD2 LEU A 272       3.216 -38.101 135.192  1.00133.89           C
ATOM   2032  C   LEU A 272       3.174 -35.010 138.116  1.00133.89           C
ATOM   2033  O   LEU A 272       4.385 -34.802 138.040  1.00133.89           O
ATOM   2034  N   VAL A 273       2.295 -34.023 138.401  1.00150.51           N
ATOM   2035  CA  VAL A 273       2.814 -32.688 138.497  1.00150.51           C
ATOM   2036  CB  VAL A 273       1.805 -31.574 138.689  1.00150.51           C
ATOM   2037  CG1 VAL A 273       0.843 -31.571 137.499  1.00150.51           C
ATOM   2038  CG2 VAL A 273       1.117 -31.647 140.056  1.00150.51           C
ATOM   2039  C   VAL A 273       3.807 -32.590 139.613  1.00150.51           C
ATOM   2040  O   VAL A 273       4.941 -32.169 139.392  1.00150.51           O
ATOM   2041  N   ASP A 274       3.444 -33.052 140.824  1.00 46.11           N
ATOM   2042  CA  ASP A 274       4.295 -32.867 141.967  1.00 46.11           C
ATOM   2043  CB  ASP A 274       3.735 -33.537 143.234  1.00 46.11           C
ATOM   2044  CG  ASP A 274       2.476 -32.795 143.661  1.00 46.11           C
ATOM   2045  OD1 ASP A 274       2.412 -31.558 143.434  1.00 46.11           O
ATOM   2046  OD2 ASP A 274       1.560 -33.460 144.215  1.00 46.11           O
ATOM   2047  C   ASP A 274       5.615 -33.507 141.689  1.00 46.11           C
ATOM   2048  O   ASP A 274       6.664 -32.923 141.960  1.00 46.11           O
ATOM   2049  N   LEU A 275       5.594 -34.724 141.118  1.00 80.41           N
ATOM   2050  CA  LEU A 275       6.816 -35.423 140.854  1.00 80.41           C
ATOM   2051  CB  LEU A 275       6.612 -36.841 140.288  1.00 80.41           C
ATOM   2052  CG  LEU A 275       6.193 -37.896 141.334  1.00 80.41           C
ATOM   2053  CD1 LEU A 275       7.333 -38.171 142.327  1.00 80.41           C
ATOM   2054  CD2 LEU A 275       4.879 -37.532 142.040  1.00 80.41           C
ATOM   2055  C   LEU A 275       7.617 -34.638 139.873  1.00 80.41           C
ATOM   2056  O   LEU A 275       8.835 -34.538 140.000  1.00 80.41           O
ATOM   2057  N   GLY A 276       6.949 -34.050 138.867  1.00 22.06           N
ATOM   2058  CA  GLY A 276       7.662 -33.294 137.884  1.00 22.06           C
ATOM   2059  C   GLY A 276       8.337 -32.146 138.567  1.00 22.06           C
ATOM   2060  O   GLY A 276       9.451 -31.770 138.209  1.00 22.06           O
ATOM   2061  N   VAL A 277       7.653 -31.539 139.556  1.00 39.10           N
ATOM   2062  CA  VAL A 277       8.172 -30.389 140.247  1.00 39.10           C
ATOM   2063  CB  VAL A 277       7.185 -29.829 141.231  1.00 39.10           C
ATOM   2064  CG1 VAL A 277       7.837 -28.650 141.973  1.00 39.10           C
ATOM   2065  CG2 VAL A 277       5.892 -29.463 140.477  1.00 39.10           C
ATOM   2066  C   VAL A 277       9.421 -30.731 141.009  1.00 39.10           C
ATOM   2067  O   VAL A 277      10.431 -30.038 140.897  1.00 39.10           O
ATOM   2068  N   LYS A 278       9.392 -31.826 141.794  1.00 47.36           N
ATOM   2069  CA  LYS A 278      10.496 -32.188 142.645  1.00 47.36           C
ATOM   2070  CB  LYS A 278      10.172 -33.400 143.535  1.00 47.36           C
ATOM   2071  CG  LYS A 278      11.184 -33.640 144.658  1.00 47.36           C
ATOM   2072  CD  LYS A 278      10.666 -34.586 145.744  1.00 47.36           C
ATOM   2073  CE  LYS A 278      11.662 -34.832 146.880  1.00 47.36           C
ATOM   2074  NZ  LYS A 278      11.011 -35.604 147.962  1.00 47.36           N
ATOM   2075  C   LYS A 278      11.695 -32.532 141.813  1.00 47.36           C
ATOM   2076  O   LYS A 278      12.831 -32.227 142.174  1.00 47.36           O
ATOM   2077  N   GLU A 279      11.444 -33.210 140.683  1.00142.88           N
ATOM   2078  CA  GLU A 279      12.396 -33.716 139.736  1.00142.88           C
ATOM   2079  CB  GLU A 279      11.775 -34.774 138.814  1.00142.88           C
ATOM   2080  CG  GLU A 279      11.166 -35.939 139.596  1.00142.88           C
ATOM   2081  CD  GLU A 279      12.127 -36.314 140.714  1.00142.88           C
ATOM   2082  OE1 GLU A 279      13.312 -36.611 140.409  1.00142.88           O
ATOM   2083  OE2 GLU A 279      11.691 -36.298 141.895  1.00142.88           O
ATOM   2084  C   GLU A 279      12.989 -32.625 138.893  1.00142.88           C
ATOM   2085  O   GLU A 279      13.922 -32.881 138.135  1.00142.88           O
ATOM   2086  N   LYS A 280      12.401 -31.414 138.936  1.00223.27           N
ATOM   2087  CA  LYS A 280      12.762 -30.252 138.160  1.00223.27           C
ATOM   2088  CB  LYS A 280      14.180 -29.651 138.368  1.00223.27           C
ATOM   2089  CG  LYS A 280      15.386 -30.590 138.444  1.00223.27           C
ATOM   2090  CD  LYS A 280      15.501 -31.346 139.770  1.00223.27           C
ATOM   2091  CE  LYS A 280      16.044 -30.485 140.912  1.00223.27           C
ATOM   2092  NZ  LYS A 280      15.087 -29.402 141.224  1.00223.27           N
ATOM   2093  C   LYS A 280      12.473 -30.459 136.703  1.00223.27           C
ATOM   2094  O   LYS A 280      13.078 -29.823 135.840  1.00223.27           O
ATOM   2095  N   LEU A 281      11.542 -31.386 136.400  1.00120.57           N
ATOM   2096  CA  LEU A 281      11.004 -31.564 135.079  1.00120.57           C
ATOM   2097  CB  LEU A 281      10.232 -32.881 134.875  1.00120.57           C
ATOM   2098  CG  LEU A 281      11.117 -34.129 134.676  1.00120.57           C
ATOM   2099  CD1 LEU A 281      11.987 -34.436 135.897  1.00120.57           C
ATOM   2100  CD2 LEU A 281      10.264 -35.333 134.256  1.00120.57           C
ATOM   2101  C   LEU A 281      10.059 -30.442 134.774  1.00120.57           C
ATOM   2102  O   LEU A 281       9.915 -30.050 133.617  1.00120.57           O
ATOM   2103  N   ILE A 282       9.341 -29.935 135.800  1.00 45.92           N
ATOM   2104  CA  ILE A 282       8.405 -28.863 135.591  1.00 45.92           C
ATOM   2105  CB  ILE A 282       7.000 -29.217 135.989  1.00 45.92           C
ATOM   2106  CG1 ILE A 282       6.485 -30.374 135.116  1.00 45.92           C
ATOM   2107  CG2 ILE A 282       6.135 -27.950 135.893  1.00 45.92           C
ATOM   2108  CD1 ILE A 282       5.187 -30.995 135.628  1.00 45.92           C
ATOM   2109  C   ILE A 282       8.848 -27.686 136.411  1.00 45.92           C
ATOM   2110  O   ILE A 282       9.252 -27.831 137.563  1.00 45.92           O
ATOM   2111  N   GLU A 283       8.805 -26.478 135.806  1.00 83.09           N
ATOM   2112  CA  GLU A 283       9.253 -25.279 136.464  1.00 83.09           C
ATOM   2113  CB  GLU A 283       9.689 -24.180 135.477  1.00 83.09           C
ATOM   2114  CG  GLU A 283      10.280 -22.937 136.146  1.00 83.09           C
ATOM   2115  CD  GLU A 283      11.681 -23.271 136.640  1.00 83.09           C
ATOM   2116  OE1 GLU A 283      12.147 -24.414 136.386  1.00 83.09           O
ATOM   2117  OE2 GLU A 283      12.304 -22.383 137.280  1.00 83.09           O
ATOM   2118  C   GLU A 283       8.167 -24.715 137.328  1.00 83.09           C
ATOM   2119  O   GLU A 283       6.982 -24.796 137.003  1.00 83.09           O
ATOM   2120  N   LYS A 284       8.554 -24.125 138.480  1.00 63.02           N
ATOM   2121  CA  LYS A 284       7.559 -23.518 139.315  1.00 63.02           C
ATOM   2122  CB  LYS A 284       7.191 -24.365 140.544  1.00 63.02           C
ATOM   2123  CG  LYS A 284       6.000 -23.807 141.326  1.00 63.02           C
ATOM   2124  CD  LYS A 284       5.414 -24.791 142.337  1.00 63.02           C
ATOM   2125  CE  LYS A 284       4.224 -24.227 143.115  1.00 63.02           C
ATOM   2126  NZ  LYS A 284       3.678 -25.258 144.026  1.00 63.02           N
ATOM   2127  C   LYS A 284       8.084 -22.209 139.811  1.00 63.02           C
ATOM   2128  O   LYS A 284       8.936 -22.161 140.698  1.00 63.02           O
ATOM   2129  N   ALA A 285       7.588 -21.096 139.240  1.00 48.07           N
ATOM   2130  CA  ALA A 285       7.993 -19.827 139.755  1.00 48.07           C
ATOM   2131  CB  ALA A 285       8.408 -18.827 138.661  1.00 48.07           C
ATOM   2132  C   ALA A 285       6.783 -19.278 140.425  1.00 48.07           C
ATOM   2133  O   ALA A 285       5.898 -18.725 139.776  1.00 48.07           O
ATOM   2134  N   GLY A 286       6.732 -19.372 141.763  1.00 29.80           N
ATOM   2135  CA  GLY A 286       5.556 -18.911 142.432  1.00 29.80           C
ATOM   2136  C   GLY A 286       4.454 -19.875 142.114  1.00 29.80           C
ATOM   2137  O   GLY A 286       4.607 -21.081 142.294  1.00 29.80           O
ATOM   2138  N   ALA A 287       3.285 -19.331 141.721  1.00 51.79           N
ATOM   2139  CA  ALA A 287       2.089 -20.043 141.349  1.00 51.79           C
ATOM   2140  CB  ALA A 287       0.865 -19.118 141.243  1.00 51.79           C
ATOM   2141  C   ALA A 287       2.212 -20.758 140.030  1.00 51.79           C
ATOM   2142  O   ALA A 287       1.650 -21.840 139.855  1.00 51.79           O
ATOM   2143  N   TRP A 288       2.918 -20.151 139.055  1.00 91.39           N
ATOM   2144  CA  TRP A 288       2.959 -20.663 137.708  1.00 91.39           C
ATOM   2145  CB  TRP A 288       3.566 -19.683 136.689  1.00 91.39           C
ATOM   2146  CG  TRP A 288       2.707 -18.485 136.368  1.00 91.39           C
ATOM   2147  CD2 TRP A 288       1.659 -18.501 135.388  1.00 91.39           C
ATOM   2148  CD1 TRP A 288       2.741 -17.221 136.881  1.00 91.39           C
ATOM   2149  NE1 TRP A 288       1.784 -16.444 136.271  1.00 91.39           N
ATOM   2150  CE2 TRP A 288       1.109 -17.221 135.351  1.00 91.39           C
ATOM   2151  CE3 TRP A 288       1.192 -19.502 134.585  1.00 91.39           C
ATOM   2152  CZ2 TRP A 288       0.082 -16.921 134.502  1.00 91.39           C
ATOM   2153  CZ3 TRP A 288       0.156 -19.197 133.730  1.00 91.39           C
ATOM   2154  CH2 TRP A 288      -0.388 -17.930 133.689  1.00 91.39           C
ATOM   2155  C   TRP A 288       3.748 -21.933 137.591  1.00 91.39           C
ATOM   2156  O   TRP A 288       4.802 -22.098 138.203  1.00 91.39           O
ATOM   2157  N   TYR A 289       3.232 -22.863 136.754  1.00 78.21           N
ATOM   2158  CA  TYR A 289       3.884 -24.110 136.457  1.00 78.21           C
ATOM   2159  CB  TYR A 289       2.977 -25.350 136.590  1.00 78.21           C
ATOM   2160  CG  TYR A 289       2.691 -25.679 138.016  1.00 78.21           C
ATOM   2161  CD1 TYR A 289       1.823 -24.920 138.767  1.00 78.21           C
ATOM   2162  CD2 TYR A 289       3.277 -26.785 138.590  1.00 78.21           C
ATOM   2163  CE1 TYR A 289       1.563 -25.250 140.077  1.00 78.21           C
ATOM   2164  CE2 TYR A 289       3.021 -27.121 139.897  1.00 78.21           C
ATOM   2165  CZ  TYR A 289       2.163 -26.351 140.643  1.00 78.21           C
ATOM   2166  OH  TYR A 289       1.897 -26.692 141.985  1.00 78.21           O
ATOM   2167  C   TYR A 289       4.235 -24.054 135.000  1.00 78.21           C
ATOM   2168  O   TYR A 289       3.370 -23.779 134.170  1.00 78.21           O
ATOM   2169  N   SER A 290       5.512 -24.328 134.647  1.00 41.69           N
ATOM   2170  CA  SER A 290       5.923 -24.235 133.272  1.00 41.69           C
ATOM   2171  CB  SER A 290       6.973 -23.138 133.023  1.00 41.69           C
ATOM   2172  OG  SER A 290       6.428 -21.861 133.321  1.00 41.69           O
ATOM   2173  C   SER A 290       6.536 -25.534 132.843  1.00 41.69           C
ATOM   2174  O   SER A 290       7.067 -26.290 133.656  1.00 41.69           O
ATOM   2175  N   TYR A 291       6.433 -25.833 131.529  1.00132.59           N
ATOM   2176  CA  TYR A 291       6.999 -27.021 130.959  1.00132.59           C
ATOM   2177  CB  TYR A 291       5.888 -27.952 130.428  1.00132.59           C
ATOM   2178  CG  TYR A 291       6.439 -29.203 129.831  1.00132.59           C
ATOM   2179  CD1 TYR A 291       6.916 -29.209 128.541  1.00132.59           C
ATOM   2180  CD2 TYR A 291       6.458 -30.376 130.544  1.00132.59           C
ATOM   2181  CE1 TYR A 291       7.413 -30.359 127.978  1.00132.59           C
ATOM   2182  CE2 TYR A 291       6.955 -31.533 129.986  1.00132.59           C
ATOM   2183  CZ  TYR A 291       7.436 -31.527 128.701  1.00132.59           C
ATOM   2184  OH  TYR A 291       7.945 -32.711 128.126  1.00132.59           O
ATOM   2185  C   TYR A 291       7.858 -26.600 129.800  1.00132.59           C
ATOM   2186  O   TYR A 291       7.358 -26.116 128.787  1.00132.59           O
ATOM   2187  N   LYS A 292       9.187 -26.775 129.930  1.00 56.32           N
ATOM   2188  CA  LYS A 292      10.123 -26.453 128.886  1.00 56.32           C
ATOM   2189  CB  LYS A 292      10.051 -27.416 127.688  1.00 56.32           C
ATOM   2190  CG  LYS A 292      10.568 -28.813 128.047  1.00 56.32           C
ATOM   2191  CD  LYS A 292      10.260 -29.903 127.020  1.00 56.32           C
ATOM   2192  CE  LYS A 292      10.799 -31.274 127.430  1.00 56.32           C
ATOM   2193  NZ  LYS A 292      10.477 -32.280 126.395  1.00 56.32           N
ATOM   2194  C   LYS A 292       9.928 -25.039 128.435  1.00 56.32           C
ATOM   2195  O   LYS A 292      10.148 -24.717 127.268  1.00 56.32           O
ATOM   2196  N   GLY A 293       9.527 -24.149 129.364  1.00 28.72           N
ATOM   2197  CA  GLY A 293       9.409 -22.750 129.066  1.00 28.72           C
ATOM   2198  C   GLY A 293       7.975 -22.360 128.862  1.00 28.72           C
ATOM   2199  O   GLY A 293       7.586 -21.247 129.215  1.00 28.72           O
ATOM   2200  N   GLU A 294       7.138 -23.254 128.299  1.00 44.31           N
ATOM   2201  CA  GLU A 294       5.769 -22.881 128.057  1.00 44.31           C
ATOM   2202  CB  GLU A 294       5.042 -23.796 127.057  1.00 44.31           C
ATOM   2203  CG  GLU A 294       3.661 -23.272 126.656  1.00 44.31           C
ATOM   2204  CD  GLU A 294       3.049 -24.257 125.672  1.00 44.31           C
ATOM   2205  OE1 GLU A 294       3.530 -25.419 125.621  1.00 44.31           O
ATOM   2206  OE2 GLU A 294       2.083 -23.862 124.965  1.00 44.31           O
ATOM   2207  C   GLU A 294       5.017 -22.952 129.353  1.00 44.31           C
ATOM   2208  O   GLU A 294       5.258 -23.843 130.164  1.00 44.31           O
ATOM   2209  N   LYS A 295       4.057 -22.023 129.569  1.00 55.85           N
ATOM   2210  CA  LYS A 295       3.339 -21.995 130.816  1.00 55.85           C
ATOM   2211  CB  LYS A 295       2.908 -20.584 131.254  1.00 55.85           C
ATOM   2212  CG  LYS A 295       4.076 -19.678 131.648  1.00 55.85           C
ATOM   2213  CD  LYS A 295       3.673 -18.217 131.862  1.00 55.85           C
ATOM   2214  CE  LYS A 295       4.823 -17.326 132.334  1.00 55.85           C
ATOM   2215  NZ  LYS A 295       4.342 -15.939 132.528  1.00 55.85           N
ATOM   2216  C   LYS A 295       2.098 -22.836 130.710  1.00 55.85           C
ATOM   2217  O   LYS A 295       1.182 -22.528 129.949  1.00 55.85           O
ATOM   2218  N   ILE A 296       2.091 -23.960 131.461  1.00 82.84           N
ATOM   2219  CA  ILE A 296       1.042 -24.943 131.545  1.00 82.84           C
ATOM   2220  CB  ILE A 296       1.549 -26.270 132.038  1.00 82.84           C
ATOM   2221  CG1 ILE A 296       2.114 -26.173 133.463  1.00 82.84           C
ATOM   2222  CG2 ILE A 296       2.580 -26.770 131.013  1.00 82.84           C
ATOM   2223  CD1 ILE A 296       2.450 -27.536 134.066  1.00 82.84           C
ATOM   2224  C   ILE A 296      -0.163 -24.516 132.353  1.00 82.84           C
ATOM   2225  O   ILE A 296      -1.291 -24.856 131.991  1.00 82.84           O
ATOM   2226  N   GLY A 297       0.020 -23.824 133.502  1.00 37.88           N
ATOM   2227  CA  GLY A 297      -1.142 -23.419 134.259  1.00 37.88           C
ATOM   2228  C   GLY A 297      -0.737 -22.773 135.556  1.00 37.88           C
ATOM   2229  O   GLY A 297       0.319 -23.066 136.115  1.00 37.88           O
ATOM   2230  N   GLN A 298      -1.605 -21.875 136.081  1.00110.62           N
ATOM   2231  CA  GLN A 298      -1.342 -21.228 137.339  1.00110.62           C
ATOM   2232  CB  GLN A 298      -1.972 -19.837 137.526  1.00110.62           C
ATOM   2233  CG  GLN A 298      -1.421 -18.703 136.673  1.00110.62           C
ATOM   2234  CD  GLN A 298      -2.067 -17.427 137.199  1.00110.62           C
ATOM   2235  OE1 GLN A 298      -1.884 -17.063 138.360  1.00110.62           O
ATOM   2236  NE2 GLN A 298      -2.850 -16.732 136.331  1.00110.62           N
ATOM   2237  C   GLN A 298      -2.019 -22.041 138.388  1.00110.62           C
ATOM   2238  O   GLN A 298      -3.238 -22.198 138.365  1.00110.62           O
ATOM   2239  N   GLY A 299      -1.241 -22.563 139.352  1.00 21.94           N
ATOM   2240  CA  GLY A 299      -1.820 -23.337 140.409  1.00 21.94           C
ATOM   2241  C   GLY A 299      -1.763 -24.775 140.004  1.00 21.94           C
ATOM   2242  O   GLY A 299      -1.768 -25.104 138.819  1.00 21.94           O
ATOM   2243  N   LYS A 300      -1.730 -25.676 141.003  1.00 77.40           N
ATOM   2244  CA  LYS A 300      -1.636 -27.083 140.746  1.00 77.40           C
ATOM   2245  CB  LYS A 300      -1.422 -27.944 141.998  1.00 77.40           C
ATOM   2246  CG  LYS A 300      -1.165 -29.407 141.633  1.00 77.40           C
ATOM   2247  CD  LYS A 300      -0.515 -30.220 142.749  1.00 77.40           C
ATOM   2248  CE  LYS A 300      -1.506 -30.833 143.735  1.00 77.40           C
ATOM   2249  NZ  LYS A 300      -0.775 -31.695 144.687  1.00 77.40           N
ATOM   2250  C   LYS A 300      -2.882 -27.555 140.066  1.00 77.40           C
ATOM   2251  O   LYS A 300      -2.842 -28.495 139.274  1.00 77.40           O
ATOM   2252  N   ALA A 301      -4.028 -26.922 140.375  1.00 37.14           N
ATOM   2253  CA  ALA A 301      -5.284 -27.317 139.804  1.00 37.14           C
ATOM   2254  CB  ALA A 301      -6.463 -26.463 140.301  1.00 37.14           C
ATOM   2255  C   ALA A 301      -5.210 -27.157 138.313  1.00 37.14           C
ATOM   2256  O   ALA A 301      -5.782 -27.957 137.575  1.00 37.14           O
ATOM   2257  N   ASN A 302      -4.559 -26.076 137.837  1.00 66.22           N
ATOM   2258  CA  ASN A 302      -4.386 -25.799 136.434  1.00 66.22           C
ATOM   2259  CB  ASN A 302      -3.939 -24.354 136.148  1.00 66.22           C
ATOM   2260  CG  ASN A 302      -5.140 -23.443 136.367  1.00 66.22           C
ATOM   2261  OD1 ASN A 302      -5.020 -22.219 136.344  1.00 66.22           O
ATOM   2262  ND2 ASN A 302      -6.335 -24.055 136.582  1.00 66.22           N
ATOM   2263  C   ASN A 302      -3.370 -26.717 135.821  1.00 66.22           C
ATOM   2264  O   ASN A 302      -3.462 -27.053 134.643  1.00 66.22           O
ATOM   2265  N   ALA A 303      -2.332 -27.093 136.590  1.00 44.21           N
ATOM   2266  CA  ALA A 303      -1.308 -27.979 136.114  1.00 44.21           C
ATOM   2267  CB  ALA A 303      -0.191 -28.208 137.147  1.00 44.21           C
ATOM   2268  C   ALA A 303      -1.928 -29.311 135.829  1.00 44.21           C
ATOM   2269  O   ALA A 303      -1.512 -30.016 134.910  1.00 44.21           O
ATOM   2270  N   THR A 304      -2.900 -29.723 136.669  1.00132.12           N
ATOM   2271  CA  THR A 304      -3.541 -30.997 136.489  1.00132.12           C
ATOM   2272  CB  THR A 304      -4.410 -31.409 137.645  1.00132.12           C
ATOM   2273  OG1 THR A 304      -5.490 -30.507 137.816  1.00132.12           O
ATOM   2274  CG2 THR A 304      -3.551 -31.448 138.918  1.00132.12           C
ATOM   2275  C   THR A 304      -4.380 -31.028 135.243  1.00132.12           C
ATOM   2276  O   THR A 304      -4.269 -31.948 134.435  1.00132.12           O
ATOM   2277  N   ALA A 305      -5.212 -29.993 135.032  1.00 52.69           N
ATOM   2278  CA  ALA A 305      -6.166 -29.947 133.955  1.00 52.69           C
ATOM   2279  CB  ALA A 305      -7.044 -28.684 133.999  1.00 52.69           C
ATOM   2280  C   ALA A 305      -5.483 -29.969 132.620  1.00 52.69           C
ATOM   2281  O   ALA A 305      -6.034 -30.504 131.661  1.00 52.69           O
ATOM   2282  N   TRP A 306      -4.312 -29.316 132.503  1.00 67.03           N
ATOM   2283  CA  TRP A 306      -3.582 -29.233 131.265  1.00 67.03           C
ATOM   2284  CB  TRP A 306      -2.424 -28.223 131.338  1.00 67.03           C
ATOM   2285  CG  TRP A 306      -1.712 -27.985 130.028  1.00 67.03           C
ATOM   2286  CD2 TRP A 306      -0.460 -28.583 129.659  1.00 67.03           C
ATOM   2287  CD1 TRP A 306      -2.073 -27.175 128.990  1.00 67.03           C
ATOM   2288  NE1 TRP A 306      -1.127 -27.234 127.996  1.00 67.03           N
ATOM   2289  CE2 TRP A 306      -0.126 -28.096 128.395  1.00 67.03           C
ATOM   2290  CE3 TRP A 306       0.348 -29.463 130.321  1.00 67.03           C
ATOM   2291  CZ2 TRP A 306       1.025 -28.485 127.771  1.00 67.03           C
ATOM   2292  CZ3 TRP A 306       1.507 -29.854 129.687  1.00 67.03           C
ATOM   2293  CH2 TRP A 306       1.839 -29.374 128.436  1.00 67.03           C
ATOM   2294  C   TRP A 306      -3.017 -30.568 130.869  1.00 67.03           C
ATOM   2295  O   TRP A 306      -3.085 -30.952 129.702  1.00 67.03           O
ATOM   2296  N   LEU A 307      -2.428 -31.307 131.830  1.00 55.36           N
ATOM   2297  CA  LEU A 307      -1.832 -32.591 131.568  1.00 55.36           C
ATOM   2298  CB  LEU A 307      -1.170 -33.203 132.817  1.00 55.36           C
ATOM   2299  CG  LEU A 307       0.112 -32.478 133.273  1.00 55.36           C
ATOM   2300  CD1 LEU A 307       0.713 -33.135 134.526  1.00 55.36           C
ATOM   2301  CD2 LEU A 307       1.136 -32.393 132.129  1.00 55.36           C
ATOM   2302  C   LEU A 307      -2.905 -33.526 131.119  1.00 55.36           C
ATOM   2303  O   LEU A 307      -2.677 -34.382 130.266  1.00 55.36           O
ATOM   2304  N   LYS A 308      -4.104 -33.397 131.712  1.00 62.94           N
ATOM   2305  CA  LYS A 308      -5.219 -34.224 131.359  1.00 62.94           C
ATOM   2306  CB  LYS A 308      -6.466 -33.907 132.208  1.00 62.94           C
ATOM   2307  CG  LYS A 308      -7.582 -34.953 132.115  1.00 62.94           C
ATOM   2308  CD  LYS A 308      -8.666 -34.806 133.191  1.00 62.94           C
ATOM   2309  CE  LYS A 308      -8.244 -35.295 134.582  1.00 62.94           C
ATOM   2310  NZ  LYS A 308      -9.354 -35.110 135.545  1.00 62.94           N
ATOM   2311  C   LYS A 308      -5.537 -33.948 129.923  1.00 62.94           C
ATOM   2312  O   LYS A 308      -5.859 -34.858 129.161  1.00 62.94           O
ATOM   2313  N   ASP A 309      -5.456 -32.665 129.521  1.00 40.01           N
ATOM   2314  CA  ASP A 309      -5.754 -32.271 128.177  1.00 40.01           C
ATOM   2315  CB  ASP A 309      -5.727 -30.746 127.985  1.00 40.01           C
ATOM   2316  CG  ASP A 309      -6.306 -30.431 126.613  1.00 40.01           C
ATOM   2317  OD1 ASP A 309      -6.728 -31.389 125.911  1.00 40.01           O
ATOM   2318  OD2 ASP A 309      -6.339 -29.225 126.250  1.00 40.01           O
ATOM   2319  C   ASP A 309      -4.749 -32.861 127.234  1.00 40.01           C
ATOM   2320  O   ASP A 309      -5.129 -33.372 126.181  1.00 40.01           O
ATOM   2321  N   ASN A 310      -3.441 -32.811 127.576  1.00 75.63           N
ATOM   2322  CA  ASN A 310      -2.462 -33.323 126.654  1.00 75.63           C
ATOM   2323  CB  ASN A 310      -1.352 -32.314 126.313  1.00 75.63           C
ATOM   2324  CG  ASN A 310      -1.936 -31.288 125.354  1.00 75.63           C
ATOM   2325  OD1 ASN A 310      -2.576 -30.322 125.767  1.00 75.63           O
ATOM   2326  ND2 ASN A 310      -1.712 -31.504 124.030  1.00 75.63           N
ATOM   2327  C   ASN A 310      -1.798 -34.544 127.215  1.00 75.63           C
ATOM   2328  O   ASN A 310      -0.856 -34.469 128.002  1.00 75.63           O
ATOM   2329  N   PRO A 311      -2.285 -35.679 126.799  1.00142.26           N
ATOM   2330  CA  PRO A 311      -1.721 -36.936 127.204  1.00142.26           C
ATOM   2331  CD  PRO A 311      -3.682 -35.804 126.428  1.00142.26           C
ATOM   2332  CB  PRO A 311      -2.778 -37.998 126.888  1.00142.26           C
ATOM   2333  CG  PRO A 311      -3.818 -37.275 126.012  1.00142.26           C
ATOM   2334  C   PRO A 311      -0.388 -37.194 126.571  1.00142.26           C
ATOM   2335  O   PRO A 311       0.361 -38.015 127.097  1.00142.26           O
ATOM   2336  N   GLU A 312      -0.074 -36.538 125.435  1.00 64.76           N
ATOM   2337  CA  GLU A 312       1.184 -36.795 124.795  1.00 64.76           C
ATOM   2338  CB  GLU A 312       1.368 -36.031 123.471  1.00 64.76           C
ATOM   2339  CG  GLU A 312       0.478 -36.533 122.332  1.00 64.76           C
ATOM   2340  CD  GLU A 312      -0.841 -35.776 122.354  1.00 64.76           C
ATOM   2341  OE1 GLU A 312      -0.902 -34.705 123.014  1.00 64.76           O
ATOM   2342  OE2 GLU A 312      -1.804 -36.258 121.699  1.00 64.76           O
ATOM   2343  C   GLU A 312       2.279 -36.350 125.708  1.00 64.76           C
ATOM   2344  O   GLU A 312       3.252 -37.071 125.922  1.00 64.76           O
ATOM   2345  N   THR A 313       2.136 -35.139 126.278  1.00115.89           N
ATOM   2346  CA  THR A 313       3.135 -34.602 127.156  1.00115.89           C
ATOM   2347  CB  THR A 313       2.901 -33.170 127.555  1.00115.89           C
ATOM   2348  OG1 THR A 313       1.611 -33.022 128.130  1.00115.89           O
ATOM   2349  CG2 THR A 313       3.067 -32.257 126.333  1.00115.89           C
ATOM   2350  C   THR A 313       3.192 -35.401 128.418  1.00115.89           C
ATOM   2351  O   THR A 313       4.267 -35.611 128.974  1.00115.89           O
ATOM   2352  N   ALA A 314       2.029 -35.862 128.911  1.00 37.72           N
ATOM   2353  CA  ALA A 314       1.979 -36.551 130.168  1.00 37.72           C
ATOM   2354  CB  ALA A 314       0.552 -36.951 130.576  1.00 37.72           C
ATOM   2355  C   ALA A 314       2.796 -37.802 130.111  1.00 37.72           C
ATOM   2356  O   ALA A 314       3.546 -38.093 131.041  1.00 37.72           O
ATOM   2357  N   LYS A 315       2.681 -38.568 129.009  1.00123.68           N
ATOM   2358  CA  LYS A 315       3.393 -39.809 128.887  1.00123.68           C
ATOM   2359  CB  LYS A 315       3.118 -40.524 127.552  1.00123.68           C
ATOM   2360  CG  LYS A 315       1.666 -40.962 127.341  1.00123.68           C
ATOM   2361  CD  LYS A 315       1.163 -42.009 128.337  1.00123.68           C
ATOM   2362  CE  LYS A 315       0.258 -41.441 129.431  1.00123.68           C
ATOM   2363  NZ  LYS A 315       1.072 -40.783 130.473  1.00123.68           N
ATOM   2364  C   LYS A 315       4.857 -39.503 128.909  1.00123.68           C
ATOM   2365  O   LYS A 315       5.638 -40.185 129.571  1.00123.68           O
ATOM   2366  N   GLU A 316       5.257 -38.435 128.193  1.00 63.30           N
ATOM   2367  CA  GLU A 316       6.642 -38.088 128.068  1.00 63.30           C
ATOM   2368  CB  GLU A 316       6.857 -36.806 127.246  1.00 63.30           C
ATOM   2369  CG  GLU A 316       6.468 -36.929 125.773  1.00 63.30           C
ATOM   2370  CD  GLU A 316       6.678 -35.568 125.121  1.00 63.30           C
ATOM   2371  OE1 GLU A 316       6.943 -34.588 125.869  1.00 63.30           O
ATOM   2372  OE2 GLU A 316       6.573 -35.490 123.868  1.00 63.30           O
ATOM   2373  C   GLU A 316       7.191 -37.805 129.428  1.00 63.30           C
ATOM   2374  O   GLU A 316       8.280 -38.261 129.770  1.00 63.30           O
ATOM   2375  N   ILE A 317       6.450 -37.023 130.233  1.00 53.61           N
ATOM   2376  CA  ILE A 317       6.895 -36.672 131.547  1.00 53.61           C
ATOM   2377  CB  ILE A 317       6.026 -35.627 132.184  1.00 53.61           C
ATOM   2378  CG1 ILE A 317       5.980 -34.366 131.300  1.00 53.61           C
ATOM   2379  CG2 ILE A 317       6.573 -35.353 133.596  1.00 53.61           C
ATOM   2380  CD1 ILE A 317       4.885 -33.375 131.696  1.00 53.61           C
ATOM   2381  C   ILE A 317       6.885 -37.886 132.421  1.00 53.61           C
ATOM   2382  O   ILE A 317       7.834 -38.143 133.158  1.00 53.61           O
ATOM   2383  N   GLU A 318       5.812 -38.693 132.331  1.00 50.88           N
ATOM   2384  CA  GLU A 318       5.668 -39.821 133.207  1.00 50.88           C
ATOM   2385  CB  GLU A 318       4.396 -40.635 132.921  1.00 50.88           C
ATOM   2386  CG  GLU A 318       4.173 -41.772 133.918  1.00 50.88           C
ATOM   2387  CD  GLU A 318       2.894 -42.498 133.532  1.00 50.88           C
ATOM   2388  OE1 GLU A 318       2.229 -42.056 132.559  1.00 50.88           O
ATOM   2389  OE2 GLU A 318       2.567 -43.511 134.206  1.00 50.88           O
ATOM   2390  C   GLU A 318       6.841 -40.739 133.050  1.00 50.88           C
ATOM   2391  O   GLU A 318       7.414 -41.185 134.042  1.00 50.88           O
ATOM   2392  N   LYS A 319       7.249 -41.023 131.800  1.00 88.32           N
ATOM   2393  CA  LYS A 319       8.319 -41.951 131.551  1.00 88.32           C
ATOM   2394  CB  LYS A 319       8.572 -42.174 130.051  1.00 88.32           C
ATOM   2395  CG  LYS A 319       9.705 -43.162 129.769  1.00 88.32           C
ATOM   2396  CD  LYS A 319       9.775 -43.612 128.310  1.00 88.32           C
ATOM   2397  CE  LYS A 319      10.008 -42.462 127.328  1.00 88.32           C
ATOM   2398  NZ  LYS A 319      11.342 -41.862 127.553  1.00 88.32           N
ATOM   2399  C   LYS A 319       9.605 -41.452 132.142  1.00 88.32           C
ATOM   2400  O   LYS A 319      10.324 -42.208 132.794  1.00 88.32           O
ATOM   2401  N   LYS A 320       9.924 -40.160 131.944  1.00104.08           N
ATOM   2402  CA  LYS A 320      11.170 -39.622 132.415  1.00104.08           C
ATOM   2403  CB  LYS A 320      11.380 -38.144 132.047  1.00104.08           C
ATOM   2404  CG  LYS A 320      12.701 -37.590 132.587  1.00104.08           C
ATOM   2405  CD  LYS A 320      13.102 -36.232 132.010  1.00104.08           C
ATOM   2406  CE  LYS A 320      14.218 -35.548 132.802  1.00104.08           C
ATOM   2407  NZ  LYS A 320      15.393 -36.442 132.901  1.00104.08           N
ATOM   2408  C   LYS A 320      11.215 -39.704 133.906  1.00104.08           C
ATOM   2409  O   LYS A 320      12.267 -39.964 134.487  1.00104.08           O
ATOM   2410  N   VAL A 321      10.075 -39.452 134.571  1.00 32.33           N
ATOM   2411  CA  VAL A 321      10.044 -39.502 136.001  1.00 32.33           C
ATOM   2412  CB  VAL A 321       8.694 -39.159 136.559  1.00 32.33           C
ATOM   2413  CG1 VAL A 321       8.702 -39.415 138.075  1.00 32.33           C
ATOM   2414  CG2 VAL A 321       8.371 -37.705 136.176  1.00 32.33           C
ATOM   2415  C   VAL A 321      10.368 -40.895 136.429  1.00 32.33           C
ATOM   2416  O   VAL A 321      11.171 -41.109 137.336  1.00 32.33           O
ATOM   2417  N   ARG A 322       9.769 -41.884 135.746  1.00 99.20           N
ATOM   2418  CA  ARG A 322       9.937 -43.257 136.119  1.00 99.20           C
ATOM   2419  CB  ARG A 322       9.123 -44.214 135.232  1.00 99.20           C
ATOM   2420  CG  ARG A 322       7.636 -43.850 135.199  1.00 99.20           C
ATOM   2421  CD  ARG A 322       6.726 -44.906 134.568  1.00 99.20           C
ATOM   2422  NE  ARG A 322       5.894 -45.488 135.659  1.00 99.20           N
ATOM   2423  CZ  ARG A 322       4.653 -45.984 135.379  1.00 99.20           C
ATOM   2424  NH1 ARG A 322       4.200 -45.997 134.092  1.00 99.20           N
ATOM   2425  NH2 ARG A 322       3.857 -46.453 136.383  1.00 99.20           N
ATOM   2426  C   ARG A 322      11.384 -43.617 136.000  1.00 99.20           C
ATOM   2427  O   ARG A 322      11.930 -44.313 136.854  1.00 99.20           O
ATOM   2428  N   GLU A 323      12.061 -43.126 134.949  1.00 34.84           N
ATOM   2429  CA  GLU A 323      13.432 -43.495 134.760  1.00 34.84           C
ATOM   2430  CB  GLU A 323      14.063 -42.807 133.536  1.00 34.84           C
ATOM   2431  CG  GLU A 323      13.469 -43.244 132.196  1.00 34.84           C
ATOM   2432  CD  GLU A 323      14.194 -42.477 131.097  1.00 34.84           C
ATOM   2433  OE1 GLU A 323      15.087 -41.658 131.440  1.00 34.84           O
ATOM   2434  OE2 GLU A 323      13.865 -42.698 129.901  1.00 34.84           O
ATOM   2435  C   GLU A 323      14.221 -43.051 135.952  1.00 34.84           C
ATOM   2436  O   GLU A 323      15.047 -43.799 136.472  1.00 34.84           O
ATOM   2437  N   LEU A 324      13.992 -41.809 136.415  1.00110.82           N
ATOM   2438  CA  LEU A 324      14.793 -41.285 137.484  1.00110.82           C
ATOM   2439  CB  LEU A 324      14.551 -39.771 137.675  1.00110.82           C
ATOM   2440  CG  LEU A 324      15.534 -39.014 138.600  1.00110.82           C
ATOM   2441  CD1 LEU A 324      15.196 -37.514 138.612  1.00110.82           C
ATOM   2442  CD2 LEU A 324      15.606 -39.585 140.027  1.00110.82           C
ATOM   2443  C   LEU A 324      14.524 -42.007 138.777  1.00110.82           C
ATOM   2444  O   LEU A 324      15.454 -42.436 139.456  1.00110.82           O
ATOM   2445  N   LEU A 325      13.235 -42.123 139.151  1.00125.42           N
ATOM   2446  CA  LEU A 325      12.758 -42.667 140.398  1.00125.42           C
ATOM   2447  CB  LEU A 325      11.329 -42.206 140.734  1.00125.42           C
ATOM   2448  CG  LEU A 325      11.228 -40.694 141.018  1.00125.42           C
ATOM   2449  CD1 LEU A 325      11.559 -39.862 139.770  1.00125.42           C
ATOM   2450  CD2 LEU A 325       9.872 -40.326 141.634  1.00125.42           C
ATOM   2451  C   LEU A 325      12.790 -44.167 140.521  1.00125.42           C
ATOM   2452  O   LEU A 325      12.870 -44.693 141.632  1.00125.42           O
ATOM   2453  N   LEU A 326      12.632 -44.913 139.413  1.00 43.97           N
ATOM   2454  CA  LEU A 326      12.581 -46.344 139.544  1.00 43.97           C
ATOM   2455  CB  LEU A 326      11.597 -47.002 138.562  1.00 43.97           C
ATOM   2456  CG  LEU A 326      10.133 -46.561 138.761  1.00 43.97           C
ATOM   2457  CD1 LEU A 326       9.206 -47.251 137.748  1.00 43.97           C
ATOM   2458  CD2 LEU A 326       9.680 -46.761 140.215  1.00 43.97           C
ATOM   2459  C   LEU A 326      13.961 -46.884 139.197  1.00 43.97           C
ATOM   2460  O   LEU A 326      14.959 -46.415 139.803  1.00 43.97           O
ATOM   2461  OXT LEU A 326      14.034 -47.780 138.313  1.00 43.97           O
TER    2462      LEU A 326
ATOM   2463  N   PRO B 327      -6.696 -61.899 122.056  1.00120.58           N
ATOM   2464  CA  PRO B 327      -6.211 -63.291 122.195  1.00120.58           C
ATOM   2465  CD  PRO B 327      -5.853 -60.999 122.915  1.00120.58           C
ATOM   2466  CB  PRO B 327      -5.489 -63.345 123.535  1.00120.58           C
ATOM   2467  CG  PRO B 327      -4.894 -61.933 123.675  1.00120.58           C
ATOM   2468  C   PRO B 327      -7.360 -64.213 122.001  1.00120.58           C
ATOM   2469  O   PRO B 327      -8.290 -64.207 122.806  1.00120.58           O
ATOM   2470  N   ARG B 328      -7.308 -64.983 120.898  1.00157.98           N
ATOM   2471  CA  ARG B 328      -8.326 -65.921 120.544  1.00157.98           C
ATOM   2472  CB  ARG B 328      -8.067 -66.627 119.196  1.00157.98           C
ATOM   2473  CG  ARG B 328      -8.047 -65.686 117.991  1.00157.98           C
ATOM   2474  CD  ARG B 328      -9.440 -65.285 117.509  1.00157.98           C
ATOM   2475  NE  ARG B 328     -10.044 -64.442 118.576  1.00157.98           N
ATOM   2476  CZ  ARG B 328      -9.769 -63.106 118.620  1.00157.98           C
ATOM   2477  NH1 ARG B 328      -8.951 -62.550 117.679  1.00157.98           N
ATOM   2478  NH2 ARG B 328     -10.306 -62.331 119.606  1.00157.98           N
ATOM   2479  C   ARG B 328      -8.339 -66.958 121.598  1.00157.98           C
ATOM   2480  O   ARG B 328      -9.406 -67.400 122.015  1.00157.98           O
ATOM   2481  N   PRO B 329      -7.187 -67.388 122.033  1.00208.12           N
ATOM   2482  CA  PRO B 329      -7.186 -68.275 123.143  1.00208.12           C
ATOM   2483  CD  PRO B 329      -6.007 -67.560 121.201  1.00208.12           C
ATOM   2484  CB  PRO B 329      -5.808 -68.944 123.171  1.00208.12           C
ATOM   2485  CG  PRO B 329      -4.963 -68.136 122.168  1.00208.12           C
ATOM   2486  C   PRO B 329      -7.474 -67.362 124.284  1.00208.12           C
ATOM   2487  O   PRO B 329      -7.047 -66.219 124.296  1.00208.12           O
ATOM   2488  N   GLY B 330      -8.200 -67.773 125.297  1.00251.13           N
ATOM   2489  CA  GLY B 330      -8.362 -66.745 126.273  1.00251.13           C
ATOM   2490  C   GLY B 330      -9.803 -66.380 126.279  1.00251.13           C
ATOM   2491  O   GLY B 330     -10.455 -66.456 127.313  1.00251.13           O
ATOM   2492  N   SER B 331     -10.353 -65.963 125.129  1.00116.32           N
ATOM   2493  CA  SER B 331     -11.763 -65.724 125.094  1.00116.32           C
ATOM   2494  CB  SER B 331     -12.211 -64.930 123.859  1.00116.32           C
ATOM   2495  OG  SER B 331     -11.644 -63.628 123.885  1.00116.32           O
ATOM   2496  C   SER B 331     -12.402 -67.070 125.035  1.00116.32           C
ATOM   2497  O   SER B 331     -13.542 -67.253 125.460  1.00116.32           O
ATOM   2498  N   GLU B 332     -11.677 -68.040 124.443  1.00 78.10           N
ATOM   2499  CA  GLU B 332     -12.156 -69.387 124.330  1.00 78.10           C
ATOM   2500  CB  GLU B 332     -11.227 -70.264 123.469  1.00 78.10           C
ATOM   2501  CG  GLU B 332     -11.094 -69.783 122.023  1.00 78.10           C
ATOM   2502  CD  GLU B 332     -12.388 -70.107 121.293  1.00 78.10           C
ATOM   2503  OE1 GLU B 332     -13.092 -71.055 121.733  1.00 78.10           O
ATOM   2504  OE2 GLU B 332     -12.689 -69.412 120.287  1.00 78.10           O
ATOM   2505  C   GLU B 332     -12.181 -69.997 125.697  1.00 78.10           C
ATOM   2506  O   GLU B 332     -13.160 -70.633 126.083  1.00 78.10           O
ATOM   2507  N   GLN B 333     -11.066 -69.828 126.441  1.00123.44           N
ATOM   2508  CA  GLN B 333     -10.863 -70.343 127.769  1.00123.44           C
ATOM   2509  CB  GLN B 333      -9.369 -70.442 128.118  1.00123.44           C
ATOM   2510  CG  GLN B 333      -8.605 -69.123 128.037  1.00123.44           C
ATOM   2511  CD  GLN B 333      -7.132 -69.489 127.915  1.00123.44           C
ATOM   2512  OE1 GLN B 333      -6.779 -70.666 127.853  1.00123.44           O
ATOM   2513  NE2 GLN B 333      -6.246 -68.458 127.880  1.00123.44           N
ATOM   2514  C   GLN B 333     -11.626 -69.562 128.801  1.00123.44           C
ATOM   2515  O   GLN B 333     -11.914 -70.067 129.885  1.00123.44           O
ATOM   2516  N   LEU B 334     -11.876 -68.268 128.534  1.00121.27           N
ATOM   2517  CA  LEU B 334     -12.608 -67.422 129.437  1.00121.27           C
ATOM   2518  CB  LEU B 334     -12.580 -65.950 128.970  1.00121.27           C
ATOM   2519  CG  LEU B 334     -13.224 -64.930 129.929  1.00121.27           C
ATOM   2520  CD1 LEU B 334     -14.751 -65.052 129.980  1.00121.27           C
ATOM   2521  CD2 LEU B 334     -12.577 -65.005 131.318  1.00121.27           C
ATOM   2522  C   LEU B 334     -14.038 -67.872 129.519  1.00121.27           C
ATOM   2523  O   LEU B 334     -14.590 -68.067 130.601  1.00121.27           O
ATOM   2524  N   MET B 335     -14.669 -68.076 128.350  1.00146.68           N
ATOM   2525  CA  MET B 335     -16.051 -68.450 128.258  1.00146.68           C
ATOM   2526  CB  MET B 335     -16.526 -68.531 126.797  1.00146.68           C
ATOM   2527  CG  MET B 335     -18.006 -68.873 126.618  1.00146.68           C
ATOM   2528  SD  MET B 335     -19.153 -67.527 127.038  1.00146.68           S
ATOM   2529  CE  MET B 335     -20.626 -68.379 126.403  1.00146.68           C
ATOM   2530  C   MET B 335     -16.212 -69.806 128.852  1.00146.68           C
ATOM   2531  O   MET B 335     -17.237 -70.098 129.462  1.00146.68           O
ATOM   2532  N   THR B 336     -15.216 -70.689 128.646  1.00103.70           N
ATOM   2533  CA  THR B 336     -15.315 -72.019 129.173  1.00103.70           C
ATOM   2534  CB  THR B 336     -14.234 -72.949 128.692  1.00103.70           C
ATOM   2535  OG1 THR B 336     -14.565 -74.288 129.033  1.00103.70           O
ATOM   2536  CG2 THR B 336     -12.895 -72.563 129.338  1.00103.70           C
ATOM   2537  C   THR B 336     -15.264 -71.964 130.667  1.00103.70           C
ATOM   2538  O   THR B 336     -15.983 -72.709 131.329  1.00103.70           O
ATOM   2539  N   VAL B 337     -14.390 -71.114 131.248  1.00 95.48           N
ATOM   2540  CA  VAL B 337     -14.333 -71.038 132.684  1.00 95.48           C
ATOM   2541  CB  VAL B 337     -13.158 -70.267 133.223  1.00 95.48           C
ATOM   2542  CG1 VAL B 337     -13.337 -68.771 132.926  1.00 95.48           C
ATOM   2543  CG2 VAL B 337     -13.033 -70.577 134.725  1.00 95.48           C
ATOM   2544  C   VAL B 337     -15.586 -70.405 133.204  1.00 95.48           C
ATOM   2545  O   VAL B 337     -16.121 -70.826 134.228  1.00 95.48           O
ATOM   2546  N   MET B 338     -16.100 -69.376 132.500  1.00 47.89           N
ATOM   2547  CA  MET B 338     -17.271 -68.701 132.981  1.00 47.89           C
ATOM   2548  CB  MET B 338     -17.765 -67.570 132.061  1.00 47.89           C
ATOM   2549  CG  MET B 338     -16.853 -66.343 132.035  1.00 47.89           C
ATOM   2550  SD  MET B 338     -17.570 -64.905 131.184  1.00 47.89           S
ATOM   2551  CE  MET B 338     -18.798 -64.553 132.475  1.00 47.89           C
ATOM   2552  C   MET B 338     -18.382 -69.691 133.097  1.00 47.89           C
ATOM   2553  O   MET B 338     -19.050 -69.758 134.126  1.00 47.89           O
ATOM   2554  N   ASP B 339     -18.585 -70.514 132.055  1.00 33.14           N
ATOM   2555  CA  ASP B 339     -19.634 -71.489 132.060  1.00 33.14           C
ATOM   2556  CB  ASP B 339     -19.760 -72.244 130.726  1.00 33.14           C
ATOM   2557  CG  ASP B 339     -20.328 -71.277 129.697  1.00 33.14           C
ATOM   2558  OD1 ASP B 339     -20.669 -70.130 130.089  1.00 33.14           O
ATOM   2559  OD2 ASP B 339     -20.428 -71.674 128.506  1.00 33.14           O
ATOM   2560  C   ASP B 339     -19.346 -72.490 133.132  1.00 33.14           C
ATOM   2561  O   ASP B 339     -20.264 -73.021 133.752  1.00 33.14           O
ATOM   2562  N   THR B 340     -18.055 -72.794 133.364  1.00 27.01           N
ATOM   2563  CA  THR B 340     -17.695 -73.762 134.358  1.00 27.01           C
ATOM   2564  CB  THR B 340     -16.215 -74.001 134.436  1.00 27.01           C
ATOM   2565  OG1 THR B 340     -15.726 -74.477 133.192  1.00 27.01           O
ATOM   2566  CG2 THR B 340     -15.936 -75.027 135.546  1.00 27.01           C
ATOM   2567  C   THR B 340     -18.127 -73.269 135.704  1.00 27.01           C
ATOM   2568  O   THR B 340     -18.709 -74.020 136.484  1.00 27.01           O
ATOM   2569  N   LEU B 341     -17.849 -71.988 136.005  1.00 39.11           N
ATOM   2570  CA  LEU B 341     -18.188 -71.419 137.277  1.00 39.11           C
ATOM   2571  CB  LEU B 341     -17.717 -69.962 137.412  1.00 39.11           C
ATOM   2572  CG  LEU B 341     -16.191 -69.782 137.296  1.00 39.11           C
ATOM   2573  CD1 LEU B 341     -15.794 -68.305 137.446  1.00 39.11           C
ATOM   2574  CD2 LEU B 341     -15.440 -70.703 138.268  1.00 39.11           C
ATOM   2575  C   LEU B 341     -19.677 -71.403 137.413  1.00 39.11           C
ATOM   2576  O   LEU B 341     -20.225 -71.750 138.458  1.00 39.11           O
ATOM   2577  N   ASN B 342     -20.374 -71.006 136.334  1.00 29.30           N
ATOM   2578  CA  ASN B 342     -21.802 -70.889 136.369  1.00 29.30           C
ATOM   2579  CB  ASN B 342     -22.394 -70.388 135.040  1.00 29.30           C
ATOM   2580  CG  ASN B 342     -21.977 -68.936 134.860  1.00 29.30           C
ATOM   2581  OD1 ASN B 342     -21.798 -68.204 135.832  1.00 29.30           O
ATOM   2582  ND2 ASN B 342     -21.821 -68.502 133.581  1.00 29.30           N
ATOM   2583  C   ASN B 342     -22.403 -72.231 136.642  1.00 29.30           C
ATOM   2584  O   ASN B 342     -23.335 -72.350 137.435  1.00 29.30           O
ATOM   2585  N   ALA B 343     -21.875 -73.285 135.997  1.00 33.70           N
ATOM   2586  CA  ALA B 343     -22.445 -74.595 136.128  1.00 33.70           C
ATOM   2587  CB  ALA B 343     -21.740 -75.640 135.246  1.00 33.70           C
ATOM   2588  C   ALA B 343     -22.356 -75.076 137.545  1.00 33.70           C
ATOM   2589  O   ALA B 343     -23.293 -75.695 138.050  1.00 33.70           O
ATOM   2590  N   LYS B 344     -21.205 -74.864 138.211  1.00 89.58           N
ATOM   2591  CA  LYS B 344     -21.071 -75.357 139.552  1.00 89.58           C
ATOM   2592  CB  LYS B 344     -19.623 -75.274 140.070  1.00 89.58           C
ATOM   2593  CG  LYS B 344     -19.456 -75.797 141.499  1.00 89.58           C
ATOM   2594  CD  LYS B 344     -17.997 -76.020 141.902  1.00 89.58           C
ATOM   2595  CE  LYS B 344     -17.826 -76.542 143.331  1.00 89.58           C
ATOM   2596  NZ  LYS B 344     -16.390 -76.741 143.628  1.00 89.58           N
ATOM   2597  C   LYS B 344     -21.923 -74.601 140.535  1.00 89.58           C
ATOM   2598  O   LYS B 344     -22.711 -75.191 141.274  1.00 89.58           O
ATOM   2599  N   GLU B 345     -21.735 -73.266 140.582  1.00123.23           N
ATOM   2600  CA  GLU B 345     -22.330 -72.383 141.554  1.00123.23           C
ATOM   2601  CB  GLU B 345     -21.436 -71.172 141.859  1.00123.23           C
ATOM   2602  CG  GLU B 345     -20.145 -71.573 142.573  1.00123.23           C
ATOM   2603  CD  GLU B 345     -20.542 -72.330 143.833  1.00123.23           C
ATOM   2604  OE1 GLU B 345     -21.561 -71.937 144.460  1.00123.23           O
ATOM   2605  OE2 GLU B 345     -19.834 -73.311 144.184  1.00123.23           O
ATOM   2606  C   GLU B 345     -23.739 -71.909 141.306  1.00123.23           C
ATOM   2607  O   GLU B 345     -24.457 -71.657 142.271  1.00123.23           O
ATOM   2608  N   GLY B 346     -24.170 -71.694 140.043  1.00 43.50           N
ATOM   2609  CA  GLY B 346     -25.507 -71.197 139.826  1.00 43.50           C
ATOM   2610  C   GLY B 346     -25.463 -70.213 138.687  1.00 43.50           C
ATOM   2611  O   GLY B 346     -24.393 -69.918 138.158  1.00 43.50           O
ATOM   2612  N   ARG B 347     -26.635 -69.675 138.272  1.00 89.38           N
ATOM   2613  CA  ARG B 347     -26.675 -68.800 137.126  1.00 89.38           C
ATOM   2614  CB  ARG B 347     -28.107 -68.428 136.709  1.00 89.38           C
ATOM   2615  CG  ARG B 347     -28.919 -69.636 136.240  1.00 89.38           C
ATOM   2616  CD  ARG B 347     -30.237 -69.269 135.556  1.00 89.38           C
ATOM   2617  NE  ARG B 347     -31.101 -68.588 136.561  1.00 89.38           N
ATOM   2618  CZ  ARG B 347     -32.291 -68.045 136.171  1.00 89.38           C
ATOM   2619  NH1 ARG B 347     -32.680 -68.128 134.865  1.00 89.38           N
ATOM   2620  NH2 ARG B 347     -33.091 -67.422 137.085  1.00 89.38           N
ATOM   2621  C   ARG B 347     -25.920 -67.515 137.354  1.00 89.38           C
ATOM   2622  O   ARG B 347     -25.013 -67.181 136.595  1.00 89.38           O
ATOM   2623  N   GLY B 348     -26.274 -66.805 138.444  1.00 84.87           N
ATOM   2624  CA  GLY B 348     -25.858 -65.506 138.915  1.00 84.87           C
ATOM   2625  C   GLY B 348     -24.459 -65.441 139.431  1.00 84.87           C
ATOM   2626  O   GLY B 348     -23.978 -64.354 139.740  1.00 84.87           O
ATOM   2627  N   THR B 349     -23.804 -66.590 139.643  1.00137.57           N
ATOM   2628  CA  THR B 349     -22.551 -66.632 140.343  1.00137.57           C
ATOM   2629  CB  THR B 349     -21.949 -67.997 140.281  1.00137.57           C
ATOM   2630  OG1 THR B 349     -21.563 -68.309 138.951  1.00137.57           O
ATOM   2631  CG2 THR B 349     -23.039 -68.978 140.740  1.00137.57           C
ATOM   2632  C   THR B 349     -21.546 -65.651 139.800  1.00137.57           C
ATOM   2633  O   THR B 349     -20.934 -64.930 140.589  1.00137.57           O
ATOM   2634  N   LEU B 350     -21.314 -65.593 138.470  1.00111.36           N
ATOM   2635  CA  LEU B 350     -20.351 -64.640 137.980  1.00111.36           C
ATOM   2636  CB  LEU B 350     -18.971 -65.277 137.694  1.00111.36           C
ATOM   2637  CG  LEU B 350     -17.807 -64.314 137.351  1.00111.36           C
ATOM   2638  CD1 LEU B 350     -16.497 -65.103 137.200  1.00111.36           C
ATOM   2639  CD2 LEU B 350     -18.075 -63.443 136.112  1.00111.36           C
ATOM   2640  C   LEU B 350     -20.884 -64.037 136.713  1.00111.36           C
ATOM   2641  O   LEU B 350     -21.429 -64.740 135.862  1.00111.36           O
ATOM   2642  N   TYR B 351     -20.763 -62.696 136.576  1.00161.57           N
ATOM   2643  CA  TYR B 351     -21.200 -62.016 135.386  1.00161.57           C
ATOM   2644  CB  TYR B 351     -22.717 -61.749 135.353  1.00161.57           C
ATOM   2645  CG  TYR B 351     -23.129 -61.070 136.615  1.00161.57           C
ATOM   2646  CD1 TYR B 351     -22.977 -59.713 136.775  1.00161.57           C
ATOM   2647  CD2 TYR B 351     -23.681 -61.801 137.643  1.00161.57           C
ATOM   2648  CE1 TYR B 351     -23.363 -59.092 137.940  1.00161.57           C
ATOM   2649  CE2 TYR B 351     -24.071 -61.188 138.811  1.00161.57           C
ATOM   2650  CZ  TYR B 351     -23.911 -59.831 138.960  1.00161.57           C
ATOM   2651  OH  TYR B 351     -24.310 -59.198 140.156  1.00161.57           O
ATOM   2652  C   TYR B 351     -20.460 -60.716 135.241  1.00161.57           C
ATOM   2653  O   TYR B 351     -19.643 -60.351 136.084  1.00161.57           O
ATOM   2654  N   PHE B 352     -20.719 -59.994 134.129  1.00 51.73           N
ATOM   2655  CA  PHE B 352     -20.083 -58.731 133.875  1.00 51.73           C
ATOM   2656  CB  PHE B 352     -20.327 -58.207 132.451  1.00 51.73           C
ATOM   2657  CG  PHE B 352     -19.815 -59.239 131.508  1.00 51.73           C
ATOM   2658  CD1 PHE B 352     -20.617 -60.296 131.141  1.00 51.73           C
ATOM   2659  CD2 PHE B 352     -18.543 -59.159 130.994  1.00 51.73           C
ATOM   2660  CE1 PHE B 352     -20.159 -61.258 130.273  1.00 51.73           C
ATOM   2661  CE2 PHE B 352     -18.078 -60.117 130.124  1.00 51.73           C
ATOM   2662  CZ  PHE B 352     -18.887 -61.168 129.762  1.00 51.73           C
ATOM   2663  C   PHE B 352     -20.706 -57.748 134.812  1.00 51.73           C
ATOM   2664  O   PHE B 352     -21.898 -57.829 135.103  1.00 51.73           O
ATOM   2665  N   ALA B 353     -19.914 -56.778 135.308  1.00 34.89           N
ATOM   2666  CA  ALA B 353     -20.444 -55.860 136.272  1.00 34.89           C
ATOM   2667  CB  ALA B 353     -19.403 -54.831 136.745  1.00 34.89           C
ATOM   2668  C   ALA B 353     -21.577 -55.107 135.653  1.00 34.89           C
ATOM   2669  O   ALA B 353     -22.646 -55.005 136.254  1.00 34.89           O
ATOM   2670  N   GLY B 354     -21.357 -54.609 134.417  1.00 26.23           N
ATOM   2671  CA  GLY B 354     -22.271 -53.842 133.607  1.00 26.23           C
ATOM   2672  C   GLY B 354     -23.394 -53.171 134.389  1.00 26.23           C
ATOM   2673  O   GLY B 354     -24.576 -53.374 133.999  1.00 26.23           O
ATOM   2674  OXT GLY B 354     -23.090 -52.447 135.375  1.00 26.23           O
TER    2675      GLY B 354
END
