# Supplementary material for: New insights into the structures and interactions of bacterial Y-family DNA polymerases
Source: Nucleic Acids Res. 2019 Mar 27;47(9):4393–405. doi: 10.1093/nar/gkz198 (PMC6511836; doi:10.1093/nar/gkz198)
Supplement: Supplementary Data [file gkz198_supplemental_files.zip › Supplementary_file_3_bsuYqjX_model.pdb]

HEADER protein
METHOD
METHOD    The models are generated by I-TASSER which combines the
METHOD    methods of threading, ab initio modeling and structural
METHOD    refinement. The procedure is fully automated.
METHOD
METHOD    Please cite following articles when you use the I-TASSER server:
METHOD 1. Ambrish Roy, Alper Kucukural, Yang Zhang. I-TASSER: a unified
METHOD    platform for automated protein structure and function prediction.
METHOD    Nature Protocols, vol 5, 725-738 (2010). 
METHOD 2. Yang Zhang. I-TASSER server for protein 3D structure prediction. 
METHOD    BMC Bioinformatics, 9:40 (2008).
METHOD
MODEL  1
REMARK PARENT N/A (Threading alignments from the templates are below the Z-score cut-off)
ATOM      1  N   GLN A   1      56.915  47.931  43.808  1.00  5.72              
ATOM      2  CA  GLN A   1      56.384  49.161  43.216  1.00  5.72              
ATOM      3  HA  GLN A   1      55.712  49.595  43.956  1.00  5.72              
ATOM      4  CB  GLN A   1      57.560  50.132  42.983  1.00  5.72              
ATOM      5  HB1 GLN A   1      58.135  49.777  42.126  1.00  5.72              
ATOM      6  HB2 GLN A   1      58.219  50.104  43.852  1.00  5.72              
ATOM      7  CG  GLN A   1      57.185  51.609  42.739  1.00  5.72              
ATOM      8  HG1 GLN A   1      56.514  51.689  41.886  1.00  5.72              
ATOM      9  HG2 GLN A   1      58.098  52.144  42.479  1.00  5.72              
ATOM     10  CD  GLN A   1      56.556  52.323  43.937  1.00  5.72              
ATOM     11  OE1 GLN A   1      56.238  51.761  44.969  1.00  5.72              
ATOM     12  NE2 GLN A   1      56.321  53.613  43.848  1.00  5.72              
ATOM     13 1HE2 GLN A   1      56.513  54.121  43.004  1.00  5.72              
ATOM     14 2HE2 GLN A   1      55.922  54.053  44.662  1.00  5.72              
ATOM     15  C   GLN A   1      55.541  48.908  41.947  1.00  5.72              
ATOM     16  O   GLN A   1      54.897  49.800  41.369  1.00  5.72              
ATOM     17  N   THR A   2      55.471  47.630  41.575  1.00  4.59              
ATOM     18  H   THR A   2      55.995  46.972  42.144  1.00  4.59              
ATOM     19  CA  THR A   2      54.516  47.057  40.623  1.00  4.59              
ATOM     20  HA  THR A   2      54.752  47.416  39.622  1.00  4.59              
ATOM     21  CB  THR A   2      54.620  45.525  40.624  1.00  4.59              
ATOM     22  HB  THR A   2      53.780  45.096  40.077  1.00  4.59              
ATOM     23  CG2 THR A   2      55.925  45.038  39.995  1.00  4.59              
ATOM     24 1HG2 THR A   2      55.931  43.948  39.964  1.00  4.59              
ATOM     25 2HG2 THR A   2      56.003  45.417  38.977  1.00  4.59              
ATOM     26 3HG2 THR A   2      56.782  45.385  40.574  1.00  4.59              
ATOM     27  OG1 THR A   2      54.607  45.070  41.959  1.00  4.59              
ATOM     28  HG1 THR A   2      54.763  44.121  41.953  1.00  4.59              
ATOM     29  C   THR A   2      53.085  47.460  40.919  1.00  4.59              
ATOM     30  O   THR A   2      52.356  47.757  39.981  1.00  4.59              
ATOM     31  N   LEU A   3      52.687  47.547  42.194  1.00  3.86              
ATOM     32  H   LEU A   3      53.318  47.214  42.911  1.00  3.86              
ATOM     33  CA  LEU A   3      51.359  48.035  42.560  1.00  3.86              
ATOM     34  HA  LEU A   3      50.634  47.435  42.011  1.00  3.86              
ATOM     35  CB  LEU A   3      51.089  47.811  44.057  1.00  3.86              
ATOM     36  HB1 LEU A   3      51.795  48.385  44.659  1.00  3.86              
ATOM     37  HB2 LEU A   3      51.251  46.754  44.270  1.00  3.86              
ATOM     38  CG  LEU A   3      49.637  48.198  44.424  1.00  3.86              
ATOM     39  HG  LEU A   3      49.002  48.137  43.541  1.00  3.86              
ATOM     40  CD1 LEU A   3      49.058  47.219  45.432  1.00  3.86              
ATOM     41 1HD1 LEU A   3      49.133  46.206  45.045  1.00  3.86              
ATOM     42 2HD1 LEU A   3      49.601  47.290  46.375  1.00  3.86              
ATOM     43 3HD1 LEU A   3      48.003  47.441  45.575  1.00  3.86              
ATOM     44  CD2 LEU A   3      49.520  49.603  45.022  1.00  3.86              
ATOM     45 1HD2 LEU A   3      48.511  49.777  45.383  1.00  3.86              
ATOM     46 2HD2 LEU A   3      50.213  49.711  45.850  1.00  3.86              
ATOM     47 3HD2 LEU A   3      49.759  50.359  44.278  1.00  3.86              
ATOM     48  C   LEU A   3      51.099  49.481  42.156  1.00  3.86              
ATOM     49  O   LEU A   3      50.008  49.789  41.704  1.00  3.86              
ATOM     50  N   CYS A   4      52.074  50.365  42.312  1.00  3.71              
ATOM     51  H   CYS A   4      52.964  50.056  42.674  1.00  3.71              
ATOM     52  CA  CYS A   4      51.923  51.775  41.969  1.00  3.71              
ATOM     53  HA  CYS A   4      50.989  52.156  42.385  1.00  3.71              
ATOM     54  CB  CYS A   4      53.088  52.533  42.618  1.00  3.71              
ATOM     55  HB1 CYS A   4      52.995  53.603  42.415  1.00  3.71              
ATOM     56  HB2 CYS A   4      54.035  52.174  42.212  1.00  3.71              
ATOM     57  SG  CYS A   4      53.032  52.237  44.415  1.00  3.71              
ATOM     58  HG  CYS A   4      54.334  52.414  44.704  1.00  3.71              
ATOM     59  C   CYS A   4      51.859  51.961  40.452  1.00  3.71              
ATOM     60  O   CYS A   4      50.953  52.635  39.967  1.00  3.71              
ATOM     61  N   ALA A   5      52.723  51.270  39.697  1.00  3.48              
ATOM     62  H   ALA A   5      53.460  50.730  40.135  1.00  3.48              
ATOM     63  CA  ALA A   5      52.578  51.265  38.234  1.00  3.48              
ATOM     64  HA  ALA A   5      52.621  52.296  37.873  1.00  3.48              
ATOM     65  CB  ALA A   5      53.767  50.497  37.641  1.00  3.48              
ATOM     66  HB1 ALA A   5      53.705  50.528  36.552  1.00  3.48              
ATOM     67  HB2 ALA A   5      54.702  50.964  37.954  1.00  3.48              
ATOM     68  HB3 ALA A   5      53.745  49.458  37.972  1.00  3.48              
ATOM     69  C   ALA A   5      51.239  50.667  37.754  1.00  3.48              
ATOM     70  O   ALA A   5      50.653  51.135  36.788  1.00  3.48              
ATOM     71  N   ALA A   6      50.728  49.651  38.447  1.00  2.97              
ATOM     72  H   ALA A   6      51.284  49.252  39.193  1.00  2.97              
ATOM     73  CA  ALA A   6      49.471  48.993  38.132  1.00  2.97              
ATOM     74  HA  ALA A   6      49.450  48.772  37.064  1.00  2.97              
ATOM     75  CB  ALA A   6      49.454  47.674  38.893  1.00  2.97              
ATOM     76  HB1 ALA A   6      48.496  47.211  38.733  1.00  2.97              
ATOM     77  HB2 ALA A   6      50.240  47.016  38.522  1.00  2.97              
ATOM     78  HB3 ALA A   6      49.584  47.844  39.960  1.00  2.97              
ATOM     79  C   ALA A   6      48.220  49.836  38.449  1.00  2.97              
ATOM     80  O   ALA A   6      47.244  49.805  37.695  1.00  2.97              
ATOM     81  N   MET A   7      48.267  50.617  39.531  1.00  3.25              
ATOM     82  H   MET A   7      49.076  50.527  40.138  1.00  3.25              
ATOM     83  CA  MET A   7      47.319  51.687  39.833  1.00  3.25              
ATOM     84  HA  MET A   7      46.316  51.281  39.955  1.00  3.25              
ATOM     85  CB  MET A   7      47.731  52.458  41.101  1.00  3.25              
ATOM     86  HB1 MET A   7      47.159  53.386  41.161  1.00  3.25              
ATOM     87  HB2 MET A   7      48.780  52.730  41.047  1.00  3.25              
ATOM     88  CG  MET A   7      47.512  51.695  42.392  1.00  3.25              
ATOM     89  HG1 MET A   7      48.091  52.182  43.173  1.00  3.25              
ATOM     90  HG2 MET A   7      47.885  50.682  42.284  1.00  3.25              
ATOM     91  SD  MET A   7      45.785  51.636  42.890  1.00  3.25              
ATOM     92  CE  MET A   7      46.003  50.554  44.319  1.00  3.25              
ATOM     93  HE1 MET A   7      45.025  50.228  44.672  1.00  3.25              
ATOM     94  HE2 MET A   7      46.598  49.690  44.033  1.00  3.25              
ATOM     95  HE3 MET A   7      46.506  51.085  45.122  1.00  3.25              
ATOM     96  C   MET A   7      47.289  52.706  38.702  1.00  3.25              
ATOM     97  O   MET A   7      46.224  53.027  38.180  1.00  3.25              
ATOM     98  N   GLU A   8      48.476  53.201  38.338  1.00  3.70              
ATOM     99  H   GLU A   8      49.316  52.887  38.814  1.00  3.70              
ATOM    100  CA  GLU A   8      48.641  54.221  37.309  1.00  3.70              
ATOM    101  HA  GLU A   8      48.090  55.113  37.608  1.00  3.70              
ATOM    102  CB  GLU A   8      50.131  54.601  37.197  1.00  3.70              
ATOM    103  HB1 GLU A   8      50.705  53.723  36.903  1.00  3.70              
ATOM    104  HB2 GLU A   8      50.474  54.925  38.181  1.00  3.70              
ATOM    105  CG  GLU A   8      50.403  55.732  36.187  1.00  3.70              
ATOM    106  HG1 GLU A   8      49.770  56.584  36.450  1.00  3.70              
ATOM    107  HG2 GLU A   8      50.116  55.393  35.189  1.00  3.70              
ATOM    108  CD  GLU A   8      51.875  56.188  36.150  1.00  3.70              
ATOM    109  OE1 GLU A   8      52.734  55.495  36.747  1.00  3.70              
ATOM    110  OE2 GLU A   8      52.134  57.242  35.522  1.00  3.70              
ATOM    111  C   GLU A   8      48.054  53.773  35.960  1.00  3.70              
ATOM    112  O   GLU A   8      47.291  54.493  35.321  1.00  3.70              
ATOM    113  N   PHE A   9      48.345  52.532  35.575  1.00  3.86              
ATOM    114  H   PHE A   9      49.013  52.024  36.145  1.00  3.86              
ATOM    115  CA  PHE A   9      47.870  51.879  34.359  1.00  3.86              
ATOM    116  HA  PHE A   9      48.094  52.517  33.504  1.00  3.86              
ATOM    117  CB  PHE A   9      48.634  50.544  34.209  1.00  3.86              
ATOM    118  HB1 PHE A   9      47.988  49.830  33.703  1.00  3.86              
ATOM    119  HB2 PHE A   9      48.819  50.117  35.194  1.00  3.86              
ATOM    120  CG  PHE A   9      49.949  50.596  33.443  1.00  3.86              
ATOM    121  CD1 PHE A   9      50.869  51.647  33.630  1.00  3.86              
ATOM    122  HD1 PHE A   9      50.667  52.436  34.340  1.00  3.86              
ATOM    123  CE1 PHE A   9      52.071  51.677  32.902  1.00  3.86              
ATOM    124  HE1 PHE A   9      52.767  52.492  33.053  1.00  3.86              
ATOM    125  CZ  PHE A   9      52.367  50.654  31.986  1.00  3.86              
ATOM    126  HZ  PHE A   9      53.291  50.681  31.427  1.00  3.86              
ATOM    127  CE2 PHE A   9      51.463  49.594  31.805  1.00  3.86              
ATOM    128  HE2 PHE A   9      51.690  48.801  31.107  1.00  3.86              
ATOM    129  CD2 PHE A   9      50.261  49.563  32.535  1.00  3.86              
ATOM    130  HD2 PHE A   9      49.581  48.735  32.399  1.00  3.86              
ATOM    131  C   PHE A   9      46.356  51.605  34.327  1.00  3.86              
ATOM    132  O   PHE A   9      45.819  51.327  33.252  1.00  3.86              
ATOM    133  N   ALA A  10      45.674  51.647  35.479  1.00  4.17              
ATOM    134  H   ALA A  10      46.183  51.958  36.299  1.00  4.17              
ATOM    135  CA  ALA A  10      44.243  51.378  35.658  1.00  4.17              
ATOM    136  HA  ALA A  10      44.099  51.218  36.726  1.00  4.17              
ATOM    137  CB  ALA A  10      43.473  52.654  35.288  1.00  4.17              
ATOM    138  HB1 ALA A  10      42.418  52.540  35.539  1.00  4.17              
ATOM    139  HB2 ALA A  10      43.879  53.502  35.843  1.00  4.17              
ATOM    140  HB3 ALA A  10      43.571  52.852  34.220  1.00  4.17              
ATOM    141  C   ALA A  10      43.702  50.105  34.970  1.00  4.17              
ATOM    142  O   ALA A  10      42.572  50.056  34.474  1.00  4.17              
ATOM    143  N   GLN A  11      44.510  49.051  34.936  1.00  3.41              
ATOM    144  H   GLN A  11      45.398  49.128  35.409  1.00  3.41              
ATOM    145  CA  GLN A  11      44.236  47.821  34.193  1.00  3.41              
ATOM    146  HA  GLN A  11      43.396  47.972  33.515  1.00  3.41              
ATOM    147  CB  GLN A  11      45.472  47.521  33.318  1.00  3.41              
ATOM    148  HB1 GLN A  11      45.544  46.460  33.076  1.00  3.41              
ATOM    149  HB2 GLN A  11      46.377  47.799  33.862  1.00  3.41              
ATOM    150  CG  GLN A  11      45.385  48.302  31.995  1.00  3.41              
ATOM    151  HG1 GLN A  11      44.882  49.254  32.158  1.00  3.41              
ATOM    152  HG2 GLN A  11      44.785  47.738  31.282  1.00  3.41              
ATOM    153  CD  GLN A  11      46.755  48.566  31.387  1.00  3.41              
ATOM    154  OE1 GLN A  11      47.539  47.664  31.141  1.00  3.41              
ATOM    155  NE2 GLN A  11      47.118  49.811  31.173  1.00  3.41              
ATOM    156 1HE2 GLN A  11      46.551  50.564  31.551  1.00  3.41              
ATOM    157 2HE2 GLN A  11      48.057  49.960  30.854  1.00  3.41              
ATOM    158  C   GLN A  11      43.828  46.667  35.099  1.00  3.41              
ATOM    159  O   GLN A  11      43.638  46.819  36.305  1.00  3.41              
ATOM    160  N   ASP A  12      43.587  45.530  34.461  1.00  2.90              
ATOM    161  H   ASP A  12      43.757  45.477  33.467  1.00  2.90              
ATOM    162  CA  ASP A  12      42.899  44.404  35.064  1.00  2.90              
ATOM    163  HA  ASP A  12      42.316  44.777  35.910  1.00  2.90              
ATOM    164  CB  ASP A  12      41.838  43.880  34.091  1.00  2.90              
ATOM    165  HB1 ASP A  12      41.295  43.051  34.546  1.00  2.90              
ATOM    166  HB2 ASP A  12      42.305  43.546  33.163  1.00  2.90              
ATOM    167  CG  ASP A  12      40.872  45.051  33.822  1.00  2.90              
ATOM    168  OD1 ASP A  12      40.193  45.500  34.775  1.00  2.90              
ATOM    169  OD2 ASP A  12      40.980  45.728  32.773  1.00  2.90              
ATOM    170  C   ASP A  12      43.919  43.459  35.684  1.00  2.90              
ATOM    171  O   ASP A  12      44.465  42.540  35.076  1.00  2.90              
ATOM    172  N   ILE A  13      44.277  43.869  36.898  1.00  2.21              
ATOM    173  H   ILE A  13      43.747  44.634  37.296  1.00  2.21              
ATOM    174  CA  ILE A  13      45.201  43.210  37.797  1.00  2.21              
ATOM    175  HA  ILE A  13      46.060  42.885  37.213  1.00  2.21              
ATOM    176  CB  ILE A  13      45.681  44.231  38.856  1.00  2.21              
ATOM    177  HB  ILE A  13      44.885  44.957  39.039  1.00  2.21              
ATOM    178  CG2 ILE A  13      46.056  43.630  40.213  1.00  2.21              
ATOM    179 1HG2 ILE A  13      46.348  44.422  40.901  1.00  2.21              
ATOM    180 2HG2 ILE A  13      45.192  43.120  40.640  1.00  2.21              
ATOM    181 3HG2 ILE A  13      46.886  42.930  40.104  1.00  2.21              
ATOM    182  CG1 ILE A  13      46.931  44.971  38.344  1.00  2.21              
ATOM    183 1HG1 ILE A  13      47.696  44.244  38.066  1.00  2.21              
ATOM    184 2HG1 ILE A  13      47.323  45.552  39.173  1.00  2.21              
ATOM    185  CD1 ILE A  13      46.694  45.918  37.160  1.00  2.21              
ATOM    186  HD1 ILE A  13      47.636  46.376  36.860  1.00  2.21              
ATOM    187  HD2 ILE A  13      46.306  45.375  36.301  1.00  2.21              
ATOM    188  HD3 ILE A  13      45.998  46.703  37.452  1.00  2.21              
ATOM    189  C   ILE A  13      44.535  41.936  38.335  1.00  2.21              
ATOM    190  O   ILE A  13      43.315  41.808  38.459  1.00  2.21              
ATOM    191  N   THR A  14      45.367  40.986  38.726  1.00  2.05              
ATOM    192  H   THR A  14      46.353  41.118  38.513  1.00  2.05              
ATOM    193  CA  THR A  14      45.051  40.091  39.830  1.00  2.05              
ATOM    194  HA  THR A  14      44.099  40.381  40.261  1.00  2.05              
ATOM    195  CB  THR A  14      44.903  38.637  39.382  1.00  2.05              
ATOM    196  HB  THR A  14      45.759  38.336  38.785  1.00  2.05              
ATOM    197  CG2 THR A  14      44.721  37.653  40.535  1.00  2.05              
ATOM    198 1HG2 THR A  14      44.532  36.658  40.135  1.00  2.05              
ATOM    199 2HG2 THR A  14      45.628  37.613  41.139  1.00  2.05              
ATOM    200 3HG2 THR A  14      43.882  37.960  41.159  1.00  2.05              
ATOM    201  OG1 THR A  14      43.739  38.565  38.594  1.00  2.05              
ATOM    202  HG1 THR A  14      43.712  39.376  38.074  1.00  2.05              
ATOM    203  C   THR A  14      46.120  40.295  40.885  1.00  2.05              
ATOM    204  O   THR A  14      47.324  40.221  40.628  1.00  2.05              
ATOM    205  N   VAL A  15      45.653  40.640  42.080  1.00  1.89              
ATOM    206  H   VAL A  15      44.647  40.709  42.195  1.00  1.89              
ATOM    207  CA  VAL A  15      46.502  40.615  43.272  1.00  1.89              
ATOM    208  HA  VAL A  15      47.533  40.814  42.981  1.00  1.89              
ATOM    209  CB  VAL A  15      46.075  41.701  44.276  1.00  1.89              
ATOM    210  HB  VAL A  15      45.010  41.597  44.484  1.00  1.89              
ATOM    211  CG1 VAL A  15      46.818  41.636  45.617  1.00  1.89              
ATOM    212 1HG1 VAL A  15      46.510  42.466  46.252  1.00  1.89              
ATOM    213 2HG1 VAL A  15      46.567  40.712  46.138  1.00  1.89              
ATOM    214 3HG1 VAL A  15      47.894  41.682  45.447  1.00  1.89              
ATOM    215  CG2 VAL A  15      46.341  43.080  43.654  1.00  1.89              
ATOM    216 1HG2 VAL A  15      46.378  43.855  44.416  1.00  1.89              
ATOM    217 2HG2 VAL A  15      47.281  43.075  43.108  1.00  1.89              
ATOM    218 3HG2 VAL A  15      45.543  43.320  42.956  1.00  1.89              
ATOM    219  C   VAL A  15      46.446  39.238  43.874  1.00  1.89              
ATOM    220  O   VAL A  15      45.375  38.628  43.889  1.00  1.89              
ATOM    221  N   SER A  16      47.585  38.806  44.400  1.00  2.17              
ATOM    222  H   SER A  16      48.414  39.371  44.228  1.00  2.17              
ATOM    223  CA  SER A  16      47.770  37.528  45.064  1.00  2.17              
ATOM    224  HA  SER A  16      46.808  37.161  45.414  1.00  2.17              
ATOM    225  CB  SER A  16      48.346  36.464  44.083  1.00  2.17              
ATOM    226  HB1 SER A  16      48.057  35.483  44.454  1.00  2.17              
ATOM    227  HB2 SER A  16      49.428  36.514  44.094  1.00  2.17              
ATOM    228  OG  SER A  16      47.917  36.617  42.745  1.00  2.17              
ATOM    229  HG  SER A  16      48.697  36.895  42.204  1.00  2.17              
ATOM    230  C   SER A  16      48.685  37.746  46.253  1.00  2.17              
ATOM    231  O   SER A  16      49.900  37.516  46.196  1.00  2.17              
ATOM    232  N   CYS A  17      48.129  38.278  47.343  1.00  2.70              
ATOM    233  H   CYS A  17      47.126  38.404  47.342  1.00  2.70              
ATOM    234  CA  CYS A  17      48.830  38.257  48.618  1.00  2.70              
ATOM    235  HA  CYS A  17      49.847  38.616  48.457  1.00  2.70              
ATOM    236  CB  CYS A  17      48.148  39.207  49.605  1.00  2.70              
ATOM    237  HB1 CYS A  17      47.119  38.900  49.768  1.00  2.70              
ATOM    238  HB2 CYS A  17      48.166  40.231  49.235  1.00  2.70              
ATOM    239  SG  CYS A  17      49.058  39.114  51.180  1.00  2.70              
ATOM    240  HG  CYS A  17      48.608  40.261  51.711  1.00  2.70              
ATOM    241  C   CYS A  17      48.852  36.852  49.165  1.00  2.70              
ATOM    242  O   CYS A  17      47.801  36.247  49.357  1.00  2.70              
ATOM    243  N   PHE A  18      50.048  36.370  49.522  1.00  3.16              
ATOM    244  H   PHE A  18      50.851  36.865  49.198  1.00  3.16              
ATOM    245  CA  PHE A  18      50.232  35.621  50.763  1.00  3.16              
ATOM    246  HA  PHE A  18      49.550  36.042  51.498  1.00  3.16              
ATOM    247  CB  PHE A  18      49.905  34.140  50.568  1.00  3.16              
ATOM    248  HB1 PHE A  18      50.569  33.709  49.814  1.00  3.16              
ATOM    249  HB2 PHE A  18      48.880  34.014  50.221  1.00  3.16              
ATOM    250  CG  PHE A  18      50.051  33.345  51.862  1.00  3.16              
ATOM    251  CD1 PHE A  18      49.277  33.700  52.985  1.00  3.16              
ATOM    252  HD1 PHE A  18      48.545  34.490  52.920  1.00  3.16              
ATOM    253  CE1 PHE A  18      49.481  33.067  54.218  1.00  3.16              
ATOM    254  HE1 PHE A  18      48.913  33.352  55.085  1.00  3.16              
ATOM    255  CZ  PHE A  18      50.463  32.069  54.343  1.00  3.16              
ATOM    256  HZ  PHE A  18      50.654  31.604  55.291  1.00  3.16              
ATOM    257  CE2 PHE A  18      51.233  31.705  53.222  1.00  3.16              
ATOM    258  HE2 PHE A  18      52.007  30.965  53.320  1.00  3.16              
ATOM    259  CD2 PHE A  18      51.032  32.342  51.986  1.00  3.16              
ATOM    260  HD2 PHE A  18      51.651  32.099  51.141  1.00  3.16              
ATOM    261  C   PHE A  18      51.649  35.789  51.278  1.00  3.16              
ATOM    262  O   PHE A  18      52.602  35.805  50.488  1.00  3.16              
ATOM    263  N   GLN A  19      51.800  35.839  52.596  1.00  4.14              
ATOM    264  H   GLN A  19      50.966  35.800  53.159  1.00  4.14              
ATOM    265  CA  GLN A  19      53.073  35.623  53.268  1.00  4.14              
ATOM    266  HA  GLN A  19      53.682  34.945  52.671  1.00  4.14              
ATOM    267  CB  GLN A  19      53.826  36.957  53.418  1.00  4.14              
ATOM    268  HB1 GLN A  19      53.209  37.666  53.970  1.00  4.14              
ATOM    269  HB2 GLN A  19      54.016  37.379  52.430  1.00  4.14              
ATOM    270  CG  GLN A  19      55.175  36.792  54.139  1.00  4.14              
ATOM    271  HG1 GLN A  19      55.825  36.146  53.550  1.00  4.14              
ATOM    272  HG2 GLN A  19      55.031  36.335  55.116  1.00  4.14              
ATOM    273  CD  GLN A  19      55.862  38.134  54.349  1.00  4.14              
ATOM    274  OE1 GLN A  19      56.828  38.472  53.681  1.00  4.14              
ATOM    275  NE2 GLN A  19      55.367  38.953  55.248  1.00  4.14              
ATOM    276 1HE2 GLN A  19      54.573  38.660  55.833  1.00  4.14              
ATOM    277 2HE2 GLN A  19      55.791  39.851  55.356  1.00  4.14              
ATOM    278  C   GLN A  19      52.824  34.944  54.619  1.00  4.14              
ATOM    279  O   GLN A  19      53.249  33.813  54.831  1.00  4.14              
ATOM    280  N   ASP A  20      52.109  35.633  55.506  1.00  4.31              
ATOM    281  H   ASP A  20      51.975  36.622  55.343  1.00  4.31              
ATOM    282  CA  ASP A  20      52.044  35.265  56.920  1.00  4.31              
ATOM    283  HA  ASP A  20      52.029  34.177  56.973  1.00  4.31              
ATOM    284  CB  ASP A  20      53.344  35.708  57.636  1.00  4.31              
ATOM    285  HB1 ASP A  20      54.178  35.164  57.190  1.00  4.31              
ATOM    286  HB2 ASP A  20      53.300  35.396  58.680  1.00  4.31              
ATOM    287  CG  ASP A  20      53.685  37.204  57.577  1.00  4.31              
ATOM    288  OD1 ASP A  20      53.168  37.912  56.678  1.00  4.31              
ATOM    289  OD2 ASP A  20      54.558  37.622  58.366  1.00  4.31              
ATOM    290  C   ASP A  20      50.778  35.697  57.690  1.00  4.31              
ATOM    291  O   ASP A  20      50.723  35.593  58.908  1.00  4.31              
ATOM    292  N   GLY A  21      49.723  36.087  56.970  1.00  4.81              
ATOM    293  H   GLY A  21      49.803  36.112  55.970  1.00  4.81              
ATOM    294  CA  GLY A  21      48.413  36.403  57.556  1.00  4.81              
ATOM    295  HA1 GLY A  21      48.356  37.479  57.724  1.00  4.81              
ATOM    296  HA2 GLY A  21      48.297  35.901  58.516  1.00  4.81              
ATOM    297  C   GLY A  21      47.278  35.964  56.650  1.00  4.81              
ATOM    298  O   GLY A  21      47.200  34.787  56.301  1.00  4.81              
ATOM    299  N   GLU A  22      46.401  36.879  56.228  1.00  4.15              
ATOM    300  H   GLU A  22      46.448  37.856  56.521  1.00  4.15              
ATOM    301  CA  GLU A  22      45.506  36.545  55.119  1.00  4.15              
ATOM    302  HA  GLU A  22      44.922  35.667  55.397  1.00  4.15              
ATOM    303  CB  GLU A  22      44.525  37.686  54.774  1.00  4.15              
ATOM    304  HB1 GLU A  22      43.799  37.281  54.069  1.00  4.15              
ATOM    305  HB2 GLU A  22      45.060  38.480  54.249  1.00  4.15              
ATOM    306  CG  GLU A  22      43.741  38.298  55.946  1.00  4.15              
ATOM    307  HG1 GLU A  22      43.761  37.623  56.805  1.00  4.15              
ATOM    308  HG2 GLU A  22      42.698  38.410  55.640  1.00  4.15              
ATOM    309  CD  GLU A  22      44.307  39.673  56.325  1.00  4.15              
ATOM    310  OE1 GLU A  22      45.498  39.710  56.711  1.00  4.15              
ATOM    311  OE2 GLU A  22      43.569  40.678  56.188  1.00  4.15              
ATOM    312  C   GLU A  22      46.326  36.228  53.852  1.00  4.15              
ATOM    313  O   GLU A  22      47.221  36.970  53.441  1.00  4.15              
ATOM    314  N   ILE A  23      45.958  35.149  53.171  1.00  3.71              
ATOM    315  H   ILE A  23      45.259  34.560  53.592  1.00  3.71              
ATOM    316  CA  ILE A  23      45.999  35.140  51.707  1.00  3.71              
ATOM    317  HA  ILE A  23      46.907  35.636  51.377  1.00  3.71              
ATOM    318  CB  ILE A  23      45.983  33.671  51.183  1.00  3.71              
ATOM    319  HB  ILE A  23      46.977  33.265  51.372  1.00  3.71              
ATOM    320  CG2 ILE A  23      44.986  32.754  51.933  1.00  3.71              
ATOM    321 1HG2 ILE A  23      45.032  31.740  51.539  1.00  3.71              
ATOM    322 2HG2 ILE A  23      45.239  32.693  52.991  1.00  3.71              
ATOM    323 3HG2 ILE A  23      43.968  33.130  51.823  1.00  3.71              
ATOM    324  CG1 ILE A  23      45.723  33.591  49.660  1.00  3.71              
ATOM    325 1HG1 ILE A  23      46.306  34.353  49.153  1.00  3.71              
ATOM    326 2HG1 ILE A  23      44.670  33.787  49.453  1.00  3.71              
ATOM    327  CD1 ILE A  23      46.106  32.249  49.018  1.00  3.71              
ATOM    328  HD1 ILE A  23      45.991  32.327  47.937  1.00  3.71              
ATOM    329  HD2 ILE A  23      47.145  32.014  49.247  1.00  3.71              
ATOM    330  HD3 ILE A  23      45.461  31.451  49.383  1.00  3.71              
ATOM    331  C   ILE A  23      44.784  35.918  51.235  1.00  3.71              
ATOM    332  O   ILE A  23      43.687  35.737  51.756  1.00  3.71              
ATOM    333  N   VAL A  24      44.968  36.763  50.229  1.00  2.49              
ATOM    334  H   VAL A  24      45.901  36.853  49.832  1.00  2.49              
ATOM    335  CA  VAL A  24      43.851  37.451  49.589  1.00  2.49              
ATOM    336  HA  VAL A  24      42.983  36.793  49.645  1.00  2.49              
ATOM    337  CB  VAL A  24      43.461  38.734  50.356  1.00  2.49              
ATOM    338  HB  VAL A  24      43.153  38.439  51.359  1.00  2.49              
ATOM    339  CG1 VAL A  24      44.582  39.766  50.522  1.00  2.49              
ATOM    340 1HG1 VAL A  24      44.206  40.619  51.086  1.00  2.49              
ATOM    341 2HG1 VAL A  24      45.401  39.330  51.092  1.00  2.49              
ATOM    342 3HG1 VAL A  24      44.938  40.107  49.551  1.00  2.49              
ATOM    343  CG2 VAL A  24      42.254  39.421  49.710  1.00  2.49              
ATOM    344 1HG2 VAL A  24      41.904  40.226  50.358  1.00  2.49              
ATOM    345 2HG2 VAL A  24      42.536  39.841  48.746  1.00  2.49              
ATOM    346 3HG2 VAL A  24      41.441  38.707  49.576  1.00  2.49              
ATOM    347  C   VAL A  24      44.152  37.659  48.124  1.00  2.49              
ATOM    348  O   VAL A  24      45.190  38.230  47.763  1.00  2.49              
ATOM    349  N   CYS A  25      43.264  37.142  47.285  1.00  1.98              
ATOM    350  H   CYS A  25      42.418  36.738  47.655  1.00  1.98              
ATOM    351  CA  CYS A  25      43.410  37.181  45.846  1.00  1.98              
ATOM    352  HA  CYS A  25      44.290  37.762  45.613  1.00  1.98              
ATOM    353  CB  CYS A  25      43.596  35.769  45.273  1.00  1.98              
ATOM    354  HB1 CYS A  25      43.754  35.857  44.196  1.00  1.98              
ATOM    355  HB2 CYS A  25      42.694  35.179  45.451  1.00  1.98              
ATOM    356  SG  CYS A  25      45.033  34.947  46.022  1.00  1.98              
ATOM    357  HG  CYS A  25      45.108  33.940  45.146  1.00  1.98              
ATOM    358  C   CYS A  25      42.186  37.868  45.255  1.00  1.98              
ATOM    359  O   CYS A  25      41.050  37.518  45.570  1.00  1.98              
ATOM    360  N   CYS A  26      42.443  38.847  44.398  1.00  1.93              
ATOM    361  H   CYS A  26      43.411  39.018  44.149  1.00  1.93              
ATOM    362  CA  CYS A  26      41.430  39.761  43.899  1.00  1.93              
ATOM    363  HA  CYS A  26      40.433  39.338  44.037  1.00  1.93              
ATOM    364  CB  CYS A  26      41.502  41.101  44.648  1.00  1.93              
ATOM    365  HB1 CYS A  26      40.735  41.775  44.258  1.00  1.93              
ATOM    366  HB2 CYS A  26      42.477  41.535  44.443  1.00  1.93              
ATOM    367  SG  CYS A  26      41.321  40.952  46.445  1.00  1.93              
ATOM    368  HG  CYS A  26      40.004  40.678  46.493  1.00  1.93              
ATOM    369  C   CYS A  26      41.673  40.011  42.417  1.00  1.93              
ATOM    370  O   CYS A  26      42.630  40.700  42.047  1.00  1.93              
ATOM    371  N   THR A  27      40.805  39.447  41.586  1.00  2.00              
ATOM    372  H   THR A  27      40.068  38.859  41.949  1.00  2.00              
ATOM    373  CA  THR A  27      40.637  39.839  40.193  1.00  2.00              
ATOM    374  HA  THR A  27      41.603  39.906  39.691  1.00  2.00              
ATOM    375  CB  THR A  27      39.745  38.809  39.467  1.00  2.00              
ATOM    376  HB  THR A  27      39.371  39.241  38.537  1.00  2.00              
ATOM    377  CG2 THR A  27      40.497  37.525  39.128  1.00  2.00              
ATOM    378 1HG2 THR A  27      39.807  36.803  38.693  1.00  2.00              
ATOM    379 2HG2 THR A  27      41.278  37.742  38.403  1.00  2.00              
ATOM    380 3HG2 THR A  27      40.945  37.102  40.026  1.00  2.00              
ATOM    381  OG1 THR A  27      38.652  38.423  40.273  1.00  2.00              
ATOM    382  HG1 THR A  27      37.835  38.760  39.822  1.00  2.00              
ATOM    383  C   THR A  27      39.917  41.178  40.107  1.00  2.00              
ATOM    384  O   THR A  27      38.865  41.391  40.725  1.00  2.00              
ATOM    385  N   GLY A  28      40.470  42.085  39.309  1.00  2.44              
ATOM    386  H   GLY A  28      41.407  41.922  38.942  1.00  2.44              
ATOM    387  CA  GLY A  28      39.824  43.339  38.978  1.00  2.44              
ATOM    388  HA1 GLY A  28      39.087  43.586  39.741  1.00  2.44              
ATOM    389  HA2 GLY A  28      39.314  43.237  38.020  1.00  2.44              
ATOM    390  C   GLY A  28      40.801  44.496  38.886  1.00  2.44              
ATOM    391  O   GLY A  28      42.019  44.356  38.792  1.00  2.44              
ATOM    392  N   LYS A  29      40.238  45.694  38.952  1.00  1.96              
ATOM    393  H   LYS A  29      39.241  45.749  39.071  1.00  1.96              
ATOM    394  CA  LYS A  29      41.047  46.885  39.170  1.00  1.96              
ATOM    395  HA  LYS A  29      42.027  46.740  38.706  1.00  1.96              
ATOM    396  CB  LYS A  29      40.386  48.101  38.487  1.00  1.96              
ATOM    397  HB1 LYS A  29      41.038  48.968  38.609  1.00  1.96              
ATOM    398  HB2 LYS A  29      39.427  48.316  38.960  1.00  1.96              
ATOM    399  CG  LYS A  29      40.172  47.842  36.982  1.00  1.96              
ATOM    400  HG1 LYS A  29      39.390  47.092  36.857  1.00  1.96              
ATOM    401  HG2 LYS A  29      41.098  47.453  36.561  1.00  1.96              
ATOM    402  CD  LYS A  29      39.765  49.099  36.197  1.00  1.96              
ATOM    403  HD1 LYS A  29      40.578  49.826  36.234  1.00  1.96              
ATOM    404  HD2 LYS A  29      38.889  49.543  36.672  1.00  1.96              
ATOM    405  CE  LYS A  29      39.418  48.785  34.730  1.00  1.96              
ATOM    406  HE1 LYS A  29      39.135  49.716  34.233  1.00  1.96              
ATOM    407  HE2 LYS A  29      38.564  48.101  34.707  1.00  1.96              
ATOM    408  NZ  LYS A  29      40.545  48.159  34.003  1.00  1.96              
ATOM    409  HZ1 LYS A  29      40.340  47.991  33.025  1.00  1.96              
ATOM    410  HZ2 LYS A  29      41.395  48.709  34.091  1.00  1.96              
ATOM    411  HZ3 LYS A  29      40.693  47.207  34.354  1.00  1.96              
ATOM    412  C   LYS A  29      41.263  47.087  40.666  1.00  1.96              
ATOM    413  O   LYS A  29      40.489  46.656  41.542  1.00  1.96              
ATOM    414  N   ILE A  30      42.345  47.809  40.925  1.00  1.81              
ATOM    415  H   ILE A  30      42.931  48.112  40.164  1.00  1.81              
ATOM    416  CA  ILE A  30      42.709  48.139  42.283  1.00  1.81              
ATOM    417  HA  ILE A  30      42.454  47.248  42.858  1.00  1.81              
ATOM    418  CB  ILE A  30      44.230  48.321  42.467  1.00  1.81              
ATOM    419  HB  ILE A  30      44.426  49.374  42.598  1.00  1.81              
ATOM    420  CG2 ILE A  30      44.595  47.541  43.739  1.00  1.81              
ATOM    421 1HG2 ILE A  30      45.635  47.704  44.011  1.00  1.81              
ATOM    422 2HG2 ILE A  30      43.953  47.868  44.554  1.00  1.81              
ATOM    423 3HG2 ILE A  30      44.450  46.472  43.573  1.00  1.81              
ATOM    424  CG1 ILE A  30      45.082  47.808  41.272  1.00  1.81              
ATOM    425 1HG1 ILE A  30      44.865  48.426  40.400  1.00  1.81              
ATOM    426 2HG1 ILE A  30      44.799  46.779  41.043  1.00  1.81              
ATOM    427  CD1 ILE A  30      46.599  47.834  41.477  1.00  1.81              
ATOM    428  HD1 ILE A  30      46.914  48.823  41.796  1.00  1.81              
ATOM    429  HD2 ILE A  30      46.903  47.092  42.216  1.00  1.81              
ATOM    430  HD3 ILE A  30      47.085  47.597  40.535  1.00  1.81              
ATOM    431  C   ILE A  30      41.719  49.189  42.799  1.00  1.81              
ATOM    432  O   ILE A  30      40.719  48.810  43.404  1.00  1.81              
ATOM    433  N   CYS A  31      41.901  50.441  42.371  1.00  1.85              
ATOM    434  H   CYS A  31      42.777  50.615  41.905  1.00  1.85              
ATOM    435  CA  CYS A  31      40.968  51.582  42.381  1.00  1.85              
ATOM    436  HA  CYS A  31      40.729  51.824  41.346  1.00  1.85              
ATOM    437  CB  CYS A  31      39.628  51.316  43.102  1.00  1.85              
ATOM    438  HB1 CYS A  31      39.825  51.049  44.142  1.00  1.85              
ATOM    439  HB2 CYS A  31      39.118  50.482  42.617  1.00  1.85              
ATOM    440  SG  CYS A  31      38.536  52.767  43.051  1.00  1.85              
ATOM    441  HG  CYS A  31      37.499  52.198  43.682  1.00  1.85              
ATOM    442  C   CYS A  31      41.649  52.808  42.955  1.00  1.85              
ATOM    443  O   CYS A  31      41.553  53.890  42.369  1.00  1.85              
ATOM    444  N   ARG A  32      42.391  52.639  44.058  1.00  1.95              
ATOM    445  H   ARG A  32      42.465  51.728  44.502  1.00  1.95              
ATOM    446  CA  ARG A  32      43.228  53.758  44.520  1.00  1.95              
ATOM    447  HA  ARG A  32      43.646  54.249  43.640  1.00  1.95              
ATOM    448  CB  ARG A  32      42.371  54.769  45.311  1.00  1.95              
ATOM    449  HB1 ARG A  32      42.510  54.624  46.383  1.00  1.95              
ATOM    450  HB2 ARG A  32      41.321  54.588  45.085  1.00  1.95              
ATOM    451  CG  ARG A  32      42.722  56.215  44.915  1.00  1.95              
ATOM    452  HG1 ARG A  32      42.661  56.308  43.830  1.00  1.95              
ATOM    453  HG2 ARG A  32      43.747  56.429  45.219  1.00  1.95              
ATOM    454  CD  ARG A  32      41.800  57.282  45.529  1.00  1.95              
ATOM    455  HD1 ARG A  32      42.098  58.256  45.137  1.00  1.95              
ATOM    456  HD2 ARG A  32      41.953  57.317  46.606  1.00  1.95              
ATOM    457  NE  ARG A  32      40.376  57.050  45.198  1.00  1.95              
ATOM    458  HE  ARG A  32      40.090  57.283  44.262  1.00  1.95              
ATOM    459  CZ  ARG A  32      39.486  56.444  45.965  1.00  1.95              
ATOM    460  NH1 ARG A  32      39.753  56.046  47.175  1.00  1.95              
ATOM    461 1HH1 ARG A  32      40.698  56.176  47.569  1.00  1.95              
ATOM    462 2HH1 ARG A  32      39.099  55.519  47.723  1.00  1.95              
ATOM    463  NH2 ARG A  32      38.291  56.190  45.511  1.00  1.95              
ATOM    464 1HH2 ARG A  32      38.045  56.450  44.573  1.00  1.95              
ATOM    465 2HH2 ARG A  32      37.658  55.665  46.084  1.00  1.95              
ATOM    466  C   ARG A  32      44.396  53.270  45.343  1.00  1.95              
ATOM    467  O   ARG A  32      44.300  52.236  45.992  1.00  1.95              
ATOM    468  N   TYR A  33      45.487  54.024  45.340  1.00  2.21              
ATOM    469  H   TYR A  33      45.510  54.869  44.792  1.00  2.21              
ATOM    470  CA  TYR A  33      46.515  53.857  46.349  1.00  2.21              
ATOM    471  HA  TYR A  33      46.291  52.993  46.973  1.00  2.21              
ATOM    472  CB  TYR A  33      47.904  53.642  45.730  1.00  2.21              
ATOM    473  HB1 TYR A  33      48.083  54.425  44.991  1.00  2.21              
ATOM    474  HB2 TYR A  33      47.921  52.684  45.224  1.00  2.21              
ATOM    475  CG  TYR A  33      49.042  53.644  46.736  1.00  2.21              
ATOM    476  CD1 TYR A  33      48.823  53.248  48.070  1.00  2.21              
ATOM    477  HD1 TYR A  33      47.859  52.907  48.410  1.00  2.21              
ATOM    478  CE1 TYR A  33      49.860  53.322  49.004  1.00  2.21              
ATOM    479  HE1 TYR A  33      49.677  53.099  50.035  1.00  2.21              
ATOM    480  CZ  TYR A  33      51.151  53.700  48.607  1.00  2.21              
ATOM    481  OH  TYR A  33      52.126  53.716  49.548  1.00  2.21              
ATOM    482  HH  TYR A  33      52.814  54.395  49.320  1.00  2.21              
ATOM    483  CE2 TYR A  33      51.382  54.099  47.274  1.00  2.21              
ATOM    484  HE2 TYR A  33      52.367  54.431  46.977  1.00  2.21              
ATOM    485  CD2 TYR A  33      50.323  54.081  46.343  1.00  2.21              
ATOM    486  HD2 TYR A  33      50.504  54.409  45.328  1.00  2.21              
ATOM    487  C   TYR A  33      46.497  55.099  47.241  1.00  2.21              
ATOM    488  O   TYR A  33      46.833  56.200  46.804  1.00  2.21              
ATOM    489  N   GLU A  34      46.113  54.916  48.503  1.00  2.87              
ATOM    490  H   GLU A  34      45.751  54.014  48.796  1.00  2.87              
ATOM    491  CA  GLU A  34      46.330  55.908  49.544  1.00  2.87              
ATOM    492  HA  GLU A  34      46.265  56.904  49.103  1.00  2.87              
ATOM    493  CB  GLU A  34      45.231  55.829  50.623  1.00  2.87              
ATOM    494  HB1 GLU A  34      45.560  56.438  51.467  1.00  2.87              
ATOM    495  HB2 GLU A  34      45.122  54.806  50.988  1.00  2.87              
ATOM    496  CG  GLU A  34      43.866  56.395  50.177  1.00  2.87              
ATOM    497  HG1 GLU A  34      44.029  57.358  49.688  1.00  2.87              
ATOM    498  HG2 GLU A  34      43.280  56.587  51.079  1.00  2.87              
ATOM    499  CD  GLU A  34      43.027  55.486  49.263  1.00  2.87              
ATOM    500  OE1 GLU A  34      43.224  54.252  49.280  1.00  2.87              
ATOM    501  OE2 GLU A  34      42.101  56.000  48.592  1.00  2.87              
ATOM    502  C   GLU A  34      47.746  55.791  50.152  1.00  2.87              
ATOM    503  O   GLU A  34      47.967  55.088  51.148  1.00  2.87              
ATOM    504  N   GLU A  35      48.697  56.510  49.536  1.00  2.96              
ATOM    505  H   GLU A  35      48.464  56.906  48.633  1.00  2.96              
ATOM    506  CA  GLU A  35      50.087  56.689  49.998  1.00  2.96              
ATOM    507  HA  GLU A  35      50.617  55.752  49.883  1.00  2.96              
ATOM    508  CB  GLU A  35      50.801  57.738  49.121  1.00  2.96              
ATOM    509  HB1 GLU A  35      50.380  58.718  49.353  1.00  2.96              
ATOM    510  HB2 GLU A  35      50.585  57.533  48.071  1.00  2.96              
ATOM    511  CG  GLU A  35      52.330  57.808  49.310  1.00  2.96              
ATOM    512  HG1 GLU A  35      52.575  57.751  50.372  1.00  2.96              
ATOM    513  HG2 GLU A  35      52.668  58.784  48.956  1.00  2.96              
ATOM    514  CD  GLU A  35      53.084  56.721  48.523  1.00  2.96              
ATOM    515  OE1 GLU A  35      53.134  56.829  47.279  1.00  2.96              
ATOM    516  OE2 GLU A  35      53.573  55.747  49.145  1.00  2.96              
ATOM    517  C   GLU A  35      50.169  57.032  51.493  1.00  2.96              
ATOM    518  O   GLU A  35      50.869  56.375  52.258  1.00  2.96              
ATOM    519  N   PHE A  36      49.366  58.004  51.927  1.00  3.86              
ATOM    520  H   PHE A  36      48.817  58.485  51.234  1.00  3.86              
ATOM    521  CA  PHE A  36      49.299  58.498  53.308  1.00  3.86              
ATOM    522  HA  PHE A  36      50.309  58.766  53.620  1.00  3.86              
ATOM    523  CB  PHE A  36      48.439  59.775  53.287  1.00  3.86              
ATOM    524  HB1 PHE A  36      47.390  59.493  53.183  1.00  3.86              
ATOM    525  HB2 PHE A  36      48.702  60.361  52.404  1.00  3.86              
ATOM    526  CG  PHE A  36      48.595  60.688  54.489  1.00  3.86              
ATOM    527  CD1 PHE A  36      49.647  61.625  54.526  1.00  3.86              
ATOM    528  HD1 PHE A  36      50.352  61.675  53.709  1.00  3.86              
ATOM    529  CE1 PHE A  36      49.783  62.491  55.625  1.00  3.86              
ATOM    530  HE1 PHE A  36      50.592  63.209  55.654  1.00  3.86              
ATOM    531  CZ  PHE A  36      48.870  62.424  56.691  1.00  3.86              
ATOM    532  HZ  PHE A  36      48.977  63.086  57.539  1.00  3.86              
ATOM    533  CE2 PHE A  36      47.820  61.489  56.659  1.00  3.86              
ATOM    534  HE2 PHE A  36      47.125  61.425  57.483  1.00  3.86              
ATOM    535  CD2 PHE A  36      47.681  60.624  55.558  1.00  3.86              
ATOM    536  HD2 PHE A  36      46.881  59.898  55.546  1.00  3.86              
ATOM    537  C   PHE A  36      48.768  57.489  54.348  1.00  3.86              
ATOM    538  O   PHE A  36      48.874  57.724  55.547  1.00  3.86              
ATOM    539  N   GLU A  37      48.231  56.349  53.906  1.00  4.46              
ATOM    540  H   GLU A  37      48.183  56.210  52.904  1.00  4.46              
ATOM    541  CA  GLU A  37      47.799  55.237  54.770  1.00  4.46              
ATOM    542  HA  GLU A  37      48.022  55.486  55.809  1.00  4.46              
ATOM    543  CB  GLU A  37      46.266  55.074  54.638  1.00  4.46              
ATOM    544  HB1 GLU A  37      46.041  54.278  53.935  1.00  4.46              
ATOM    545  HB2 GLU A  37      45.857  55.989  54.204  1.00  4.46              
ATOM    546  CG  GLU A  37      45.493  54.852  55.954  1.00  4.46              
ATOM    547  HG1 GLU A  37      44.430  54.995  55.745  1.00  4.46              
ATOM    548  HG2 GLU A  37      45.788  55.622  56.670  1.00  4.46              
ATOM    549  CD  GLU A  37      45.677  53.460  56.569  1.00  4.46              
ATOM    550  OE1 GLU A  37      46.284  53.341  57.656  1.00  4.46              
ATOM    551  OE2 GLU A  37      45.269  52.450  55.943  1.00  4.46              
ATOM    552  C   GLU A  37      48.587  53.950  54.450  1.00  4.46              
ATOM    553  O   GLU A  37      48.365  52.902  55.058  1.00  4.46              
ATOM    554  N   LYS A  38      49.527  54.010  53.492  1.00  3.22              
ATOM    555  H   LYS A  38      49.714  54.923  53.085  1.00  3.22              
ATOM    556  CA  LYS A  38      50.212  52.863  52.872  1.00  3.22              
ATOM    557  HA  LYS A  38      50.681  53.245  51.965  1.00  3.22              
ATOM    558  CB  LYS A  38      51.332  52.382  53.822  1.00  3.22              
ATOM    559  HB1 LYS A  38      50.901  51.709  54.564  1.00  3.22              
ATOM    560  HB2 LYS A  38      51.755  53.235  54.357  1.00  3.22              
ATOM    561  CG  LYS A  38      52.473  51.660  53.089  1.00  3.22              
ATOM    562  HG1 LYS A  38      52.054  50.977  52.352  1.00  3.22              
ATOM    563  HG2 LYS A  38      53.028  51.073  53.820  1.00  3.22              
ATOM    564  CD  LYS A  38      53.456  52.627  52.405  1.00  3.22              
ATOM    565  HD1 LYS A  38      54.193  52.968  53.132  1.00  3.22              
ATOM    566  HD2 LYS A  38      52.923  53.508  52.045  1.00  3.22              
ATOM    567  CE  LYS A  38      54.163  51.975  51.208  1.00  3.22              
ATOM    568  HE1 LYS A  38      54.805  52.725  50.736  1.00  3.22              
ATOM    569  HE2 LYS A  38      53.400  51.697  50.477  1.00  3.22              
ATOM    570  NZ  LYS A  38      54.957  50.783  51.593  1.00  3.22              
ATOM    571  HZ1 LYS A  38      55.701  50.991  52.237  1.00  3.22              
ATOM    572  HZ2 LYS A  38      54.405  50.073  52.081  1.00  3.22              
ATOM    573  HZ3 LYS A  38      55.363  50.296  50.808  1.00  3.22              
ATOM    574  C   LYS A  38      49.234  51.761  52.439  1.00  3.22              
ATOM    575  O   LYS A  38      49.529  50.564  52.514  1.00  3.22              
ATOM    576  N   ALA A  39      48.041  52.167  52.002  1.00  2.73              
ATOM    577  H   ALA A  39      47.883  53.165  51.900  1.00  2.73              
ATOM    578  CA  ALA A  39      46.914  51.263  51.832  1.00  2.73              
ATOM    579  HA  ALA A  39      47.253  50.240  51.994  1.00  2.73              
ATOM    580  CB  ALA A  39      45.863  51.529  52.906  1.00  2.73              
ATOM    581  HB1 ALA A  39      45.078  50.776  52.844  1.00  2.73              
ATOM    582  HB2 ALA A  39      46.330  51.465  53.887  1.00  2.73              
ATOM    583  HB3 ALA A  39      45.431  52.518  52.773  1.00  2.73              
ATOM    584  C   ALA A  39      46.335  51.334  50.425  1.00  2.73              
ATOM    585  O   ALA A  39      45.745  52.326  49.996  1.00  2.73              
ATOM    586  N   VAL A  40      46.432  50.197  49.752  1.00  2.09              
ATOM    587  H   VAL A  40      46.882  49.423  50.233  1.00  2.09              
ATOM    588  CA  VAL A  40      45.601  49.839  48.614  1.00  2.09              
ATOM    589  HA  VAL A  40      45.842  50.490  47.773  1.00  2.09              
ATOM    590  CB  VAL A  40      45.874  48.363  48.242  1.00  2.09              
ATOM    591  HB  VAL A  40      45.378  47.718  48.966  1.00  2.09              
ATOM    592  CG1 VAL A  40      45.335  48.032  46.860  1.00  2.09              
ATOM    593 1HG1 VAL A  40      45.502  46.978  46.637  1.00  2.09              
ATOM    594 2HG1 VAL A  40      44.268  48.221  46.820  1.00  2.09              
ATOM    595 3HG1 VAL A  40      45.847  48.642  46.124  1.00  2.09              
ATOM    596  CG2 VAL A  40      47.357  47.983  48.203  1.00  2.09              
ATOM    597 1HG2 VAL A  40      47.461  46.976  47.806  1.00  2.09              
ATOM    598 2HG2 VAL A  40      47.913  48.694  47.594  1.00  2.09              
ATOM    599 3HG2 VAL A  40      47.773  47.955  49.203  1.00  2.09              
ATOM    600  C   VAL A  40      44.132  49.983  48.989  1.00  2.09              
ATOM    601  O   VAL A  40      43.744  49.682  50.125  1.00  2.09              
ATOM    602  N   TRP A  41      43.338  50.383  48.005  1.00  1.64              
ATOM    603  H   TRP A  41      43.780  50.798  47.188  1.00  1.64              
ATOM    604  CA  TRP A  41      41.922  50.098  47.834  1.00  1.64              
ATOM    605  HA  TRP A  41      41.566  49.539  48.701  1.00  1.64              
ATOM    606  CB  TRP A  41      41.131  51.411  47.745  1.00  1.64              
ATOM    607  HB1 TRP A  41      41.142  51.782  46.719  1.00  1.64              
ATOM    608  HB2 TRP A  41      41.642  52.162  48.347  1.00  1.64              
ATOM    609  CG  TRP A  41      39.709  51.363  48.223  1.00  1.64              
ATOM    610  CD1 TRP A  41      38.872  50.298  48.200  1.00  1.64              
ATOM    611  HD1 TRP A  41      39.107  49.307  47.828  1.00  1.64              
ATOM    612  NE1 TRP A  41      37.654  50.651  48.745  1.00  1.64              
ATOM    613  HE1 TRP A  41      36.888  49.993  48.852  1.00  1.64              
ATOM    614  CE2 TRP A  41      37.634  51.970  49.139  1.00  1.64              
ATOM    615  CZ2 TRP A  41      36.659  52.785  49.732  1.00  1.64              
ATOM    616  HZ2 TRP A  41      35.679  52.386  49.951  1.00  1.64              
ATOM    617  CH2 TRP A  41      36.980  54.117  50.047  1.00  1.64              
ATOM    618  HH2 TRP A  41      36.242  54.752  50.519  1.00  1.64              
ATOM    619  CZ3 TRP A  41      38.267  54.615  49.771  1.00  1.64              
ATOM    620  HZ3 TRP A  41      38.518  55.633  50.044  1.00  1.64              
ATOM    621  CE3 TRP A  41      39.236  53.785  49.174  1.00  1.64              
ATOM    622  HE3 TRP A  41      40.239  54.159  48.995  1.00  1.64              
ATOM    623  CD2 TRP A  41      38.943  52.448  48.832  1.00  1.64              
ATOM    624  C   TRP A  41      41.786  49.248  46.606  1.00  1.64              
ATOM    625  O   TRP A  41      42.208  49.713  45.533  1.00  1.64              
ATOM    626  N   ILE A  42      41.276  48.029  46.862  1.00  1.74              
ATOM    627  H   ILE A  42      40.949  47.834  47.805  1.00  1.74              
ATOM    628  CA  ILE A  42      41.173  46.914  45.921  1.00  1.74              
ATOM    629  HA  ILE A  42      41.478  47.289  44.952  1.00  1.74              
ATOM    630  CB  ILE A  42      42.178  45.792  46.248  1.00  1.74              
ATOM    631  HB  ILE A  42      43.160  46.260  46.284  1.00  1.74              
ATOM    632  CG2 ILE A  42      41.963  45.097  47.603  1.00  1.74              
ATOM    633 1HG2 ILE A  42      42.769  44.391  47.796  1.00  1.74              
ATOM    634 2HG2 ILE A  42      41.957  45.833  48.404  1.00  1.74              
ATOM    635 3HG2 ILE A  42      41.020  44.549  47.609  1.00  1.74              
ATOM    636  CG1 ILE A  42      42.191  44.783  45.085  1.00  1.74              
ATOM    637 1HG1 ILE A  42      42.149  45.318  44.136  1.00  1.74              
ATOM    638 2HG1 ILE A  42      41.321  44.127  45.143  1.00  1.74              
ATOM    639  CD1 ILE A  42      43.466  43.946  45.079  1.00  1.74              
ATOM    640  HD1 ILE A  42      43.517  43.409  44.133  1.00  1.74              
ATOM    641  HD2 ILE A  42      44.336  44.596  45.164  1.00  1.74              
ATOM    642  HD3 ILE A  42      43.463  43.234  45.903  1.00  1.74              
ATOM    643  C   ILE A  42      39.737  46.444  45.792  1.00  1.74              
ATOM    644  O   ILE A  42      39.110  46.110  46.811  1.00  1.74              
ATOM    645  N   LYS A  43      39.244  46.409  44.535  1.00  2.27              
ATOM    646  H   LYS A  43      39.812  46.742  43.760  1.00  2.27              
ATOM    647  CA  LYS A  43      37.896  45.894  44.255  1.00  2.27              
ATOM    648  HA  LYS A  43      37.351  45.804  45.198  1.00  2.27              
ATOM    649  CB  LYS A  43      37.102  46.901  43.386  1.00  2.27              
ATOM    650  HB1 LYS A  43      37.513  47.898  43.558  1.00  2.27              
ATOM    651  HB2 LYS A  43      36.073  46.933  43.751  1.00  2.27              
ATOM    652  CG  LYS A  43      37.070  46.653  41.861  1.00  2.27              
ATOM    653  HG1 LYS A  43      38.041  46.304  41.521  1.00  2.27              
ATOM    654  HG2 LYS A  43      36.885  47.609  41.368  1.00  2.27              
ATOM    655  CD  LYS A  43      35.966  45.674  41.414  1.00  2.27              
ATOM    656  HD1 LYS A  43      35.200  46.233  40.877  1.00  2.27              
ATOM    657  HD2 LYS A  43      35.489  45.239  42.292  1.00  2.27              
ATOM    658  CE  LYS A  43      36.496  44.545  40.515  1.00  2.27              
ATOM    659  HE1 LYS A  43      37.266  43.991  41.064  1.00  2.27              
ATOM    660  HE2 LYS A  43      36.957  44.970  39.621  1.00  2.27              
ATOM    661  NZ  LYS A  43      35.407  43.618  40.129  1.00  2.27              
ATOM    662  HZ1 LYS A  43      34.710  44.048  39.545  1.00  2.27              
ATOM    663  HZ2 LYS A  43      35.750  42.793  39.617  1.00  2.27              
ATOM    664  HZ3 LYS A  43      34.947  43.258  40.963  1.00  2.27              
ATOM    665  C   LYS A  43      37.986  44.485  43.670  1.00  2.27              
ATOM    666  O   LYS A  43      38.873  44.199  42.868  1.00  2.27              
ATOM    667  N   GLY A  44      37.040  43.629  44.032  1.00  3.14              
ATOM    668  H   GLY A  44      36.317  43.936  44.680  1.00  3.14              
ATOM    669  CA  GLY A  44      36.943  42.269  43.509  1.00  3.14              
ATOM    670  HA1 GLY A  44      37.034  41.566  44.338  1.00  3.14              
ATOM    671  HA2 GLY A  44      37.743  42.059  42.802  1.00  3.14              
ATOM    672  C   GLY A  44      35.603  42.035  42.827  1.00  3.14              
ATOM    673  O   GLY A  44      34.720  42.895  42.808  1.00  3.14              
ATOM    674  N   ASP A  45      35.444  40.901  42.158  1.00  4.14              
ATOM    675  H   ASP A  45      36.220  40.253  42.087  1.00  4.14              
ATOM    676  CA  ASP A  45      34.208  40.611  41.413  1.00  4.14              
ATOM    677  HA  ASP A  45      33.889  41.506  40.884  1.00  4.14              
ATOM    678  CB  ASP A  45      34.501  39.547  40.346  1.00  4.14              
ATOM    679  HB1 ASP A  45      33.582  39.313  39.807  1.00  4.14              
ATOM    680  HB2 ASP A  45      34.865  38.637  40.828  1.00  4.14              
ATOM    681  CG  ASP A  45      35.539  40.075  39.349  1.00  4.14              
ATOM    682  OD1 ASP A  45      36.548  39.379  39.111  1.00  4.14              
ATOM    683  OD2 ASP A  45      35.377  41.242  38.911  1.00  4.14              
ATOM    684  C   ASP A  45      33.019  40.249  42.325  1.00  4.14              
ATOM    685  O   ASP A  45      31.873  40.350  41.902  1.00  4.14              
ATOM    686  N   GLU A  46      33.277  39.952  43.602  1.00  3.73              
ATOM    687  H   GLU A  46      34.242  39.838  43.867  1.00  3.73              
ATOM    688  CA  GLU A  46      32.284  39.883  44.690  1.00  3.73              
ATOM    689  HA  GLU A  46      31.356  39.452  44.312  1.00  3.73              
ATOM    690  CB  GLU A  46      32.837  38.980  45.817  1.00  3.73              
ATOM    691  HB1 GLU A  46      32.072  38.874  46.588  1.00  3.73              
ATOM    692  HB2 GLU A  46      33.691  39.486  46.263  1.00  3.73              
ATOM    693  CG  GLU A  46      33.282  37.569  45.401  1.00  3.73              
ATOM    694  HG1 GLU A  46      34.023  37.634  44.601  1.00  3.73              
ATOM    695  HG2 GLU A  46      32.417  37.020  45.021  1.00  3.73              
ATOM    696  CD  GLU A  46      33.910  36.833  46.596  1.00  3.73              
ATOM    697  OE1 GLU A  46      34.997  37.283  47.040  1.00  3.73              
ATOM    698  OE2 GLU A  46      33.305  35.843  47.065  1.00  3.73              
ATOM    699  C   GLU A  46      31.953  41.278  45.291  1.00  3.73              
ATOM    700  O   GLU A  46      31.401  41.375  46.387  1.00  3.73              
ATOM    701  N   ASP A  47      32.359  42.363  44.618  1.00  3.86              
ATOM    702  H   ASP A  47      32.768  42.187  43.714  1.00  3.86              
ATOM    703  CA  ASP A  47      32.597  43.721  45.143  1.00  3.86              
ATOM    704  HA  ASP A  47      32.992  44.300  44.307  1.00  3.86              
ATOM    705  CB  ASP A  47      31.302  44.434  45.545  1.00  3.86              
ATOM    706  HB1 ASP A  47      30.889  43.993  46.454  1.00  3.86              
ATOM    707  HB2 ASP A  47      30.567  44.331  44.745  1.00  3.86              
ATOM    708  CG  ASP A  47      31.599  45.915  45.777  1.00  3.86              
ATOM    709  OD1 ASP A  47      31.420  46.693  44.814  1.00  3.86              
ATOM    710  OD2 ASP A  47      32.053  46.229  46.898  1.00  3.86              
ATOM    711  C   ASP A  47      33.701  43.767  46.213  1.00  3.86              
ATOM    712  O   ASP A  47      34.801  44.249  45.918  1.00  3.86              
ATOM    713  N   GLN A  48      33.453  43.152  47.382  1.00  3.71              
ATOM    714  H   GLN A  48      32.521  42.756  47.456  1.00  3.71              
ATOM    715  CA  GLN A  48      34.453  42.672  48.362  1.00  3.71              
ATOM    716  HA  GLN A  48      33.939  42.062  49.104  1.00  3.71              
ATOM    717  CB  GLN A  48      35.433  41.768  47.562  1.00  3.71              
ATOM    718  HB1 GLN A  48      36.173  42.417  47.093  1.00  3.71              
ATOM    719  HB2 GLN A  48      34.893  41.279  46.752  1.00  3.71              
ATOM    720  CG  GLN A  48      36.187  40.663  48.312  1.00  3.71              
ATOM    721  HG1 GLN A  48      35.493  39.867  48.584  1.00  3.71              
ATOM    722  HG2 GLN A  48      36.635  41.061  49.222  1.00  3.71              
ATOM    723  CD  GLN A  48      37.310  40.101  47.435  1.00  3.71              
ATOM    724  OE1 GLN A  48      38.277  40.779  47.117  1.00  3.71              
ATOM    725  NE2 GLN A  48      37.254  38.870  46.982  1.00  3.71              
ATOM    726 1HE2 GLN A  48      36.427  38.277  47.150  1.00  3.71              
ATOM    727 2HE2 GLN A  48      38.025  38.526  46.448  1.00  3.71              
ATOM    728  C   GLN A  48      35.270  43.750  49.114  1.00  3.71              
ATOM    729  O   GLN A  48      35.975  43.423  50.069  1.00  3.71              
ATOM    730  N   LEU A  49      35.235  44.997  48.641  1.00  3.30              
ATOM    731  H   LEU A  49      34.538  45.159  47.922  1.00  3.30              
ATOM    732  CA  LEU A  49      36.383  45.914  48.595  1.00  3.30              
ATOM    733  HA  LEU A  49      37.039  45.465  47.853  1.00  3.30              
ATOM    734  CB  LEU A  49      35.914  47.241  47.961  1.00  3.30              
ATOM    735  HB1 LEU A  49      35.307  46.995  47.086  1.00  3.30              
ATOM    736  HB2 LEU A  49      36.801  47.758  47.596  1.00  3.30              
ATOM    737  CG  LEU A  49      35.121  48.236  48.836  1.00  3.30              
ATOM    738  HG  LEU A  49      35.805  48.684  49.556  1.00  3.30              
ATOM    739  CD1 LEU A  49      34.601  49.365  47.945  1.00  3.30              
ATOM    740 1HD1 LEU A  49      34.158  50.148  48.559  1.00  3.30              
ATOM    741 2HD1 LEU A  49      35.401  49.784  47.339  1.00  3.30              
ATOM    742 3HD1 LEU A  49      33.832  48.966  47.277  1.00  3.30              
ATOM    743  CD2 LEU A  49      33.927  47.673  49.605  1.00  3.30              
ATOM    744 1HD2 LEU A  49      33.410  48.468  50.138  1.00  3.30              
ATOM    745 2HD2 LEU A  49      33.234  47.196  48.911  1.00  3.30              
ATOM    746 3HD2 LEU A  49      34.268  46.935  50.329  1.00  3.30              
ATOM    747  C   LEU A  49      37.232  46.059  49.858  1.00  3.30              
ATOM    748  O   LEU A  49      36.863  46.719  50.832  1.00  3.30              
ATOM    749  N   TYR A  50      38.436  45.490  49.818  1.00  2.99              
ATOM    750  H   TYR A  50      38.743  45.070  48.952  1.00  2.99              
ATOM    751  CA  TYR A  50      39.347  45.559  50.968  1.00  2.99              
ATOM    752  HA  TYR A  50      38.766  45.580  51.892  1.00  2.99              
ATOM    753  CB  TYR A  50      40.261  44.316  50.971  1.00  2.99              
ATOM    754  HB1 TYR A  50      41.223  44.567  50.522  1.00  2.99              
ATOM    755  HB2 TYR A  50      39.818  43.545  50.338  1.00  2.99              
ATOM    756  CG  TYR A  50      40.486  43.675  52.332  1.00  2.99              
ATOM    757  CD1 TYR A  50      39.398  43.072  52.994  1.00  2.99              
ATOM    758  HD1 TYR A  50      38.410  43.113  52.559  1.00  2.99              
ATOM    759  CE1 TYR A  50      39.604  42.368  54.199  1.00  2.99              
ATOM    760  HE1 TYR A  50      38.781  41.878  54.697  1.00  2.99              
ATOM    761  CZ  TYR A  50      40.904  42.238  54.733  1.00  2.99              
ATOM    762  OH  TYR A  50      41.100  41.481  55.846  1.00  2.99              
ATOM    763  HH  TYR A  50      42.057  41.294  56.005  1.00  2.99              
ATOM    764  CE2 TYR A  50      41.988  42.864  54.084  1.00  2.99              
ATOM    765  HE2 TYR A  50      42.979  42.757  54.502  1.00  2.99              
ATOM    766  CD2 TYR A  50      41.777  43.592  52.895  1.00  2.99              
ATOM    767  HD2 TYR A  50      42.620  44.053  52.410  1.00  2.99              
ATOM    768  C   TYR A  50      40.166  46.850  50.848  1.00  2.99              
ATOM    769  O   TYR A  50      40.376  47.410  49.754  1.00  2.99              
ATOM    770  N   LYS A  51      40.743  47.229  51.992  1.00  3.05              
ATOM    771  H   LYS A  51      40.554  46.673  52.817  1.00  3.05              
ATOM    772  CA  LYS A  51      41.933  48.070  52.032  1.00  3.05              
ATOM    773  HA  LYS A  51      42.218  48.261  51.005  1.00  3.05              
ATOM    774  CB  LYS A  51      41.697  49.416  52.730  1.00  3.05              
ATOM    775  HB1 LYS A  51      42.655  49.934  52.787  1.00  3.05              
ATOM    776  HB2 LYS A  51      41.337  49.252  53.747  1.00  3.05              
ATOM    777  CG  LYS A  51      40.698  50.295  51.962  1.00  3.05              
ATOM    778  HG1 LYS A  51      39.690  49.931  52.169  1.00  3.05              
ATOM    779  HG2 LYS A  51      40.869  50.206  50.888  1.00  3.05              
ATOM    780  CD  LYS A  51      40.792  51.774  52.372  1.00  3.05              
ATOM    781  HD1 LYS A  51      41.269  51.881  53.348  1.00  3.05              
ATOM    782  HD2 LYS A  51      39.774  52.158  52.463  1.00  3.05              
ATOM    783  CE  LYS A  51      41.511  52.643  51.330  1.00  3.05              
ATOM    784  HE1 LYS A  51      41.426  53.694  51.623  1.00  3.05              
ATOM    785  HE2 LYS A  51      40.989  52.533  50.379  1.00  3.05              
ATOM    786  NZ  LYS A  51      42.941  52.310  51.128  1.00  3.05              
ATOM    787  HZ1 LYS A  51      43.306  52.921  50.384  1.00  3.05              
ATOM    788  HZ2 LYS A  51      43.497  52.488  51.949  1.00  3.05              
ATOM    789  HZ3 LYS A  51      43.076  51.355  50.816  1.00  3.05              
ATOM    790  C   LYS A  51      43.062  47.284  52.657  1.00  3.05              
ATOM    791  O   LYS A  51      42.907  46.698  53.720  1.00  3.05              
ATOM    792  N   LEU A  52      44.182  47.228  51.952  1.00  2.41              
ATOM    793  H   LEU A  52      44.268  47.836  51.150  1.00  2.41              
ATOM    794  CA  LEU A  52      45.215  46.211  52.182  1.00  2.41              
ATOM    795  HA  LEU A  52      45.031  45.686  53.121  1.00  2.41              
ATOM    796  CB  LEU A  52      45.148  45.211  51.007  1.00  2.41              
ATOM    797  HB1 LEU A  52      45.374  45.745  50.084  1.00  2.41              
ATOM    798  HB2 LEU A  52      44.126  44.842  50.925  1.00  2.41              
ATOM    799  CG  LEU A  52      46.088  43.994  51.082  1.00  2.41              
ATOM    800  HG  LEU A  52      47.123  44.334  51.072  1.00  2.41              
ATOM    801  CD1 LEU A  52      45.849  43.141  52.328  1.00  2.41              
ATOM    802 1HD1 LEU A  52      46.464  42.241  52.280  1.00  2.41              
ATOM    803 2HD1 LEU A  52      46.136  43.684  53.228  1.00  2.41              
ATOM    804 3HD1 LEU A  52      44.802  42.846  52.401  1.00  2.41              
ATOM    805  CD2 LEU A  52      45.841  43.108  49.860  1.00  2.41              
ATOM    806 1HD2 LEU A  52      46.548  42.277  49.871  1.00  2.41              
ATOM    807 2HD2 LEU A  52      44.824  42.718  49.880  1.00  2.41              
ATOM    808 3HD2 LEU A  52      45.976  43.682  48.946  1.00  2.41              
ATOM    809  C   LEU A  52      46.545  46.943  52.273  1.00  2.41              
ATOM    810  O   LEU A  52      46.796  47.818  51.444  1.00  2.41              
ATOM    811  N   LYS A  53      47.380  46.672  53.280  1.00  2.67              
ATOM    812  H   LYS A  53      47.185  45.907  53.915  1.00  2.67              
ATOM    813  CA  LYS A  53      48.686  47.338  53.329  1.00  2.67              
ATOM    814  HA  LYS A  53      48.534  48.412  53.250  1.00  2.67              
ATOM    815  CB  LYS A  53      49.421  47.039  54.646  1.00  2.67              
ATOM    816  HB1 LYS A  53      50.420  47.476  54.592  1.00  2.67              
ATOM    817  HB2 LYS A  53      49.537  45.960  54.766  1.00  2.67              
ATOM    818  CG  LYS A  53      48.715  47.608  55.895  1.00  2.67              
ATOM    819  HG1 LYS A  53      49.386  47.486  56.746  1.00  2.67              
ATOM    820  HG2 LYS A  53      47.811  47.029  56.091  1.00  2.67              
ATOM    821  CD  LYS A  53      48.338  49.092  55.756  1.00  2.67              
ATOM    822  HD1 LYS A  53      47.515  49.188  55.046  1.00  2.67              
ATOM    823  HD2 LYS A  53      49.196  49.652  55.378  1.00  2.67              
ATOM    824  CE  LYS A  53      47.896  49.703  57.089  1.00  2.67              
ATOM    825  HE1 LYS A  53      48.745  49.691  57.778  1.00  2.67              
ATOM    826  HE2 LYS A  53      47.090  49.103  57.519  1.00  2.67              
ATOM    827  NZ  LYS A  53      47.437  51.092  56.877  1.00  2.67              
ATOM    828  HZ1 LYS A  53      46.533  51.180  56.409  1.00  2.67              
ATOM    829  HZ2 LYS A  53      47.258  51.645  57.714  1.00  2.67              
ATOM    830  HZ3 LYS A  53      48.066  51.656  56.312  1.00  2.67              
ATOM    831  C   LYS A  53      49.498  46.951  52.100  1.00  2.67              
ATOM    832  O   LYS A  53      49.481  45.791  51.728  1.00  2.67              
ATOM    833  N   LEU A  54      50.192  47.892  51.451  1.00  2.88              
ATOM    834  H   LEU A  54      50.166  48.850  51.789  1.00  2.88              
ATOM    835  CA  LEU A  54      51.004  47.549  50.267  1.00  2.88              
ATOM    836  HA  LEU A  54      50.371  47.154  49.478  1.00  2.88              
ATOM    837  CB  LEU A  54      51.791  48.764  49.736  1.00  2.88              
ATOM    838  HB1 LEU A  54      52.736  48.408  49.317  1.00  2.88              
ATOM    839  HB2 LEU A  54      52.038  49.446  50.550  1.00  2.88              
ATOM    840  CG  LEU A  54      51.073  49.503  48.612  1.00  2.88              
ATOM    841  HG  LEU A  54      50.747  48.784  47.863  1.00  2.88              
ATOM    842  CD1 LEU A  54      49.864  50.223  49.177  1.00  2.88              
ATOM    843 1HD1 LEU A  54      49.327  50.702  48.362  1.00  2.88              
ATOM    844 2HD1 LEU A  54      49.195  49.531  49.672  1.00  2.88              
ATOM    845 3HD1 LEU A  54      50.202  50.949  49.908  1.00  2.88              
ATOM    846  CD2 LEU A  54      52.025  50.503  47.956  1.00  2.88              
ATOM    847 1HD2 LEU A  54      51.496  51.094  47.208  1.00  2.88              
ATOM    848 2HD2 LEU A  54      52.434  51.181  48.700  1.00  2.88              
ATOM    849 3HD2 LEU A  54      52.843  49.975  47.467  1.00  2.88              
ATOM    850  C   LEU A  54      52.049  46.496  50.609  1.00  2.88              
ATOM    851  O   LEU A  54      52.274  45.573  49.845  1.00  2.88              
ATOM    852  N   ASP A  55      52.656  46.618  51.780  1.00  3.14              
ATOM    853  H   ASP A  55      52.515  47.469  52.314  1.00  3.14              
ATOM    854  CA  ASP A  55      53.696  45.715  52.253  1.00  3.14              
ATOM    855  HA  ASP A  55      54.332  45.457  51.403  1.00  3.14              
ATOM    856  CB  ASP A  55      54.580  46.463  53.276  1.00  3.14              
ATOM    857  HB1 ASP A  55      55.533  45.941  53.380  1.00  3.14              
ATOM    858  HB2 ASP A  55      54.080  46.454  54.246  1.00  3.14              
ATOM    859  CG  ASP A  55      54.835  47.930  52.884  1.00  3.14              
ATOM    860  OD1 ASP A  55      55.883  48.292  52.307  1.00  3.14              
ATOM    861  OD2 ASP A  55      53.913  48.749  53.103  1.00  3.14              
ATOM    862  C   ASP A  55      53.130  44.384  52.800  1.00  3.14              
ATOM    863  O   ASP A  55      53.838  43.605  53.430  1.00  3.14              
ATOM    864  N   GLN A  56      51.845  44.143  52.535  1.00  2.88              
ATOM    865  H   GLN A  56      51.344  44.876  52.056  1.00  2.88              
ATOM    866  CA  GLN A  56      51.084  42.914  52.730  1.00  2.88              
ATOM    867  HA  GLN A  56      51.767  42.064  52.764  1.00  2.88              
ATOM    868  CB  GLN A  56      50.317  43.043  54.058  1.00  2.88              
ATOM    869  HB1 GLN A  56      49.475  43.717  53.889  1.00  2.88              
ATOM    870  HB2 GLN A  56      50.961  43.494  54.814  1.00  2.88              
ATOM    871  CG  GLN A  56      49.803  41.705  54.618  1.00  2.88              
ATOM    872  HG1 GLN A  56      50.574  41.255  55.244  1.00  2.88              
ATOM    873  HG2 GLN A  56      49.601  41.010  53.805  1.00  2.88              
ATOM    874  CD  GLN A  56      48.527  41.873  55.440  1.00  2.88              
ATOM    875  OE1 GLN A  56      48.277  42.909  56.047  1.00  2.88              
ATOM    876  NE2 GLN A  56      47.682  40.864  55.445  1.00  2.88              
ATOM    877 1HE2 GLN A  56      47.884  40.023  54.941  1.00  2.88              
ATOM    878 2HE2 GLN A  56      46.846  40.883  56.038  1.00  2.88              
ATOM    879  C   GLN A  56      50.111  42.739  51.529  1.00  2.88              
ATOM    880  O   GLN A  56      49.060  42.107  51.636  1.00  2.88              
ATOM    881  N   VAL A  57      50.419  43.321  50.360  1.00  2.62              
ATOM    882  H   VAL A  57      51.241  43.911  50.345  1.00  2.62              
ATOM    883  CA  VAL A  57      50.065  42.660  49.099  1.00  2.62              
ATOM    884  HA  VAL A  57      49.075  42.224  49.216  1.00  2.62              
ATOM    885  CB  VAL A  57      49.979  43.572  47.864  1.00  2.62              
ATOM    886  HB  VAL A  57      49.508  42.991  47.070  1.00  2.62              
ATOM    887  CG1 VAL A  57      49.020  44.722  48.146  1.00  2.62              
ATOM    888 1HG1 VAL A  57      48.789  45.228  47.216  1.00  2.62              
ATOM    889 2HG1 VAL A  57      48.099  44.337  48.575  1.00  2.62              
ATOM    890 3HG1 VAL A  57      49.467  45.407  48.857  1.00  2.62              
ATOM    891  CG2 VAL A  57      51.321  44.063  47.310  1.00  2.62              
ATOM    892 1HG2 VAL A  57      51.628  43.433  46.476  1.00  2.62              
ATOM    893 2HG2 VAL A  57      51.248  45.092  46.960  1.00  2.62              
ATOM    894 3HG2 VAL A  57      52.100  43.991  48.064  1.00  2.62              
ATOM    895  C   VAL A  57      51.036  41.487  48.898  1.00  2.62              
ATOM    896  O   VAL A  57      51.877  41.218  49.757  1.00  2.62              
ATOM    897  N   LEU A  58      50.995  40.829  47.736  1.00  3.03              
ATOM    898  H   LEU A  58      50.276  41.050  47.066  1.00  3.03              
ATOM    899  CA  LEU A  58      52.246  40.309  47.199  1.00  3.03              
ATOM    900  HA  LEU A  58      53.023  40.990  47.551  1.00  3.03              
ATOM    901  CB  LEU A  58      52.618  38.920  47.782  1.00  3.03              
ATOM    902  HB1 LEU A  58      51.866  38.189  47.502  1.00  3.03              
ATOM    903  HB2 LEU A  58      52.615  38.989  48.870  1.00  3.03              
ATOM    904  CG  LEU A  58      53.998  38.392  47.339  1.00  3.03              
ATOM    905  HG  LEU A  58      53.959  38.108  46.288  1.00  3.03              
ATOM    906  CD1 LEU A  58      55.134  39.401  47.519  1.00  3.03              
ATOM    907 1HD1 LEU A  58      56.091  38.924  47.311  1.00  3.03              
ATOM    908 2HD1 LEU A  58      55.016  40.233  46.825  1.00  3.03              
ATOM    909 3HD1 LEU A  58      55.140  39.775  48.544  1.00  3.03              
ATOM    910  CD2 LEU A  58      54.357  37.145  48.144  1.00  3.03              
ATOM    911 1HD2 LEU A  58      55.301  36.733  47.791  1.00  3.03              
ATOM    912 2HD2 LEU A  58      54.445  37.394  49.203  1.00  3.03              
ATOM    913 3HD2 LEU A  58      53.579  36.392  48.021  1.00  3.03              
ATOM    914  C   LEU A  58      52.343  40.409  45.684  1.00  3.03              
ATOM    915  O   LEU A  58      52.768  41.447  45.187  1.00  3.03              
ATOM    916  N   ASP A  59      51.990  39.361  44.947  1.00  2.63              
ATOM    917  H   ASP A  59      51.553  38.559  45.382  1.00  2.63              
ATOM    918  CA  ASP A  59      52.049  39.416  43.486  1.00  2.63              
ATOM    919  HA  ASP A  59      53.018  39.801  43.167  1.00  2.63              
ATOM    920  CB  ASP A  59      51.913  37.970  42.965  1.00  2.63              
ATOM    921  HB1 ASP A  59      51.288  37.402  43.651  1.00  2.63              
ATOM    922  HB2 ASP A  59      52.900  37.504  42.973  1.00  2.63              
ATOM    923  CG  ASP A  59      51.316  37.880  41.564  1.00  2.63              
ATOM    924  OD1 ASP A  59      50.173  37.372  41.461  1.00  2.63              
ATOM    925  OD2 ASP A  59      51.985  38.388  40.634  1.00  2.63              
ATOM    926  C   ASP A  59      50.960  40.352  42.941  1.00  2.63              
ATOM    927  O   ASP A  59      49.895  40.514  43.544  1.00  2.63              
ATOM    928  N   ILE A  60      51.271  40.964  41.799  1.00  2.69              
ATOM    929  H   ILE A  60      52.068  40.590  41.298  1.00  2.69              
ATOM    930  CA  ILE A  60      50.468  41.960  41.099  1.00  2.69              
ATOM    931  HA  ILE A  60      49.427  41.840  41.399  1.00  2.69              
ATOM    932  CB  ILE A  60      50.915  43.418  41.414  1.00  2.69              
ATOM    933  HB  ILE A  60      51.881  43.579  40.933  1.00  2.69              
ATOM    934  CG2 ILE A  60      49.917  44.429  40.809  1.00  2.69              
ATOM    935 1HG2 ILE A  60      50.217  45.443  41.062  1.00  2.69              
ATOM    936 2HG2 ILE A  60      49.903  44.349  39.723  1.00  2.69              
ATOM    937 3HG2 ILE A  60      48.910  44.239  41.180  1.00  2.69              
ATOM    938  CG1 ILE A  60      51.149  43.768  42.901  1.00  2.69              
ATOM    939 1HG1 ILE A  60      51.642  44.739  42.945  1.00  2.69              
ATOM    940 2HG1 ILE A  60      51.842  43.051  43.338  1.00  2.69              
ATOM    941  CD1 ILE A  60      49.896  43.845  43.779  1.00  2.69              
ATOM    942  HD1 ILE A  60      50.186  44.098  44.794  1.00  2.69              
ATOM    943  HD2 ILE A  60      49.218  44.612  43.411  1.00  2.69              
ATOM    944  HD3 ILE A  60      49.389  42.887  43.794  1.00  2.69              
ATOM    945  C   ILE A  60      50.559  41.665  39.600  1.00  2.69              
ATOM    946  O   ILE A  60      51.198  42.394  38.830  1.00  2.69              
ATOM    947  N   VAL A  61      49.995  40.534  39.186  1.00  3.59              
ATOM    948  H   VAL A  61      49.497  39.946  39.843  1.00  3.59              
ATOM    949  CA  VAL A  61      49.987  40.190  37.768  1.00  3.59              
ATOM    950  HA  VAL A  61      51.005  40.324  37.403  1.00  3.59              
ATOM    951  CB  VAL A  61      49.650  38.703  37.540  1.00  3.59              
ATOM    952  HB  VAL A  61      50.377  38.112  38.098  1.00  3.59              
ATOM    953  CG1 VAL A  61      48.258  38.281  38.006  1.00  3.59              
ATOM    954 1HG1 VAL A  61      48.108  37.222  37.800  1.00  3.59              
ATOM    955 2HG1 VAL A  61      48.176  38.426  39.081  1.00  3.59              
ATOM    956 3HG1 VAL A  61      47.496  38.860  37.488  1.00  3.59              
ATOM    957  CG2 VAL A  61      49.807  38.334  36.061  1.00  3.59              
ATOM    958 1HG2 VAL A  61      49.688  37.257  35.943  1.00  3.59              
ATOM    959 2HG2 VAL A  61      49.051  38.837  35.457  1.00  3.59              
ATOM    960 3HG2 VAL A  61      50.800  38.612  35.711  1.00  3.59              
ATOM    961  C   VAL A  61      49.091  41.157  37.000  1.00  3.59              
ATOM    962  O   VAL A  61      47.977  41.463  37.421  1.00  3.59              
ATOM    963  N   LEU A  62      49.569  41.683  35.870  1.00  3.92              
ATOM    964  H   LEU A  62      50.502  41.439  35.585  1.00  3.92              
ATOM    965  CA  LEU A  62      48.749  42.515  34.985  1.00  3.92              
ATOM    966  HA  LEU A  62      48.296  43.307  35.581  1.00  3.92              
ATOM    967  CB  LEU A  62      49.648  43.141  33.894  1.00  3.92              
ATOM    968  HB1 LEU A  62      49.952  42.354  33.202  1.00  3.92              
ATOM    969  HB2 LEU A  62      50.556  43.511  34.372  1.00  3.92              
ATOM    970  CG  LEU A  62      49.056  44.307  33.070  1.00  3.92              
ATOM    971  HG  LEU A  62      49.793  44.566  32.309  1.00  3.92              
ATOM    972  CD1 LEU A  62      47.744  43.987  32.351  1.00  3.92              
ATOM    973 1HD1 LEU A  62      47.512  44.796  31.657  1.00  3.92              
ATOM    974 2HD1 LEU A  62      47.851  43.062  31.784  1.00  3.92              
ATOM    975 3HD1 LEU A  62      46.923  43.893  33.061  1.00  3.92              
ATOM    976  CD2 LEU A  62      48.832  45.546  33.935  1.00  3.92              
ATOM    977 1HD2 LEU A  62      48.528  46.379  33.300  1.00  3.92              
ATOM    978 2HD2 LEU A  62      48.052  45.361  34.668  1.00  3.92              
ATOM    979 3HD2 LEU A  62      49.756  45.818  34.446  1.00  3.92              
ATOM    980  C   LEU A  62      47.611  41.661  34.394  1.00  3.92              
ATOM    981  O   LEU A  62      47.420  40.468  34.628  1.00  3.92              
TER
END
