# Supplementary material for: New insights into the structures and interactions of bacterial Y-family DNA polymerases
Source: Nucleic Acids Res. 2019 Mar 27;47(9):4393–405. doi: 10.1093/nar/gkz198 (PMC6511836; doi:10.1093/nar/gkz198)
Supplement: Supplementary Data [file gkz198_supplemental_files.zip › Supplementary_file_4_bsuYolD_model.pdb]

HEADER protein
METHOD
METHOD    The models are generated by I-TASSER which combines the
METHOD    methods of threading, ab initio modeling and structural
METHOD    refinement. The procedure is fully automated.
METHOD
METHOD    Please cite following articles when you use the I-TASSER server:
METHOD 1. Ambrish Roy, Alper Kucukural, Yang Zhang. I-TASSER: a unified
METHOD    platform for automated protein structure and function prediction.
METHOD    Nature Protocols, vol 5, 725-738 (2010). 
METHOD 2. Yang Zhang. I-TASSER server for protein 3D structure prediction. 
METHOD    BMC Bioinformatics, 9:40 (2008).
METHOD
MODEL  4
REMARK PARENT 5xfr_A 2l8d_A 4hcz_A 2k57_A 3hfo_B 5dy9_A 
ATOM      1  N   ILE A   1      40.691  42.637  48.341  1.00  8.89              
ATOM      2  CA  ILE A   1      41.541  41.595  48.934  1.00  8.89              
ATOM      3  HA  ILE A   1      42.166  42.099  49.670  1.00  8.89              
ATOM      4  CB  ILE A   1      40.658  40.581  49.699  1.00  8.89              
ATOM      5  HB  ILE A   1      39.932  41.162  50.271  1.00  8.89              
ATOM      6  CG2 ILE A   1      39.871  39.672  48.735  1.00  8.89              
ATOM      7 1HG2 ILE A   1      39.128  39.097  49.285  1.00  8.89              
ATOM      8 2HG2 ILE A   1      39.350  40.283  47.998  1.00  8.89              
ATOM      9 3HG2 ILE A   1      40.548  38.989  48.223  1.00  8.89              
ATOM     10  CG1 ILE A   1      41.486  39.771  50.721  1.00  8.89              
ATOM     11 1HG1 ILE A   1      42.108  40.460  51.294  1.00  8.89              
ATOM     12 2HG1 ILE A   1      42.142  39.073  50.202  1.00  8.89              
ATOM     13  CD1 ILE A   1      40.631  38.978  51.717  1.00  8.89              
ATOM     14  HD1 ILE A   1      41.282  38.509  52.455  1.00  8.89              
ATOM     15  HD2 ILE A   1      39.939  39.648  52.229  1.00  8.89              
ATOM     16  HD3 ILE A   1      40.070  38.198  51.202  1.00  8.89              
ATOM     17  C   ILE A   1      42.511  40.945  47.935  1.00  8.89              
ATOM     18  O   ILE A   1      43.411  40.182  48.288  1.00  8.89              
ATOM     19  N   LEU A   2      42.319  41.245  46.654  1.00  7.48              
ATOM     20  H   LEU A   2      41.588  41.915  46.458  1.00  7.48              
ATOM     21  CA  LEU A   2      43.057  40.657  45.545  1.00  7.48              
ATOM     22  HA  LEU A   2      43.199  39.595  45.746  1.00  7.48              
ATOM     23  CB  LEU A   2      42.211  40.776  44.263  1.00  7.48              
ATOM     24  HB1 LEU A   2      42.762  40.327  43.436  1.00  7.48              
ATOM     25  HB2 LEU A   2      42.081  41.834  44.047  1.00  7.48              
ATOM     26  CG  LEU A   2      40.809  40.134  44.342  1.00  7.48              
ATOM     27  HG  LEU A   2      40.230  40.620  45.127  1.00  7.48              
ATOM     28  CD1 LEU A   2      40.072  40.351  43.021  1.00  7.48              
ATOM     29 1HD1 LEU A   2      39.067  39.934  43.086  1.00  7.48              
ATOM     30 2HD1 LEU A   2      39.993  41.420  42.819  1.00  7.48              
ATOM     31 3HD1 LEU A   2      40.612  39.873  42.204  1.00  7.48              
ATOM     32  CD2 LEU A   2      40.848  38.631  44.631  1.00  7.48              
ATOM     33 1HD2 LEU A   2      41.457  38.120  43.884  1.00  7.48              
ATOM     34 2HD2 LEU A   2      41.256  38.453  45.625  1.00  7.48              
ATOM     35 3HD2 LEU A   2      39.835  38.227  44.606  1.00  7.48              
ATOM     36  C   LEU A   2      44.451  41.268  45.403  1.00  7.48              
ATOM     37  O   LEU A   2      44.665  42.233  44.672  1.00  7.48              
ATOM     38  N   VAL A   3      45.380  40.662  46.136  1.00  5.84              
ATOM     39  H   VAL A   3      45.042  40.009  46.833  1.00  5.84              
ATOM     40  CA  VAL A   3      46.821  40.895  46.058  1.00  5.84              
ATOM     41  HA  VAL A   3      46.961  41.966  46.169  1.00  5.84              
ATOM     42  CB  VAL A   3      47.542  40.195  47.240  1.00  5.84              
ATOM     43  HB  VAL A   3      48.612  40.174  47.034  1.00  5.84              
ATOM     44  CG1 VAL A   3      47.342  40.987  48.534  1.00  5.84              
ATOM     45 1HG1 VAL A   3      47.868  40.490  49.348  1.00  5.84              
ATOM     46 2HG1 VAL A   3      47.739  41.995  48.422  1.00  5.84              
ATOM     47 3HG1 VAL A   3      46.283  41.045  48.788  1.00  5.84              
ATOM     48  CG2 VAL A   3      47.068  38.755  47.529  1.00  5.84              
ATOM     49 1HG2 VAL A   3      47.739  38.295  48.256  1.00  5.84              
ATOM     50 2HG2 VAL A   3      46.061  38.761  47.952  1.00  5.84              
ATOM     51 3HG2 VAL A   3      47.063  38.142  46.632  1.00  5.84              
ATOM     52  C   VAL A   3      47.405  40.544  44.676  1.00  5.84              
ATOM     53  O   VAL A   3      47.293  41.319  43.733  1.00  5.84              
ATOM     54  N   SER A   4      48.045  39.387  44.533  1.00  5.39              
ATOM     55  H   SER A   4      48.042  38.755  45.316  1.00  5.39              
ATOM     56  CA  SER A   4      49.085  39.138  43.531  1.00  5.39              
ATOM     57  HA  SER A   4      49.989  39.647  43.869  1.00  5.39              
ATOM     58  CB  SER A   4      49.391  37.633  43.502  1.00  5.39              
ATOM     59  HB1 SER A   4      49.553  37.296  42.477  1.00  5.39              
ATOM     60  HB2 SER A   4      48.562  37.064  43.925  1.00  5.39              
ATOM     61  OG  SER A   4      50.565  37.388  44.235  1.00  5.39              
ATOM     62  HG  SER A   4      51.280  37.662  43.598  1.00  5.39              
ATOM     63  C   SER A   4      48.862  39.631  42.109  1.00  5.39              
ATOM     64  O   SER A   4      49.581  40.532  41.742  1.00  5.39              
ATOM     65  N   GLU A   5      47.902  39.150  41.305  1.00  5.27              
ATOM     66  H   GLU A   5      47.306  38.411  41.635  1.00  5.27              
ATOM     67  CA  GLU A   5      47.785  39.609  39.898  1.00  5.27              
ATOM     68  HA  GLU A   5      48.647  39.256  39.330  1.00  5.27              
ATOM     69  CB  GLU A   5      46.491  39.042  39.264  1.00  5.27              
ATOM     70  HB1 GLU A   5      45.638  39.287  39.900  1.00  5.27              
ATOM     71  HB2 GLU A   5      46.582  37.955  39.260  1.00  5.27              
ATOM     72  CG  GLU A   5      46.176  39.489  37.813  1.00  5.27              
ATOM     73  HG1 GLU A   5      45.415  38.810  37.420  1.00  5.27              
ATOM     74  HG2 GLU A   5      47.075  39.342  37.211  1.00  5.27              
ATOM     75  CD  GLU A   5      45.654  40.936  37.629  1.00  5.27              
ATOM     76  OE1 GLU A   5      44.815  41.432  38.419  1.00  5.27              
ATOM     77  OE2 GLU A   5      46.089  41.629  36.682  1.00  5.27              
ATOM     78  C   GLU A   5      47.759  41.132  39.781  1.00  5.27              
ATOM     79  O   GLU A   5      48.517  41.747  39.026  1.00  5.27              
ATOM     80  N   ALA A   6      46.893  41.736  40.585  1.00  5.60              
ATOM     81  H   ALA A   6      46.363  41.184  41.241  1.00  5.60              
ATOM     82  CA  ALA A   6      46.664  43.160  40.552  1.00  5.60              
ATOM     83  HA  ALA A   6      46.674  43.448  39.509  1.00  5.60              
ATOM     84  CB  ALA A   6      45.276  43.422  41.156  1.00  5.60              
ATOM     85  HB1 ALA A   6      44.991  44.457  40.993  1.00  5.60              
ATOM     86  HB2 ALA A   6      44.534  42.776  40.686  1.00  5.60              
ATOM     87  HB3 ALA A   6      45.297  43.217  42.228  1.00  5.60              
ATOM     88  C   ALA A   6      47.762  43.966  41.248  1.00  5.60              
ATOM     89  O   ALA A   6      47.746  45.190  41.173  1.00  5.60              
ATOM     90  N   LEU A   7      48.697  43.275  41.901  1.00  5.46              
ATOM     91  H   LEU A   7      48.574  42.271  41.962  1.00  5.46              
ATOM     92  CA  LEU A   7      49.866  43.822  42.570  1.00  5.46              
ATOM     93  HA  LEU A   7      49.822  44.907  42.485  1.00  5.46              
ATOM     94  CB  LEU A   7      49.788  43.468  44.063  1.00  5.46              
ATOM     95  HB1 LEU A   7      50.778  43.604  44.477  1.00  5.46              
ATOM     96  HB2 LEU A   7      49.548  42.412  44.161  1.00  5.46              
ATOM     97  CG  LEU A   7      48.852  44.329  44.943  1.00  5.46              
ATOM     98  HG  LEU A   7      49.304  45.312  45.027  1.00  5.46              
ATOM     99  CD1 LEU A   7      47.413  44.566  44.487  1.00  5.46              
ATOM    100 1HD1 LEU A   7      46.836  45.055  45.264  1.00  5.46              
ATOM    101 2HD1 LEU A   7      47.408  45.217  43.620  1.00  5.46              
ATOM    102 3HD1 LEU A   7      46.924  43.632  44.235  1.00  5.46              
ATOM    103  CD2 LEU A   7      48.858  43.761  46.356  1.00  5.46              
ATOM    104 1HD2 LEU A   7      47.960  44.044  46.904  1.00  5.46              
ATOM    105 2HD2 LEU A   7      48.963  42.680  46.348  1.00  5.46              
ATOM    106 3HD2 LEU A   7      49.719  44.175  46.857  1.00  5.46              
ATOM    107  C   LEU A   7      51.203  43.437  41.903  1.00  5.46              
ATOM    108  O   LEU A   7      52.268  43.833  42.370  1.00  5.46              
ATOM    109  N   GLU A   8      51.129  42.732  40.777  1.00  5.60              
ATOM    110  H   GLU A   8      50.223  42.330  40.572  1.00  5.60              
ATOM    111  CA  GLU A   8      52.230  42.291  39.929  1.00  5.60              
ATOM    112  HA  GLU A   8      53.168  42.641  40.363  1.00  5.60              
ATOM    113  CB  GLU A   8      52.309  40.747  39.879  1.00  5.60              
ATOM    114  HB1 GLU A   8      52.963  40.448  39.059  1.00  5.60              
ATOM    115  HB2 GLU A   8      51.317  40.334  39.697  1.00  5.60              
ATOM    116  CG  GLU A   8      52.891  40.195  41.201  1.00  5.60              
ATOM    117  HG1 GLU A   8      52.384  40.673  42.042  1.00  5.60              
ATOM    118  HG2 GLU A   8      53.943  40.483  41.263  1.00  5.60              
ATOM    119  CD  GLU A   8      52.774  38.667  41.367  1.00  5.60              
ATOM    120  OE1 GLU A   8      53.505  37.919  40.679  1.00  5.60              
ATOM    121  OE2 GLU A   8      51.983  38.237  42.242  1.00  5.60              
ATOM    122  C   GLU A   8      52.132  43.004  38.572  1.00  5.60              
ATOM    123  O   GLU A   8      53.143  43.447  38.029  1.00  5.60              
ATOM    124  N   PHE A   9      50.917  43.330  38.118  1.00  5.60              
ATOM    125  H   PHE A   9      50.110  42.905  38.561  1.00  5.60              
ATOM    126  CA  PHE A   9      50.703  44.485  37.242  1.00  5.60              
ATOM    127  HA  PHE A   9      51.521  44.539  36.522  1.00  5.60              
ATOM    128  CB  PHE A   9      49.398  44.300  36.451  1.00  5.60              
ATOM    129  HB1 PHE A   9      49.099  45.268  36.046  1.00  5.60              
ATOM    130  HB2 PHE A   9      48.605  43.973  37.127  1.00  5.60              
ATOM    131  CG  PHE A   9      49.509  43.334  35.287  1.00  5.60              
ATOM    132  CD1 PHE A   9      49.143  41.984  35.442  1.00  5.60              
ATOM    133  HD1 PHE A   9      48.778  41.628  36.394  1.00  5.60              
ATOM    134  CE1 PHE A   9      49.242  41.096  34.354  1.00  5.60              
ATOM    135  HE1 PHE A   9      48.955  40.063  34.484  1.00  5.60              
ATOM    136  CZ  PHE A   9      49.712  41.553  33.111  1.00  5.60              
ATOM    137  HZ  PHE A   9      49.791  40.868  32.279  1.00  5.60              
ATOM    138  CE2 PHE A   9      50.079  42.902  32.952  1.00  5.60              
ATOM    139  HE2 PHE A   9      50.441  43.254  31.997  1.00  5.60              
ATOM    140  CD2 PHE A   9      49.975  43.790  34.038  1.00  5.60              
ATOM    141  HD2 PHE A   9      50.256  44.826  33.911  1.00  5.60              
ATOM    142  C   PHE A   9      50.659  45.810  38.021  1.00  5.60              
ATOM    143  O   PHE A   9      49.738  46.056  38.799  1.00  5.60              
ATOM    144  N   ASN A  10      51.600  46.716  37.724  1.00  4.73              
ATOM    145  H   ASN A  10      52.373  46.385  37.162  1.00  4.73              
ATOM    146  CA  ASN A  10      51.735  48.074  38.287  1.00  4.73              
ATOM    147  HA  ASN A  10      51.674  47.979  39.372  1.00  4.73              
ATOM    148  CB  ASN A  10      53.133  48.616  37.928  1.00  4.73              
ATOM    149  HB1 ASN A  10      53.295  49.562  38.443  1.00  4.73              
ATOM    150  HB2 ASN A  10      53.190  48.797  36.855  1.00  4.73              
ATOM    151  CG  ASN A  10      54.252  47.674  38.312  1.00  4.73              
ATOM    152  OD1 ASN A  10      54.825  47.021  37.461  1.00  4.73              
ATOM    153  ND2 ASN A  10      54.550  47.567  39.587  1.00  4.73              
ATOM    154 1HD2 ASN A  10      54.018  48.100  40.261  1.00  4.73              
ATOM    155 2HD2 ASN A  10      55.298  46.938  39.848  1.00  4.73              
ATOM    156  C   ASN A  10      50.639  49.093  37.884  1.00  4.73              
ATOM    157  O   ASN A  10      50.914  50.259  37.561  1.00  4.73              
ATOM    158  N   LYS A  11      49.386  48.650  37.846  1.00  4.61              
ATOM    159  H   LYS A  11      49.214  47.712  38.197  1.00  4.61              
ATOM    160  CA  LYS A  11      48.236  49.515  37.606  1.00  4.61              
ATOM    161  HA  LYS A  11      48.487  50.171  36.773  1.00  4.61              
ATOM    162  CB  LYS A  11      47.039  48.667  37.121  1.00  4.61              
ATOM    163  HB1 LYS A  11      47.354  48.202  36.185  1.00  4.61              
ATOM    164  HB2 LYS A  11      46.204  49.326  36.876  1.00  4.61              
ATOM    165  CG  LYS A  11      46.526  47.562  38.066  1.00  4.61              
ATOM    166  HG1 LYS A  11      45.760  47.976  38.721  1.00  4.61              
ATOM    167  HG2 LYS A  11      47.339  47.182  38.685  1.00  4.61              
ATOM    168  CD  LYS A  11      45.940  46.392  37.255  1.00  4.61              
ATOM    169  HD1 LYS A  11      46.731  45.967  36.636  1.00  4.61              
ATOM    170  HD2 LYS A  11      45.139  46.757  36.611  1.00  4.61              
ATOM    171  CE  LYS A  11      45.392  45.303  38.183  1.00  4.61              
ATOM    172  HE1 LYS A  11      44.463  45.664  38.632  1.00  4.61              
ATOM    173  HE2 LYS A  11      46.119  45.165  38.986  1.00  4.61              
ATOM    174  NZ  LYS A  11      45.157  44.014  37.473  1.00  4.61              
ATOM    175  HZ1 LYS A  11      44.497  44.084  36.716  1.00  4.61              
ATOM    176  HZ2 LYS A  11      46.000  43.582  37.092  1.00  4.61              
ATOM    177  HZ3 LYS A  11      44.836  43.249  38.078  1.00  4.61              
ATOM    178  C   LYS A  11      47.938  50.459  38.766  1.00  4.61              
ATOM    179  O   LYS A  11      48.500  50.355  39.854  1.00  4.61              
ATOM    180  N   GLU A  12      47.054  51.411  38.521  1.00  4.19              
ATOM    181  H   GLU A  12      46.775  51.587  37.560  1.00  4.19              
ATOM    182  CA  GLU A  12      46.304  52.116  39.548  1.00  4.19              
ATOM    183  HA  GLU A  12      46.986  52.626  40.229  1.00  4.19              
ATOM    184  CB  GLU A  12      45.351  53.145  38.906  1.00  4.19              
ATOM    185  HB1 GLU A  12      44.695  53.512  39.697  1.00  4.19              
ATOM    186  HB2 GLU A  12      44.725  52.650  38.164  1.00  4.19              
ATOM    187  CG  GLU A  12      46.007  54.376  38.266  1.00  4.19              
ATOM    188  HG1 GLU A  12      46.847  54.696  38.887  1.00  4.19              
ATOM    189  HG2 GLU A  12      45.269  55.181  38.276  1.00  4.19              
ATOM    190  CD  GLU A  12      46.482  54.182  36.817  1.00  4.19              
ATOM    191  OE1 GLU A  12      46.703  55.208  36.142  1.00  4.19              
ATOM    192  OE2 GLU A  12      46.833  53.048  36.412  1.00  4.19              
ATOM    193  C   GLU A  12      45.447  51.106  40.319  1.00  4.19              
ATOM    194  O   GLU A  12      44.689  50.310  39.755  1.00  4.19              
ATOM    195  N   LEU A  13      45.534  51.195  41.635  1.00  3.71              
ATOM    196  H   LEU A  13      46.120  51.937  42.016  1.00  3.71              
ATOM    197  CA  LEU A  13      44.708  50.488  42.592  1.00  3.71              
ATOM    198  HA  LEU A  13      43.887  49.975  42.093  1.00  3.71              
ATOM    199  CB  LEU A  13      45.533  49.492  43.435  1.00  3.71              
ATOM    200  HB1 LEU A  13      44.919  49.172  44.277  1.00  3.71              
ATOM    201  HB2 LEU A  13      46.389  50.020  43.857  1.00  3.71              
ATOM    202  CG  LEU A  13      46.033  48.210  42.760  1.00  3.71              
ATOM    203  HG  LEU A  13      46.484  47.593  43.534  1.00  3.71              
ATOM    204  CD1 LEU A  13      44.901  47.408  42.130  1.00  3.71              
ATOM    205 1HD1 LEU A  13      45.318  46.475  41.760  1.00  3.71              
ATOM    206 2HD1 LEU A  13      44.152  47.191  42.891  1.00  3.71              
ATOM    207 3HD1 LEU A  13      44.460  47.956  41.297  1.00  3.71              
ATOM    208  CD2 LEU A  13      47.107  48.482  41.721  1.00  3.71              
ATOM    209 1HD2 LEU A  13      46.649  48.776  40.782  1.00  3.71              
ATOM    210 2HD2 LEU A  13      47.770  49.272  42.063  1.00  3.71              
ATOM    211 3HD2 LEU A  13      47.693  47.585  41.544  1.00  3.71              
ATOM    212  C   LEU A  13      44.118  51.528  43.539  1.00  3.71              
ATOM    213  O   LEU A  13      44.676  52.610  43.768  1.00  3.71              
ATOM    214  N   GLN A  14      43.019  51.148  44.175  1.00  3.69              
ATOM    215  H   GLN A  14      42.600  50.248  43.956  1.00  3.69              
ATOM    216  CA  GLN A  14      42.403  51.950  45.211  1.00  3.69              
ATOM    217  HA  GLN A  14      43.082  52.744  45.523  1.00  3.69              
ATOM    218  CB  GLN A  14      41.131  52.637  44.692  1.00  3.69              
ATOM    219  HB1 GLN A  14      40.623  53.108  45.535  1.00  3.69              
ATOM    220  HB2 GLN A  14      40.464  51.904  44.243  1.00  3.69              
ATOM    221  CG  GLN A  14      41.449  53.714  43.648  1.00  3.69              
ATOM    222  HG1 GLN A  14      41.767  53.248  42.716  1.00  3.69              
ATOM    223  HG2 GLN A  14      42.262  54.334  44.017  1.00  3.69              
ATOM    224  CD  GLN A  14      40.238  54.591  43.369  1.00  3.69              
ATOM    225  OE1 GLN A  14      39.239  54.160  42.822  1.00  3.69              
ATOM    226  NE2 GLN A  14      40.263  55.847  43.759  1.00  3.69              
ATOM    227 1HE2 GLN A  14      41.085  56.227  44.222  1.00  3.69              
ATOM    228 2HE2 GLN A  14      39.441  56.392  43.568  1.00  3.69              
ATOM    229  C   GLN A  14      42.162  51.106  46.458  1.00  3.69              
ATOM    230  O   GLN A  14      41.146  50.431  46.614  1.00  3.69              
ATOM    231  N   PHE A  15      43.147  51.108  47.348  1.00  3.55              
ATOM    232  H   PHE A  15      43.895  51.785  47.261  1.00  3.55              
ATOM    233  CA  PHE A  15      43.099  50.314  48.561  1.00  3.55              
ATOM    234  HA  PHE A  15      42.693  49.331  48.319  1.00  3.55              
ATOM    235  CB  PHE A  15      44.526  50.121  49.087  1.00  3.55              
ATOM    236  HB1 PHE A  15      44.484  49.557  50.018  1.00  3.55              
ATOM    237  HB2 PHE A  15      44.972  51.094  49.300  1.00  3.55              
ATOM    238  CG  PHE A  15      45.403  49.347  48.126  1.00  3.55              
ATOM    239  CD1 PHE A  15      46.458  49.980  47.438  1.00  3.55              
ATOM    240  HD1 PHE A  15      46.659  51.029  47.602  1.00  3.55              
ATOM    241  CE1 PHE A  15      47.244  49.247  46.532  1.00  3.55              
ATOM    242  HE1 PHE A  15      48.054  49.727  46.000  1.00  3.55              
ATOM    243  CZ  PHE A  15      46.969  47.886  46.314  1.00  3.55              
ATOM    244  HZ  PHE A  15      47.565  47.311  45.626  1.00  3.55              
ATOM    245  CE2 PHE A  15      45.902  47.263  46.975  1.00  3.55              
ATOM    246  HE2 PHE A  15      45.676  46.226  46.775  1.00  3.55              
ATOM    247  CD2 PHE A  15      45.125  47.990  47.888  1.00  3.55              
ATOM    248  HD2 PHE A  15      44.303  47.505  48.396  1.00  3.55              
ATOM    249  C   PHE A  15      42.198  50.952  49.619  1.00  3.55              
ATOM    250  O   PHE A  15      42.247  52.156  49.875  1.00  3.55              
ATOM    251  N   LYS A  16      41.405  50.113  50.287  1.00  3.59              
ATOM    252  H   LYS A  16      41.476  49.116  50.091  1.00  3.59              
ATOM    253  CA  LYS A  16      40.498  50.525  51.355  1.00  3.59              
ATOM    254  HA  LYS A  16      40.670  51.578  51.570  1.00  3.59              
ATOM    255  CB  LYS A  16      39.028  50.334  50.919  1.00  3.59              
ATOM    256  HB1 LYS A  16      38.853  49.272  50.745  1.00  3.59              
ATOM    257  HB2 LYS A  16      38.856  50.863  49.980  1.00  3.59              
ATOM    258  CG  LYS A  16      38.002  50.817  51.963  1.00  3.59              
ATOM    259  HG1 LYS A  16      38.239  50.371  52.930  1.00  3.59              
ATOM    260  HG2 LYS A  16      37.009  50.473  51.672  1.00  3.59              
ATOM    261  CD  LYS A  16      37.969  52.346  52.095  1.00  3.59              
ATOM    262  HD1 LYS A  16      37.415  52.775  51.258  1.00  3.59              
ATOM    263  HD2 LYS A  16      38.984  52.727  52.042  1.00  3.59              
ATOM    264  CE  LYS A  16      37.346  52.801  53.420  1.00  3.59              
ATOM    265  HE1 LYS A  16      37.520  52.031  54.174  1.00  3.59              
ATOM    266  HE2 LYS A  16      36.267  52.921  53.291  1.00  3.59              
ATOM    267  NZ  LYS A  16      37.966  54.071  53.866  1.00  3.59              
ATOM    268  HZ1 LYS A  16      37.695  54.348  54.804  1.00  3.59              
ATOM    269  HZ2 LYS A  16      38.977  53.955  53.917  1.00  3.59              
ATOM    270  HZ3 LYS A  16      37.776  54.815  53.194  1.00  3.59              
ATOM    271  C   LYS A  16      40.841  49.741  52.615  1.00  3.59              
ATOM    272  O   LYS A  16      40.504  48.567  52.769  1.00  3.59              
ATOM    273  N   LEU A  17      41.594  50.388  53.491  1.00  3.85              
ATOM    274  H   LEU A  17      41.748  51.383  53.375  1.00  3.85              
ATOM    275  CA  LEU A  17      42.305  49.720  54.574  1.00  3.85              
ATOM    276  HA  LEU A  17      41.660  48.941  54.983  1.00  3.85              
ATOM    277  CB  LEU A  17      43.600  49.053  54.050  1.00  3.85              
ATOM    278  HB1 LEU A  17      43.311  48.447  53.192  1.00  3.85              
ATOM    279  HB2 LEU A  17      43.944  48.354  54.812  1.00  3.85              
ATOM    280  CG  LEU A  17      44.829  49.885  53.599  1.00  3.85              
ATOM    281  HG  LEU A  17      45.447  49.193  53.032  1.00  3.85              
ATOM    282  CD1 LEU A  17      44.531  51.058  52.667  1.00  3.85              
ATOM    283 1HD1 LEU A  17      44.065  51.881  53.207  1.00  3.85              
ATOM    284 2HD1 LEU A  17      45.459  51.422  52.225  1.00  3.85              
ATOM    285 3HD1 LEU A  17      43.866  50.736  51.874  1.00  3.85              
ATOM    286  CD2 LEU A  17      45.706  50.401  54.741  1.00  3.85              
ATOM    287 1HD2 LEU A  17      46.636  50.788  54.331  1.00  3.85              
ATOM    288 2HD2 LEU A  17      45.229  51.224  55.263  1.00  3.85              
ATOM    289 3HD2 LEU A  17      45.932  49.594  55.438  1.00  3.85              
ATOM    290  C   LEU A  17      42.582  50.743  55.690  1.00  3.85              
ATOM    291  O   LEU A  17      42.894  51.890  55.401  1.00  3.85              
ATOM    292  N   PHE A  18      42.544  50.336  56.959  1.00  4.56              
ATOM    293  H   PHE A  18      42.172  49.417  57.138  1.00  4.56              
ATOM    294  CA  PHE A  18      43.596  50.779  57.879  1.00  4.56              
ATOM    295  HA  PHE A  18      44.520  50.762  57.301  1.00  4.56              
ATOM    296  CB  PHE A  18      43.508  52.226  58.405  1.00  4.56              
ATOM    297  HB1 PHE A  18      42.659  52.354  59.063  1.00  4.56              
ATOM    298  HB2 PHE A  18      43.388  52.907  57.573  1.00  4.56              
ATOM    299  CG  PHE A  18      44.779  52.646  59.127  1.00  4.56              
ATOM    300  CD1 PHE A  18      45.922  52.990  58.381  1.00  4.56              
ATOM    301  HD1 PHE A  18      45.879  53.005  57.301  1.00  4.56              
ATOM    302  CE1 PHE A  18      47.127  53.299  59.037  1.00  4.56              
ATOM    303  HE1 PHE A  18      48.002  53.560  58.459  1.00  4.56              
ATOM    304  CZ  PHE A  18      47.197  53.266  60.441  1.00  4.56              
ATOM    305  HZ  PHE A  18      48.127  53.496  60.944  1.00  4.56              
ATOM    306  CE2 PHE A  18      46.056  52.932  61.190  1.00  4.56              
ATOM    307  HE2 PHE A  18      46.106  52.902  62.271  1.00  4.56              
ATOM    308  CD2 PHE A  18      44.852  52.628  60.532  1.00  4.56              
ATOM    309  HD2 PHE A  18      43.990  52.350  61.114  1.00  4.56              
ATOM    310  C   PHE A  18      43.865  49.770  58.974  1.00  4.56              
ATOM    311  O   PHE A  18      44.670  48.873  58.755  1.00  4.56              
ATOM    312  N   HIS A  19      43.202  49.898  60.119  1.00  4.78              
ATOM    313  H   HIS A  19      42.507  50.633  60.213  1.00  4.78              
ATOM    314  CA  HIS A  19      43.422  49.033  61.266  1.00  4.78              
ATOM    315  HA  HIS A  19      43.491  48.000  60.919  1.00  4.78              
ATOM    316  CB  HIS A  19      44.738  49.395  61.974  1.00  4.78              
ATOM    317  HB1 HIS A  19      44.683  50.419  62.342  1.00  4.78              
ATOM    318  HB2 HIS A  19      45.566  49.329  61.269  1.00  4.78              
ATOM    319  CG  HIS A  19      45.042  48.490  63.139  1.00  4.78              
ATOM    320  ND1 HIS A  19      45.199  48.909  64.459  1.00  4.78              
ATOM    321  CE1 HIS A  19      45.397  47.795  65.179  1.00  4.78              
ATOM    322  HE1 HIS A  19      45.543  47.776  66.251  1.00  4.78              
ATOM    323  NE2 HIS A  19      45.353  46.710  64.386  1.00  4.78              
ATOM    324  HE2 HIS A  19      45.421  45.754  64.709  1.00  4.78              
ATOM    325  CD2 HIS A  19      45.137  47.129  63.091  1.00  4.78              
ATOM    326  HD2 HIS A  19      45.035  46.511  62.209  1.00  4.78              
ATOM    327  C   HIS A  19      42.245  49.163  62.240  1.00  4.78              
ATOM    328  O   HIS A  19      41.890  50.262  62.664  1.00  4.78              
ATOM    329  N   ASN A  20      41.667  48.017  62.597  1.00  5.49              
ATOM    330  H   ASN A  20      42.032  47.192  62.150  1.00  5.49              
ATOM    331  CA  ASN A  20      40.786  47.761  63.741  1.00  5.49              
ATOM    332  HA  ASN A  20      40.416  46.745  63.597  1.00  5.49              
ATOM    333  CB  ASN A  20      41.662  47.734  65.014  1.00  5.49              
ATOM    334  HB1 ASN A  20      41.567  48.677  65.551  1.00  5.49              
ATOM    335  HB2 ASN A  20      42.708  47.623  64.742  1.00  5.49              
ATOM    336  CG  ASN A  20      41.345  46.586  65.957  1.00  5.49              
ATOM    337  OD1 ASN A  20      42.130  45.669  66.114  1.00  5.49              
ATOM    338  ND2 ASN A  20      40.201  46.576  66.600  1.00  5.49              
ATOM    339 1HD2 ASN A  20      39.500  47.276  66.385  1.00  5.49              
ATOM    340 2HD2 ASN A  20      40.026  45.799  67.209  1.00  5.49              
ATOM    341  C   ASN A  20      39.506  48.598  63.974  1.00  5.49              
ATOM    342  O   ASN A  20      38.759  48.291  64.900  1.00  5.49              
ATOM    343  N   GLY A  21      39.237  49.640  63.198  1.00  5.42              
ATOM    344  H   GLY A  21      39.922  49.878  62.490  1.00  5.42              
ATOM    345  CA  GLY A  21      38.134  50.582  63.429  1.00  5.42              
ATOM    346  HA1 GLY A  21      38.021  50.763  64.498  1.00  5.42              
ATOM    347  HA2 GLY A  21      37.206  50.168  63.036  1.00  5.42              
ATOM    348  C   GLY A  21      38.413  51.915  62.743  1.00  5.42              
ATOM    349  O   GLY A  21      37.524  52.511  62.140  1.00  5.42              
ATOM    350  N   PHE A  22      39.683  52.328  62.730  1.00  4.69              
ATOM    351  H   PHE A  22      40.384  51.750  63.178  1.00  4.69              
ATOM    352  CA  PHE A  22      40.162  53.318  61.776  1.00  4.69              
ATOM    353  HA  PHE A  22      39.477  54.167  61.755  1.00  4.69              
ATOM    354  CB  PHE A  22      41.553  53.800  62.200  1.00  4.69              
ATOM    355  HB1 PHE A  22      41.908  54.541  61.483  1.00  4.69              
ATOM    356  HB2 PHE A  22      42.232  52.951  62.164  1.00  4.69              
ATOM    357  CG  PHE A  22      41.612  54.397  63.591  1.00  4.69              
ATOM    358  CD1 PHE A  22      41.134  55.700  63.821  1.00  4.69              
ATOM    359  HD1 PHE A  22      40.732  56.284  63.006  1.00  4.69              
ATOM    360  CE1 PHE A  22      41.174  56.245  65.117  1.00  4.69              
ATOM    361  HE1 PHE A  22      40.805  57.244  65.293  1.00  4.69              
ATOM    362  CZ  PHE A  22      41.692  55.490  66.183  1.00  4.69              
ATOM    363  HZ  PHE A  22      41.722  55.909  67.179  1.00  4.69              
ATOM    364  CE2 PHE A  22      42.173  54.188  65.955  1.00  4.69              
ATOM    365  HE2 PHE A  22      42.575  53.608  66.775  1.00  4.69              
ATOM    366  CD2 PHE A  22      42.134  53.642  64.660  1.00  4.69              
ATOM    367  HD2 PHE A  22      42.503  52.640  64.489  1.00  4.69              
ATOM    368  C   PHE A  22      40.221  52.670  60.386  1.00  4.69              
ATOM    369  O   PHE A  22      40.686  51.534  60.243  1.00  4.69              
ATOM    370  N   VAL A  23      39.772  53.382  59.349  1.00  4.52              
ATOM    371  H   VAL A  23      39.377  54.296  59.511  1.00  4.52              
ATOM    372  CA  VAL A  23      39.760  52.837  57.986  1.00  4.52              
ATOM    373  HA  VAL A  23      40.625  52.181  57.907  1.00  4.52              
ATOM    374  CB  VAL A  23      38.547  51.903  57.759  1.00  4.52              
ATOM    375  HB  VAL A  23      38.531  51.189  58.583  1.00  4.52              
ATOM    376  CG1 VAL A  23      37.165  52.569  57.747  1.00  4.52              
ATOM    377 1HG1 VAL A  23      36.394  51.799  57.778  1.00  4.52              
ATOM    378 2HG1 VAL A  23      37.053  53.199  58.630  1.00  4.52              
ATOM    379 3HG1 VAL A  23      37.023  53.170  56.852  1.00  4.52              
ATOM    380  CG2 VAL A  23      38.745  51.071  56.486  1.00  4.52              
ATOM    381 1HG2 VAL A  23      37.876  50.433  56.323  1.00  4.52              
ATOM    382 2HG2 VAL A  23      38.894  51.721  55.627  1.00  4.52              
ATOM    383 3HG2 VAL A  23      39.622  50.436  56.601  1.00  4.52              
ATOM    384  C   VAL A  23      39.975  53.892  56.895  1.00  4.52              
ATOM    385  O   VAL A  23      39.043  54.511  56.387  1.00  4.52              
ATOM    386  N   GLU A  24      41.242  54.078  56.532  1.00  3.79              
ATOM    387  H   GLU A  24      41.943  53.466  56.921  1.00  3.79              
ATOM    388  CA  GLU A  24      41.703  54.906  55.412  1.00  3.79              
ATOM    389  HA  GLU A  24      41.131  55.835  55.458  1.00  3.79              
ATOM    390  CB  GLU A  24      43.200  55.262  55.606  1.00  3.79              
ATOM    391  HB1 GLU A  24      43.806  54.740  54.864  1.00  3.79              
ATOM    392  HB2 GLU A  24      43.538  54.930  56.587  1.00  3.79              
ATOM    393  CG  GLU A  24      43.475  56.776  55.529  1.00  3.79              
ATOM    394  HG1 GLU A  24      44.551  56.947  55.599  1.00  3.79              
ATOM    395  HG2 GLU A  24      42.998  57.266  56.380  1.00  3.79              
ATOM    396  CD  GLU A  24      42.935  57.360  54.223  1.00  3.79              
ATOM    397  OE1 GLU A  24      43.567  57.097  53.177  1.00  3.79              
ATOM    398  OE2 GLU A  24      41.773  57.815  54.224  1.00  3.79              
ATOM    399  C   GLU A  24      41.397  54.274  54.025  1.00  3.79              
ATOM    400  O   GLU A  24      40.679  53.269  53.904  1.00  3.79              
ATOM    401  N   ASN A  25      41.847  54.915  52.943  1.00  3.57              
ATOM    402  H   ASN A  25      42.483  55.701  53.084  1.00  3.57              
ATOM    403  CA  ASN A  25      41.179  54.937  51.645  1.00  3.57              
ATOM    404  HA  ASN A  25      40.698  53.976  51.476  1.00  3.57              
ATOM    405  CB  ASN A  25      40.120  56.063  51.731  1.00  3.57              
ATOM    406  HB1 ASN A  25      40.558  57.004  51.394  1.00  3.57              
ATOM    407  HB2 ASN A  25      39.808  56.226  52.763  1.00  3.57              
ATOM    408  CG  ASN A  25      38.876  55.769  50.924  1.00  3.57              
ATOM    409  OD1 ASN A  25      37.830  55.459  51.476  1.00  3.57              
ATOM    410  ND2 ASN A  25      38.959  55.787  49.619  1.00  3.57              
ATOM    411 1HD2 ASN A  25      39.873  55.959  49.208  1.00  3.57              
ATOM    412 2HD2 ASN A  25      38.137  55.606  49.076  1.00  3.57              
ATOM    413  C   ASN A  25      42.144  55.159  50.454  1.00  3.57              
ATOM    414  O   ASN A  25      41.742  55.685  49.408  1.00  3.57              
ATOM    415  N   VAL A  26      43.428  54.844  50.630  1.00  3.42              
ATOM    416  H   VAL A  26      43.673  54.369  51.481  1.00  3.42              
ATOM    417  CA  VAL A  26      44.527  55.348  49.795  1.00  3.42              
ATOM    418  HA  VAL A  26      44.479  56.437  49.838  1.00  3.42              
ATOM    419  CB  VAL A  26      45.902  54.931  50.370  1.00  3.42              
ATOM    420  HB  VAL A  26      46.036  53.857  50.230  1.00  3.42              
ATOM    421  CG1 VAL A  26      47.049  55.660  49.650  1.00  3.42              
ATOM    422 1HG1 VAL A  26      48.007  55.365  50.080  1.00  3.42              
ATOM    423 2HG1 VAL A  26      47.072  55.404  48.592  1.00  3.42              
ATOM    424 3HG1 VAL A  26      46.936  56.739  49.758  1.00  3.42              
ATOM    425  CG2 VAL A  26      46.053  55.227  51.870  1.00  3.42              
ATOM    426 1HG2 VAL A  26      47.059  54.971  52.203  1.00  3.42              
ATOM    427 2HG2 VAL A  26      45.869  56.286  52.063  1.00  3.42              
ATOM    428 3HG2 VAL A  26      45.345  54.640  52.454  1.00  3.42              
ATOM    429  C   VAL A  26      44.454  54.917  48.324  1.00  3.42              
ATOM    430  O   VAL A  26      44.425  53.729  47.996  1.00  3.42              
ATOM    431  N   THR A  27      44.529  55.894  47.417  1.00  3.28              
ATOM    432  H   THR A  27      44.638  56.837  47.759  1.00  3.28              
ATOM    433  CA  THR A  27      44.719  55.650  45.977  1.00  3.28              
ATOM    434  HA  THR A  27      44.305  54.680  45.705  1.00  3.28              
ATOM    435  CB  THR A  27      43.989  56.722  45.152  1.00  3.28              
ATOM    436  HB  THR A  27      44.322  57.711  45.473  1.00  3.28              
ATOM    437  CG2 THR A  27      44.202  56.605  43.641  1.00  3.28              
ATOM    438 1HG2 THR A  27      44.025  55.583  43.307  1.00  3.28              
ATOM    439 2HG2 THR A  27      43.524  57.281  43.120  1.00  3.28              
ATOM    440 3HG2 THR A  27      45.224  56.887  43.387  1.00  3.28              
ATOM    441  OG1 THR A  27      42.599  56.622  45.381  1.00  3.28              
ATOM    442  HG1 THR A  27      42.468  56.669  46.335  1.00  3.28              
ATOM    443  C   THR A  27      46.193  55.663  45.618  1.00  3.28              
ATOM    444  O   THR A  27      46.918  56.596  45.968  1.00  3.28              
ATOM    445  N   GLY A  28      46.616  54.639  44.880  1.00  3.21              
ATOM    446  H   GLY A  28      45.964  53.928  44.554  1.00  3.21              
ATOM    447  CA  GLY A  28      48.021  54.483  44.561  1.00  3.21              
ATOM    448  HA1 GLY A  28      48.526  54.037  45.411  1.00  3.21              
ATOM    449  HA2 GLY A  28      48.449  55.468  44.382  1.00  3.21              
ATOM    450  C   GLY A  28      48.290  53.660  43.314  1.00  3.21              
ATOM    451  O   GLY A  28      47.395  53.268  42.574  1.00  3.21              
ATOM    452  N   ARG A  29      49.568  53.380  43.109  1.00  3.27              
ATOM    453  H   ARG A  29      50.229  53.803  43.757  1.00  3.27              
ATOM    454  CA  ARG A  29      50.100  52.510  42.074  1.00  3.27              
ATOM    455  HA  ARG A  29      49.297  51.919  41.629  1.00  3.27              
ATOM    456  CB  ARG A  29      50.741  53.379  40.974  1.00  3.27              
ATOM    457  HB1 ARG A  29      51.607  53.904  41.382  1.00  3.27              
ATOM    458  HB2 ARG A  29      50.010  54.119  40.646  1.00  3.27              
ATOM    459  CG  ARG A  29      51.173  52.543  39.760  1.00  3.27              
ATOM    460  HG1 ARG A  29      50.292  52.063  39.343  1.00  3.27              
ATOM    461  HG2 ARG A  29      51.865  51.765  40.083  1.00  3.27              
ATOM    462  CD  ARG A  29      51.857  53.364  38.655  1.00  3.27              
ATOM    463  HD1 ARG A  29      52.155  52.684  37.853  1.00  3.27              
ATOM    464  HD2 ARG A  29      52.764  53.810  39.066  1.00  3.27              
ATOM    465  NE  ARG A  29      51.001  54.436  38.101  1.00  3.27              
ATOM    466  HE  ARG A  29      51.219  55.381  38.369  1.00  3.27              
ATOM    467  CZ  ARG A  29      49.959  54.293  37.297  1.00  3.27              
ATOM    468  NH1 ARG A  29      49.555  53.132  36.866  1.00  3.27              
ATOM    469 1HH1 ARG A  29      50.078  52.297  37.082  1.00  3.27              
ATOM    470 2HH1 ARG A  29      48.628  53.069  36.428  1.00  3.27              
ATOM    471  NH2 ARG A  29      49.292  55.344  36.918  1.00  3.27              
ATOM    472 1HH2 ARG A  29      49.519  56.267  37.228  1.00  3.27              
ATOM    473 2HH2 ARG A  29      48.424  55.235  36.374  1.00  3.27              
ATOM    474  C   ARG A  29      51.094  51.584  42.739  1.00  3.27              
ATOM    475  O   ARG A  29      52.087  52.030  43.322  1.00  3.27              
ATOM    476  N   VAL A  30      50.751  50.301  42.735  1.00  3.32              
ATOM    477  H   VAL A  30      49.934  50.023  42.211  1.00  3.32              
ATOM    478  CA  VAL A  30      51.594  49.250  43.305  1.00  3.32              
ATOM    479  HA  VAL A  30      51.819  49.497  44.341  1.00  3.32              
ATOM    480  CB  VAL A  30      50.910  47.880  43.269  1.00  3.32              
ATOM    481  HB  VAL A  30      50.668  47.618  42.238  1.00  3.32              
ATOM    482  CG1 VAL A  30      51.830  46.809  43.872  1.00  3.32              
ATOM    483 1HG1 VAL A  30      51.294  45.873  43.981  1.00  3.32              
ATOM    484 2HG1 VAL A  30      52.677  46.618  43.212  1.00  3.32              
ATOM    485 3HG1 VAL A  30      52.194  47.120  44.852  1.00  3.32              
ATOM    486  CG2 VAL A  30      49.617  47.910  44.088  1.00  3.32              
ATOM    487 1HG2 VAL A  30      49.001  47.065  43.790  1.00  3.32              
ATOM    488 2HG2 VAL A  30      49.845  47.853  45.152  1.00  3.32              
ATOM    489 3HG2 VAL A  30      49.046  48.815  43.902  1.00  3.32              
ATOM    490  C   VAL A  30      52.893  49.208  42.500  1.00  3.32              
ATOM    491  O   VAL A  30      52.887  49.236  41.267  1.00  3.32              
ATOM    492  N   HIS A  31      54.010  49.152  43.208  1.00  3.63              
ATOM    493  H   HIS A  31      53.913  49.151  44.219  1.00  3.63              
ATOM    494  CA  HIS A  31      55.359  49.196  42.657  1.00  3.63              
ATOM    495  HA  HIS A  31      55.329  49.424  41.591  1.00  3.63              
ATOM    496  CB  HIS A  31      56.119  50.342  43.353  1.00  3.63              
ATOM    497  HB1 HIS A  31      56.185  50.122  44.416  1.00  3.63              
ATOM    498  HB2 HIS A  31      55.534  51.258  43.249  1.00  3.63              
ATOM    499  CG  HIS A  31      57.510  50.620  42.829  1.00  3.63              
ATOM    500  ND1 HIS A  31      57.904  51.785  42.160  1.00  3.63              
ATOM    501  CE1 HIS A  31      59.205  51.622  41.873  1.00  3.63              
ATOM    502  HE1 HIS A  31      59.805  52.342  41.334  1.00  3.63              
ATOM    503  NE2 HIS A  31      59.649  50.441  42.339  1.00  3.63              
ATOM    504  HE2 HIS A  31      60.585  50.073  42.228  1.00  3.63              
ATOM    505  CD2 HIS A  31      58.597  49.802  42.955  1.00  3.63              
ATOM    506  HD2 HIS A  31      58.619  48.838  43.446  1.00  3.63              
ATOM    507  C   HIS A  31      56.068  47.849  42.802  1.00  3.63              
ATOM    508  O   HIS A  31      56.646  47.353  41.839  1.00  3.63              
ATOM    509  N   TYR A  32      55.941  47.220  43.972  1.00  3.79              
ATOM    510  H   TYR A  32      55.469  47.692  44.728  1.00  3.79              
ATOM    511  CA  TYR A  32      56.264  45.813  44.176  1.00  3.79              
ATOM    512  HA  TYR A  32      55.937  45.248  43.298  1.00  3.79              
ATOM    513  CB  TYR A  32      57.792  45.629  44.341  1.00  3.79              
ATOM    514  HB1 TYR A  32      58.006  45.222  45.331  1.00  3.79              
ATOM    515  HB2 TYR A  32      58.282  46.603  44.308  1.00  3.79              
ATOM    516  CG  TYR A  32      58.436  44.720  43.306  1.00  3.79              
ATOM    517  CD1 TYR A  32      59.107  45.267  42.193  1.00  3.79              
ATOM    518  HD1 TYR A  32      59.132  46.339  42.046  1.00  3.79              
ATOM    519  CE1 TYR A  32      59.738  44.421  41.258  1.00  3.79              
ATOM    520  HE1 TYR A  32      60.249  44.836  40.404  1.00  3.79              
ATOM    521  CZ  TYR A  32      59.694  43.021  41.430  1.00  3.79              
ATOM    522  OH  TYR A  32      60.326  42.206  40.544  1.00  3.79              
ATOM    523  HH  TYR A  32      60.174  41.284  40.753  1.00  3.79              
ATOM    524  CE2 TYR A  32      59.009  42.471  42.531  1.00  3.79              
ATOM    525  HE2 TYR A  32      58.964  41.400  42.663  1.00  3.79              
ATOM    526  CD2 TYR A  32      58.383  43.322  43.459  1.00  3.79              
ATOM    527  HD2 TYR A  32      57.871  42.892  44.301  1.00  3.79              
ATOM    528  C   TYR A  32      55.535  45.240  45.394  1.00  3.79              
ATOM    529  O   TYR A  32      55.263  45.942  46.370  1.00  3.79              
ATOM    530  N   ILE A  33      55.281  43.936  45.345  1.00  3.91              
ATOM    531  H   ILE A  33      55.514  43.438  44.498  1.00  3.91              
ATOM    532  CA  ILE A  33      54.993  43.137  46.532  1.00  3.91              
ATOM    533  HA  ILE A  33      54.448  43.733  47.269  1.00  3.91              
ATOM    534  CB  ILE A  33      54.106  41.907  46.181  1.00  3.91              
ATOM    535  HB  ILE A  33      53.931  41.363  47.112  1.00  3.91              
ATOM    536  CG2 ILE A  33      52.770  42.387  45.650  1.00  3.91              
ATOM    537 1HG2 ILE A  33      52.029  41.593  45.626  1.00  3.91              
ATOM    538 2HG2 ILE A  33      52.353  43.186  46.256  1.00  3.91              
ATOM    539 3HG2 ILE A  33      52.858  42.771  44.633  1.00  3.91              
ATOM    540  CG1 ILE A  33      54.783  40.923  45.188  1.00  3.91              
ATOM    541 1HG1 ILE A  33      55.760  40.623  45.570  1.00  3.91              
ATOM    542 2HG1 ILE A  33      54.936  41.419  44.227  1.00  3.91              
ATOM    543  CD1 ILE A  33      53.976  39.641  44.959  1.00  3.91              
ATOM    544  HD1 ILE A  33      54.544  38.958  44.328  1.00  3.91              
ATOM    545  HD2 ILE A  33      53.769  39.151  45.909  1.00  3.91              
ATOM    546  HD3 ILE A  33      53.034  39.858  44.456  1.00  3.91              
ATOM    547  C   ILE A  33      56.304  42.652  47.197  1.00  3.91              
ATOM    548  O   ILE A  33      57.353  42.595  46.585  1.00  3.91              
ATOM    549  N   ASN A  34      56.182  42.114  48.406  1.00  4.51              
ATOM    550  H   ASN A  34      55.400  42.400  48.971  1.00  4.51              
ATOM    551  CA  ASN A  34      56.827  40.850  48.773  1.00  4.51              
ATOM    552  HA  ASN A  34      57.119  40.351  47.855  1.00  4.51              
ATOM    553  CB  ASN A  34      58.108  41.108  49.580  1.00  4.51              
ATOM    554  HB1 ASN A  34      57.853  41.449  50.579  1.00  4.51              
ATOM    555  HB2 ASN A  34      58.693  41.876  49.082  1.00  4.51              
ATOM    556  CG  ASN A  34      58.983  39.865  49.686  1.00  4.51              
ATOM    557  OD1 ASN A  34      58.669  38.792  49.188  1.00  4.51              
ATOM    558  ND2 ASN A  34      60.103  39.996  50.348  1.00  4.51              
ATOM    559 1HD2 ASN A  34      60.307  40.843  50.830  1.00  4.51              
ATOM    560 2HD2 ASN A  34      60.541  39.156  50.692  1.00  4.51              
ATOM    561  C   ASN A  34      55.760  39.990  49.467  1.00  4.51              
ATOM    562  O   ASN A  34      54.921  40.507  50.223  1.00  4.51              
ATOM    563  N   PHE A  35      55.791  38.705  49.092  1.00  4.82              
ATOM    564  H   PHE A  35      56.584  38.407  48.555  1.00  4.82              
ATOM    565  CA  PHE A  35      54.854  37.661  49.516  1.00  4.82              
ATOM    566  HA  PHE A  35      53.909  38.135  49.782  1.00  4.82              
ATOM    567  CB  PHE A  35      54.594  36.707  48.338  1.00  4.82              
ATOM    568  HB1 PHE A  35      55.369  35.938  48.322  1.00  4.82              
ATOM    569  HB2 PHE A  35      54.688  37.271  47.408  1.00  4.82              
ATOM    570  CG  PHE A  35      53.230  36.049  48.354  1.00  4.82              
ATOM    571  CD1 PHE A  35      52.233  36.475  47.457  1.00  4.82              
ATOM    572  HD1 PHE A  35      52.431  37.263  46.747  1.00  4.82              
ATOM    573  CE1 PHE A  35      50.963  35.874  47.468  1.00  4.82              
ATOM    574  HE1 PHE A  35      50.209  36.205  46.766  1.00  4.82              
ATOM    575  CZ  PHE A  35      50.682  34.837  48.373  1.00  4.82              
ATOM    576  HZ  PHE A  35      49.711  34.364  48.372  1.00  4.82              
ATOM    577  CE2 PHE A  35      51.673  34.407  49.272  1.00  4.82              
ATOM    578  HE2 PHE A  35      51.462  33.607  49.966  1.00  4.82              
ATOM    579  CD2 PHE A  35      52.945  35.010  49.261  1.00  4.82              
ATOM    580  HD2 PHE A  35      53.701  34.675  49.954  1.00  4.82              
ATOM    581  C   PHE A  35      55.341  36.899  50.767  1.00  4.82              
ATOM    582  O   PHE A  35      54.531  36.535  51.614  1.00  4.82              
ATOM    583  N   GLU A  36      56.664  36.768  50.945  1.00  5.16              
ATOM    584  H   GLU A  36      57.271  37.143  50.223  1.00  5.16              
ATOM    585  CA  GLU A  36      57.210  36.856  52.307  1.00  5.16              
ATOM    586  HA  GLU A  36      56.515  36.360  52.986  1.00  5.16              
ATOM    587  CB  GLU A  36      58.538  36.077  52.434  1.00  5.16              
ATOM    588  HB1 GLU A  36      58.471  35.197  51.792  1.00  5.16              
ATOM    589  HB2 GLU A  36      58.608  35.692  53.451  1.00  5.16              
ATOM    590  CG  GLU A  36      59.844  36.811  52.089  1.00  5.16              
ATOM    591  HG1 GLU A  36      59.731  37.301  51.122  1.00  5.16              
ATOM    592  HG2 GLU A  36      60.634  36.064  51.985  1.00  5.16              
ATOM    593  CD  GLU A  36      60.279  37.823  53.159  1.00  5.16              
ATOM    594  OE1 GLU A  36      60.894  38.847  52.782  1.00  5.16              
ATOM    595  OE2 GLU A  36      59.959  37.613  54.349  1.00  5.16              
ATOM    596  C   GLU A  36      57.239  38.339  52.721  1.00  5.16              
ATOM    597  O   GLU A  36      57.089  39.218  51.877  1.00  5.16              
ATOM    598  N   GLN A  37      57.336  38.665  54.006  1.00  5.02              
ATOM    599  H   GLN A  37      57.718  37.968  54.635  1.00  5.02              
ATOM    600  CA  GLN A  37      57.133  40.026  54.532  1.00  5.02              
ATOM    601  HA  GLN A  37      57.163  39.924  55.616  1.00  5.02              
ATOM    602  CB  GLN A  37      58.322  40.929  54.140  1.00  5.02              
ATOM    603  HB1 GLN A  37      57.978  41.953  54.034  1.00  5.02              
ATOM    604  HB2 GLN A  37      58.731  40.634  53.174  1.00  5.02              
ATOM    605  CG  GLN A  37      59.442  40.898  55.187  1.00  5.02              
ATOM    606  HG1 GLN A  37      59.795  39.880  55.331  1.00  5.02              
ATOM    607  HG2 GLN A  37      59.058  41.262  56.140  1.00  5.02              
ATOM    608  CD  GLN A  37      60.610  41.773  54.760  1.00  5.02              
ATOM    609  OE1 GLN A  37      60.691  42.939  55.134  1.00  5.02              
ATOM    610  NE2 GLN A  37      61.501  41.280  53.936  1.00  5.02              
ATOM    611 1HE2 GLN A  37      61.375  40.313  53.595  1.00  5.02              
ATOM    612 2HE2 GLN A  37      62.304  41.821  53.688  1.00  5.02              
ATOM    613  C   GLN A  37      55.772  40.697  54.272  1.00  5.02              
ATOM    614  O   GLN A  37      55.477  41.658  54.980  1.00  5.02              
ATOM    615  N   GLN A  38      54.943  40.176  53.359  1.00  4.05              
ATOM    616  H   GLN A  38      55.351  39.497  52.727  1.00  4.05              
ATOM    617  CA  GLN A  38      53.526  40.506  53.143  1.00  4.05              
ATOM    618  HA  GLN A  38      53.270  40.139  52.151  1.00  4.05              
ATOM    619  CB  GLN A  38      52.669  39.720  54.155  1.00  4.05              
ATOM    620  HB1 GLN A  38      51.627  39.991  54.025  1.00  4.05              
ATOM    621  HB2 GLN A  38      52.961  39.972  55.175  1.00  4.05              
ATOM    622  CG  GLN A  38      52.839  38.212  53.917  1.00  4.05              
ATOM    623  HG1 GLN A  38      53.795  37.879  54.320  1.00  4.05              
ATOM    624  HG2 GLN A  38      52.849  38.032  52.844  1.00  4.05              
ATOM    625  CD  GLN A  38      51.737  37.341  54.502  1.00  4.05              
ATOM    626  OE1 GLN A  38      50.922  37.724  55.327  1.00  4.05              
ATOM    627  NE2 GLN A  38      51.655  36.103  54.073  1.00  4.05              
ATOM    628 1HE2 GLN A  38      52.326  35.766  53.400  1.00  4.05              
ATOM    629 2HE2 GLN A  38      50.931  35.539  54.474  1.00  4.05              
ATOM    630  C   GLN A  38      53.253  42.004  53.103  1.00  4.05              
ATOM    631  O   GLN A  38      52.453  42.548  53.873  1.00  4.05              
ATOM    632  N   LYS A  39      53.972  42.682  52.204  1.00  3.75              
ATOM    633  H   LYS A  39      54.529  42.144  51.549  1.00  3.75              
ATOM    634  CA  LYS A  39      54.031  44.151  52.161  1.00  3.75              
ATOM    635  HA  LYS A  39      53.163  44.550  52.684  1.00  3.75              
ATOM    636  CB  LYS A  39      55.304  44.664  52.859  1.00  3.75              
ATOM    637  HB1 LYS A  39      55.605  45.610  52.406  1.00  3.75              
ATOM    638  HB2 LYS A  39      56.107  43.945  52.702  1.00  3.75              
ATOM    639  CG  LYS A  39      55.085  44.923  54.361  1.00  3.75              
ATOM    640  HG1 LYS A  39      54.708  44.026  54.847  1.00  3.75              
ATOM    641  HG2 LYS A  39      54.328  45.699  54.473  1.00  3.75              
ATOM    642  CD  LYS A  39      56.359  45.397  55.079  1.00  3.75              
ATOM    643  HD1 LYS A  39      56.102  45.634  56.113  1.00  3.75              
ATOM    644  HD2 LYS A  39      56.720  46.304  54.592  1.00  3.75              
ATOM    645  CE  LYS A  39      57.453  44.321  55.061  1.00  3.75              
ATOM    646  HE1 LYS A  39      57.651  44.046  54.022  1.00  3.75              
ATOM    647  HE2 LYS A  39      57.071  43.426  55.565  1.00  3.75              
ATOM    648  NZ  LYS A  39      58.718  44.775  55.693  1.00  3.75              
ATOM    649  HZ1 LYS A  39      59.445  44.062  55.587  1.00  3.75              
ATOM    650  HZ2 LYS A  39      59.073  45.603  55.239  1.00  3.75              
ATOM    651  HZ3 LYS A  39      58.596  44.944  56.680  1.00  3.75              
ATOM    652  C   LYS A  39      53.967  44.680  50.743  1.00  3.75              
ATOM    653  O   LYS A  39      54.633  44.193  49.835  1.00  3.75              
ATOM    654  N   LEU A  40      53.165  45.720  50.588  1.00  3.46              
ATOM    655  H   LEU A  40      52.729  46.093  51.427  1.00  3.46              
ATOM    656  CA  LEU A  40      52.727  46.272  49.322  1.00  3.46              
ATOM    657  HA  LEU A  40      53.130  45.689  48.491  1.00  3.46              
ATOM    658  CB  LEU A  40      51.185  46.251  49.255  1.00  3.46              
ATOM    659  HB1 LEU A  40      50.892  46.413  48.217  1.00  3.46              
ATOM    660  HB2 LEU A  40      50.791  47.086  49.834  1.00  3.46              
ATOM    661  CG  LEU A  40      50.500  44.978  49.785  1.00  3.46              
ATOM    662  HG  LEU A  40      50.687  44.883  50.853  1.00  3.46              
ATOM    663  CD1 LEU A  40      48.992  45.133  49.604  1.00  3.46              
ATOM    664 1HD1 LEU A  40      48.491  44.194  49.827  1.00  3.46              
ATOM    665 2HD1 LEU A  40      48.626  45.888  50.301  1.00  3.46              
ATOM    666 3HD1 LEU A  40      48.753  45.448  48.591  1.00  3.46              
ATOM    667  CD2 LEU A  40      51.033  43.716  49.104  1.00  3.46              
ATOM    668 1HD2 LEU A  40      50.256  42.960  49.012  1.00  3.46              
ATOM    669 2HD2 LEU A  40      51.427  43.951  48.120  1.00  3.46              
ATOM    670 3HD2 LEU A  40      51.843  43.295  49.696  1.00  3.46              
ATOM    671  C   LEU A  40      53.257  47.696  49.262  1.00  3.46              
ATOM    672  O   LEU A  40      52.780  48.595  49.963  1.00  3.46              
ATOM    673  N   HIS A  41      54.300  47.870  48.462  1.00  3.31              
ATOM    674  H   HIS A  41      54.626  47.074  47.919  1.00  3.31              
ATOM    675  CA  HIS A  41      54.834  49.180  48.123  1.00  3.31              
ATOM    676  HA  HIS A  41      54.923  49.782  49.029  1.00  3.31              
ATOM    677  CB  HIS A  41      56.229  48.962  47.516  1.00  3.31              
ATOM    678  HB1 HIS A  41      56.136  48.378  46.602  1.00  3.31              
ATOM    679  HB2 HIS A  41      56.831  48.385  48.219  1.00  3.31              
ATOM    680  CG  HIS A  41      56.998  50.208  47.181  1.00  3.31              
ATOM    681  ND1 HIS A  41      58.074  50.256  46.294  1.00  3.31              
ATOM    682  CE1 HIS A  41      58.496  51.527  46.293  1.00  3.31              
ATOM    683  HE1 HIS A  41      59.327  51.898  45.708  1.00  3.31              
ATOM    684  NE2 HIS A  41      57.754  52.259  47.138  1.00  3.31              
ATOM    685  HE2 HIS A  41      57.896  53.239  47.373  1.00  3.31              
ATOM    686  CD2 HIS A  41      56.804  51.448  47.709  1.00  3.31              
ATOM    687  HD2 HIS A  41      56.076  51.739  48.456  1.00  3.31              
ATOM    688  C   HIS A  41      53.881  49.870  47.165  1.00  3.31              
ATOM    689  O   HIS A  41      53.583  49.344  46.094  1.00  3.31              
ATOM    690  N   VAL A  42      53.381  51.030  47.572  1.00  3.18              
ATOM    691  H   VAL A  42      53.658  51.376  48.488  1.00  3.18              
ATOM    692  CA  VAL A  42      52.327  51.774  46.882  1.00  3.18              
ATOM    693  HA  VAL A  42      52.226  51.416  45.858  1.00  3.18              
ATOM    694  CB  VAL A  42      50.977  51.574  47.596  1.00  3.18              
ATOM    695  HB  VAL A  42      51.073  51.851  48.644  1.00  3.18              
ATOM    696  CG1 VAL A  42      49.866  52.420  46.967  1.00  3.18              
ATOM    697 1HG1 VAL A  42      48.917  52.211  47.460  1.00  3.18              
ATOM    698 2HG1 VAL A  42      50.086  53.479  47.106  1.00  3.18              
ATOM    699 3HG1 VAL A  42      49.786  52.193  45.904  1.00  3.18              
ATOM    700  CG2 VAL A  42      50.527  50.110  47.524  1.00  3.18              
ATOM    701 1HG2 VAL A  42      49.566  49.991  48.023  1.00  3.18              
ATOM    702 2HG2 VAL A  42      50.446  49.793  46.486  1.00  3.18              
ATOM    703 3HG2 VAL A  42      51.244  49.470  48.033  1.00  3.18              
ATOM    704  C   VAL A  42      52.749  53.224  46.837  1.00  3.18              
ATOM    705  O   VAL A  42      52.852  53.865  47.882  1.00  3.18              
ATOM    706  N   LYS A  43      52.997  53.754  45.637  1.00  3.46              
ATOM    707  H   LYS A  43      52.909  53.170  44.811  1.00  3.46              
ATOM    708  CA  LYS A  43      53.072  55.212  45.476  1.00  3.46              
ATOM    709  HA  LYS A  43      53.617  55.616  46.323  1.00  3.46              
ATOM    710  CB  LYS A  43      53.828  55.582  44.190  1.00  3.46              
ATOM    711  HB1 LYS A  43      53.516  56.574  43.857  1.00  3.46              
ATOM    712  HB2 LYS A  43      53.603  54.861  43.401  1.00  3.46              
ATOM    713  CG  LYS A  43      55.337  55.623  44.473  1.00  3.46              
ATOM    714  HG1 LYS A  43      55.656  54.687  44.934  1.00  3.46              
ATOM    715  HG2 LYS A  43      55.533  56.435  45.173  1.00  3.46              
ATOM    716  CD  LYS A  43      56.156  55.848  43.197  1.00  3.46              
ATOM    717  HD1 LYS A  43      55.678  56.607  42.574  1.00  3.46              
ATOM    718  HD2 LYS A  43      56.187  54.912  42.636  1.00  3.46              
ATOM    719  CE  LYS A  43      57.590  56.285  43.529  1.00  3.46              
ATOM    720  HE1 LYS A  43      58.208  56.123  42.641  1.00  3.46              
ATOM    721  HE2 LYS A  43      57.973  55.661  44.340  1.00  3.46              
ATOM    722  NZ  LYS A  43      57.646  57.719  43.901  1.00  3.46              
ATOM    723  HZ1 LYS A  43      58.568  58.085  44.077  1.00  3.46              
ATOM    724  HZ2 LYS A  43      57.294  58.308  43.136  1.00  3.46              
ATOM    725  HZ3 LYS A  43      57.046  57.983  44.679  1.00  3.46              
ATOM    726  C   LYS A  43      51.684  55.829  45.541  1.00  3.46              
ATOM    727  O   LYS A  43      50.747  55.188  45.086  1.00  3.46              
ATOM    728  N   ASP A  44      51.549  57.054  46.033  1.00  3.98              
ATOM    729  H   ASP A  44      52.382  57.521  46.379  1.00  3.98              
ATOM    730  CA  ASP A  44      50.302  57.820  45.936  1.00  3.98              
ATOM    731  HA  ASP A  44      49.546  57.204  45.450  1.00  3.98              
ATOM    732  CB  ASP A  44      49.718  58.139  47.328  1.00  3.98              
ATOM    733  HB1 ASP A  44      49.679  57.214  47.908  1.00  3.98              
ATOM    734  HB2 ASP A  44      48.687  58.474  47.199  1.00  3.98              
ATOM    735  CG  ASP A  44      50.458  59.216  48.129  1.00  3.98              
ATOM    736  OD1 ASP A  44      50.886  58.901  49.261  1.00  3.98              
ATOM    737  OD2 ASP A  44      50.552  60.372  47.648  1.00  3.98              
ATOM    738  C   ASP A  44      50.465  59.047  45.028  1.00  3.98              
ATOM    739  O   ASP A  44      51.524  59.292  44.450  1.00  3.98              
ATOM    740  N   GLN A  45      49.382  59.793  44.838  1.00  5.09              
ATOM    741  H   GLN A  45      48.564  59.577  45.386  1.00  5.09              
ATOM    742  CA  GLN A  45      49.316  60.910  43.897  1.00  5.09              
ATOM    743  HA  GLN A  45      49.602  60.538  42.913  1.00  5.09              
ATOM    744  CB  GLN A  45      47.865  61.429  43.848  1.00  5.09              
ATOM    745  HB1 GLN A  45      47.848  62.479  43.552  1.00  5.09              
ATOM    746  HB2 GLN A  45      47.428  61.380  44.846  1.00  5.09              
ATOM    747  CG  GLN A  45      46.978  60.642  42.870  1.00  5.09              
ATOM    748  HG1 GLN A  45      45.957  61.011  42.969  1.00  5.09              
ATOM    749  HG2 GLN A  45      46.989  59.587  43.146  1.00  5.09              
ATOM    750  CD  GLN A  45      47.377  60.773  41.397  1.00  5.09              
ATOM    751  OE1 GLN A  45      47.117  59.894  40.595  1.00  5.09              
ATOM    752  NE2 GLN A  45      47.999  61.850  40.961  1.00  5.09              
ATOM    753 1HE2 GLN A  45      48.369  62.537  41.602  1.00  5.09              
ATOM    754 2HE2 GLN A  45      48.206  61.858  39.978  1.00  5.09              
ATOM    755  C   GLN A  45      50.268  62.085  44.183  1.00  5.09              
ATOM    756  O   GLN A  45      50.390  62.949  43.317  1.00  5.09              
ATOM    757  N   ASN A  46      50.921  62.140  45.350  1.00  4.91              
ATOM    758  H   ASN A  46      50.765  61.396  46.029  1.00  4.91              
ATOM    759  CA  ASN A  46      51.940  63.145  45.684  1.00  4.91              
ATOM    760  HA  ASN A  46      51.745  64.061  45.123  1.00  4.91              
ATOM    761  CB  ASN A  46      51.867  63.462  47.191  1.00  4.91              
ATOM    762  HB1 ASN A  46      52.557  64.275  47.415  1.00  4.91              
ATOM    763  HB2 ASN A  46      52.186  62.589  47.759  1.00  4.91              
ATOM    764  CG  ASN A  46      50.495  63.886  47.672  1.00  4.91              
ATOM    765  OD1 ASN A  46      50.085  65.028  47.555  1.00  4.91              
ATOM    766  ND2 ASN A  46      49.748  62.978  48.251  1.00  4.91              
ATOM    767 1HD2 ASN A  46      50.072  62.006  48.252  1.00  4.91              
ATOM    768 2HD2 ASN A  46      48.847  63.252  48.580  1.00  4.91              
ATOM    769  C   ASN A  46      53.373  62.678  45.328  1.00  4.91              
ATOM    770  O   ASN A  46      54.346  63.334  45.686  1.00  4.91              
ATOM    771  N   ASP A  47      53.496  61.503  44.706  1.00  4.57              
ATOM    772  H   ASP A  47      52.631  61.029  44.473  1.00  4.57              
ATOM    773  CA  ASP A  47      54.700  60.681  44.512  1.00  4.57              
ATOM    774  HA  ASP A  47      54.303  59.781  44.041  1.00  4.57              
ATOM    775  CB  ASP A  47      55.647  61.295  43.466  1.00  4.57              
ATOM    776  HB1 ASP A  47      56.286  62.041  43.944  1.00  4.57              
ATOM    777  HB2 ASP A  47      55.061  61.787  42.688  1.00  4.57              
ATOM    778  CG  ASP A  47      56.497  60.207  42.806  1.00  4.57              
ATOM    779  OD1 ASP A  47      57.742  60.253  42.896  1.00  4.57              
ATOM    780  OD2 ASP A  47      55.941  59.193  42.320  1.00  4.57              
ATOM    781  C   ASP A  47      55.373  60.130  45.796  1.00  4.57              
ATOM    782  O   ASP A  47      56.354  59.376  45.745  1.00  4.57              
ATOM    783  N   ASN A  48      54.766  60.414  46.955  1.00  4.39              
ATOM    784  H   ASN A  48      53.982  61.044  46.896  1.00  4.39              
ATOM    785  CA  ASN A  48      54.962  59.715  48.229  1.00  4.39              
ATOM    786  HA  ASN A  48      55.978  59.907  48.576  1.00  4.39              
ATOM    787  CB  ASN A  48      53.976  60.336  49.239  1.00  4.39              
ATOM    788  HB1 ASN A  48      52.969  60.266  48.837  1.00  4.39              
ATOM    789  HB2 ASN A  48      54.206  61.392  49.374  1.00  4.39              
ATOM    790  CG  ASN A  48      54.011  59.672  50.606  1.00  4.39              
ATOM    791  OD1 ASN A  48      55.064  59.509  51.203  1.00  4.39              
ATOM    792  ND2 ASN A  48      52.897  59.204  51.108  1.00  4.39              
ATOM    793 1HD2 ASN A  48      52.051  59.204  50.521  1.00  4.39              
ATOM    794 2HD2 ASN A  48      52.916  58.767  52.008  1.00  4.39              
ATOM    795  C   ASN A  48      54.795  58.190  48.100  1.00  4.39              
ATOM    796  O   ASN A  48      54.265  57.677  47.117  1.00  4.39              
ATOM    797  N   THR A  49      55.276  57.456  49.101  1.00  3.55              
ATOM    798  H   THR A  49      55.560  57.951  49.940  1.00  3.55              
ATOM    799  CA  THR A  49      55.635  56.040  49.015  1.00  3.55              
ATOM    800  HA  THR A  49      55.039  55.561  48.239  1.00  3.55              
ATOM    801  CB  THR A  49      57.111  55.941  48.579  1.00  3.55              
ATOM    802  HB  THR A  49      57.154  56.261  47.537  1.00  3.55              
ATOM    803  CG2 THR A  49      58.126  56.797  49.348  1.00  3.55              
ATOM    804 1HG2 THR A  49      59.129  56.595  48.972  1.00  3.55              
ATOM    805 2HG2 THR A  49      57.913  57.855  49.194  1.00  3.55              
ATOM    806 3HG2 THR A  49      58.094  56.579  50.414  1.00  3.55              
ATOM    807  OG1 THR A  49      57.572  54.620  48.620  1.00  3.55              
ATOM    808  HG1 THR A  49      57.842  54.437  49.535  1.00  3.55              
ATOM    809  C   THR A  49      55.309  55.350  50.334  1.00  3.55              
ATOM    810  O   THR A  49      56.072  55.425  51.296  1.00  3.55              
ATOM    811  N   VAL A  50      54.144  54.703  50.394  1.00  3.53              
ATOM    812  H   VAL A  50      53.604  54.606  49.538  1.00  3.53              
ATOM    813  CA  VAL A  50      53.642  53.999  51.578  1.00  3.53              
ATOM    814  HA  VAL A  50      54.246  54.303  52.434  1.00  3.53              
ATOM    815  CB  VAL A  50      52.185  54.379  51.914  1.00  3.53              
ATOM    816  HB  VAL A  50      51.916  53.874  52.843  1.00  3.53              
ATOM    817  CG1 VAL A  50      52.034  55.885  52.155  1.00  3.53              
ATOM    818 1HG1 VAL A  50      51.022  56.104  52.496  1.00  3.53              
ATOM    819 2HG1 VAL A  50      52.744  56.210  52.915  1.00  3.53              
ATOM    820 3HG1 VAL A  50      52.217  56.434  51.230  1.00  3.53              
ATOM    821  CG2 VAL A  50      51.181  53.940  50.844  1.00  3.53              
ATOM    822 1HG2 VAL A  50      50.170  54.188  51.165  1.00  3.53              
ATOM    823 2HG2 VAL A  50      51.381  54.454  49.905  1.00  3.53              
ATOM    824 3HG2 VAL A  50      51.247  52.865  50.689  1.00  3.53              
ATOM    825  C   VAL A  50      53.830  52.490  51.430  1.00  3.53              
ATOM    826  O   VAL A  50      54.029  51.951  50.338  1.00  3.53              
ATOM    827  N   TYR A  51      53.768  51.801  52.565  1.00  3.45              
ATOM    828  H   TYR A  51      53.588  52.297  53.421  1.00  3.45              
ATOM    829  CA  TYR A  51      54.101  50.390  52.678  1.00  3.45              
ATOM    830  HA  TYR A  51      54.118  49.935  51.687  1.00  3.45              
ATOM    831  CB  TYR A  51      55.501  50.210  53.297  1.00  3.45              
ATOM    832  HB1 TYR A  51      55.812  49.173  53.166  1.00  3.45              
ATOM    833  HB2 TYR A  51      55.450  50.405  54.368  1.00  3.45              
ATOM    834  CG  TYR A  51      56.556  51.126  52.705  1.00  3.45              
ATOM    835  CD1 TYR A  51      57.127  50.843  51.449  1.00  3.45              
ATOM    836  HD1 TYR A  51      56.857  49.941  50.918  1.00  3.45              
ATOM    837  CE1 TYR A  51      58.024  51.757  50.862  1.00  3.45              
ATOM    838  HE1 TYR A  51      58.461  51.556  49.895  1.00  3.45              
ATOM    839  CZ  TYR A  51      58.331  52.965  51.524  1.00  3.45              
ATOM    840  OH  TYR A  51      59.133  53.886  50.929  1.00  3.45              
ATOM    841  HH  TYR A  51      59.277  54.635  51.511  1.00  3.45              
ATOM    842  CE2 TYR A  51      57.781  53.233  52.794  1.00  3.45              
ATOM    843  HE2 TYR A  51      57.996  54.167  53.290  1.00  3.45              
ATOM    844  CD2 TYR A  51      56.893  52.314  53.381  1.00  3.45              
ATOM    845  HD2 TYR A  51      56.435  52.546  54.332  1.00  3.45              
ATOM    846  C   TYR A  51      53.000  49.720  53.477  1.00  3.45              
ATOM    847  O   TYR A  51      53.070  49.584  54.701  1.00  3.45              
ATOM    848  N   ILE A  52      51.922  49.394  52.770  1.00  3.36              
ATOM    849  H   ILE A  52      51.975  49.450  51.760  1.00  3.36              
ATOM    850  CA  ILE A  52      50.812  48.656  53.366  1.00  3.36              
ATOM    851  HA  ILE A  52      50.493  49.192  54.260  1.00  3.36              
ATOM    852  CB  ILE A  52      49.616  48.534  52.389  1.00  3.36              
ATOM    853  HB  ILE A  52      49.744  47.618  51.813  1.00  3.36              
ATOM    854  CG2 ILE A  52      48.317  48.407  53.200  1.00  3.36              
ATOM    855 1HG2 ILE A  52      47.470  48.316  52.521  1.00  3.36              
ATOM    856 2HG2 ILE A  52      48.328  47.521  53.829  1.00  3.36              
ATOM    857 3HG2 ILE A  52      48.190  49.272  53.843  1.00  3.36              
ATOM    858  CG1 ILE A  52      49.447  49.671  51.348  1.00  3.36              
ATOM    859 1HG1 ILE A  52      48.613  49.416  50.692  1.00  3.36              
ATOM    860 2HG1 ILE A  52      50.333  49.714  50.714  1.00  3.36              
ATOM    861  CD1 ILE A  52      49.184  51.076  51.912  1.00  3.36              
ATOM    862  HD1 ILE A  52      49.115  51.781  51.084  1.00  3.36              
ATOM    863  HD2 ILE A  52      48.239  51.100  52.453  1.00  3.36              
ATOM    864  HD3 ILE A  52      49.993  51.381  52.575  1.00  3.36              
ATOM    865  C   ILE A  52      51.351  47.281  53.781  1.00  3.36              
ATOM    866  O   ILE A  52      52.294  46.780  53.172  1.00  3.36              
ATOM    867  N   ASN A  53      50.756  46.627  54.773  1.00  3.39              
ATOM    868  H   ASN A  53      49.944  47.058  55.184  1.00  3.39              
ATOM    869  CA  ASN A  53      50.807  45.164  54.779  1.00  3.39              
ATOM    870  HA  ASN A  53      51.782  44.833  54.426  1.00  3.39              
ATOM    871  CB  ASN A  53      50.681  44.623  56.215  1.00  3.39              
ATOM    872  HB1 ASN A  53      51.590  44.872  56.759  1.00  3.39              
ATOM    873  HB2 ASN A  53      50.613  43.536  56.197  1.00  3.39              
ATOM    874  CG  ASN A  53      49.498  45.167  56.987  1.00  3.39              
ATOM    875  OD1 ASN A  53      48.442  44.569  57.086  1.00  3.39              
ATOM    876  ND2 ASN A  53      49.644  46.331  57.586  1.00  3.39              
ATOM    877 1HD2 ASN A  53      50.532  46.802  57.539  1.00  3.39              
ATOM    878 2HD2 ASN A  53      48.868  46.704  58.109  1.00  3.39              
ATOM    879  C   ASN A  53      49.785  44.620  53.757  1.00  3.39              
ATOM    880  O   ASN A  53      49.186  45.389  53.008  1.00  3.39              
ATOM    881  N   MET A  54      49.574  43.309  53.696  1.00  3.66              
ATOM    882  H   MET A  54      50.120  42.691  54.289  1.00  3.66              
ATOM    883  CA  MET A  54      48.619  42.725  52.757  1.00  3.66              
ATOM    884  HA  MET A  54      48.059  43.525  52.273  1.00  3.66              
ATOM    885  CB  MET A  54      49.383  42.010  51.614  1.00  3.66              
ATOM    886  HB1 MET A  54      50.318  42.545  51.460  1.00  3.66              
ATOM    887  HB2 MET A  54      48.788  42.119  50.712  1.00  3.66              
ATOM    888  CG  MET A  54      49.723  40.523  51.751  1.00  3.66              
ATOM    889  HG1 MET A  54      48.821  39.942  51.565  1.00  3.66              
ATOM    890  HG2 MET A  54      50.045  40.321  52.767  1.00  3.66              
ATOM    891  SD  MET A  54      50.995  39.956  50.580  1.00  3.66              
ATOM    892  CE  MET A  54      50.740  38.166  50.686  1.00  3.66              
ATOM    893  HE1 MET A  54      51.487  37.656  50.077  1.00  3.66              
ATOM    894  HE2 MET A  54      50.829  37.839  51.720  1.00  3.66              
ATOM    895  HE3 MET A  54      49.745  37.919  50.316  1.00  3.66              
ATOM    896  C   MET A  54      47.560  41.907  53.494  1.00  3.66              
ATOM    897  O   MET A  54      47.164  40.823  53.075  1.00  3.66              
ATOM    898  N   ASN A  55      47.128  42.417  54.653  1.00  4.16              
ATOM    899  H   ASN A  55      47.419  43.360  54.880  1.00  4.16              
ATOM    900  CA  ASN A  55      46.388  41.624  55.636  1.00  4.16              
ATOM    901  HA  ASN A  55      45.912  40.769  55.144  1.00  4.16              
ATOM    902  CB  ASN A  55      47.366  41.124  56.725  1.00  4.16              
ATOM    903  HB1 ASN A  55      46.836  40.421  57.365  1.00  4.16              
ATOM    904  HB2 ASN A  55      47.684  41.968  57.334  1.00  4.16              
ATOM    905  CG  ASN A  55      48.614  40.462  56.189  1.00  4.16              
ATOM    906  OD1 ASN A  55      49.631  41.113  55.957  1.00  4.16              
ATOM    907  ND2 ASN A  55      48.606  39.169  56.008  1.00  4.16              
ATOM    908 1HD2 ASN A  55      47.769  38.644  56.138  1.00  4.16              
ATOM    909 2HD2 ASN A  55      49.478  38.742  55.707  1.00  4.16              
ATOM    910  C   ASN A  55      45.303  42.491  56.283  1.00  4.16              
ATOM    911  O   ASN A  55      44.109  42.169  56.216  1.00  4.16              
ATOM    912  N   ASN A  56      45.660  43.678  56.797  1.00  4.34              
ATOM    913  H   ASN A  56      46.657  43.798  56.859  1.00  4.34              
ATOM    914  CA  ASN A  56      44.855  44.864  56.529  1.00  4.34              
ATOM    915  HA  ASN A  56      43.800  44.657  56.718  1.00  4.34              
ATOM    916  CB  ASN A  56      45.316  46.074  57.373  1.00  4.34              
ATOM    917  HB1 ASN A  56      44.563  46.853  57.275  1.00  4.34              
ATOM    918  HB2 ASN A  56      46.247  46.472  56.965  1.00  4.34              
ATOM    919  CG  ASN A  56      45.543  45.811  58.847  1.00  4.34              
ATOM    920  OD1 ASN A  56      44.669  45.943  59.692  1.00  4.34              
ATOM    921  ND2 ASN A  56      46.749  45.436  59.204  1.00  4.34              
ATOM    922 1HD2 ASN A  56      47.406  45.168  58.480  1.00  4.34              
ATOM    923 2HD2 ASN A  56      46.895  45.233  60.171  1.00  4.34              
ATOM    924  C   ASN A  56      45.122  45.149  55.046  1.00  4.34              
ATOM    925  O   ASN A  56      46.261  45.380  54.641  1.00  4.34              
ATOM    926  N   ILE A  57      44.070  45.022  54.263  1.00  3.86              
ATOM    927  H   ILE A  57      43.267  44.592  54.700  1.00  3.86              
ATOM    928  CA  ILE A  57      43.878  45.350  52.852  1.00  3.86              
ATOM    929  HA  ILE A  57      43.906  46.426  52.709  1.00  3.86              
ATOM    930  CB  ILE A  57      44.871  44.683  51.860  1.00  3.86              
ATOM    931  HB  ILE A  57      45.861  45.105  52.038  1.00  3.86              
ATOM    932  CG2 ILE A  57      44.980  43.150  51.978  1.00  3.86              
ATOM    933 1HG2 ILE A  57      45.885  42.797  51.488  1.00  3.86              
ATOM    934 2HG2 ILE A  57      44.998  42.845  53.022  1.00  3.86              
ATOM    935 3HG2 ILE A  57      44.129  42.663  51.501  1.00  3.86              
ATOM    936  CG1 ILE A  57      44.433  45.062  50.425  1.00  3.86              
ATOM    937 1HG1 ILE A  57      44.351  46.147  50.360  1.00  3.86              
ATOM    938 2HG1 ILE A  57      43.447  44.643  50.222  1.00  3.86              
ATOM    939  CD1 ILE A  57      45.361  44.590  49.303  1.00  3.86              
ATOM    940  HD1 ILE A  57      45.518  43.513  49.344  1.00  3.86              
ATOM    941  HD2 ILE A  57      44.901  44.821  48.344  1.00  3.86              
ATOM    942  HD3 ILE A  57      46.313  45.109  49.376  1.00  3.86              
ATOM    943  C   ILE A  57      42.455  44.818  52.646  1.00  3.86              
ATOM    944  O   ILE A  57      42.182  43.620  52.736  1.00  3.86              
ATOM    945  N   ILE A  58      41.517  45.720  52.437  1.00  4.09              
ATOM    946  H   ILE A  58      41.750  46.703  52.479  1.00  4.09              
ATOM    947  CA  ILE A  58      40.404  45.401  51.562  1.00  4.09              
ATOM    948  HA  ILE A  58      40.483  44.372  51.205  1.00  4.09              
ATOM    949  CB  ILE A  58      39.028  45.586  52.269  1.00  4.09              
ATOM    950  HB  ILE A  58      38.688  46.608  52.098  1.00  4.09              
ATOM    951  CG2 ILE A  58      38.002  44.619  51.640  1.00  4.09              
ATOM    952 1HG2 ILE A  58      37.000  44.834  52.010  1.00  4.09              
ATOM    953 2HG2 ILE A  58      37.977  44.716  50.557  1.00  4.09              
ATOM    954 3HG2 ILE A  58      38.262  43.588  51.889  1.00  4.09              
ATOM    955  CG1 ILE A  58      39.083  45.367  53.805  1.00  4.09              
ATOM    956 1HG1 ILE A  58      39.771  46.092  54.241  1.00  4.09              
ATOM    957 2HG1 ILE A  58      39.463  44.366  54.015  1.00  4.09              
ATOM    958  CD1 ILE A  58      37.746  45.552  54.535  1.00  4.09              
ATOM    959  HD1 ILE A  58      37.919  45.523  55.611  1.00  4.09              
ATOM    960  HD2 ILE A  58      37.308  46.515  54.272  1.00  4.09              
ATOM    961  HD3 ILE A  58      37.055  44.749  54.279  1.00  4.09              
ATOM    962  C   ILE A  58      40.602  46.329  50.362  1.00  4.09              
ATOM    963  O   ILE A  58      41.536  47.148  50.337  1.00  4.09              
ATOM    964  N   GLY A  59      39.737  46.268  49.362  1.00  4.03              
ATOM    965  H   GLY A  59      39.035  45.545  49.315  1.00  4.03              
ATOM    966  CA  GLY A  59      39.692  47.372  48.434  1.00  4.03              
ATOM    967  HA1 GLY A  59      40.678  47.823  48.329  1.00  4.03              
ATOM    968  HA2 GLY A  59      39.027  48.138  48.829  1.00  4.03              
ATOM    969  C   GLY A  59      39.221  47.064  47.034  1.00  4.03              
ATOM    970  O   GLY A  59      38.361  46.221  46.792  1.00  4.03              
ATOM    971  N   VAL A  60      39.774  47.867  46.131  1.00  4.18              
ATOM    972  H   VAL A  60      40.463  48.539  46.449  1.00  4.18              
ATOM    973  CA  VAL A  60      39.243  48.109  44.810  1.00  4.18              
ATOM    974  HA  VAL A  60      38.487  47.351  44.604  1.00  4.18              
ATOM    975  CB  VAL A  60      38.525  49.475  44.721  1.00  4.18              
ATOM    976  HB  VAL A  60      39.235  50.268  44.924  1.00  4.18              
ATOM    977  CG1 VAL A  60      37.924  49.713  43.329  1.00  4.18              
ATOM    978 1HG1 VAL A  60      37.401  50.670  43.309  1.00  4.18              
ATOM    979 2HG1 VAL A  60      38.713  49.757  42.578  1.00  4.18              
ATOM    980 3HG1 VAL A  60      37.224  48.916  43.078  1.00  4.18              
ATOM    981  CG2 VAL A  60      37.384  49.595  45.743  1.00  4.18              
ATOM    982 1HG2 VAL A  60      36.873  50.549  45.613  1.00  4.18              
ATOM    983 2HG2 VAL A  60      36.671  48.780  45.610  1.00  4.18              
ATOM    984 3HG2 VAL A  60      37.785  49.565  46.755  1.00  4.18              
ATOM    985  C   VAL A  60      40.321  47.975  43.742  1.00  4.18              
ATOM    986  O   VAL A  60      41.257  48.775  43.646  1.00  4.18              
ATOM    987  N   THR A  61      40.166  46.948  42.913  1.00  4.68              
ATOM    988  H   THR A  61      39.398  46.309  43.066  1.00  4.68              
ATOM    989  CA  THR A  61      41.097  46.627  41.840  1.00  4.68              
ATOM    990  HA  THR A  61      42.083  47.006  42.100  1.00  4.68              
ATOM    991  CB  THR A  61      41.240  45.109  41.645  1.00  4.68              
ATOM    992  HB  THR A  61      41.766  44.918  40.708  1.00  4.68              
ATOM    993  CG2 THR A  61      42.036  44.468  42.776  1.00  4.68              
ATOM    994 1HG2 THR A  61      42.202  43.422  42.529  1.00  4.68              
ATOM    995 2HG2 THR A  61      43.005  44.954  42.879  1.00  4.68              
ATOM    996 3HG2 THR A  61      41.490  44.541  43.717  1.00  4.68              
ATOM    997  OG1 THR A  61      39.968  44.504  41.599  1.00  4.68              
ATOM    998  HG1 THR A  61      39.501  44.918  40.861  1.00  4.68              
ATOM    999  C   THR A  61      40.695  47.258  40.513  1.00  4.68              
ATOM   1000  O   THR A  61      39.782  46.784  39.839  1.00  4.68              
ATOM   1001  N   TYR A  62      41.404  48.322  40.144  1.00  6.09              
ATOM   1002  H   TYR A  62      42.132  48.642  40.765  1.00  6.09              
ATOM   1003  CA  TYR A  62      41.185  49.095  38.924  1.00  6.09              
ATOM   1004  HA  TYR A  62      40.464  48.593  38.278  1.00  6.09              
ATOM   1005  CB  TYR A  62      40.621  50.473  39.301  1.00  6.09              
ATOM   1006  HB1 TYR A  62      41.182  50.866  40.151  1.00  6.09              
ATOM   1007  HB2 TYR A  62      39.585  50.356  39.621  1.00  6.09              
ATOM   1008  CG  TYR A  62      40.686  51.492  38.179  1.00  6.09              
ATOM   1009  CD1 TYR A  62      39.690  51.534  37.182  1.00  6.09              
ATOM   1010  HD1 TYR A  62      38.846  50.859  37.227  1.00  6.09              
ATOM   1011  CE1 TYR A  62      39.793  52.460  36.123  1.00  6.09              
ATOM   1012  HE1 TYR A  62      39.038  52.507  35.352  1.00  6.09              
ATOM   1013  CZ  TYR A  62      40.899  53.336  36.057  1.00  6.09              
ATOM   1014  OH  TYR A  62      41.013  54.219  35.031  1.00  6.09              
ATOM   1015  HH  TYR A  62      41.816  54.740  35.105  1.00  6.09              
ATOM   1016  CE2 TYR A  62      41.892  53.292  37.058  1.00  6.09              
ATOM   1017  HE2 TYR A  62      42.739  53.960  37.005  1.00  6.09              
ATOM   1018  CD2 TYR A  62      41.779  52.376  38.120  1.00  6.09              
ATOM   1019  HD2 TYR A  62      42.538  52.348  38.890  1.00  6.09              
ATOM   1020  C   TYR A  62      42.497  49.208  38.125  1.00  6.09              
ATOM   1021  O   TYR A  62      43.574  48.718  38.465  1.00  6.09              
TER
END
