# Supplementary material for: New insights into the structures and interactions of bacterial Y-family DNA polymerases
Source: Nucleic Acids Res. 2019 Mar 27;47(9):4393–405. doi: 10.1093/nar/gkz198 (PMC6511836; doi:10.1093/nar/gkz198)
Supplement: Supplementary Data [file gkz198_supplemental_files.zip › Supplementary_file_5_mtuDinX-Tudor_model.pdb]

HEADER protein
METHOD
METHOD    The models are generated by I-TASSER which combines the
METHOD    methods of threading, ab initio modeling and structural
METHOD    refinement. The procedure is fully automated.
METHOD
METHOD    Please cite following articles when you use the I-TASSER server:
METHOD 1. Ambrish Roy, Alper Kucukural, Yang Zhang. I-TASSER: a unified
METHOD    platform for automated protein structure and function prediction.
METHOD    Nature Protocols, vol 5, 725-738 (2010). 
METHOD 2. Yang Zhang. I-TASSER server for protein 3D structure prediction. 
METHOD    BMC Bioinformatics, 9:40 (2008).
METHOD
MODEL  5
REMARK PARENT 5dma_A 5dma 3dmq_A 1dl6_A 2jz2_A 
ATOM      1  N   TRP A   1      46.283  48.280  55.739  1.00  4.90              
ATOM      2  CA  TRP A   1      47.641  48.221  56.290  1.00  4.90              
ATOM      3  HA  TRP A   1      48.331  48.533  55.508  1.00  4.90              
ATOM      4  CB  TRP A   1      47.764  49.240  57.445  1.00  4.90              
ATOM      5  HB1 TRP A   1      48.638  48.986  58.044  1.00  4.90              
ATOM      6  HB2 TRP A   1      46.896  49.146  58.099  1.00  4.90              
ATOM      7  CG  TRP A   1      47.930  50.690  57.074  1.00  4.90              
ATOM      8  CD1 TRP A   1      47.366  51.319  56.016  1.00  4.90              
ATOM      9  HD1 TRP A   1      46.716  50.847  55.289  1.00  4.90              
ATOM     10  NE1 TRP A   1      47.768  52.642  55.987  1.00  4.90              
ATOM     11  HE1 TRP A   1      47.507  53.291  55.256  1.00  4.90              
ATOM     12  CE2 TRP A   1      48.617  52.937  57.035  1.00  4.90              
ATOM     13  CZ2 TRP A   1      49.294  54.105  57.416  1.00  4.90              
ATOM     14  HZ2 TRP A   1      49.198  55.012  56.829  1.00  4.90              
ATOM     15  CH2 TRP A   1      50.107  54.080  58.562  1.00  4.90              
ATOM     16  HH2 TRP A   1      50.634  54.970  58.875  1.00  4.90              
ATOM     17  CZ3 TRP A   1      50.239  52.890  59.300  1.00  4.90              
ATOM     18  HZ3 TRP A   1      50.865  52.874  60.186  1.00  4.90              
ATOM     19  CE3 TRP A   1      49.565  51.718  58.897  1.00  4.90              
ATOM     20  HE3 TRP A   1      49.684  50.808  59.468  1.00  4.90              
ATOM     21  CD2 TRP A   1      48.736  51.710  57.750  1.00  4.90              
ATOM     22  C   TRP A   1      48.086  46.807  56.695  1.00  4.90              
ATOM     23  O   TRP A   1      49.062  46.641  57.430  1.00  4.90              
ATOM     24  N   ARG A   2      47.371  45.774  56.237  1.00  4.33              
ATOM     25  H   ARG A   2      46.574  45.979  55.643  1.00  4.33              
ATOM     26  CA  ARG A   2      47.598  44.376  56.620  1.00  4.33              
ATOM     27  HA  ARG A   2      48.521  44.300  57.194  1.00  4.33              
ATOM     28  CB  ARG A   2      46.427  43.874  57.504  1.00  4.33              
ATOM     29  HB1 ARG A   2      46.702  42.873  57.837  1.00  4.33              
ATOM     30  HB2 ARG A   2      45.546  43.743  56.881  1.00  4.33              
ATOM     31  CG  ARG A   2      46.034  44.683  58.760  1.00  4.33              
ATOM     32  HG1 ARG A   2      46.920  44.809  59.384  1.00  4.33              
ATOM     33  HG2 ARG A   2      45.336  44.065  59.326  1.00  4.33              
ATOM     34  CD  ARG A   2      45.364  46.071  58.606  1.00  4.33              
ATOM     35  HD1 ARG A   2      46.116  46.807  58.335  1.00  4.33              
ATOM     36  HD2 ARG A   2      44.963  46.359  59.579  1.00  4.33              
ATOM     37  NE  ARG A   2      44.276  46.095  57.611  1.00  4.33              
ATOM     38  HE  ARG A   2      44.269  45.358  56.903  1.00  4.33              
ATOM     39  CZ  ARG A   2      43.417  47.058  57.336  1.00  4.33              
ATOM     40  NH1 ARG A   2      43.371  48.192  57.979  1.00  4.33              
ATOM     41 1HH1 ARG A   2      44.091  48.410  58.636  1.00  4.33              
ATOM     42 2HH1 ARG A   2      42.752  48.899  57.604  1.00  4.33              
ATOM     43  NH2 ARG A   2      42.541  46.921  56.389  1.00  4.33              
ATOM     44 1HH2 ARG A   2      42.613  46.115  55.750  1.00  4.33              
ATOM     45 2HH2 ARG A   2      41.909  47.672  56.182  1.00  4.33              
ATOM     46  C   ARG A   2      47.727  43.502  55.374  1.00  4.33              
ATOM     47  O   ARG A   2      46.997  43.660  54.403  1.00  4.33              
ATOM     48  N   VAL A   3      48.666  42.563  55.394  1.00  3.96              
ATOM     49  H   VAL A   3      49.201  42.445  56.236  1.00  3.96              
ATOM     50  CA  VAL A   3      48.890  41.625  54.285  1.00  3.96              
ATOM     51  HA  VAL A   3      49.153  42.217  53.411  1.00  3.96              
ATOM     52  CB  VAL A   3      50.102  40.723  54.609  1.00  3.96              
ATOM     53  HB  VAL A   3      50.971  41.375  54.706  1.00  3.96              
ATOM     54  CG1 VAL A   3      49.980  39.938  55.926  1.00  3.96              
ATOM     55 1HG1 VAL A   3      50.887  39.361  56.094  1.00  3.96              
ATOM     56 2HG1 VAL A   3      49.847  40.615  56.763  1.00  3.96              
ATOM     57 3HG1 VAL A   3      49.136  39.255  55.876  1.00  3.96              
ATOM     58  CG2 VAL A   3      50.415  39.735  53.481  1.00  3.96              
ATOM     59 1HG2 VAL A   3      51.363  39.236  53.676  1.00  3.96              
ATOM     60 2HG2 VAL A   3      49.632  38.983  53.405  1.00  3.96              
ATOM     61 3HG2 VAL A   3      50.490  40.269  52.539  1.00  3.96              
ATOM     62  C   VAL A   3      47.632  40.824  53.945  1.00  3.96              
ATOM     63  O   VAL A   3      46.963  40.287  54.825  1.00  3.96              
ATOM     64  N   GLY A   4      47.344  40.761  52.647  1.00  3.99              
ATOM     65  H   GLY A   4      47.969  41.219  51.994  1.00  3.99              
ATOM     66  CA  GLY A   4      46.141  40.175  52.080  1.00  3.99              
ATOM     67  HA1 GLY A   4      45.877  39.270  52.630  1.00  3.99              
ATOM     68  HA2 GLY A   4      46.362  39.913  51.054  1.00  3.99              
ATOM     69  C   GLY A   4      44.923  41.101  52.070  1.00  3.99              
ATOM     70  O   GLY A   4      43.863  40.669  51.620  1.00  3.99              
ATOM     71  N   ASP A   5      45.058  42.360  52.517  1.00  3.87              
ATOM     72  H   ASP A   5      45.922  42.659  52.957  1.00  3.87              
ATOM     73  CA  ASP A   5      44.059  43.381  52.192  1.00  3.87              
ATOM     74  HA  ASP A   5      43.097  43.020  52.563  1.00  3.87              
ATOM     75  CB  ASP A   5      44.319  44.745  52.858  1.00  3.87              
ATOM     76  HB1 ASP A   5      44.025  45.541  52.173  1.00  3.87              
ATOM     77  HB2 ASP A   5      45.374  44.890  53.060  1.00  3.87              
ATOM     78  CG  ASP A   5      43.518  44.934  54.142  1.00  3.87              
ATOM     79  OD1 ASP A   5      42.323  45.299  54.078  1.00  3.87              
ATOM     80  OD2 ASP A   5      44.087  44.822  55.248  1.00  3.87              
ATOM     81  C   ASP A   5      43.895  43.561  50.681  1.00  3.87              
ATOM     82  O   ASP A   5      44.868  43.467  49.926  1.00  3.87              
ATOM     83  N   ASP A   6      42.687  43.942  50.251  1.00  3.62              
ATOM     84  H   ASP A   6      41.941  44.031  50.924  1.00  3.62              
ATOM     85  CA  ASP A   6      42.558  44.722  49.022  1.00  3.62              
ATOM     86  HA  ASP A   6      43.426  44.519  48.401  1.00  3.62              
ATOM     87  CB  ASP A   6      41.339  44.309  48.176  1.00  3.62              
ATOM     88  HB1 ASP A   6      40.425  44.674  48.644  1.00  3.62              
ATOM     89  HB2 ASP A   6      41.285  43.218  48.153  1.00  3.62              
ATOM     90  CG  ASP A   6      41.424  44.825  46.722  1.00  3.62              
ATOM     91  OD1 ASP A   6      41.341  46.052  46.503  1.00  3.62              
ATOM     92  OD2 ASP A   6      41.531  43.983  45.797  1.00  3.62              
ATOM     93  C   ASP A   6      42.576  46.217  49.358  1.00  3.62              
ATOM     94  O   ASP A   6      42.053  46.671  50.385  1.00  3.62              
ATOM     95  N   VAL A   7      43.199  46.979  48.467  1.00  3.49              
ATOM     96  H   VAL A   7      43.515  46.518  47.615  1.00  3.49              
ATOM     97  CA  VAL A   7      43.323  48.419  48.493  1.00  3.49              
ATOM     98  HA  VAL A   7      42.570  48.799  49.180  1.00  3.49              
ATOM     99  CB  VAL A   7      44.689  48.899  49.033  1.00  3.49              
ATOM    100  HB  VAL A   7      44.640  49.983  49.106  1.00  3.49              
ATOM    101  CG1 VAL A   7      44.982  48.367  50.445  1.00  3.49              
ATOM    102 1HG1 VAL A   7      45.885  48.834  50.837  1.00  3.49              
ATOM    103 2HG1 VAL A   7      44.152  48.593  51.107  1.00  3.49              
ATOM    104 3HG1 VAL A   7      45.124  47.286  50.419  1.00  3.49              
ATOM    105  CG2 VAL A   7      45.892  48.542  48.154  1.00  3.49              
ATOM    106 1HG2 VAL A   7      46.820  48.815  48.653  1.00  3.49              
ATOM    107 2HG2 VAL A   7      45.887  47.473  47.944  1.00  3.49              
ATOM    108 3HG2 VAL A   7      45.844  49.087  47.214  1.00  3.49              
ATOM    109  C   VAL A   7      42.996  48.994  47.124  1.00  3.49              
ATOM    110  O   VAL A   7      43.626  48.689  46.108  1.00  3.49              
ATOM    111  N   ALA A   8      42.004  49.875  47.108  1.00  3.71              
ATOM    112  H   ALA A   8      41.589  50.140  47.995  1.00  3.71              
ATOM    113  CA  ALA A   8      41.618  50.616  45.925  1.00  3.71              
ATOM    114  HA  ALA A   8      41.775  49.998  45.039  1.00  3.71              
ATOM    115  CB  ALA A   8      40.121  50.925  46.030  1.00  3.71              
ATOM    116  HB1 ALA A   8      39.790  51.449  45.136  1.00  3.71              
ATOM    117  HB2 ALA A   8      39.566  49.993  46.124  1.00  3.71              
ATOM    118  HB3 ALA A   8      39.924  51.540  46.906  1.00  3.71              
ATOM    119  C   ALA A   8      42.464  51.878  45.819  1.00  3.71              
ATOM    120  O   ALA A   8      42.462  52.723  46.723  1.00  3.71              
ATOM    121  N   HIS A   9      43.165  52.002  44.697  1.00  3.93              
ATOM    122  H   HIS A   9      43.133  51.248  44.024  1.00  3.93              
ATOM    123  CA  HIS A   9      43.968  53.167  44.348  1.00  3.93              
ATOM    124  HA  HIS A   9      44.034  53.835  45.204  1.00  3.93              
ATOM    125  CB  HIS A   9      45.383  52.688  44.003  1.00  3.93              
ATOM    126  HB1 HIS A   9      45.344  52.020  43.143  1.00  3.93              
ATOM    127  HB2 HIS A   9      45.804  52.137  44.839  1.00  3.93              
ATOM    128  CG  HIS A   9      46.289  53.842  43.686  1.00  3.93              
ATOM    129  ND1 HIS A   9      46.975  54.047  42.491  1.00  3.93              
ATOM    130  CE1 HIS A   9      47.422  55.315  42.547  1.00  3.93              
ATOM    131  HE1 HIS A   9      47.955  55.827  41.758  1.00  3.93              
ATOM    132  NE2 HIS A   9      47.034  55.900  43.691  1.00  3.93              
ATOM    133  HE2 HIS A   9      46.973  56.909  43.861  1.00  3.93              
ATOM    134  CD2 HIS A   9      46.355  54.975  44.438  1.00  3.93              
ATOM    135  HD2 HIS A   9      45.841  55.172  45.363  1.00  3.93              
ATOM    136  C   HIS A   9      43.325  53.881  43.148  1.00  3.93              
ATOM    137  O   HIS A   9      43.132  53.222  42.121  1.00  3.93              
ATOM    138  N   PRO A  10      42.990  55.181  43.266  1.00  4.40              
ATOM    139  CD  PRO A  10      42.938  55.921  44.523  1.00  4.40              
ATOM    140  HD1 PRO A  10      43.941  56.221  44.807  1.00  4.40              
ATOM    141  HD2 PRO A  10      42.479  55.339  45.323  1.00  4.40              
ATOM    142  CG  PRO A  10      42.100  57.169  44.263  1.00  4.40              
ATOM    143  HG1 PRO A  10      42.395  58.001  44.901  1.00  4.40              
ATOM    144  HG2 PRO A  10      41.044  56.936  44.395  1.00  4.40              
ATOM    145  CB  PRO A  10      42.391  57.441  42.796  1.00  4.40              
ATOM    146  HB1 PRO A  10      43.362  57.932  42.701  1.00  4.40              
ATOM    147  HB2 PRO A  10      41.609  58.046  42.335  1.00  4.40              
ATOM    148  CA  PRO A  10      42.449  56.032  42.203  1.00  4.40              
ATOM    149  HA  PRO A  10      41.427  55.700  42.025  1.00  4.40              
ATOM    150  C   PRO A  10      43.142  56.060  40.830  1.00  4.40              
ATOM    151  O   PRO A  10      42.625  56.717  39.924  1.00  4.40              
ATOM    152  N   GLU A  11      44.258  55.353  40.637  1.00  4.79              
ATOM    153  H   GLU A  11      44.632  54.835  41.417  1.00  4.79              
ATOM    154  CA  GLU A  11      44.918  55.243  39.334  1.00  4.79              
ATOM    155  HA  GLU A  11      44.217  55.564  38.562  1.00  4.79              
ATOM    156  CB  GLU A  11      46.083  56.257  39.279  1.00  4.79              
ATOM    157  HB1 GLU A  11      46.572  56.299  40.244  1.00  4.79              
ATOM    158  HB2 GLU A  11      45.630  57.238  39.134  1.00  4.79              
ATOM    159  CG  GLU A  11      47.150  56.084  38.183  1.00  4.79              
ATOM    160  HG1 GLU A  11      47.541  57.073  37.934  1.00  4.79              
ATOM    161  HG2 GLU A  11      46.689  55.686  37.277  1.00  4.79              
ATOM    162  CD  GLU A  11      48.343  55.214  38.622  1.00  4.79              
ATOM    163  OE1 GLU A  11      48.691  54.239  37.925  1.00  4.79              
ATOM    164  OE2 GLU A  11      48.981  55.501  39.659  1.00  4.79              
ATOM    165  C   GLU A  11      45.280  53.823  38.904  1.00  4.79              
ATOM    166  O   GLU A  11      45.029  53.454  37.758  1.00  4.79              
ATOM    167  N   LEU A  12      45.791  52.994  39.806  1.00  4.30              
ATOM    168  H   LEU A  12      46.038  53.367  40.713  1.00  4.30              
ATOM    169  CA  LEU A  12      46.130  51.607  39.482  1.00  4.30              
ATOM    170  HA  LEU A  12      46.585  51.579  38.489  1.00  4.30              
ATOM    171  CB  LEU A  12      47.167  51.202  40.541  1.00  4.30              
ATOM    172  HB1 LEU A  12      46.709  51.285  41.527  1.00  4.30              
ATOM    173  HB2 LEU A  12      47.998  51.907  40.497  1.00  4.30              
ATOM    174  CG  LEU A  12      47.720  49.782  40.412  1.00  4.30              
ATOM    175  HG  LEU A  12      46.895  49.085  40.526  1.00  4.30              
ATOM    176  CD1 LEU A  12      48.407  49.562  39.062  1.00  4.30              
ATOM    177 1HD1 LEU A  12      48.972  48.635  39.063  1.00  4.30              
ATOM    178 2HD1 LEU A  12      47.649  49.504  38.281  1.00  4.30              
ATOM    179 3HD1 LEU A  12      49.068  50.389  38.834  1.00  4.30              
ATOM    180  CD2 LEU A  12      48.717  49.536  41.549  1.00  4.30              
ATOM    181 1HD2 LEU A  12      49.181  48.557  41.452  1.00  4.30              
ATOM    182 2HD2 LEU A  12      49.480  50.306  41.555  1.00  4.30              
ATOM    183 3HD2 LEU A  12      48.181  49.571  42.497  1.00  4.30              
ATOM    184  C   LEU A  12      44.916  50.671  39.479  1.00  4.30              
ATOM    185  O   LEU A  12      44.967  49.637  38.826  1.00  4.30              
ATOM    186  N   GLY A  13      43.838  51.001  40.198  1.00  4.28              
ATOM    187  H   GLY A  13      43.864  51.867  40.721  1.00  4.28              
ATOM    188  CA  GLY A  13      42.711  50.094  40.436  1.00  4.28              
ATOM    189  HA1 GLY A  13      42.567  49.449  39.568  1.00  4.28              
ATOM    190  HA2 GLY A  13      41.809  50.687  40.575  1.00  4.28              
ATOM    191  C   GLY A  13      42.910  49.222  41.676  1.00  4.28              
ATOM    192  O   GLY A  13      43.896  49.359  42.405  1.00  4.28              
ATOM    193  N   HIS A  14      41.940  48.348  41.958  1.00  4.00              
ATOM    194  H   HIS A  14      41.118  48.348  41.373  1.00  4.00              
ATOM    195  CA  HIS A  14      41.952  47.408  43.088  1.00  4.00              
ATOM    196  HA  HIS A  14      42.026  47.971  44.021  1.00  4.00              
ATOM    197  CB  HIS A  14      40.634  46.627  43.121  1.00  4.00              
ATOM    198  HB1 HIS A  14      40.724  45.816  43.844  1.00  4.00              
ATOM    199  HB2 HIS A  14      40.443  46.183  42.144  1.00  4.00              
ATOM    200  CG  HIS A  14      39.452  47.471  43.515  1.00  4.00              
ATOM    201  ND1 HIS A  14      38.785  48.373  42.686  1.00  4.00              
ATOM    202  CE1 HIS A  14      37.798  48.886  43.438  1.00  4.00              
ATOM    203  HE1 HIS A  14      37.085  49.615  43.087  1.00  4.00              
ATOM    204  NE2 HIS A  14      37.813  48.358  44.675  1.00  4.00              
ATOM    205  HE2 HIS A  14      37.157  48.566  45.416  1.00  4.00              
ATOM    206  CD2 HIS A  14      38.859  47.466  44.743  1.00  4.00              
ATOM    207  HD2 HIS A  14      39.173  46.867  45.592  1.00  4.00              
ATOM    208  C   HIS A  14      43.124  46.435  43.059  1.00  4.00              
ATOM    209  O   HIS A  14      43.268  45.640  42.122  1.00  4.00              
ATOM    210  N   GLY A  15      43.930  46.461  44.116  1.00  3.48              
ATOM    211  H   GLY A  15      43.703  47.086  44.887  1.00  3.48              
ATOM    212  CA  GLY A  15      45.144  45.670  44.222  1.00  3.48              
ATOM    213  HA1 GLY A  15      45.998  46.315  44.033  1.00  3.48              
ATOM    214  HA2 GLY A  15      45.134  44.888  43.465  1.00  3.48              
ATOM    215  C   GLY A  15      45.298  45.008  45.575  1.00  3.48              
ATOM    216  O   GLY A  15      44.644  45.368  46.539  1.00  3.48              
ATOM    217  N   TRP A  16      46.190  44.033  45.664  1.00  3.64              
ATOM    218  H   TRP A  16      46.698  43.765  44.828  1.00  3.64              
ATOM    219  CA  TRP A  16      46.239  43.136  46.810  1.00  3.64              
ATOM    220  HA  TRP A  16      45.483  43.414  47.546  1.00  3.64              
ATOM    221  CB  TRP A  16      45.872  41.744  46.298  1.00  3.64              
ATOM    222  HB1 TRP A  16      46.636  41.407  45.598  1.00  3.64              
ATOM    223  HB2 TRP A  16      44.933  41.817  45.745  1.00  3.64              
ATOM    224  CG  TRP A  16      45.697  40.715  47.353  1.00  3.64              
ATOM    225  CD1 TRP A  16      44.562  40.496  48.049  1.00  3.64              
ATOM    226  HD1 TRP A  16      43.649  41.080  47.956  1.00  3.64              
ATOM    227  NE1 TRP A  16      44.746  39.436  48.913  1.00  3.64              
ATOM    228  HE1 TRP A  16      44.066  39.196  49.631  1.00  3.64              
ATOM    229  CE2 TRP A  16      46.009  38.895  48.779  1.00  3.64              
ATOM    230  CZ2 TRP A  16      46.663  37.818  49.390  1.00  3.64              
ATOM    231  HZ2 TRP A  16      46.131  37.182  50.087  1.00  3.64              
ATOM    232  CH2 TRP A  16      48.027  37.605  49.129  1.00  3.64              
ATOM    233  HH2 TRP A  16      48.556  36.794  49.611  1.00  3.64              
ATOM    234  CZ3 TRP A  16      48.727  38.487  48.285  1.00  3.64              
ATOM    235  HZ3 TRP A  16      49.791  38.352  48.127  1.00  3.64              
ATOM    236  CE3 TRP A  16      48.059  39.564  47.671  1.00  3.64              
ATOM    237  HE3 TRP A  16      48.609  40.275  47.079  1.00  3.64              
ATOM    238  CD2 TRP A  16      46.673  39.765  47.870  1.00  3.64              
ATOM    239  C   TRP A  16      47.598  43.176  47.499  1.00  3.64              
ATOM    240  O   TRP A  16      48.632  42.977  46.853  1.00  3.64              
ATOM    241  N   VAL A  17      47.621  43.517  48.788  1.00  2.98              
ATOM    242  H   VAL A  17      46.734  43.614  49.286  1.00  2.98              
ATOM    243  CA  VAL A  17      48.859  43.915  49.466  1.00  2.98              
ATOM    244  HA  VAL A  17      49.468  44.398  48.711  1.00  2.98              
ATOM    245  CB  VAL A  17      48.671  44.993  50.546  1.00  2.98              
ATOM    246  HB  VAL A  17      49.630  45.165  51.031  1.00  2.98              
ATOM    247  CG1 VAL A  17      48.213  46.307  49.907  1.00  2.98              
ATOM    248 1HG1 VAL A  17      48.055  47.064  50.674  1.00  2.98              
ATOM    249 2HG1 VAL A  17      48.975  46.661  49.220  1.00  2.98              
ATOM    250 3HG1 VAL A  17      47.275  46.155  49.371  1.00  2.98              
ATOM    251  CG2 VAL A  17      47.648  44.650  51.615  1.00  2.98              
ATOM    252 1HG2 VAL A  17      46.658  44.623  51.176  1.00  2.98              
ATOM    253 2HG2 VAL A  17      47.874  43.684  52.051  1.00  2.98              
ATOM    254 3HG2 VAL A  17      47.664  45.408  52.398  1.00  2.98              
ATOM    255  C   VAL A  17      49.671  42.715  49.943  1.00  2.98              
ATOM    256  O   VAL A  17      49.360  42.040  50.920  1.00  2.98              
ATOM    257  N   GLN A  18      50.740  42.423  49.214  1.00  3.19              
ATOM    258  H   GLN A  18      50.979  43.071  48.474  1.00  3.19              
ATOM    259  CA  GLN A  18      51.543  41.207  49.384  1.00  3.19              
ATOM    260  HA  GLN A  18      50.869  40.350  49.461  1.00  3.19              
ATOM    261  CB  GLN A  18      52.468  41.010  48.162  1.00  3.19              
ATOM    262  HB1 GLN A  18      52.722  39.952  48.094  1.00  3.19              
ATOM    263  HB2 GLN A  18      53.399  41.536  48.364  1.00  3.19              
ATOM    264  CG  GLN A  18      51.948  41.481  46.789  1.00  3.19              
ATOM    265  HG1 GLN A  18      51.585  42.507  46.837  1.00  3.19              
ATOM    266  HG2 GLN A  18      51.132  40.834  46.464  1.00  3.19              
ATOM    267  CD  GLN A  18      53.058  41.469  45.740  1.00  3.19              
ATOM    268  OE1 GLN A  18      53.013  40.752  44.757  1.00  3.19              
ATOM    269  NE2 GLN A  18      54.091  42.267  45.910  1.00  3.19              
ATOM    270 1HE2 GLN A  18      54.176  42.816  46.759  1.00  3.19              
ATOM    271 2HE2 GLN A  18      54.850  42.147  45.264  1.00  3.19              
ATOM    272  C   GLN A  18      52.433  41.224  50.634  1.00  3.19              
ATOM    273  O   GLN A  18      52.870  40.184  51.118  1.00  3.19              
ATOM    274  N   GLY A  19      52.727  42.426  51.120  1.00  3.73              
ATOM    275  H   GLY A  19      52.284  43.228  50.696  1.00  3.73              
ATOM    276  CA  GLY A  19      53.609  42.669  52.244  1.00  3.73              
ATOM    277  HA1 GLY A  19      54.623  42.350  52.002  1.00  3.73              
ATOM    278  HA2 GLY A  19      53.260  42.089  53.099  1.00  3.73              
ATOM    279  C   GLY A  19      53.635  44.140  52.620  1.00  3.73              
ATOM    280  O   GLY A  19      53.466  45.016  51.764  1.00  3.73              
ATOM    281  N   ALA A  20      53.903  44.382  53.898  1.00  3.78              
ATOM    282  H   ALA A  20      54.095  43.603  54.511  1.00  3.78              
ATOM    283  CA  ALA A  20      54.042  45.698  54.493  1.00  3.78              
ATOM    284  HA  ALA A  20      54.223  46.434  53.708  1.00  3.78              
ATOM    285  CB  ALA A  20      52.738  46.070  55.212  1.00  3.78              
ATOM    286  HB1 ALA A  20      52.823  47.071  55.634  1.00  3.78              
ATOM    287  HB2 ALA A  20      51.905  46.051  54.509  1.00  3.78              
ATOM    288  HB3 ALA A  20      52.543  45.364  56.020  1.00  3.78              
ATOM    289  C   ALA A  20      55.247  45.708  55.429  1.00  3.78              
ATOM    290  O   ALA A  20      55.521  44.719  56.114  1.00  3.78              
ATOM    291  N   GLY A  21      55.979  46.814  55.428  1.00  4.04              
ATOM    292  H   GLY A  21      55.712  47.572  54.802  1.00  4.04              
ATOM    293  CA  GLY A  21      57.218  46.938  56.170  1.00  4.04              
ATOM    294  HA1 GLY A  21      57.980  46.312  55.708  1.00  4.04              
ATOM    295  HA2 GLY A  21      57.063  46.585  57.189  1.00  4.04              
ATOM    296  C   GLY A  21      57.734  48.364  56.203  1.00  4.04              
ATOM    297  O   GLY A  21      57.873  48.993  55.161  1.00  4.04              
ATOM    298  N   HIS A  22      58.020  48.875  57.399  1.00  4.22              
ATOM    299  H   HIS A  22      57.950  48.263  58.198  1.00  4.22              
ATOM    300  CA  HIS A  22      58.648  50.184  57.633  1.00  4.22              
ATOM    301  HA  HIS A  22      58.587  50.375  58.704  1.00  4.22              
ATOM    302  CB  HIS A  22      60.151  50.092  57.309  1.00  4.22              
ATOM    303  HB1 HIS A  22      60.644  51.011  57.629  1.00  4.22              
ATOM    304  HB2 HIS A  22      60.279  50.001  56.229  1.00  4.22              
ATOM    305  CG  HIS A  22      60.854  48.936  57.983  1.00  4.22              
ATOM    306  ND1 HIS A  22      60.529  48.401  59.231  1.00  4.22              
ATOM    307  CE1 HIS A  22      61.391  47.394  59.436  1.00  4.22              
ATOM    308  HE1 HIS A  22      61.410  46.775  60.326  1.00  4.22              
ATOM    309  NE2 HIS A  22      62.221  47.266  58.386  1.00  4.22              
ATOM    310  HE2 HIS A  22      62.958  46.579  58.305  1.00  4.22              
ATOM    311  CD2 HIS A  22      61.899  48.231  57.459  1.00  4.22              
ATOM    312  HD2 HIS A  22      62.369  48.407  56.502  1.00  4.22              
ATOM    313  C   HIS A  22      57.969  51.407  56.991  1.00  4.22              
ATOM    314  O   HIS A  22      58.629  52.396  56.689  1.00  4.22              
ATOM    315  N   GLY A  23      56.650  51.348  56.793  1.00  3.96              
ATOM    316  H   GLY A  23      56.170  50.504  57.057  1.00  3.96              
ATOM    317  CA  GLY A  23      55.887  52.419  56.145  1.00  3.96              
ATOM    318  HA1 GLY A  23      56.278  53.391  56.451  1.00  3.96              
ATOM    319  HA2 GLY A  23      54.849  52.351  56.465  1.00  3.96              
ATOM    320  C   GLY A  23      55.915  52.358  54.623  1.00  3.96              
ATOM    321  O   GLY A  23      55.571  53.329  53.961  1.00  3.96              
ATOM    322  N   VAL A  24      56.260  51.206  54.056  1.00  3.29              
ATOM    323  H   VAL A  24      56.639  50.477  54.649  1.00  3.29              
ATOM    324  CA  VAL A  24      56.118  50.877  52.635  1.00  3.29              
ATOM    325  HA  VAL A  24      55.657  51.715  52.111  1.00  3.29              
ATOM    326  CB  VAL A  24      57.498  50.607  51.994  1.00  3.29              
ATOM    327  HB  VAL A  24      57.972  49.767  52.503  1.00  3.29              
ATOM    328  CG1 VAL A  24      57.407  50.265  50.498  1.00  3.29              
ATOM    329 1HG1 VAL A  24      58.409  50.133  50.088  1.00  3.29              
ATOM    330 2HG1 VAL A  24      56.865  49.333  50.357  1.00  3.29              
ATOM    331 3HG1 VAL A  24      56.905  51.070  49.961  1.00  3.29              
ATOM    332  CG2 VAL A  24      58.422  51.827  52.120  1.00  3.29              
ATOM    333 1HG2 VAL A  24      59.378  51.627  51.640  1.00  3.29              
ATOM    334 2HG2 VAL A  24      57.960  52.698  51.660  1.00  3.29              
ATOM    335 3HG2 VAL A  24      58.613  52.048  53.170  1.00  3.29              
ATOM    336  C   VAL A  24      55.197  49.673  52.511  1.00  3.29              
ATOM    337  O   VAL A  24      55.208  48.771  53.347  1.00  3.29              
ATOM    338  N   VAL A  25      54.385  49.661  51.460  1.00  3.09              
ATOM    339  H   VAL A  25      54.406  50.454  50.822  1.00  3.09              
ATOM    340  CA  VAL A  25      53.443  48.586  51.167  1.00  3.09              
ATOM    341  HA  VAL A  25      53.697  47.710  51.761  1.00  3.09              
ATOM    342  CB  VAL A  25      51.994  48.979  51.527  1.00  3.09              
ATOM    343  HB  VAL A  25      51.681  49.823  50.911  1.00  3.09              
ATOM    344  CG1 VAL A  25      51.043  47.804  51.281  1.00  3.09              
ATOM    345 1HG1 VAL A  25      50.041  48.069  51.616  1.00  3.09              
ATOM    346 2HG1 VAL A  25      50.994  47.574  50.219  1.00  3.09              
ATOM    347 3HG1 VAL A  25      51.375  46.923  51.830  1.00  3.09              
ATOM    348  CG2 VAL A  25      51.858  49.368  53.005  1.00  3.09              
ATOM    349 1HG2 VAL A  25      50.817  49.587  53.240  1.00  3.09              
ATOM    350 2HG2 VAL A  25      52.205  48.556  53.641  1.00  3.09              
ATOM    351 3HG2 VAL A  25      52.446  50.258  53.211  1.00  3.09              
ATOM    352  C   VAL A  25      53.561  48.209  49.705  1.00  3.09              
ATOM    353  O   VAL A  25      53.494  49.057  48.809  1.00  3.09              
ATOM    354  N   THR A  26      53.741  46.917  49.452  1.00  3.10              
ATOM    355  H   THR A  26      53.722  46.274  50.237  1.00  3.10              
ATOM    356  CA  THR A  26      53.713  46.371  48.092  1.00  3.10              
ATOM    357  HA  THR A  26      53.994  47.150  47.386  1.00  3.10              
ATOM    358  CB  THR A  26      54.702  45.203  47.893  1.00  3.10              
ATOM    359  HB  THR A  26      54.849  45.072  46.821  1.00  3.10              
ATOM    360  CG2 THR A  26      56.064  45.445  48.539  1.00  3.10              
ATOM    361 1HG2 THR A  26      56.773  44.697  48.184  1.00  3.10              
ATOM    362 2HG2 THR A  26      56.435  46.434  48.281  1.00  3.10              
ATOM    363 3HG2 THR A  26      55.998  45.370  49.623  1.00  3.10              
ATOM    364  OG1 THR A  26      54.235  43.978  48.414  1.00  3.10              
ATOM    365  HG1 THR A  26      54.033  44.125  49.343  1.00  3.10              
ATOM    366  C   THR A  26      52.299  45.921  47.777  1.00  3.10              
ATOM    367  O   THR A  26      51.675  45.200  48.562  1.00  3.10              
ATOM    368  N   VAL A  27      51.782  46.316  46.624  1.00  3.04              
ATOM    369  H   VAL A  27      52.339  46.916  46.023  1.00  3.04              
ATOM    370  CA  VAL A  27      50.443  45.992  46.153  1.00  3.04              
ATOM    371  HA  VAL A  27      50.024  45.210  46.785  1.00  3.04              
ATOM    372  CB  VAL A  27      49.516  47.217  46.258  1.00  3.04              
ATOM    373  HB  VAL A  27      49.588  47.612  47.270  1.00  3.04              
ATOM    374  CG1 VAL A  27      49.855  48.363  45.298  1.00  3.04              
ATOM    375 1HG1 VAL A  27      49.239  49.229  45.537  1.00  3.04              
ATOM    376 2HG1 VAL A  27      50.901  48.636  45.409  1.00  3.04              
ATOM    377 3HG1 VAL A  27      49.661  48.071  44.267  1.00  3.04              
ATOM    378  CG2 VAL A  27      48.070  46.786  46.030  1.00  3.04              
ATOM    379 1HG2 VAL A  27      47.415  47.656  46.036  1.00  3.04              
ATOM    380 2HG2 VAL A  27      47.976  46.290  45.065  1.00  3.04              
ATOM    381 3HG2 VAL A  27      47.759  46.111  46.828  1.00  3.04              
ATOM    382  C   VAL A  27      50.535  45.423  44.744  1.00  3.04              
ATOM    383  O   VAL A  27      51.194  46.011  43.890  1.00  3.04              
ATOM    384  N   ARG A  28      49.903  44.269  44.506  1.00  3.30              
ATOM    385  H   ARG A  28      49.379  43.829  45.259  1.00  3.30              
ATOM    386  CA  ARG A  28      49.814  43.697  43.163  1.00  3.30              
ATOM    387  HA  ARG A  28      50.611  44.127  42.558  1.00  3.30              
ATOM    388  CB  ARG A  28      50.063  42.172  43.116  1.00  3.30              
ATOM    389  HB1 ARG A  28      51.067  41.979  43.490  1.00  3.30              
ATOM    390  HB2 ARG A  28      50.046  41.863  42.069  1.00  3.30              
ATOM    391  CG  ARG A  28      49.075  41.284  43.890  1.00  3.30              
ATOM    392  HG1 ARG A  28      48.054  41.474  43.561  1.00  3.30              
ATOM    393  HG2 ARG A  28      49.162  41.512  44.948  1.00  3.30              
ATOM    394  CD  ARG A  28      49.357  39.789  43.688  1.00  3.30              
ATOM    395  HD1 ARG A  28      50.415  39.598  43.878  1.00  3.30              
ATOM    396  HD2 ARG A  28      49.142  39.528  42.651  1.00  3.30              
ATOM    397  NE  ARG A  28      48.542  38.977  44.615  1.00  3.30              
ATOM    398  HE  ARG A  28      48.295  39.400  45.488  1.00  3.30              
ATOM    399  CZ  ARG A  28      48.072  37.758  44.432  1.00  3.30              
ATOM    400  NH1 ARG A  28      48.148  37.106  43.307  1.00  3.30              
ATOM    401 1HH1 ARG A  28      48.061  37.687  42.463  1.00  3.30              
ATOM    402 2HH1 ARG A  28      47.757  36.198  43.189  1.00  3.30              
ATOM    403  NH2 ARG A  28      47.508  37.137  45.433  1.00  3.30              
ATOM    404 1HH2 ARG A  28      47.424  37.602  46.324  1.00  3.30              
ATOM    405 2HH2 ARG A  28      47.098  36.237  45.291  1.00  3.30              
ATOM    406  C   ARG A  28      48.516  44.094  42.486  1.00  3.30              
ATOM    407  O   ARG A  28      47.438  43.831  43.007  1.00  3.30              
ATOM    408  N   PHE A  29      48.602  44.732  41.328  1.00  3.59              
ATOM    409  H   PHE A  29      49.516  44.943  40.944  1.00  3.59              
ATOM    410  CA  PHE A  29      47.421  45.039  40.540  1.00  3.59              
ATOM    411  HA  PHE A  29      46.567  45.195  41.202  1.00  3.59              
ATOM    412  CB  PHE A  29      47.620  46.322  39.748  1.00  3.59              
ATOM    413  HB1 PHE A  29      48.554  46.257  39.188  1.00  3.59              
ATOM    414  HB2 PHE A  29      47.713  47.114  40.477  1.00  3.59              
ATOM    415  CG  PHE A  29      46.472  46.633  38.797  1.00  3.59              
ATOM    416  CD1 PHE A  29      45.142  46.623  39.262  1.00  3.59              
ATOM    417  HD1 PHE A  29      44.929  46.451  40.304  1.00  3.59              
ATOM    418  CE1 PHE A  29      44.081  46.900  38.383  1.00  3.59              
ATOM    419  HE1 PHE A  29      43.074  46.959  38.772  1.00  3.59              
ATOM    420  CZ  PHE A  29      44.347  47.204  37.034  1.00  3.59              
ATOM    421  HZ  PHE A  29      43.543  47.491  36.376  1.00  3.59              
ATOM    422  CE2 PHE A  29      45.670  47.205  36.564  1.00  3.59              
ATOM    423  HE2 PHE A  29      45.869  47.485  35.543  1.00  3.59              
ATOM    424  CD2 PHE A  29      46.730  46.912  37.441  1.00  3.59              
ATOM    425  HD2 PHE A  29      47.746  46.940  37.077  1.00  3.59              
ATOM    426  C   PHE A  29      47.089  43.901  39.582  1.00  3.59              
ATOM    427  O   PHE A  29      47.610  43.794  38.470  1.00  3.59              
ATOM    428  N   GLU A  30      46.160  43.079  40.037  1.00  4.56              
ATOM    429  H   GLU A  30      45.855  43.198  40.995  1.00  4.56              
ATOM    430  CA  GLU A  30      45.437  42.120  39.223  1.00  4.56              
ATOM    431  HA  GLU A  30      45.899  42.003  38.241  1.00  4.56              
ATOM    432  CB  GLU A  30      45.416  40.757  39.932  1.00  4.56              
ATOM    433  HB1 GLU A  30      44.770  40.069  39.385  1.00  4.56              
ATOM    434  HB2 GLU A  30      45.004  40.889  40.934  1.00  4.56              
ATOM    435  CG  GLU A  30      46.816  40.132  40.038  1.00  4.56              
ATOM    436  HG1 GLU A  30      47.543  40.893  40.325  1.00  4.56              
ATOM    437  HG2 GLU A  30      47.099  39.742  39.058  1.00  4.56              
ATOM    438  CD  GLU A  30      46.877  39.026  41.091  1.00  4.56              
ATOM    439  OE1 GLU A  30      46.515  39.293  42.255  1.00  4.56              
ATOM    440  OE2 GLU A  30      47.389  37.927  40.800  1.00  4.56              
ATOM    441  C   GLU A  30      44.023  42.670  39.040  1.00  4.56              
ATOM    442  O   GLU A  30      43.186  42.532  39.934  1.00  4.56              
ATOM    443  N   THR A  31      43.704  43.277  37.895  1.00  5.83              
ATOM    444  H   THR A  31      44.405  43.378  37.174  1.00  5.83              
ATOM    445  CA  THR A  31      42.298  43.209  37.489  1.00  5.83              
ATOM    446  HA  THR A  31      41.669  43.487  38.336  1.00  5.83              
ATOM    447  CB  THR A  31      41.932  44.166  36.355  1.00  5.83              
ATOM    448  HB  THR A  31      42.666  44.126  35.562  1.00  5.83              
ATOM    449  CG2 THR A  31      40.525  43.952  35.790  1.00  5.83              
ATOM    450 1HG2 THR A  31      40.296  44.749  35.083  1.00  5.83              
ATOM    451 2HG2 THR A  31      40.458  43.002  35.267  1.00  5.83              
ATOM    452 3HG2 THR A  31      39.790  43.984  36.593  1.00  5.83              
ATOM    453  OG1 THR A  31      41.915  45.450  36.898  1.00  5.83              
ATOM    454  HG1 THR A  31      42.784  45.632  37.281  1.00  5.83              
ATOM    455  C   THR A  31      42.010  41.756  37.142  1.00  5.83              
ATOM    456  O   THR A  31      42.800  41.084  36.477  1.00  5.83              
ATOM    457  N   ARG A  32      40.879  41.254  37.630  1.00  7.30              
ATOM    458  H   ARG A  32      40.276  41.901  38.116  1.00  7.30              
ATOM    459  CA  ARG A  32      40.443  39.853  37.558  1.00  7.30              
ATOM    460  HA  ARG A  32      41.287  39.200  37.787  1.00  7.30              
ATOM    461  CB  ARG A  32      39.361  39.634  38.643  1.00  7.30              
ATOM    462  HB1 ARG A  32      38.895  38.662  38.473  1.00  7.30              
ATOM    463  HB2 ARG A  32      38.579  40.385  38.519  1.00  7.30              
ATOM    464  CG  ARG A  32      39.829  39.653  40.126  1.00  7.30              
ATOM    465  HG1 ARG A  32      40.419  38.754  40.308  1.00  7.30              
ATOM    466  HG2 ARG A  32      38.930  39.580  40.742  1.00  7.30              
ATOM    467  CD  ARG A  32      40.648  40.872  40.602  1.00  7.30              
ATOM    468  HD1 ARG A  32      40.211  41.785  40.191  1.00  7.30              
ATOM    469  HD2 ARG A  32      41.663  40.751  40.224  1.00  7.30              
ATOM    470  NE  ARG A  32      40.688  40.996  42.076  1.00  7.30              
ATOM    471  HE  ARG A  32      40.276  40.250  42.605  1.00  7.30              
ATOM    472  CZ  ARG A  32      41.115  42.028  42.795  1.00  7.30              
ATOM    473  NH1 ARG A  32      41.789  43.025  42.300  1.00  7.30              
ATOM    474 1HH1 ARG A  32      42.196  42.947  41.374  1.00  7.30              
ATOM    475 2HH1 ARG A  32      42.100  43.787  42.888  1.00  7.30              
ATOM    476  NH2 ARG A  32      40.838  42.058  44.064  1.00  7.30              
ATOM    477 1HH2 ARG A  32      40.371  41.314  44.532  1.00  7.30              
ATOM    478 2HH2 ARG A  32      41.154  42.856  44.632  1.00  7.30              
ATOM    479  C   ARG A  32      39.998  39.482  36.136  1.00  7.30              
ATOM    480  O   ARG A  32      38.828  39.225  35.887  1.00  7.30              
ATOM    481  N   GLY A  33      40.935  39.578  35.196  1.00  7.42              
ATOM    482  H   GLY A  33      41.868  39.785  35.528  1.00  7.42              
ATOM    483  CA  GLY A  33      40.715  39.542  33.752  1.00  7.42              
ATOM    484  HA1 GLY A  33      39.644  39.522  33.542  1.00  7.42              
ATOM    485  HA2 GLY A  33      41.152  38.624  33.360  1.00  7.42              
ATOM    486  C   GLY A  33      41.311  40.711  32.966  1.00  7.42              
ATOM    487  O   GLY A  33      41.003  40.909  31.797  1.00  7.42              
ATOM    488  N   SER A  34      42.186  41.490  33.594  1.00  7.52              
ATOM    489  H   SER A  34      42.373  41.312  34.575  1.00  7.52              
ATOM    490  CA  SER A  34      43.135  42.366  32.909  1.00  7.52              
ATOM    491  HA  SER A  34      43.349  41.947  31.922  1.00  7.52              
ATOM    492  CB  SER A  34      42.576  43.768  32.678  1.00  7.52              
ATOM    493  HB1 SER A  34      43.378  44.444  32.378  1.00  7.52              
ATOM    494  HB2 SER A  34      42.097  44.152  33.573  1.00  7.52              
ATOM    495  OG  SER A  34      41.629  43.696  31.633  1.00  7.52              
ATOM    496  HG  SER A  34      41.231  42.810  31.615  1.00  7.52              
ATOM    497  C   SER A  34      44.409  42.325  33.717  1.00  7.52              
ATOM    498  O   SER A  34      44.477  42.816  34.835  1.00  7.52              
ATOM    499  N   GLY A  35      45.371  41.587  33.167  1.00  6.72              
ATOM    500  H   GLY A  35      45.244  41.243  32.226  1.00  6.72              
ATOM    501  CA  GLY A  35      46.418  40.963  33.959  1.00  6.72              
ATOM    502  HA1 GLY A  35      46.511  39.922  33.649  1.00  6.72              
ATOM    503  HA2 GLY A  35      46.139  40.968  35.013  1.00  6.72              
ATOM    504  C   GLY A  35      47.786  41.617  33.840  1.00  6.72              
ATOM    505  O   GLY A  35      48.728  40.877  33.573  1.00  6.72              
ATOM    506  N   PRO A  36      47.967  42.938  34.067  1.00  5.71              
ATOM    507  CD  PRO A  36      47.029  44.050  34.085  1.00  5.71              
ATOM    508  HD1 PRO A  36      46.488  44.059  35.031  1.00  5.71              
ATOM    509  HD2 PRO A  36      46.349  44.027  33.234  1.00  5.71              
ATOM    510  CG  PRO A  36      47.883  45.309  34.009  1.00  5.71              
ATOM    511  HG1 PRO A  36      47.374  46.178  34.419  1.00  5.71              
ATOM    512  HG2 PRO A  36      48.185  45.494  32.977  1.00  5.71              
ATOM    513  CB  PRO A  36      49.093  44.909  34.840  1.00  5.71              
ATOM    514  HB1 PRO A  36      48.862  45.015  35.899  1.00  5.71              
ATOM    515  HB2 PRO A  36      49.969  45.499  34.576  1.00  5.71              
ATOM    516  CA  PRO A  36      49.269  43.432  34.470  1.00  5.71              
ATOM    517  HA  PRO A  36      49.936  43.369  33.609  1.00  5.71              
ATOM    518  C   PRO A  36      49.908  42.626  35.608  1.00  5.71              
ATOM    519  O   PRO A  36      51.129  42.528  35.660  1.00  5.71              
ATOM    520  N   GLY A  37      49.078  42.104  36.524  1.00  5.19              
ATOM    521  H   GLY A  37      48.101  42.329  36.439  1.00  5.19              
ATOM    522  CA  GLY A  37      49.470  41.437  37.769  1.00  5.19              
ATOM    523  HA1 GLY A  37      49.876  40.451  37.541  1.00  5.19              
ATOM    524  HA2 GLY A  37      48.590  41.321  38.392  1.00  5.19              
ATOM    525  C   GLY A  37      50.513  42.200  38.593  1.00  5.19              
ATOM    526  O   GLY A  37      51.250  41.614  39.377  1.00  5.19              
ATOM    527  N   SER A  38      50.652  43.503  38.341  1.00  4.63              
ATOM    528  H   SER A  38      49.938  43.945  37.787  1.00  4.63              
ATOM    529  CA  SER A  38      51.964  44.147  38.462  1.00  4.63              
ATOM    530  HA  SER A  38      52.743  43.441  38.176  1.00  4.63              
ATOM    531  CB  SER A  38      52.050  45.370  37.550  1.00  4.63              
ATOM    532  HB1 SER A  38      52.971  45.915  37.769  1.00  4.63              
ATOM    533  HB2 SER A  38      51.202  46.030  37.744  1.00  4.63              
ATOM    534  OG  SER A  38      52.061  44.994  36.191  1.00  4.63              
ATOM    535  HG  SER A  38      51.899  44.034  36.098  1.00  4.63              
ATOM    536  C   SER A  38      52.189  44.592  39.897  1.00  4.63              
ATOM    537  O   SER A  38      51.385  45.341  40.454  1.00  4.63              
ATOM    538  N   ALA A  39      53.306  44.176  40.490  1.00  4.03              
ATOM    539  H   ALA A  39      53.911  43.531  40.004  1.00  4.03              
ATOM    540  CA  ALA A  39      53.762  44.711  41.764  1.00  4.03              
ATOM    541  HA  ALA A  39      52.946  44.625  42.486  1.00  4.03              
ATOM    542  CB  ALA A  39      54.930  43.859  42.267  1.00  4.03              
ATOM    543  HB1 ALA A  39      55.268  44.231  43.235  1.00  4.03              
ATOM    544  HB2 ALA A  39      54.612  42.822  42.382  1.00  4.03              
ATOM    545  HB3 ALA A  39      55.763  43.906  41.563  1.00  4.03              
ATOM    546  C   ALA A  39      54.154  46.196  41.643  1.00  4.03              
ATOM    547  O   ALA A  39      54.937  46.586  40.782  1.00  4.03              
ATOM    548  N   ARG A  40      53.627  47.015  42.557  1.00  3.37              
ATOM    549  H   ARG A  40      52.918  46.624  43.170  1.00  3.37              
ATOM    550  CA  ARG A  40      53.979  48.425  42.768  1.00  3.37              
ATOM    551  HA  ARG A  40      54.934  48.629  42.278  1.00  3.37              
ATOM    552  CB  ARG A  40      52.897  49.334  42.155  1.00  3.37              
ATOM    553  HB1 ARG A  40      52.935  50.307  42.644  1.00  3.37              
ATOM    554  HB2 ARG A  40      51.912  48.897  42.323  1.00  3.37              
ATOM    555  CG  ARG A  40      53.140  49.540  40.649  1.00  3.37              
ATOM    556  HG1 ARG A  40      53.271  48.570  40.169  1.00  3.37              
ATOM    557  HG2 ARG A  40      54.060  50.111  40.515  1.00  3.37              
ATOM    558  CD  ARG A  40      51.994  50.254  39.931  1.00  3.37              
ATOM    559  HD1 ARG A  40      51.123  49.599  39.935  1.00  3.37              
ATOM    560  HD2 ARG A  40      52.289  50.421  38.894  1.00  3.37              
ATOM    561  NE  ARG A  40      51.621  51.543  40.554  1.00  3.37              
ATOM    562  HE  ARG A  40      51.811  51.675  41.534  1.00  3.37              
ATOM    563  CZ  ARG A  40      50.908  52.506  39.991  1.00  3.37              
ATOM    564  NH1 ARG A  40      50.595  52.492  38.731  1.00  3.37              
ATOM    565 1HH1 ARG A  40      50.900  51.774  38.111  1.00  3.37              
ATOM    566 2HH1 ARG A  40      49.922  53.201  38.400  1.00  3.37              
ATOM    567  NH2 ARG A  40      50.486  53.504  40.703  1.00  3.37              
ATOM    568 1HH2 ARG A  40      50.611  53.582  41.694  1.00  3.37              
ATOM    569 2HH2 ARG A  40      49.922  54.232  40.231  1.00  3.37              
ATOM    570  C   ARG A  40      54.172  48.687  44.249  1.00  3.37              
ATOM    571  O   ARG A  40      53.562  48.025  45.073  1.00  3.37              
ATOM    572  N   THR A  41      55.039  49.624  44.599  1.00  3.30              
ATOM    573  H   THR A  41      55.522  50.136  43.877  1.00  3.30              
ATOM    574  CA  THR A  41      55.594  49.708  45.956  1.00  3.30              
ATOM    575  HA  THR A  41      55.027  49.081  46.643  1.00  3.30              
ATOM    576  CB  THR A  41      57.048  49.208  45.972  1.00  3.30              
ATOM    577  HB  THR A  41      57.460  49.326  46.974  1.00  3.30              
ATOM    578  CG2 THR A  41      57.147  47.738  45.554  1.00  3.30              
ATOM    579 1HG2 THR A  41      56.432  47.143  46.115  1.00  3.30              
ATOM    580 2HG2 THR A  41      56.953  47.634  44.486  1.00  3.30              
ATOM    581 3HG2 THR A  41      58.155  47.377  45.762  1.00  3.30              
ATOM    582  OG1 THR A  41      57.820  49.930  45.042  1.00  3.30              
ATOM    583  HG1 THR A  41      57.742  50.864  45.289  1.00  3.30              
ATOM    584  C   THR A  41      55.486  51.145  46.453  1.00  3.30              
ATOM    585  O   THR A  41      56.276  52.009  46.089  1.00  3.30              
ATOM    586  N   PHE A  42      54.415  51.401  47.198  1.00  3.57              
ATOM    587  H   PHE A  42      53.872  50.630  47.566  1.00  3.57              
ATOM    588  CA  PHE A  42      54.006  52.728  47.625  1.00  3.57              
ATOM    589  HA  PHE A  42      54.331  53.474  46.900  1.00  3.57              
ATOM    590  CB  PHE A  42      52.464  52.764  47.721  1.00  3.57              
ATOM    591  HB1 PHE A  42      52.197  53.667  48.274  1.00  3.57              
ATOM    592  HB2 PHE A  42      52.133  51.925  48.335  1.00  3.57              
ATOM    593  CG  PHE A  42      51.655  52.754  46.428  1.00  3.57              
ATOM    594  CD1 PHE A  42      50.818  53.850  46.130  1.00  3.57              
ATOM    595  HD1 PHE A  42      50.793  54.713  46.782  1.00  3.57              
ATOM    596  CE1 PHE A  42      49.960  53.812  45.016  1.00  3.57              
ATOM    597  HE1 PHE A  42      49.291  54.645  44.831  1.00  3.57              
ATOM    598  CZ  PHE A  42      49.931  52.679  44.187  1.00  3.57              
ATOM    599  HZ  PHE A  42      49.228  52.642  43.362  1.00  3.57              
ATOM    600  CE2 PHE A  42      50.770  51.587  44.466  1.00  3.57              
ATOM    601  HE2 PHE A  42      50.714  50.700  43.854  1.00  3.57              
ATOM    602  CD2 PHE A  42      51.622  51.622  45.589  1.00  3.57              
ATOM    603  HD2 PHE A  42      52.222  50.754  45.833  1.00  3.57              
ATOM    604  C   PHE A  42      54.571  53.033  49.018  1.00  3.57              
ATOM    605  O   PHE A  42      54.494  52.169  49.898  1.00  3.57              
ATOM    606  N   PRO A  43      55.053  54.256  49.267  1.00  3.59              
ATOM    607  CD  PRO A  43      55.444  55.266  48.298  1.00  3.59              
ATOM    608  HD1 PRO A  43      54.552  55.746  47.895  1.00  3.59              
ATOM    609  HD2 PRO A  43      56.045  54.837  47.497  1.00  3.59              
ATOM    610  CG  PRO A  43      56.264  56.275  49.091  1.00  3.59              
ATOM    611  HG1 PRO A  43      56.210  57.272  48.656  1.00  3.59              
ATOM    612  HG2 PRO A  43      57.298  55.937  49.156  1.00  3.59              
ATOM    613  CB  PRO A  43      55.630  56.232  50.478  1.00  3.59              
ATOM    614  HB1 PRO A  43      54.849  56.987  50.533  1.00  3.59              
ATOM    615  HB2 PRO A  43      56.375  56.412  51.251  1.00  3.59              
ATOM    616  CA  PRO A  43      55.023  54.826  50.604  1.00  3.59              
ATOM    617  HA  PRO A  43      55.639  54.225  51.274  1.00  3.59              
ATOM    618  C   PRO A  43      53.579  54.900  51.127  1.00  3.59              
ATOM    619  O   PRO A  43      52.663  55.361  50.440  1.00  3.59              
ATOM    620  N   VAL A  44      53.373  54.394  52.342  1.00  3.65              
ATOM    621  H   VAL A  44      54.187  54.107  52.875  1.00  3.65              
ATOM    622  CA  VAL A  44      52.049  54.271  52.963  1.00  3.65              
ATOM    623  HA  VAL A  44      51.381  53.864  52.204  1.00  3.65              
ATOM    624  CB  VAL A  44      52.090  53.265  54.132  1.00  3.65              
ATOM    625  HB  VAL A  44      52.787  52.469  53.871  1.00  3.65              
ATOM    626  CG1 VAL A  44      52.551  53.861  55.468  1.00  3.65              
ATOM    627 1HG1 VAL A  44      52.647  53.072  56.211  1.00  3.65              
ATOM    628 2HG1 VAL A  44      53.513  54.355  55.340  1.00  3.65              
ATOM    629 3HG1 VAL A  44      51.826  54.588  55.832  1.00  3.65              
ATOM    630  CG2 VAL A  44      50.719  52.610  54.315  1.00  3.65              
ATOM    631 1HG2 VAL A  44      50.758  51.884  55.128  1.00  3.65              
ATOM    632 2HG2 VAL A  44      49.980  53.372  54.550  1.00  3.65              
ATOM    633 3HG2 VAL A  44      50.422  52.102  53.399  1.00  3.65              
ATOM    634  C   VAL A  44      51.452  55.617  53.388  1.00  3.65              
ATOM    635  O   VAL A  44      50.234  55.760  53.480  1.00  3.65              
ATOM    636  N   ASP A  45      52.323  56.588  53.643  1.00  4.00              
ATOM    637  H   ASP A  45      53.306  56.355  53.516  1.00  4.00              
ATOM    638  CA  ASP A  45      52.065  57.968  54.057  1.00  4.00              
ATOM    639  HA  ASP A  45      51.446  57.971  54.954  1.00  4.00              
ATOM    640  CB  ASP A  45      53.433  58.607  54.390  1.00  4.00              
ATOM    641  HB1 ASP A  45      53.773  58.215  55.350  1.00  4.00              
ATOM    642  HB2 ASP A  45      53.317  59.687  54.498  1.00  4.00              
ATOM    643  CG  ASP A  45      54.492  58.289  53.319  1.00  4.00              
ATOM    644  OD1 ASP A  45      55.070  57.188  53.418  1.00  4.00              
ATOM    645  OD2 ASP A  45      54.595  59.047  52.327  1.00  4.00              
ATOM    646  C   ASP A  45      51.336  58.801  52.994  1.00  4.00              
ATOM    647  O   ASP A  45      50.277  59.371  53.252  1.00  4.00              
ATOM    648  N   THR A  46      51.908  58.872  51.795  1.00  4.13              
ATOM    649  H   THR A  46      52.833  58.463  51.704  1.00  4.13              
ATOM    650  CA  THR A  46      51.374  59.597  50.635  1.00  4.13              
ATOM    651  HA  THR A  46      50.821  60.463  50.993  1.00  4.13              
ATOM    652  CB  THR A  46      52.514  60.103  49.729  1.00  4.13              
ATOM    653  HB  THR A  46      52.147  60.200  48.705  1.00  4.13              
ATOM    654  CG2 THR A  46      53.012  61.469  50.193  1.00  4.13              
ATOM    655 1HG2 THR A  46      52.206  62.198  50.125  1.00  4.13              
ATOM    656 2HG2 THR A  46      53.357  61.411  51.226  1.00  4.13              
ATOM    657 3HG2 THR A  46      53.836  61.791  49.557  1.00  4.13              
ATOM    658  OG1 THR A  46      53.644  59.256  49.741  1.00  4.13              
ATOM    659  HG1 THR A  46      54.063  59.304  50.627  1.00  4.13              
ATOM    660  C   THR A  46      50.376  58.756  49.852  1.00  4.13              
ATOM    661  O   THR A  46      49.487  59.328  49.223  1.00  4.13              
ATOM    662  N   GLY A  47      50.437  57.425  49.994  1.00  4.17              
ATOM    663  H   GLY A  47      51.270  57.047  50.425  1.00  4.17              
ATOM    664  CA  GLY A  47      49.277  56.531  49.950  1.00  4.17              
ATOM    665  HA1 GLY A  47      48.684  56.708  50.846  1.00  4.17              
ATOM    666  HA2 GLY A  47      49.651  55.511  50.007  1.00  4.17              
ATOM    667  C   GLY A  47      48.360  56.626  48.739  1.00  4.17              
ATOM    668  O   GLY A  47      48.545  55.872  47.784  1.00  4.17              
ATOM    669  N   ASP A  48      47.281  57.410  48.852  1.00  4.30              
ATOM    670  H   ASP A  48      47.305  58.097  49.594  1.00  4.30              
ATOM    671  CA  ASP A  48      46.088  57.412  47.971  1.00  4.30              
ATOM    672  HA  ASP A  48      45.376  58.122  48.394  1.00  4.30              
ATOM    673  CB  ASP A  48      46.517  57.993  46.607  1.00  4.30              
ATOM    674  HB1 ASP A  48      47.156  57.270  46.102  1.00  4.30              
ATOM    675  HB2 ASP A  48      47.119  58.886  46.786  1.00  4.30              
ATOM    676  CG  ASP A  48      45.377  58.397  45.672  1.00  4.30              
ATOM    677  OD1 ASP A  48      44.407  59.028  46.142  1.00  4.30              
ATOM    678  OD2 ASP A  48      45.523  58.115  44.459  1.00  4.30              
ATOM    679  C   ASP A  48      45.334  56.059  47.900  1.00  4.30              
ATOM    680  O   ASP A  48      44.212  55.955  47.415  1.00  4.30              
ATOM    681  N   ILE A  49      45.927  55.003  48.460  1.00  3.83              
ATOM    682  H   ILE A  49      46.895  55.133  48.709  1.00  3.83              
ATOM    683  CA  ILE A  49      45.335  53.694  48.724  1.00  3.83              
ATOM    684  HA  ILE A  49      44.777  53.401  47.834  1.00  3.83              
ATOM    685  CB  ILE A  49      46.431  52.624  48.962  1.00  3.83              
ATOM    686  HB  ILE A  49      45.951  51.767  49.431  1.00  3.83              
ATOM    687  CG2 ILE A  49      46.973  52.162  47.601  1.00  3.83              
ATOM    688 1HG2 ILE A  49      47.713  51.373  47.722  1.00  3.83              
ATOM    689 2HG2 ILE A  49      46.158  51.759  47.003  1.00  3.83              
ATOM    690 3HG2 ILE A  49      47.432  52.997  47.068  1.00  3.83              
ATOM    691  CG1 ILE A  49      47.591  53.071  49.885  1.00  3.83              
ATOM    692 1HG1 ILE A  49      47.192  53.603  50.748  1.00  3.83              
ATOM    693 2HG1 ILE A  49      48.242  53.756  49.345  1.00  3.83              
ATOM    694  CD1 ILE A  49      48.450  51.913  50.414  1.00  3.83              
ATOM    695  HD1 ILE A  49      49.190  52.306  51.111  1.00  3.83              
ATOM    696  HD2 ILE A  49      47.818  51.192  50.933  1.00  3.83              
ATOM    697  HD3 ILE A  49      48.972  51.418  49.596  1.00  3.83              
ATOM    698  C   ILE A  49      44.333  53.712  49.885  1.00  3.83              
ATOM    699  O   ILE A  49      44.683  53.821  51.061  1.00  3.83              
ATOM    700  N   SER A  50      43.063  53.517  49.541  1.00  4.15              
ATOM    701  H   SER A  50      42.859  53.389  48.557  1.00  4.15              
ATOM    702  CA  SER A  50      41.993  53.301  50.511  1.00  4.15              
ATOM    703  HA  SER A  50      42.254  53.797  51.446  1.00  4.15              
ATOM    704  CB  SER A  50      40.694  53.949  50.013  1.00  4.15              
ATOM    705  HB1 SER A  50      40.856  55.024  49.916  1.00  4.15              
ATOM    706  HB2 SER A  50      39.908  53.788  50.753  1.00  4.15              
ATOM    707  OG  SER A  50      40.256  53.443  48.768  1.00  4.15              
ATOM    708  HG  SER A  50      40.961  53.521  48.112  1.00  4.15              
ATOM    709  C   SER A  50      41.819  51.811  50.802  1.00  4.15              
ATOM    710  O   SER A  50      41.681  51.001  49.881  1.00  4.15              
ATOM    711  N   ASN A  51      41.867  51.424  52.083  1.00  4.71              
ATOM    712  H   ASN A  51      42.042  52.110  52.799  1.00  4.71              
ATOM    713  CA  ASN A  51      41.627  50.030  52.465  1.00  4.71              
ATOM    714  HA  ASN A  51      42.239  49.419  51.799  1.00  4.71              
ATOM    715  CB  ASN A  51      42.120  49.717  53.897  1.00  4.71              
ATOM    716  HB1 ASN A  51      43.097  50.175  54.035  1.00  4.71              
ATOM    717  HB2 ASN A  51      42.276  48.639  53.947  1.00  4.71              
ATOM    718  CG  ASN A  51      41.264  50.075  55.109  1.00  4.71              
ATOM    719  OD1 ASN A  51      41.556  49.627  56.209  1.00  4.71              
ATOM    720  ND2 ASN A  51      40.215  50.857  55.014  1.00  4.71              
ATOM    721 1HD2 ASN A  51      39.829  51.077  54.100  1.00  4.71              
ATOM    722 2HD2 ASN A  51      39.672  51.006  55.844  1.00  4.71              
ATOM    723  C   ASN A  51      40.172  49.610  52.162  1.00  4.71              
ATOM    724  O   ASN A  51      39.252  50.369  52.468  1.00  4.71              
ATOM    725  N   ALA A  52      39.970  48.443  51.546  1.00  4.20              
ATOM    726  H   ALA A  52      40.775  47.867  51.311  1.00  4.20              
ATOM    727  CA  ALA A  52      38.758  48.218  50.756  1.00  4.20              
ATOM    728  HA  ALA A  52      38.285  49.180  50.559  1.00  4.20              
ATOM    729  CB  ALA A  52      39.165  47.656  49.386  1.00  4.20              
ATOM    730  HB1 ALA A  52      38.290  47.600  48.739  1.00  4.20              
ATOM    731  HB2 ALA A  52      39.912  48.300  48.922  1.00  4.20              
ATOM    732  HB3 ALA A  52      39.572  46.653  49.501  1.00  4.20              
ATOM    733  C   ALA A  52      37.681  47.338  51.410  1.00  4.20              
ATOM    734  O   ALA A  52      36.495  47.560  51.177  1.00  4.20              
TER
END
