# Supplementary material for: New insights into the structures and interactions of bacterial Y-family DNA polymerases
Source: Nucleic Acids Res. 2019 Mar 27;47(9):4393–405. doi: 10.1093/nar/gkz198 (PMC6511836; doi:10.1093/nar/gkz198)
Supplement: Supplementary Data [file gkz198_supplemental_files.zip › Supplementary_Table_S1.xlsx]

## Sheet: TableS1_genome_set_info
genome ID	genome status	Organism	Taxonomy		Number of chromosomes and plasmids	Size of full genome	GC% of full genome
GCA_001007995.1_ASM100799v1	representative genome	'Deinococcus soli' Cha et al. 2014	Bacteria; Deinococcus-Thermus; Deinococci; Deinococcales; Deinococcaceae; Deinococcus		1	3236984	70.2028
GCA_000196515.1_ASM19651v1	representative genome	'Nostoc azollae' 0708	Bacteria; Cyanobacteria; Nostocales; Nostocaceae; Trichormus		3	5486145	38.3737
GCA_000008505.1_ASM850v1	reference genome	[Bacillus thuringiensis] serovar konkukian str. 97-27	Bacteria; Firmicutes; Bacilli; Bacillales; Bacillaceae; Bacillus; Bacillus cereus group		2	5314794	35.3652
GCA_000093085.1_ASM9308v1	representative genome	[Bacillus] selenitireducens MLS10	Bacteria; Firmicutes; Bacilli; Bacillales; Sporolactobacillaceae; unclassified Sporolactobacillaceae		1	3592487	48.67
GCA_000299355.1_ASM29935v1	representative genome	[Clostridium] acidurici 9a	Bacteria; Firmicutes; Clostridia; Clostridiales; Gottschalkia		2	3108248	29.9336
GCA_000022065.1_ASM2206v1	representative genome	[Clostridium] cellulolyticum H10	Bacteria; Firmicutes; Clostridia; Clostridiales; Ruminococcaceae; Ruminiclostridium		1	4068724	37.404
GCA_000953215.1_DG5	representative genome	[Clostridium] cellulosi	Bacteria; Firmicutes; Clostridia; Clostridiales; Ruminococcaceae; Ruminiclostridium		1	2229578	44.1481
GCA_000237085.1_ASM23708v1	representative genome	[Clostridium] clariflavum DSM 19732	Bacteria; Firmicutes; Clostridia; Clostridiales; Ruminococcaceae; Ruminiclostridium		1	4897678	35.7172
GCA_000144625.1_ASM14462v1	representative genome	[Clostridium] saccharolyticum WM1	Bacteria; Firmicutes; Clostridia; Clostridiales; Lachnospiraceae		1	4662871	45.0047
GCA_000331995.1_ASM33199v1	representative genome	[Clostridium] stercorarium subsp. stercorarium DSM 8532	Bacteria; Firmicutes; Clostridia; Clostridiales; Ruminococcaceae; Ruminiclostridium		1	2974379	42.2449
GCA_000020605.1_ASM2060v1	representative genome	[Eubacterium rectale] ATCC 33656	Bacteria; Firmicutes; Clostridia; Clostridiales; Lachnospiraceae		1	3449685	41.4812
GCA_000146185.1_ASM14618v1	representative genome	[Eubacterium] eligens ATCC 27750	Bacteria; Firmicutes; Clostridia; Clostridiales; Eubacteriaceae; Eubacterium		3	2831389	37.5711
GCA_001017435.1_ASM101743v1	representative genome	[Polyangium] brachysporum	Bacteria; Proteobacteria; Betaproteobacteria; Burkholderiales		1	6476147	67.514
GCA_000007805.1_ASM780v1	reference genome	[Pseudomonas syringae] pv. tomato str. DC3000	Bacteria; Proteobacteria; Gammaproteobacteria; Pseudomonadales; Pseudomonadaceae; Pseudomonas		3	6538260	58.3392
GCA_000018105.1_ASM1810v1	representative genome	Acaryochloris marina MBIC11017	Bacteria; Cyanobacteria; Oscillatoriophycideae; Chroococcales; Acaryochloris		10	8361599	46.9559
GCA_000196455.1_ASM19645v1	representative genome	[Clostridium] sticklandii	Bacteria; Firmicutes; Clostridia; Clostridiales; Peptostreptococcaceae; Peptoclostridium		1	2715461	33.2997
GCA_000010825.1_ASM1082v1	representative genome	Acetobacter pasteurianus IFO 3283-01	Bacteria; Proteobacteria; Alphaproteobacteria; Rhodospirillales; Acetobacteraceae; Acetobacter		7	3340249	53.0995
GCA_001499615.1_Acetobacter_senegalensis_108B	representative genome	Acetobacter senegalensis	Bacteria; Proteobacteria; Alphaproteobacteria; Rhodospirillales; Acetobacteraceae; Acetobacter		2	3969909	55.6409
GCA_000247605.1_ASM24760v1	representative genome	Acetobacterium woodii DSM 1030	Bacteria; Firmicutes; Clostridia; Clostridiales; Eubacteriaceae; Acetobacterium		1	4044777	39.3381
GCA_000144695.1_ASM14469v1	representative genome	Acetohalobium arabaticum DSM 5501	Bacteria; Firmicutes; Clostridia; Halanaerobiales; Halobacteroidaceae; Acetohalobium		1	2469596	36.6313
GCA_000967915.1_ASM96791v1	representative genome	Acholeplasma brassicae	Bacteria; Tenericutes; Mollicutes; Acholeplasmatales; Acholeplasmataceae; Acholeplasma		1	1877792	35.7699
GCA_000018785.1_ASM1878v1	representative genome	Acholeplasma laidlawii PG-8A	Bacteria; Tenericutes; Mollicutes; Acholeplasmatales; Acholeplasmataceae; Acholeplasma		1	1496992	31.9278
GCA_000953195.1_Acholeplasma_oculi_strain_19L	representative genome	Acholeplasma oculi	Bacteria; Tenericutes; Mollicutes; Acholeplasmatales; Acholeplasmataceae; Acholeplasma		1	1587120	31.2901
GCA_000968055.1_ASM96805v1	representative genome	Acholeplasma palmae J233	Bacteria; Tenericutes; Mollicutes; Acholeplasmatales; Acholeplasmataceae; Acholeplasma		1	1554229	28.9825
GCA_001457475.1_NCTC10807	representative genome	Achromobacter xylosoxidans	Bacteria; Proteobacteria; Betaproteobacteria; Burkholderiales; Alcaligenaceae; Achromobacter		1	6813182	67.375
GCA_000025305.1_ASM2530v1	representative genome	Acidaminococcus fermentans DSM 20731	Bacteria; Firmicutes; Negativicutes; Selenomonadales; Acidaminococcaceae; Acidaminococcus		1	2329769	55.8427
GCA_000230275.1_ASM23027v1	representative genome	Acidaminococcus intestini RyC-MR95	Bacteria; Firmicutes; Negativicutes; Selenomonadales; Acidaminococcaceae; Acidaminococcus		1	2487765	50.0206
GCA_000023265.1_ASM2326v1	representative genome	Acidimicrobium ferrooxidans DSM 10331	Bacteria; Actinobacteria; Acidimicrobiia; Acidimicrobiales; Acidimicrobiaceae; Acidimicrobium		1	2158157	68.2893
GCA_000202835.1_ASM20283v1	representative genome	Acidiphilium multivorum AIU301	Bacteria; Proteobacteria; Alphaproteobacteria; Rhodospirillales; Acetobacteraceae; Acidiphilium		9	4214744	66.9703
GCA_001441165.1_ASM144116v1	representative genome	Propionibacterium acidipropionici	Bacteria; Actinobacteria; Propionibacteriales; Propionibacteriaceae; Propionibacterium		1	3651382	68.7668
GCA_000175575.2_ASM17557v2	representative genome	Acidithiobacillus caldus ATCC 51756	Bacteria; Proteobacteria; Acidithiobacillia; Acidithiobacillales; Acidithiobacillaceae; Acidithiobacillus		4	2987045	61.4138
GCA_000214095.3_ASM21409v3	representative genome	Acidithiobacillus ferrivorans SS3	Bacteria; Proteobacteria; Gammaproteobacteria; Acidithiobacillales; Acidithiobacillaceae; Acidithiobacillus		1	3207552	56.5943
GCA_000021485.1_ASM2148v1	representative genome	Acidithiobacillus ferrooxidans ATCC 23270	Bacteria; Proteobacteria; Acidithiobacillia; Acidithiobacillales; Acidithiobacillaceae; Acidithiobacillus		1	2982397	58.7725
GCA_000022565.1_ASM2256v1	representative genome	Acidobacterium capsulatum ATCC 51196	Bacteria; Acidobacteria; Acidobacteriales; Acidobacteriaceae; Acidobacterium		1	4127356	60.497
GCA_000015025.1_ASM1502v1	representative genome	Acidothermus cellulolyticus 11B	Bacteria; Actinobacteria; Acidothermales; Acidothermaceae; Acidothermus		1	2443540	66.9074
GCA_000176855.2_ASM17685v2	representative genome	Acidovorax avenae subsp. avenae ATCC 19860	Bacteria; Proteobacteria; Betaproteobacteria; Burkholderiales; Comamonadaceae; Acidovorax		1	5482170	68.821
GCA_000022305.1_ASM2230v1	representative genome	Acidovorax ebreus TPSY	Bacteria; Proteobacteria; Betaproteobacteria; Burkholderiales; Comamonadaceae; Acidovorax		1	3796573	66.834
GCA_000746645.1_ASM74664v1	representative genome	Acinetobacter baumannii	Bacteria; Proteobacteria; Gammaproteobacteria; Pseudomonadales; Moraxellaceae; Acinetobacter; Acinetobacter calcoaceticus/baumannii complex		1	4335793	39.041
GCA_001307195.1_ASM130719v1	representative genome	Acinetobacter equi	Bacteria; Proteobacteria; Gammaproteobacteria; Pseudomonadales; Moraxellaceae; Acinetobacter		1	3054269	34.8926
GCA_001484935.1_ASM148493v1	representative genome	Acinetobacter johnsonii XBB1	Bacteria; Proteobacteria; Gammaproteobacteria; Pseudomonadales; Moraxellaceae; Acinetobacter		9	4081329	41.094
GCA_000191145.1_ASM19114v1	reference genome	Acinetobacter pittii PHEA-2	Bacteria; Proteobacteria; Gammaproteobacteria; Pseudomonadales; Moraxellaceae; Acinetobacter; Acinetobacter calcoaceticus/baumannii complex		1	3862530	38.824
GCA_001278715.1_ASM127871v1	representative genome	Acinetobacter sp. TTH0-4	Bacteria; Proteobacteria; Gammaproteobacteria; Pseudomonadales; Moraxellaceae; Acinetobacter		1	2962453	38.7428
GCA_000015885.1_ASM1588v1	representative genome	Actinobacillus pleuropneumoniae serovar 5b str. L20	Bacteria; Proteobacteria; Gammaproteobacteria; Pasteurellales; Pasteurellaceae; Actinobacillus		1	2274482	41.2995
GCA_000017245.1_ASM1724v1	representative genome	Actinobacillus succinogenes 130Z	Bacteria; Proteobacteria; Gammaproteobacteria; Pasteurellales; Pasteurellaceae; Actinobacillus		1	2319663	44.9186
GCA_001023575.1_ASM102357v1	representative genome	Actinobacteria bacterium IMCC26256	Bacteria; Actinobacteria		1	2461858	55.4493
GCA_001262055.1_ASM126205v1	representative genome	Actinomyces meyeri	Bacteria; Actinobacteria; Actinomycetales; Actinomycetaceae; Actinomyces		1	2049088	65.51
GCA_001553935.1_ASM155393v1	representative genome	Actinomyces oris	Bacteria; Actinobacteria; Actinomycetales; Actinomycetaceae; Actinomyces		1	3042917	68.4583
GCA_000494755.1_ASM49475v1	representative genome	Actinoplanes friuliensis DSM 7358	Bacteria; Actinobacteria; Micromonosporales; Micromonosporaceae; Actinoplanes		1	9376071	70.3551
GCA_000284295.1_ASM28429v1	representative genome	Actinoplanes missouriensis 431	Bacteria; Actinobacteria; Micromonosporales; Micromonosporaceae; Actinoplanes		1	8773466	70.8231
GCA_000389965.1_ASM38996v1	representative genome	Actinoplanes sp. N902-109	Bacteria; Actinobacteria; Micromonosporales; Micromonosporaceae; Actinoplanes		1	9228054	71.3111
GCA_000237145.1_ASM23714v1	representative genome	Actinoplanes sp. SE50/110	Bacteria; Actinobacteria; Micromonosporales; Micromonosporaceae; Actinoplanes		1	9239851	71.3172
GCA_000023245.1_ASM2324v1	representative genome	Actinosynnema mirum DSM 43827	Bacteria; Actinobacteria; Pseudonocardiales; Pseudonocardiaceae; Actinosynnema		1	8248144	73.7089
GCA_000724605.1_ASM72460v1	representative genome	Actinotignum schaalii	Bacteria; Actinobacteria; Actinomycetales; Actinomycetaceae; Actinotignum		1	2159306	62.1918
GCA_000478885.1_ASM47888v1	representative genome	Adlercreutzia equolifaciens DSM 19450	Bacteria; Actinobacteria; Coriobacteriia; Eggerthellales; Eggerthellaceae; Adlercreutzia		1	2862526	63.4593
GCA_000521505.1_ASM52150v1	representative genome	Advenella mimigardefordensis DPN7	Bacteria; Proteobacteria; Betaproteobacteria; Burkholderiales; Alcaligenaceae		2	4764126	54.2223
GCA_000265385.1_ASM26538v1	representative genome	Aequorivita sublithincola DSM 14238	Bacteria; Bacteroidetes; Flavobacteriia; Flavobacteriales; Flavobacteriaceae; Aequorivita		1	3520671	36.1913
GCA_001543175.1_ASM154317v1	representative genome	Aerococcus urinae	Bacteria; Firmicutes; Bacilli; Lactobacillales; Aerococcaceae; Aerococcus		1	1974262	42.5951
GCA_001543285.1_ASM154328v1	representative genome	Aerococcus viridans	Bacteria; Firmicutes; Bacilli; Lactobacillales; Aerococcaceae; Aerococcus		1	2199877	39.3757
GCA_000014805.1_ASM1480v1	reference genome	Aeromonas hydrophila subsp. hydrophila ATCC 7966	Bacteria; Proteobacteria; Gammaproteobacteria; Aeromonadales; Aeromonadaceae; Aeromonas		1	4744448	61.5484
GCA_000612075.2_ASM61207v2	representative genome	Aeromonas hydrophila YL17	Bacteria; Proteobacteria; Gammaproteobacteria; Aeromonadales; Aeromonadaceae; Aeromonas		1	4796281	61.6233
GCA_000196395.1_ASM19639v1	representative genome	Aeromonas salmonicida subsp. salmonicida A449	Bacteria; Proteobacteria; Gammaproteobacteria; Aeromonadales; Aeromonadaceae; Aeromonas		6	5040536	58.181
GCA_001447335.1_ASM144733v1	representative genome	Aeromonas schubertii	Bacteria; Proteobacteria; Gammaproteobacteria; Aeromonadales; Aeromonadaceae; Aeromonas		1	4400034	61.4878
GCA_001593245.1_ASM159324v1	representative genome	Aeromonas veronii	Bacteria; Proteobacteria; Gammaproteobacteria; Aeromonadales; Aeromonadaceae; Aeromonas		1	4923009	58.2629
GCA_001547775.1_ASM154777v1	representative genome	Aggregatibacter actinomycetemcomitans NUM4039	Bacteria; Proteobacteria; Gammaproteobacteria; Pasteurellales; Pasteurellaceae; Aggregatibacter		1	2382853	44.3387
GCA_001262035.1_ASM126203v1	representative genome	Aggregatibacter aphrophilus	Bacteria; Proteobacteria; Gammaproteobacteria; Pasteurellales; Pasteurellaceae; Aggregatibacter		1	2414427	42.339
GCA_000092025.1_ASM9202v1	reference genome	Agrobacterium fabrum str. C58	Bacteria; Proteobacteria; Alphaproteobacteria; Rhizobiales; Rhizobiaceae; Rhizobium/Agrobacterium group; Agrobacterium; Agrobacterium tumefaciens complex		4	5674258	59.0411
GCA_000016265.1_ASM1626v1	representative genome	Agrobacterium radiobacter K84	Bacteria; Proteobacteria; Alphaproteobacteria; Rhizobiales; Rhizobiaceae; Rhizobium/Agrobacterium group; Agrobacterium; Agrobacterium tumefaciens complex		5	7273300	59.8742
GCA_000971565.1_ASM97156v1	representative genome	Agrobacterium tumefaciens	Bacteria; Proteobacteria; Alphaproteobacteria; Rhizobiales; Rhizobiaceae; Rhizobium/Agrobacterium group; Agrobacterium; Agrobacterium tumefaciens complex		4	5668655	58.4688
GCA_001551895.1_ASM155189v1	representative genome	Agrobacterium tumefaciens	Bacteria; Proteobacteria; Alphaproteobacteria; Rhizobiales; Rhizobiaceae; Rhizobium/Agrobacterium group; Agrobacterium; Agrobacterium tumefaciens complex		2	5481595	59.1924
GCA_000016285.1_ASM1628v1	representative genome	Agrobacterium vitis S4	Bacteria; Proteobacteria; Alphaproteobacteria; Rhizobiales; Rhizobiaceae; Rhizobium/Agrobacterium group; Agrobacterium		7	6320946	57.4707
GCA_000020225.1_ASM2022v1	representative genome	Akkermansia muciniphila ATCC BAA-835	Bacteria; Verrucomicrobia; Verrucomicrobiae; Verrucomicrobiales; Akkermansiaceae; Akkermansia		1	2664102	55.7624
GCA_000967305.2_ASM96730v2	representative genome	Alcaligenes faecalis	Bacteria; Proteobacteria; Betaproteobacteria; Burkholderiales; Alcaligenaceae; Alcaligenes		2	4248684	56.8345
GCA_000009365.1_ASM936v1	representative genome	Alcanivorax borkumensis SK2	Bacteria; Proteobacteria; Gammaproteobacteria; Oceanospirillales; Alcanivoracaceae; Alcanivorax		1	3120143	54.7278
GCA_000300005.1_ASM30000v1	representative genome	Alcanivorax dieselolei B5	Bacteria; Proteobacteria; Gammaproteobacteria; Oceanospirillales; Alcanivoracaceae; Alcanivorax		1	4928223	61.6316
GCA_000299335.2_ASM29933v2	representative genome	Alcanivorax pacificus W11-5	Bacteria; Proteobacteria; Gammaproteobacteria; Oceanospirillales; Alcanivoracaceae; Alcanivorax		1	4168427	62.5985
GCA_001310225.1_ASM131022v1	representative genome	Algibacter alginolytica	Bacteria; Bacteroidetes; Flavobacteriia; Flavobacteriales; Flavobacteriaceae; Algibacter		1	3994770	31.8012
GCA_000204645.1_ASM20464v1	representative genome	Alicycliphilus denitrificans K601	Bacteria; Proteobacteria; Betaproteobacteria; Burkholderiales; Comamonadaceae; Alicycliphilus		2	5070751	67.8976
GCA_000024285.1_ASM2428v1	representative genome	Alicyclobacillus acidocaldarius subsp. acidocaldarius DSM 446	Bacteria; Firmicutes; Bacilli; Bacillales; Alicyclobacillaceae; Alicyclobacillus		4	3205686	61.8921
GCA_000196495.1_ASM19649v1	representative genome	Aliivibrio salmonicida LFI1238	Bacteria; Proteobacteria; Gammaproteobacteria; Vibrionales; Vibrionaceae; Aliivibrio		6	4655660	38.9692
GCA_000953695.1_AWOD1	representative genome	Aliivibrio wodanis	Bacteria; Proteobacteria; Gammaproteobacteria; Vibrionales; Vibrionaceae; Aliivibrio		6	4635126	38.4772
GCA_000265365.1_ASM26536v1	representative genome	Alistipes finegoldii DSM 17242	Bacteria; Bacteroidetes; Bacteroidia; Bacteroidales; Rikenellaceae; Alistipes		1	3734239	56.6457
GCA_000014785.1_ASM1478v1	representative genome	Alkalilimnicola ehrlichii MLHE-1	Bacteria; Proteobacteria; Gammaproteobacteria; Chromatiales; Ectothiorhodospiraceae; Alkalilimnicola		1	3275944	67.5313
GCA_000016985.1_ASM1698v1	representative genome	Alkaliphilus metalliredigens QYMF	Bacteria; Firmicutes; Clostridia; Clostridiales; Clostridiaceae; Alkaliphilus		1	4929566	36.822
GCA_000018325.1_ASM1832v1	representative genome	Alkaliphilus oremlandii OhILAs	Bacteria; Firmicutes; Clostridia; Clostridiales; Clostridiaceae; Alkaliphilus		1	3123558	36.2573
GCA_000025485.1_ASM2548v1	representative genome	Allochromatium vinosum DSM 180	Bacteria; Proteobacteria; Gammaproteobacteria; Chromatiales; Chromatiaceae; Allochromatium		3	3669074	64.1861
GCA_000815225.1_ASM81522v1	representative genome	Allofrancisella guangzhouensis	Bacteria; Proteobacteria; Gammaproteobacteria; Thiotrichales; Francisellaceae; Allofrancisella		2	1661527	31.9905
GCA_000299095.1_ASM29909v1	representative genome	alpha proteobacterium HIMB5	Bacteria; Proteobacteria; Alphaproteobacteria; Pelagibacterales; Pelagibacteraceae		1	1343202	28.6319
GCA_000299115.1_ASM29911v1	representative genome	alpha proteobacterium HIMB59	Bacteria; Proteobacteria; Alphaproteobacteria; Pelagibacterales; Pelagibacteraceae		1	1410127	32.2633
GCA_001008165.2_ASM100816v2	representative genome	Altererythrobacter atlanticus	Bacteria; Proteobacteria; Alphaproteobacteria; Sphingomonadales; Erythrobacteraceae; Altererythrobacter		2	3475106	61.9105
GCA_001281485.1_ASM128148v1	representative genome	Altererythrobacter epoxidivorans	Bacteria; Proteobacteria; Alphaproteobacteria; Sphingomonadales; Erythrobacteraceae; Altererythrobacter		1	2786256	61.5027
GCA_001028625.1_ASM102862v1	representative genome	Altererythrobacter marensis	Bacteria; Proteobacteria; Alphaproteobacteria; Sphingomonadales; Erythrobacteraceae; Altererythrobacter		1	2885033	64.6541
GCA_000730385.1_ASM73038v1	representative genome	Alteromonas australica	Bacteria; Proteobacteria; Gammaproteobacteria; Alteromonadales; Alteromonadaceae; Alteromonas		1	4308833	44.9303
GCA_000172635.2_ASM17263v2	representative genome	Alteromonas macleodii ATCC 27126	Bacteria; Proteobacteria; Gammaproteobacteria; Alteromonadales; Alteromonadaceae; Alteromonas		1	4653851	44.7086
GCA_001562115.1_ASM156211v1	representative genome	Alteromonas stellipolaris	Bacteria; Proteobacteria; Gammaproteobacteria; Alteromonadales; Alteromonadaceae; Alteromonas		2	4904192	43.5183
GCA_000025885.1_ASM2588v1	representative genome	Aminobacterium colombiense DSM 12261	Bacteria; Synergistetes; Synergistia; Synergistales; Synergistaceae; Aminobacterium		1	1980592	45.3069
GCA_000024605.1_ASM2460v1	representative genome	Ammonifex degensii KC4	Bacteria; Firmicutes; Clostridia; Thermoanaerobacterales; Thermoanaerobacteraceae; Moorella group; Ammonifex		2	2157067	59.4651
GCA_000307165.1_ASM30716v1	representative genome	Amphibacillus xylanus NBRC 15112	Bacteria; Firmicutes; Bacilli; Bacillales; Bacillaceae; Amphibacillus		1	2569486	35.7183
GCA_000732925.1_ASM73292v1	representative genome	Amycolatopsis japonica	Bacteria; Actinobacteria; Pseudonocardiales; Pseudonocardiaceae; Amycolatopsis		2	9053857	68.8852
GCA_000196835.1_ASM19683v1	reference genome	Amycolatopsis mediterranei U32	Bacteria; Actinobacteria; Pseudonocardiales; Pseudonocardiaceae; Amycolatopsis		1	10236715	71.2928
GCA_000739085.1_ASM73908v1	representative genome	Amycolatopsis methanolica 239	Bacteria; Actinobacteria; Pseudonocardiales; Pseudonocardiaceae; Amycolatopsis		1	7237391	71.5272
GCA_000317695.1_ASM31769v1	representative genome	Anabaena cylindrica PCC 7122	Bacteria; Cyanobacteria; Nostocales; Nostocaceae; Anabaena		7	7063285	38.7906
GCA_000312705.1_ASM31270v1	representative genome	Anabaena sp. 90	Bacteria; Cyanobacteria; Nostocales; Nostocaceae; Anabaena		5	5305675	38.0965
GCA_000266925.1_ASM26692v1	representative genome	Anaerobaculum mobile DSM 13181	Bacteria; Synergistetes; Synergistia; Synergistales; Synergistaceae; Anaerobaculum		1	2160700	47.9681
GCA_000024105.1_ASM2410v1	representative genome	Anaerococcus prevotii DSM 20548	Bacteria; Firmicutes; Tissierellia; Tissierellales; Peptoniphilaceae; Anaerococcus		2	1998633	35.6389
GCA_000199675.1_ASM19967v1	representative genome	Anaerolinea thermophila UNI-1	Bacteria; Chloroflexi; Anaerolineae; Anaerolineales; Anaerolineaceae; Anaerolinea		1	3532378	53.8497
GCA_000022145.1_ASM2214v1	representative genome	Anaeromyxobacter dehalogenans 2CP-1	Bacteria; Proteobacteria; Deltaproteobacteria; Myxococcales; Cystobacterineae; Anaeromyxobacteraceae; Anaeromyxobacter		1	5029329	74.7165
GCA_000017505.1_ASM1750v1	representative genome	Anaeromyxobacter sp. Fw109-5	Bacteria; Proteobacteria; Deltaproteobacteria; Myxococcales; Cystobacterineae; Anaeromyxobacteraceae; Anaeromyxobacter		1	5277990	73.5314
GCA_000024505.1_ASM2450v1	representative genome	Anaplasma centrale str. Israel	Bacteria; Proteobacteria; Alphaproteobacteria; Rickettsiales; Anaplasmataceae; Anaplasma		1	1206806	49.9849
GCA_000020305.1_ASM2030v1	representative genome	Anaplasma marginale str. Florida	Bacteria; Proteobacteria; Alphaproteobacteria; Rickettsiales; Anaplasmataceae; Anaplasma		1	1202435	49.7745
GCA_000013125.1_ASM1312v1	representative genome	Anaplasma phagocytophilum str. HZ	Bacteria; Proteobacteria; Alphaproteobacteria; Rickettsiales; Anaplasmataceae; Anaplasma; phagocytophilum group		1	1471282	41.6359
GCA_001439585.2_ASM143958v2	representative genome	Aneurinibacillus sp. XH2	Bacteria; Firmicutes; Bacilli; Bacillales; Paenibacillaceae; Aneurinibacillus group; Aneurinibacillus		1	3664835	44.8368
GCA_001187595.1_ASM118759v1	representative genome	Anoxybacillus gonensis	Bacteria; Firmicutes; Bacilli; Bacillales; Bacillaceae; Anoxybacillus		1	2803668	41.6705
GCA_000008625.1_ASM862v1	reference genome	Aquifex aeolicus VF5	Bacteria; Aquificae; Aquificales; Aquificaceae; Aquifex		2	1590791	43.3016
GCA_000092365.1_ASM9236v1	representative genome	Arcanobacterium haemolyticum DSM 20595	Bacteria; Actinobacteria; Actinomycetales; Actinomycetaceae; Arcanobacterium		1	1986154	53.1332
GCA_001027285.1_ASM102728v1	representative genome	Archangium gephyra	Bacteria; Proteobacteria; Deltaproteobacteria; Myxococcales; Cystobacterineae; Cystobacteraceae; Archangium		1	12489432	69.4488
GCA_000014025.1_ASM1402v1	representative genome	Arcobacter butzleri RM4018	Bacteria; Proteobacteria; Epsilonproteobacteria; Campylobacterales; Campylobacteraceae; Arcobacter		1	2341251	27.0452
GCA_000092245.1_ASM9224v1	representative genome	Arcobacter nitrofigilis DSM 7299	Bacteria; Proteobacteria; Epsilonproteobacteria; Campylobacterales; Campylobacteraceae; Arcobacter		1	3192235	28.3609
GCA_000284235.1_ASM28423v1	representative genome	Arcobacter sp. L	Bacteria; Proteobacteria; Epsilonproteobacteria; Campylobacterales; Campylobacteraceae; Arcobacter		2	2947662	26.5773
GCA_000025965.1_ASM2596v1	representative genome	Aromatoleum aromaticum EbN1	Bacteria; Proteobacteria; Betaproteobacteria; Rhodocyclales; Rhodocyclaceae; Aromatoleum		3	4727255	64.6976
GCA_001189535.1_ASM118953v1	representative genome	Arsenicicoccus sp. oral taxon 190	Bacteria; Actinobacteria; Micrococcales; Intrasporangiaceae; Arsenicicoccus		1	3525271	72.7285
GCA_001542565.1_ASM154256v1	representative genome	Arthrobacter sp. ATCC 21022	Bacteria; Actinobacteria; Micrococcales; Micrococcaceae; Arthrobacter		1	4434904	63.4089
GCA_001281315.1_ASM128131v1	representative genome	Arthrobacter sp. ERGS1:01	Bacteria; Actinobacteria; Micrococcales; Micrococcaceae; Arthrobacter		3	4936686	65.3742
GCA_000196235.1_ASM19623v1	representative genome	Arthrobacter sp. FB24	Bacteria; Actinobacteria; Micrococcales; Micrococcaceae; Arthrobacter		4	5070478	65.3885
GCA_000950575.1_ASM95057v1	representative genome	Arthrobacter sp. IHBB 11108	Bacteria; Actinobacteria; Micrococcales; Micrococcaceae; Arthrobacter		2	3599434	58.9775
GCA_001281115.1_ASM128111v1	representative genome	Arthrobacter sp. LS16	Bacteria; Actinobacteria; Micrococcales; Micrococcaceae; Arthrobacter		1	3851242	64.3244
GCA_000785535.1_ASM78553v1	representative genome	Arthrobacter sp. PAMC 25486	Bacteria; Actinobacteria; Micrococcales; Micrococcaceae; Arthrobacter		1	4593579	62.7879
GCA_001547995.1_ASM154799v1	representative genome	Asaia bogorensis NBRC 16594	Bacteria; Proteobacteria; Alphaproteobacteria; Rhodospirillales; Acetobacteraceae; Asaia		1	3198265	59.8083
GCA_000012225.1_ASM1222v1	representative genome	Aster yellows witches'-broom phytoplasma AYWB	Bacteria; Tenericutes; Mollicutes; Acholeplasmatales; Acholeplasmataceae; Candidatus Phytoplasma; Candidatus Phytoplasma asteris		5	723970	26.8117
GCA_000175215.2_ASM17521v2	representative genome	Asticcacaulis excentricus CB 48	Bacteria; Proteobacteria; Alphaproteobacteria; Caulobacterales; Caulobacteraceae; Asticcacaulis		4	4308776	59.5081
GCA_000024225.1_ASM2422v1	representative genome	Atopobium parvulum DSM 20469	Bacteria; Actinobacteria; Coriobacteriia; Coriobacteriales; Atopobiaceae; Atopobium		1	1543805	45.6866
GCA_000061505.1_ASM6150v1	representative genome	Azoarcus sp. BH72	Bacteria; Proteobacteria; Betaproteobacteria; Rhodocyclales; Rhodocyclaceae; Azoarcus		1	4376040	67.9164
GCA_001190925.1_ASM119092v1	representative genome	Azoarcus sp. CIB	Bacteria; Proteobacteria; Betaproteobacteria; Rhodocyclales; Rhodocyclaceae; Azoarcus		1	5257030	65.8373
GCA_000349945.1_ASM34994v1	representative genome	Azoarcus sp. KH32C	Bacteria; Proteobacteria; Betaproteobacteria; Rhodocyclales; Rhodocyclaceae; Azoarcus		2	5818755	65.0262
GCA_000010525.1_ASM1052v1	representative genome	Azorhizobium caulinodans ORS 571	Bacteria; Proteobacteria; Alphaproteobacteria; Rhizobiales; Xanthobacteraceae; Azorhizobium		1	5369772	67.319
GCA_001315015.1_ASM131501v1	representative genome	Azospirillum brasilense	Bacteria; Proteobacteria; Alphaproteobacteria; Rhodospirillales; Rhodospirillaceae; Azospirillum		6	6587527	68.3252
GCA_000283655.1_ASM28365v1	representative genome	Azospirillum lipoferum 4B	Bacteria; Proteobacteria; Alphaproteobacteria; Rhodospirillales; Rhodospirillaceae; Azospirillum		7	6846400	67.6708
GCA_001305595.1_ASM130559v1	representative genome	Azospirillum thiophilum	Bacteria; Proteobacteria; Alphaproteobacteria; Rhodospirillales; Rhodospirillaceae; Azospirillum		8	7609458	68.1583
GCA_000021045.1_ASM2104v1	representative genome	Azotobacter vinelandii DJ	Bacteria; Proteobacteria; Gammaproteobacteria; Pseudomonadales; Pseudomonadaceae; Azotobacter		1	5365318	65.6755
GCA_000196735.1_ASM19673v1	representative genome	Bacillus amyloliquefaciens DSM 7	Bacteria; Firmicutes; Bacilli; Bacillales; Bacillaceae; Bacillus		1	3980199	46.0823
GCA_000007845.1_ASM784v1	reference genome	Bacillus anthracis str. Ames	Bacteria; Firmicutes; Bacilli; Bacillales; Bacillaceae; Bacillus; Bacillus cereus group		1	5227293	35.3768
GCA_000008165.1_ASM816v1	reference genome	Bacillus anthracis str. Sterne	Bacteria; Firmicutes; Bacilli; Bacillales; Bacillaceae; Bacillus; Bacillus cereus group		1	5228663	35.3794
GCA_000177235.2_ASM17723v2	representative genome	Bacillus cellulosilyticus DSM 2522	Bacteria; Firmicutes; Bacilli; Bacillales; Bacillaceae; Bacillus		1	4681672	36.522
GCA_000007825.1_ASM782v1	reference genome	Bacillus cereus ATCC 14579	Bacteria; Firmicutes; Bacilli; Bacillales; Bacillaceae; Bacillus; Bacillus cereus group		2	5427083	35.2883
GCA_000009825.1_ASM982v1	representative genome	Bacillus clausii KSM-K16	Bacteria; Firmicutes; Bacilli; Bacillales; Bacillaceae; Bacillus		1	4303871	44.7533
GCA_000832905.1_ASM83290v1	representative genome	Bacillus coagulans DSM 1 = ATCC 7050	Bacteria; Firmicutes; Bacilli; Bacillales; Bacillaceae; Bacillus		1	3366995	46.8972
GCA_000017425.1_ASM1742v1	representative genome	Bacillus cytotoxicus NVH 391-98	Bacteria; Firmicutes; Bacilli; Bacillales; Bacillaceae; Bacillus; Bacillus cereus group		2	4094159	35.867
GCA_000972245.3_ASM97224v3	representative genome	Bacillus endophyticus	Bacteria; Firmicutes; Bacilli; Bacillales; Bacillaceae; Bacillus		9	5313985	36.4938
GCA_000011145.1_ASM1114v1	representative genome	Bacillus halodurans C-125	Bacteria; Firmicutes; Bacilli; Bacillales; Bacillaceae; Bacillus		1	4202352	43.6855
GCA_000473245.1_ASM47324v1	representative genome	Bacillus infantis NRRL B-14911	Bacteria; Firmicutes; Bacilli; Bacillales; Bacillaceae; Bacillus		1	4884713	46.0333
GCA_000706725.1_ASM70672v1	representative genome	Bacillus lehensis G1	Bacteria; Firmicutes; Bacilli; Bacillales; Bacillaceae; Bacillus		1	3993073	39.9011
GCA_000011645.1_ASM1164v1	representative genome	Bacillus licheniformis DSM 13 = ATCC 14580	Bacteria; Firmicutes; Bacilli; Bacillales; Bacillaceae; Bacillus		1	4222597	46.1944
GCA_000832985.1_ASM83298v1	representative genome	Bacillus megaterium NBRC 15308 = ATCC 14581	Bacteria; Firmicutes; Bacilli; Bacillales; Bacillaceae; Bacillus		7	5746640	37.8291
GCA_000724485.1_ASM72448v1	representative genome	Bacillus methanolicus MGA3	Bacteria; Firmicutes; Bacilli; Bacillales; Bacillaceae; Bacillus		3	3425208	38.5894
GCA_000832605.1_ASM83260v1	representative genome	Bacillus mycoides	Bacteria; Firmicutes; Bacilli; Bacillales; Bacillaceae; Bacillus; Bacillus cereus group		4	5637053	35.3803
GCA_000294775.2_ASM29477v2	representative genome	Bacillus oceanisediminis 2691	Bacteria; Firmicutes; Bacilli; Bacillales; Bacillaceae; Bacillus		2	5848607	40.8836
GCA_000005825.2_ASM582v2	representative genome	Bacillus pseudofirmus OF4	Bacteria; Firmicutes; Bacilli; Bacillales; Bacillaceae; Bacillus		3	4249248	39.8606
GCA_001431145.1_ASM143114v1	representative genome	Bacillus pumilus	Bacteria; Firmicutes; Bacilli; Bacillales; Bacillaceae; Bacillus		1	3793419	41.2984
GCA_001578185.1_ASM157818v1	representative genome	Bacillus simplex	Bacteria; Firmicutes; Bacilli; Bacillales; Bacillaceae; Bacillus		2	5521719	39.7608
GCA_001050115.1_ASM105011v1	representative genome	Bacillus smithii	Bacteria; Firmicutes; Bacilli; Bacillales; Bacillaceae; Bacillus		2	3381292	40.7544
GCA_000242895.3_ASM24289v3	representative genome	Bacillus sp. 1NLA3E	Bacteria; Firmicutes; Bacilli; Bacillales; Bacillaceae; Bacillus		1	4815602	37.9542
GCA_000829195.1_ASM82919v1	representative genome	Bacillus sp. OxB-1	Bacteria; Firmicutes; Bacilli; Bacillales; Bacillaceae; Bacillus		1	3594618	47.8491
GCA_000747345.1_ASM74734v1	representative genome	Bacillus sp. X1(2014)	Bacteria; Firmicutes; Bacilli; Bacillales; Bacillaceae; Bacillus		1	3422674	38.1307
GCA_000009045.1_ASM904v1	reference genome	Bacillus subtilis subsp. subtilis str. 168	Bacteria; Firmicutes; Bacilli; Bacillales; Bacillaceae; Bacillus		1	4215606	43.5144
GCA_000497525.2_ASM49752v2	representative genome	Bacillus thuringiensis YBT-1518	Bacteria; Firmicutes; Bacilli; Bacillales; Bacillaceae; Bacillus; Bacillus cereus group		7	6672921	35.3086
GCA_001443605.1_ASM144360v1	representative genome	bacterium L21-Spi-D4	Bacteria		1	4812386	39.0344
GCA_000473305.1_ASM47330v1	representative genome	Bacteroidales bacterium CF	Bacteria; Bacteroidetes; Bacteroidia; Bacteroidales		1	2657245	41.4914
GCA_001318345.1_ASM131834v1	representative genome	Bacteroides cellulosilyticus	Bacteria; Bacteroidetes; Bacteroidia; Bacteroidales; Bacteroidaceae; Bacteroides		1	7084828	42.6956
GCA_000009925.1_ASM992v1	reference genome	Bacteroides fragilis YCH46	Bacteria; Bacteroidetes; Bacteroidia; Bacteroidales; Bacteroidaceae; Bacteroides		2	5310990	43.2043
GCA_001314995.1_ASM131499v1	representative genome	Bacteroides ovatus	Bacteria; Bacteroidetes; Bacteroidia; Bacteroidales; Bacteroidaceae; Bacteroides		1	6472489	41.8787
GCA_000190575.1_ASM19057v1	representative genome	Bacteroides salanitronis DSM 18170	Bacteria; Bacteroidetes; Bacteroidia; Bacteroidales; Bacteroidaceae; Bacteroides		4	4308663	46.4907
GCA_001314975.1_ASM131497v1	representative genome	Bacteroides thetaiotaomicron	Bacteria; Bacteroidetes; Bacteroidia; Bacteroidales; Bacteroidaceae; Bacteroides		1	6487685	42.6907
GCA_000011065.1_ASM1106v1	reference genome	Bacteroides thetaiotaomicron VPI-5482	Bacteria; Bacteroidetes; Bacteroidia; Bacteroidales; Bacteroidaceae; Bacteroides		2	6293399	42.8603
GCA_000012825.1_ASM1282v1	representative genome	Bacteroides vulgatus ATCC 8482	Bacteria; Bacteroidetes; Bacteroidia; Bacteroidales; Bacteroidaceae; Bacteroides		1	5163189	42.2015
GCA_000512915.1_ASM51291v1	representative genome	Barnesiella viscericola DSM 18177	Bacteria; Bacteroidetes; Bacteroidia; Bacteroidales; Porphyromonadaceae; Barnesiella		1	3076856	51.6699
GCA_001281405.1_ASM128140v1	representative genome	Candidatus Bartonella ancashi	Bacteria; Proteobacteria; Alphaproteobacteria; Rhizobiales; Bartonellaceae; Bartonella		1	1467695	38.4166
GCA_000341355.1_ASM34135v1	representative genome	Bartonella australis Aust/NH1	Bacteria; Proteobacteria; Alphaproteobacteria; Rhizobiales; Bartonellaceae; Bartonella		1	1596490	41.8398
GCA_000015445.1_ASM1544v1	representative genome	Bartonella bacilliformis KC583	Bacteria; Proteobacteria; Alphaproteobacteria; Rhizobiales; Bartonellaceae; Bartonella		1	1445021	38.2387
GCA_000253015.1_ASM25301v1	representative genome	Bartonella clarridgeiae 73	Bacteria; Proteobacteria; Alphaproteobacteria; Rhizobiales; Bartonellaceae; Bartonella		1	1522743	35.727
GCA_000022725.1_ASM2272v1	representative genome	Bartonella grahamii as4aup	Bacteria; Proteobacteria; Alphaproteobacteria; Rhizobiales; Bartonellaceae; Bartonella		2	2369520	38.0373
GCA_000046705.1_ASM4670v1	representative genome	Bartonella henselae str. Houston-1	Bacteria; Proteobacteria; Alphaproteobacteria; Rhizobiales; Bartonellaceae; Bartonella		1	1931047	38.2303
GCA_000294715.1_ASM29471v1	representative genome	Bartonella quintana RM-11	Bacteria; Proteobacteria; Alphaproteobacteria; Rhizobiales; Bartonellaceae; Bartonella		1	1587646	38.7568
GCA_000196435.1_ASM19643v1	representative genome	Bartonella tribocorum CIP 105476	Bacteria; Proteobacteria; Alphaproteobacteria; Rhizobiales; Bartonellaceae; Bartonella		2	2642404	38.8222
GCA_000341385.1_ASM34138v1	representative genome	Bartonella vinsonii subsp. berkhoffii str. Winnie	Bacteria; Proteobacteria; Alphaproteobacteria; Rhizobiales; Bartonellaceae; Bartonella		1	1802699	38.8306
GCA_000743945.1_ASM74394v1	representative genome	Basilea psittacipulmonis DSM 24701	Bacteria; Proteobacteria; Betaproteobacteria; Burkholderiales; Alcaligenaceae; Basilea		1	1959069	40.2625
GCA_000013185.1_ASM1318v1	representative genome	Baumannia cicadellinicola str. Hc (Homalodisca coagulata)	Bacteria; Proteobacteria; Gammaproteobacteria; Candidatus Baumannia		1	686194	33.2362
GCA_000196175.1_ASM19617v1	representative genome	Bdellovibrio bacteriovorus HD100	Bacteria; Proteobacteria; Deltaproteobacteria; Bdellovibrionales; Bdellovibrionaceae; Bdellovibrio		1	3782950	50.6455
GCA_000525675.1_ASM52567v1	representative genome	Bdellovibrio bacteriovorus W	Bacteria; Proteobacteria; Deltaproteobacteria; Bdellovibrionales; Bdellovibrionaceae; Bdellovibrio		1	3006992	43.2878
GCA_000348725.1_ASM34872v1	representative genome	Bdellovibrio exovorus JSS	Bacteria; Proteobacteria; Deltaproteobacteria; Bdellovibrionales; Bdellovibrionaceae; Bdellovibrio		1	2657893	41.9163
GCA_001305575.2_ASM130557v2	representative genome	Beggiatoa leptomitiformis	Bacteria; Proteobacteria; Gammaproteobacteria; Thiotrichales; Thiotrichaceae; Beggiatoa		1	4265296	40.4918
GCA_000019845.1_ASM1984v1	representative genome	Beijerinckia indica subsp. indica ATCC 9039	Bacteria; Proteobacteria; Alphaproteobacteria; Rhizobiales; Beijerinckiaceae; Beijerinckia		3	4418616	56.983
GCA_000265405.1_ASM26540v1	representative genome	Belliella baltica DSM 15883	Bacteria; Bacteroidetes; Cytophagia; Cytophagales; Cyclobacteriaceae; Belliella		1	4196595	36.8131
GCA_000023105.1_ASM2310v1	representative genome	Beutenbergia cavernae DSM 12333	Bacteria; Actinobacteria; Micrococcales; Beutenbergiaceae; Beutenbergia		1	4669183	73.1166
GCA_000347595.1_ASM34759v1	representative genome	Bibersteinia trehalosi USDA-ARS-USMARC-192	Bacteria; Proteobacteria; Gammaproteobacteria; Pasteurellales; Pasteurellaceae; Bibersteinia		1	2407846	41.0455
GCA_001263395.1_ASM126339v1	representative genome	Bifidobacterium actinocoloniiforme DSM 22766	Bacteria; Actinobacteria; Bifidobacteriales; Bifidobacteriaceae; Bifidobacterium		1	1830060	62.7078
GCA_001025155.1_ASM102515v1	representative genome	Bifidobacterium angulatum DSM 20098 = JCM 7096	Bacteria; Actinobacteria; Bifidobacteriales; Bifidobacteriaceae; Bifidobacterium		1	2021974	59.4306
GCA_000022965.1_ASM2296v1	representative genome	Bifidobacterium animalis subsp. lactis DSM 10140	Bacteria; Actinobacteria; Bifidobacteriales; Bifidobacteriaceae; Bifidobacterium		1	1938483	60.4821
GCA_000304215.1_ASM30421v1	representative genome	Bifidobacterium asteroides PRL2011	Bacteria; Actinobacteria; Bifidobacteriales; Bifidobacteriaceae; Bifidobacterium		1	2167304	60.0536
GCA_000165905.1_ASM16590v1	reference genome	Bifidobacterium bifidum PRL2010	Bacteria; Actinobacteria; Bifidobacteriales; Bifidobacteriaceae; Bifidobacterium		1	2214656	62.6664
GCA_001025175.1_ASM102517v1	representative genome	Bifidobacterium breve DSM 20213 = JCM 1192	Bacteria; Actinobacteria; Bifidobacteriales; Bifidobacteriaceae; Bifidobacterium		1	2269415	58.8903
GCA_000737865.1_ASM73786v1	representative genome	Bifidobacterium coryneforme	Bacteria; Actinobacteria; Bifidobacteriales; Bifidobacteriaceae; Bifidobacterium		1	1755151	60.5112
GCA_001042595.1_ASM104259v1	representative genome	Bifidobacterium dentium JCM 1195 = DSM 20436	Bacteria; Actinobacteria; Bifidobacteriales; Bifidobacteriaceae; Bifidobacterium		1	2635669	58.5379
GCA_001042615.1_ASM104261v1	representative genome	Bifidobacterium kashiwanohense JCM 15439 = DSM 21854	Bacteria; Actinobacteria; Bifidobacteriales; Bifidobacteriaceae; Bifidobacterium		1	2337234	56.2823
GCA_000007525.1_ASM752v1	reference genome	Bifidobacterium longum NCC2705	Bacteria; Actinobacteria; Bifidobacteriales; Bifidobacteriaceae; Bifidobacterium		2	2260266	60.1273
GCA_001042635.1_ASM104263v1	representative genome	Bifidobacterium scardovii JCM 12489 = DSM 13734	Bacteria; Actinobacteria; Bifidobacteriales; Bifidobacteriaceae; Bifidobacterium		1	3158347	64.6309
GCA_000347695.1_ASM34769v1	representative genome	Bifidobacterium thermophilum RBL67	Bacteria; Actinobacteria; Bifidobacteriales; Bifidobacteriaceae; Bifidobacterium		1	2291643	60.1107
GCA_001402875.1_ASM140287v1	representative genome	Blastochloris viridis	Bacteria; Proteobacteria; Alphaproteobacteria; Rhizobiales; Hyphomicrobiaceae; Blastochloris		1	3724841	67.9329
GCA_000284015.1_ASM28401v1	representative genome	Blastococcus saxobsidens DD2	Bacteria; Actinobacteria; Geodermatophilales; Geodermatophilaceae; Blastococcus		1	4875340	72.948
GCA_000262715.1_ASM26271v1	representative genome	Blattabacterium sp. (Blaberus giganteus)	Bacteria; Bacteroidetes; Flavobacteriia; Flavobacteriales; Blattabacteriaceae; Blattabacterium		2	632588	25.7006
GCA_000334405.1_ASM33440v1	representative genome	Blattabacterium sp. (Blatta orientalis) str. Tarazona	Bacteria; Bacteroidetes; Flavobacteriia; Flavobacteriales; Blattabacteriaceae; Blattabacterium		2	638184	28.1995
GCA_000022605.2_ASM2260v1	representative genome	Blattabacterium sp. (Blattella germanica) str. Bge	Bacteria; Bacteroidetes; Flavobacteriia; Flavobacteriales; Blattabacteriaceae; Blattabacterium		2	640935	27.1588
GCA_000236405.1_ASM23640v1	representative genome	Blattabacterium sp. (Cryptocercus punctulatus) str. Cpu	Bacteria; Bacteroidetes; Flavobacteriia; Flavobacteriales; Blattabacteriaceae; Blattabacterium		2	609561	23.8882
GCA_000233435.1_ASM23343v1	representative genome	Blattabacterium sp. (Mastotermes darwiniensis) str. MADAR	Bacteria; Bacteroidetes; Flavobacteriia; Flavobacteriales; Blattabacteriaceae; Blattabacterium		2	590336	27.5024
GCA_000471965.1_ASM47196v1	representative genome	Blattabacterium sp. (Nauphoeta cinerea)	Bacteria; Bacteroidetes; Flavobacteriia; Flavobacteriales; Blattabacteriaceae; Blattabacterium		2	626626	26.0516
GCA_000348805.1_ASM34880v1	representative genome	Blattabacterium sp. (Panesthia angustipennis spadica) str. BPAA	Bacteria; Bacteroidetes; Flavobacteriia; Flavobacteriales; Blattabacteriaceae; Blattabacterium		1	632490	26.4077
GCA_000093165.1_ASM9316v1	representative genome	Blattabacterium sp. (Periplaneta americana) str. BPLAN	Bacteria; Bacteroidetes; Flavobacteriia; Flavobacteriales; Blattabacteriaceae; Blattabacterium		2	640442	28.2122
GCA_000973545.1_ASM97354v1	representative genome	Blochmannia endosymbiont of Camponotus (Colobopsis) obliquus	Bacteria; Proteobacteria; Gammaproteobacteria; Enterobacteriales; Enterobacteriaceae; ant endosymbionts; Candidatus Blochmannia		1	773940	27.3557
GCA_000973505.1_ASM97350v1	representative genome	Blochmannia endosymbiont of Polyrhachis (Hedomyrma) turneri	Bacteria; Proteobacteria; Gammaproteobacteria; Enterobacteriales; Enterobacteriaceae; ant endosymbionts; Candidatus Blochmannia		1	749321	29.0775
GCA_000318015.1_ASM31801v1	reference genome	Bordetella bronchiseptica 253	Bacteria; Proteobacteria; Betaproteobacteria; Burkholderiales; Alcaligenaceae; Bordetella		1	5264383	68.1179
GCA_001078275.1_ASM107827v1	representative genome	Bordetella hinzii	Bacteria; Proteobacteria; Betaproteobacteria; Burkholderiales; Alcaligenaceae; Bordetella		1	4912977	67.0627
GCA_000612485.1_ASM61248v1	representative genome	Bordetella holmesii ATCC 51541	Bacteria; Proteobacteria; Betaproteobacteria; Burkholderiales; Alcaligenaceae; Bordetella		1	3699674	62.6886
GCA_000317935.1_ASM31793v1	reference genome	Bordetella parapertussis Bpp5	Bacteria; Proteobacteria; Betaproteobacteria; Burkholderiales; Alcaligenaceae; Bordetella		2	4899574	67.8085
GCA_000195715.1_ASM19571v1	reference genome	Bordetella pertussis Tohama I	Bacteria; Proteobacteria; Betaproteobacteria; Burkholderiales; Alcaligenaceae; Bordetella		1	4086189	67.7206
GCA_000067205.1_ASM6720v1	representative genome	Bordetella petrii	Bacteria; Proteobacteria; Betaproteobacteria; Burkholderiales; Alcaligenaceae; Bordetella		1	5287950	65.4828
GCA_900078695.1_H044680328	representative genome	Bordetella trematum	Bacteria; Proteobacteria; Betaproteobacteria; Burkholderiales; Alcaligenaceae; Bordetella		2	4485537	65.5378
GCA_000304735.1_ASM30473v1	representative genome	Borrelia afzelii HLJ01	Bacteria; Spirochaetes; Spirochaetales; Borreliaceae; Borreliella		1	905471	28.3203
GCA_000008685.2_ASM868v2	reference genome	Borrelia burgdorferi B31	Bacteria; Spirochaetes; Spirochaetales; Borreliaceae; Borreliella		22	1521208	28.1807
GCA_000300045.1_ASM30004v1	representative genome	Borrelia garinii NMJW1	Bacteria; Spirochaetes; Spirochaetales; Borreliaceae; Borreliella		1	902789	28.387
GCA_000445425.4_ASM44542v4	representative genome	Borrelia miyamotoi LB-2001	Bacteria; Spirochaetes; Spirochaetales; Borreliaceae; Borrelia		2	937966	28.7138
GCA_000222305.1_ASM22230v1	representative genome	Borreliella bissettii DN127	Bacteria; Spirochaetes; Spirochaetales; Borreliaceae; Borreliella		17	1403443	28.3353
GCA_000739475.1_ASM73947v1	representative genome	Borreliella valaisiana Tom4006	Bacteria; Spirochaetes; Spirochaetales; Borreliaceae; Borreliella		3	992695	28.022
GCA_000023405.1_ASM2340v1	reference genome	Brachybacterium faecium DSM 4810	Bacteria; Actinobacteria; Micrococcales; Dermabacteraceae; Brachybacterium		1	3614992	72.0458
GCA_000022105.1_ASM2210v1	representative genome	Brachyspira hyodysenteriae WA1	Bacteria; Spirochaetes; Brachyspirales; Brachyspiraceae; Brachyspira		2	3036634	27.0007
GCA_000092845.1_ASM9284v1	representative genome	Brachyspira murdochii DSM 12563	Bacteria; Spirochaetes; Brachyspirales; Brachyspiraceae; Brachyspira		1	3241804	27.7514
GCA_000325665.1_ASM32566v1	representative genome	Brachyspira pilosicoli P43/6/78	Bacteria; Spirochaetes; Brachyspirales; Brachyspiraceae; Brachyspira		1	2555556	27.9173
GCA_000011365.1_ASM1136v1	reference genome	Bradyrhizobium diazoefficiens USDA 110	Bacteria; Proteobacteria; Alphaproteobacteria; Rhizobiales; Bradyrhizobiaceae; Bradyrhizobium		1	9105828	64.0594
GCA_000284375.1_ASM28437v1	representative genome	Bradyrhizobium japonicum USDA 6	Bacteria; Proteobacteria; Alphaproteobacteria; Rhizobiales; Bradyrhizobiaceae; Bradyrhizobium		1	9207384	63.6656
GCA_000344805.1_ASM34480v1	representative genome	Bradyrhizobium oligotrophicum S58	Bacteria; Proteobacteria; Alphaproteobacteria; Rhizobiales; Bradyrhizobiaceae; Bradyrhizobium		1	8264165	65.1262
GCA_900011245.1_BF49.v1	representative genome	Bradyrhizobium sp.	Bacteria; Proteobacteria; Alphaproteobacteria; Rhizobiales; Bradyrhizobiaceae; Bradyrhizobium		1	7547693	63.7711
GCA_000026145.1_ASM2614v1	representative genome	Bradyrhizobium sp. ORS 278	Bacteria; Proteobacteria; Alphaproteobacteria; Rhizobiales; Bradyrhizobiaceae; Bradyrhizobium		1	7456587	65.5104
GCA_000010165.1_ASM1016v1	representative genome	Brevibacillus brevis NBRC 100599	Bacteria; Firmicutes; Bacilli; Bacillales; Paenibacillaceae; Brevibacillus		1	6296436	47.2736
GCA_000219535.3_ASM21953v3	representative genome	Brevibacillus laterosporus LMG 15441	Bacteria; Firmicutes; Bacilli; Bacillales; Paenibacillaceae; Brevibacillus		3	5153859	41.1041
GCA_001606005.1_ASM160600v1	representative genome	Brevibacterium linens	Bacteria; Actinobacteria; Micrococcales; Brevibacteriaceae; Brevibacterium		1	3862244	64.1645
GCA_001310255.1_ASM131025v1	representative genome	Brevundimonas sp. DS20	Bacteria; Proteobacteria; Alphaproteobacteria; Caulobacterales; Caulobacteraceae; Brevundimonas		1	3475610	67.41
GCA_000144605.1_ASM14460v1	representative genome	Brevundimonas subvibrioides ATCC 15264	Bacteria; Proteobacteria; Alphaproteobacteria; Caulobacterales; Caulobacteraceae; Brevundimonas		1	3445263	68.4227
GCA_000007125.1_ASM712v1	representative genome	Brucella melitensis bv. 1 str. 16M	Bacteria; Proteobacteria; Alphaproteobacteria; Rhizobiales; Brucellaceae; Brucella		2	3294931	57.2225
GCA_001280225.1_ASM128022v1	representative genome	Buchnera aphidicola (Aphis glycines)	Bacteria; Proteobacteria; Gammaproteobacteria; Enterobacteriales; Enterobacteriaceae; Buchnera		3	638851	25.6207
GCA_000217635.1_ASM21763v1	representative genome	Buchnera aphidicola (Cinara tujafilina)	Bacteria; Proteobacteria; Gammaproteobacteria; Enterobacteriales; Enterobacteriaceae; Buchnera		1	444925	23.032
GCA_000090965.1_ASM9096v1	representative genome	Buchnera aphidicola BCc	Bacteria; Proteobacteria; Gammaproteobacteria; Enterobacteriales; Enterobacteriaceae; Buchnera		2	422434	20.2001
GCA_000225445.1_ASM22544v1	representative genome	Buchnera aphidicola str. Ak (Acyrthosiphon kondoi)	Bacteria; Proteobacteria; Gammaproteobacteria; Enterobacteriales; Enterobacteriaceae; Buchnera		3	653223	25.6695
GCA_000009605.1_ASM960v1	reference genome	Buchnera aphidicola str. APS (Acyrthosiphon pisum)	Bacteria; Proteobacteria; Gammaproteobacteria; Enterobacterales; Erwiniaceae; Buchnera		3	655725	26.3649
GCA_000007725.1_ASM772v1	representative genome	Buchnera aphidicola str. Bp (Baizongia pistaciae)	Bacteria; Proteobacteria; Gammaproteobacteria; Enterobacteriales; Enterobacteriaceae; Buchnera		2	618379	25.3416
GCA_000521565.1_ASM52156v1	representative genome	Buchnera aphidicola str. G002 (Myzus persicae)	Bacteria; Proteobacteria; Gammaproteobacteria; Enterobacteriales; Enterobacteriaceae; Buchnera		2	651316	25.4476
GCA_000007365.1_ASM736v1	representative genome	Buchnera aphidicola str. Sg (Schizaphis graminum)	Bacteria; Proteobacteria; Gammaproteobacteria; Enterobacteriales; Enterobacteriaceae; Buchnera		1	641454	25.3306
GCA_000225465.1_ASM22546v1	representative genome	Buchnera aphidicola str. Ua (Uroleucon ambrosiae)	Bacteria; Proteobacteria; Gammaproteobacteria; Enterobacteriales; Enterobacteriaceae; Buchnera		3	627953	24.1805
GCA_001411495.1_ASM141149v1	representative genome	Burkholderia cepacia ATCC 25416	Bacteria; Proteobacteria; Betaproteobacteria; Burkholderiales; Burkholderiaceae; Burkholderia; Burkholderia cepacia complex		4	8605945	66.6099
GCA_000959725.1_ASM95972v1	representative genome	Burkholderia gladioli	Bacteria; Proteobacteria; Betaproteobacteria; Burkholderiales; Burkholderiaceae; Burkholderia		5	8899459	67.6257
GCA_000011705.1_ASM1170v1	reference genome	Burkholderia mallei ATCC 23344	Bacteria; Proteobacteria; Betaproteobacteria; Burkholderiales; Burkholderiaceae; Burkholderia; pseudomallei group		2	5835527	68.4855
GCA_000011545.1_ASM1154v1	reference genome	Burkholderia pseudomallei K96243	Bacteria; Proteobacteria; Betaproteobacteria; Burkholderiales; Burkholderiaceae; Burkholderia; pseudomallei group		2	7247547	68.0587
GCA_000959245.1_ASM95924v1	representative genome	Burkholderia ubonensis MSMB22	Bacteria; Proteobacteria; Betaproteobacteria; Burkholderiales; Burkholderiaceae; Burkholderia		3	7189071	67.3076
GCA_000828975.1_ASM82897v1	representative genome	Burkholderiales bacterium GJ-E10	Bacteria; Proteobacteria; Betaproteobacteria; Burkholderiales		1	3276549	66.2953
GCA_000145035.1_ASM14503v1	representative genome	Butyrivibrio proteoclasticus B316	Bacteria; Firmicutes; Clostridia; Clostridiales; Lachnospiraceae; Butyrivibrio		4	4404886	40.0084
GCA_000007085.1_ASM708v1	representative genome	Caldanaerobacter subterraneus subsp. tengcongensis MB4	Bacteria; Firmicutes; Clostridia; Thermoanaerobacterales; Thermoanaerobacteraceae; Caldanaerobacter		1	2689445	37.5709
GCA_000022325.1_ASM2232v1	representative genome	Caldicellulosiruptor bescii DSM 6725	Bacteria; Firmicutes; Clostridia; Thermoanaerobacterales; Thermoanaerobacterales Family III. Incertae Sedis; Caldicellulosiruptor		3	2931662	35.1916
GCA_000016545.1_ASM1654v1	representative genome	Caldicellulosiruptor saccharolyticus DSM 8903	Bacteria; Firmicutes; Clostridia; Thermoanaerobacterales; Thermoanaerobacterales Family III. Incertae Sedis; Caldicellulosiruptor		1	2970275	35.2541
GCA_000281175.1_ASM28117v1	representative genome	Caldilinea aerophila DSM 14535 = NBRC 104270	Bacteria; Chloroflexi; Caldilineae; Caldilineales; Caldilineaceae; Caldilinea		1	5144873	58.7671
GCA_000284335.1_ASM28433v1	representative genome	Caldisericum exile AZM16c01	Bacteria; Caldiserica; Caldisericia; Caldisericales; Caldisericaceae; Caldisericum		1	1558103	35.3749
GCA_000183405.1_ASM18340v1	representative genome	Calditerrivibrio nitroreducens DSM 19672	Bacteria; Deferribacteres; Deferribacterales; Deferribacteraceae		2	2216552	35.6284
GCA_000734895.2_ASM73489v2	representative genome	Calothrix sp. 336/3	Bacteria; Cyanobacteria; Nostocales; Rivulariaceae; Calothrix		4	6420126	41.0969
GCA_000317435.1_ASM31743v1	representative genome	Calothrix sp. PCC 6303	Bacteria; Cyanobacteria; Nostocales; Rivulariaceae; Calothrix		4	6960392	39.7969
GCA_000316575.1_ASM31657v1	representative genome	Calothrix sp. PCC 7507	Bacteria; Cyanobacteria; Nostocales; Rivulariaceae; Calothrix		1	7023215	42.2472
GCA_001483845.1_ASM148384v1	representative genome	Campylobacter coli	Bacteria; Proteobacteria; Epsilonproteobacteria; Campylobacterales; Campylobacteraceae; Campylobacter		4	2127266	30.6691
GCA_001298465.1_ASM129846v1	representative genome	Campylobacter concisus	Bacteria; Proteobacteria; Epsilonproteobacteria; Campylobacterales; Campylobacteraceae; Campylobacter		1	1840041	37.615
GCA_000017465.2_ASM1746v2	representative genome	Campylobacter curvus 525.92	Bacteria; Proteobacteria; Epsilonproteobacteria; Campylobacterales; Campylobacteraceae; Campylobacter		1	1971270	44.5352
GCA_000495505.1_ASM49550v1	representative genome	Campylobacter fetus subsp. testudinum 03-427	Bacteria; Proteobacteria; Epsilonproteobacteria; Campylobacterales; Campylobacteraceae; Campylobacter		1	1775480	33.1232
GCA_001190745.1_ASM119074v1	representative genome	Campylobacter gracilis	Bacteria; Proteobacteria; Epsilonproteobacteria; Campylobacterales; Campylobacteraceae; Campylobacter		1	2281652	46.5571
GCA_000017585.1_ASM1758v1	representative genome	Campylobacter hominis ATCC BAA-381	Bacteria; Proteobacteria; Epsilonproteobacteria; Campylobacterales; Campylobacteraceae; Campylobacter		2	1714951	31.7384
GCA_000736415.1_ASM73641v1	representative genome	Campylobacter iguaniorum	Bacteria; Proteobacteria; Epsilonproteobacteria; Campylobacterales; Campylobacteraceae; Campylobacter		2	1754638	35.7449
GCA_000816185.1_ASM81618v1	representative genome	Campylobacter insulaenigrae NCTC 12927	Bacteria; Proteobacteria; Epsilonproteobacteria; Campylobacterales; Campylobacteraceae; Campylobacter		1	1465081	28.1926
GCA_000009085.1_ASM908v1	reference genome	Campylobacter jejuni subsp. jejuni NCTC 11168 = ATCC 700819	Bacteria; Proteobacteria; Epsilonproteobacteria; Campylobacterales; Campylobacteraceae; Campylobacter		1	1641481	30.5486
GCA_000019205.1_ASM1920v1	representative genome	Campylobacter lari RM2100	Bacteria; Proteobacteria; Epsilonproteobacteria; Campylobacterales; Campylobacteraceae; Campylobacter		2	1571661	29.62
GCA_000816305.1_ASM81630v1	representative genome	Campylobacter subantarcticus LMG 24377	Bacteria; Proteobacteria; Epsilonproteobacteria; Campylobacterales; Campylobacteraceae; Campylobacter		1	1852995	29.752
GCA_001190755.1_ASM119075v1	representative genome	Campylobacter ureolyticus RIGS 9880	Bacteria; Proteobacteria; Epsilonproteobacteria; Campylobacterales; Campylobacteraceae; Campylobacter		1	1641887	29.2315
GCA_000024165.1_ASM2416v1	representative genome	Candidatus Accumulibacter phosphatis clade IIA str. UW-1	Bacteria; Proteobacteria; Betaproteobacteria; Candidatus Accumulibacter		4	5306133	63.9693
GCA_000020565.1_ASM2056v1	representative genome	Candidatus Amoebophilus asiaticus 5a2	Bacteria; Bacteroidetes; Cytophagia; Cytophagales; Amoebophilaceae; Candidatus Amoebophilus		1	1884364	35.045
GCA_000270205.1_ASM27020v1	representative genome	Candidatus Arthromitus sp. SFB-mouse-Japan	Bacteria; Firmicutes; Clostridia; Clostridiales; Clostridiaceae; Candidatus Arthromitus		1	1620005	28.2602
GCA_000283555.1_ASM28355v1	representative genome	Candidatus Arthromitus sp. SFB-rat-Yit	Bacteria; Firmicutes; Clostridia; Clostridiales; Clostridiaceae; Candidatus Arthromitus		1	1515556	27.9789
GCA_000025125.1_ASM2512v1	representative genome	Candidatus Atelocyanobacterium thalassa isolate ALOHA	Bacteria; Cyanobacteria; Oscillatoriophycideae; Chroococcales; Candidatus Atelocyanobacterium		1	1443806	31.1168
GCA_000010645.1_ASM1064v1	representative genome	Candidatus Azobacteroides pseudotrichonymphae genomovar. CFP2	Bacteria; Bacteroidetes; Bacteroidia; Bacteroidales; Candidatus Azobacteroides		5	1224919	32.9478
GCA_000513475.1_Bbla	representative genome	Candidatus Babela massiliensis	Bacteria; Proteobacteria; Deltaproteobacteria; Candidatus Babela		1	1118422	27.3811
GCA_000754265.1_ASM75426v1	representative genome	Candidatus Baumannia cicadellinicola	Bacteria; Proteobacteria; Gammaproteobacteria; Candidatus Baumannia		1	759425	38.9958
GCA_001269425.1_ASM126942v1	representative genome	Candidatus Baumannia cicadellinicola	Bacteria; Proteobacteria; Gammaproteobacteria; Candidatus Baumannia		2	636137	31.5726
GCA_000043285.1_ASM4328v1	representative genome	Candidatus Blochmannia floridanus	Bacteria; Proteobacteria; Gammaproteobacteria; Enterobacteriales; Enterobacteriaceae; ant endosymbionts; Candidatus Blochmannia		1	705557	27.3832
GCA_000011745.1_ASM1174v1	representative genome	Candidatus Blochmannia pennsylvanicus str. BPEN	Bacteria; Proteobacteria; Gammaproteobacteria; Enterobacteriales; Enterobacteriaceae; ant endosymbionts; Candidatus Blochmannia		1	791654	29.5647
GCA_000185985.2_ASM18598v2	representative genome	Candidatus Blochmannia vafer str. BVAF	Bacteria; Proteobacteria; Gammaproteobacteria; Enterobacteriales; Enterobacteriaceae; ant endosymbionts; Candidatus Blochmannia		1	722585	27.5082
GCA_000146065.1_ASM14606v1	representative genome	Candidatus Cloacimonas acidaminovorans str. Evry	Bacteria; Cloacimonetes; Candidatus Cloacimonas		1	2246820	37.8735
GCA_000018425.1_ASM1842v1	representative genome	Candidatus Desulforudis audaxviator MP104C	Bacteria; Firmicutes; Clostridia; Clostridiales; Peptococcaceae; Candidatus Desulforudis		1	2349476	60.8471
GCA_000319385.1_ASM31938v1	representative genome	Candidatus Endolissoclinum faulkneri L2	Bacteria; Proteobacteria; Alphaproteobacteria; Rhodospirillales; Rhodospirillaceae; Candidatus Endolissoclinum		1	1481191	34.1451
GCA_000510265.1_ASM51026v1	representative genome	Candidatus Endolissoclinum faulkneri L5	Bacteria; Proteobacteria; Alphaproteobacteria; Rhodospirillales; Rhodospirillaceae; Candidatus Endolissoclinum		1	1518636	34.5311
GCA_000953435.1_CEM1.1	representative genome	Candidatus Evansia muelleri	Bacteria; Proteobacteria; Gammaproteobacteria; Oceanospirillales; Halomonadaceae; Zymobacter group; Candidatus Evansia		1	357498	25.2555
GCA_000981545.1_Y1	representative genome	Candidatus Filomicrobium marinum	Bacteria; Proteobacteria; Alphaproteobacteria; Rhizobiales; Hyphomicrobiaceae; Filomicrobium		1	3969942	57.2872
GCA_000828515.1_ASM82851v1	representative genome	Candidatus Ishikawaella capsulata Mpkobe	Bacteria; Proteobacteria; Gammaproteobacteria; Enterobacterales; Enterobacteriaceae; Candidatus Ishikawaella		2	754729	30.1847
GCA_000755705.1_ASM75570v1	representative genome	Mollicutes bacterium HR1	Bacteria; Tenericutes; Mollicutes		1	1878735	31.3413
GCA_000319245.1_ASM31924v1	representative genome	Candidatus Kinetoplastibacterium blastocrithidii (ex Strigomonas culicis)	Bacteria; Proteobacteria; Betaproteobacteria; Kinetoplastibacterium		1	820037	32.5456
GCA_000340825.1_ASM34082v1	representative genome	Candidatus Kinetoplastibacterium crithidii TCC036E	Bacteria; Proteobacteria; Betaproteobacteria; Kinetoplastibacterium		1	821930	30.9635
GCA_000340795.1_ASM34079v1	representative genome	Candidatus Kinetoplastibacterium desouzaii TCC079E	Bacteria; Proteobacteria; Betaproteobacteria; Kinetoplastibacterium		1	833125	30.1742
GCA_000340905.1_ASM34090v1	representative genome	Candidatus Kinetoplastibacterium galatii TCC219	Bacteria; Proteobacteria; Betaproteobacteria; Kinetoplastibacterium		1	822140	32.3586
GCA_000340865.1_ASM34086v1	representative genome	Candidatus Kinetoplastibacterium oncopeltii TCC290E	Bacteria; Proteobacteria; Betaproteobacteria; Kinetoplastibacterium		1	810172	31.2298
GCA_000014005.1_ASM1400v1	representative genome	Candidatus Koribacter versatilis Ellin345	Bacteria; Acidobacteria; Acidobacteriales; Acidobacteriaceae; Candidatus Koribacter		1	5650368	58.3838
GCA_001021085.1_ASM102108v1	representative genome	Candidatus Liberibacter africanus PTSAPSY	Bacteria; Proteobacteria; Alphaproteobacteria; Rhizobiales; Rhizobiaceae; Candidatus Liberibacter		1	1192232	34.5034
GCA_000496595.1_ASM49659v1	representative genome	Candidatus Liberibacter americanus str. Sao Paulo	Bacteria; Proteobacteria; Alphaproteobacteria; Rhizobiales; Rhizobiaceae; Candidatus Liberibacter		1	1195201	31.1137
GCA_000346595.1_ASM34659v1	representative genome	Candidatus Liberibacter asiaticus str. gxpsy	Bacteria; Proteobacteria; Alphaproteobacteria; Rhizobiales; Rhizobiaceae; Candidatus Liberibacter		1	1268237	36.5719
GCA_000183665.1_ASM18366v1	representative genome	Candidatus Liberibacter solanacearum CLso-ZC1	Bacteria; Proteobacteria; Alphaproteobacteria; Rhizobiales; Rhizobiaceae; Candidatus Liberibacter		1	1258278	35.241
GCA_000981505.1_Candidatus_Methylopumilus_planktonicus_MMS-2-53	representative genome	Candidatus Methylopumilus planktonicus	Bacteria; Proteobacteria; Betaproteobacteria; Methylophilales; Methylophilaceae; Candidatus Methylopumilus		1	1356428	36.9652
GCA_000953015.1_Candidatus_Methylopumilus_turicensis_MMS-10A-171	representative genome	Candidatus Methylopumilus turicensis	Bacteria; Proteobacteria; Betaproteobacteria; Methylophilales; Methylophilaceae; Candidatus Methylopumilus		1	1754988	44.5179
GCA_000219355.1_ASM21935v1	representative genome	Candidatus Midichloria mitochondrii IricVA	Bacteria; Proteobacteria; Alphaproteobacteria; Rickettsiales; Candidatus Midichloriaceae; Candidatus Midichloria		1	1183732	36.5535
GCA_000219175.1_ASM21917v1	representative genome	Candidatus Moranella endobia PCIT	Bacteria; Proteobacteria; Gammaproteobacteria; Enterobacteriales; Enterobacteriaceae; Candidatus Moranella		1	538294	43.5188
GCA_001458695.1_NiCh1	representative genome	Candidatus Nitrospira inopinata	Bacteria; Nitrospirae; Nitrospirales; Nitrospiraceae; Nitrospira		1	3295117	59.2312
GCA_000478905.1_ASM47890v1	representative genome	Candidatus Pantoea carbekii	Bacteria; Proteobacteria; Gammaproteobacteria; Enterobacterales; Erwiniaceae; Pantoea		1	1151074	30.5679
GCA_000742835.1_ASM74283v1	representative genome	Candidatus Paracaedibacter acanthamoebae	Bacteria; Proteobacteria; Alphaproteobacteria; Rickettsiales; Candidatus Paracaedibacteraceae; Candidatus Paracaedibacter		2	2485110	40.9914
GCA_000195085.1_ASM19508v1	representative genome	Candidatus Pelagibacter sp. IMCC9063	Bacteria; Proteobacteria; Alphaproteobacteria; Pelagibacterales; Pelagibacteraceae; Candidatus Pelagibacter		1	1284727	31.6707
GCA_000012345.1_ASM1234v1	representative genome	Candidatus Pelagibacter ubique HTCC1062	Bacteria; Proteobacteria; Alphaproteobacteria; Pelagibacterales; Pelagibacteraceae; Candidatus Pelagibacter		1	1308759	29.6831
GCA_000069925.1_ASM6992v1	representative genome	Candidatus Phytoplasma australiense	Bacteria; Tenericutes; Mollicutes; Acholeplasmatales; Acholeplasmataceae; Candidatus Phytoplasma; 16SrXII (Stolbur group)		1	879959	27.4247
GCA_000026205.1_ASM2620v1	representative genome	Candidatus Phytoplasma mali	Bacteria; Tenericutes; Mollicutes; Acholeplasmatales; Acholeplasmataceae; Candidatus Phytoplasma; 16SrX (Apple proliferation group)		1	601943	21.3937
GCA_000300075.1_ASM30007v1	representative genome	Candidatus Portiera aleyrodidarum BT-B-HRs	Bacteria; Proteobacteria; Gammaproteobacteria; Oceanospirillales; Halomonadaceae; Zymobacter group; whitefly endosymbionts; Candidatus Portiera		1	351658	26.2113
GCA_000441555.1_ASM44155v1	representative genome	Candidatus Profftella armatura	Bacteria; Proteobacteria; Betaproteobacteria; Candidatus Profftella		2	464857	24.2369
GCA_000024465.1_ASM2446v1	representative genome	Candidatus Puniceispirillum marinum IMCC1322	Bacteria; Proteobacteria; Alphaproteobacteria; SAR116 cluster; Candidatus Puniceispirillum		1	2753527	48.8537
GCA_000093065.1_ASM9306v1	representative genome	Candidatus Riesia pediculicola USDA	Bacteria; Proteobacteria; Gammaproteobacteria; Enterobacteriales; Enterobacteriaceae; Candidatus Riesia		2	582127	28.5725
GCA_000015105.1_ASM1510v1	representative genome	Candidatus Ruthia magnifica str. Cm (Calyptogena magnifica)	Bacteria; Proteobacteria; Gammaproteobacteria; sulfur-oxidizing symbionts; Candidatus Ruthia		1	1160782	34.0334
GCA_000014905.1_ASM1490v1	representative genome	Candidatus Solibacter usitatus Ellin6076	Bacteria; Acidobacteria; Solibacteres; Solibacterales; Solibacteraceae; Candidatus Solibacter		1	9965640	61.9025
GCA_000477435.1_ASM47743v1	representative genome	Candidatus Symbiobacter mobilis CR	Bacteria; Proteobacteria; Betaproteobacteria; Burkholderiales; Comamonadaceae		1	2991840	59.089
GCA_000828815.1_ASM82881v1	representative genome	Candidatus Tachikawaea gelatinosa	Bacteria; Proteobacteria; Gammaproteobacteria; Enterobacterales; Enterobacteriaceae; Candidatus Tachikawaea		1	708439	25.0696
GCA_001293165.1_ASM129316v1	representative genome	Candidatus Thioglobus autotrophica	Bacteria; Proteobacteria; Gammaproteobacteria; Candidatus Thioglobus		1	1512449	39.1438
GCA_001281385.1_ASM128138v1	representative genome	Candidatus Thioglobus singularis PS1	Bacteria; Proteobacteria; Gammaproteobacteria; Candidatus Thioglobus		1	1714148	37.4383
GCA_000010405.1_ASM1040v1	representative genome	Candidatus Vesicomyosocius okutanii HA	Bacteria; Proteobacteria; Gammaproteobacteria; sulfur-oxidizing symbionts		1	1022154	31.5949
GCA_001318295.1_ASM131829v1	representative genome	Candidatus Xiphinematobacter sp. Idaho Grape	Bacteria; Verrucomicrobia; Spartobacteria; Candidatus Xiphinematobacter		1	915884	47.7278
GCA_000220625.1_ASM22062v1	representative genome	Capnocytophaga canimorsus Cc5	Bacteria; Bacteroidetes; Flavobacteriia; Flavobacteriales; Flavobacteriaceae; Capnocytophaga		1	2571406	36.1094
GCA_000023285.1_ASM2328v1	representative genome	Capnocytophaga ochracea DSM 7271	Bacteria; Bacteroidetes; Flavobacteriia; Flavobacteriales; Flavobacteriaceae; Capnocytophaga		1	2612925	39.588
GCA_000012865.1_ASM1286v1	representative genome	Carboxydothermus hydrogenoformans Z-2901	Bacteria; Firmicutes; Clostridia; Thermoanaerobacterales; Thermoanaerobacteraceae; Carboxydothermus		1	2401520	42.0497
GCA_000304455.1_CCh_cEper1	representative genome	Cardinium endosymbiont cEper1 of Encarsia pergandiella	Bacteria; Bacteroidetes; Cytophagia; Cytophagales; Amoebophilaceae; Candidatus Cardinium		2	944930	36.3095
GCA_000493735.1_ASM49373v1	representative genome	Carnobacterium inhibens subsp. gilichinskyi	Bacteria; Firmicutes; Bacilli; Lactobacillales; Carnobacteriaceae; Carnobacterium		6	2497115	35.1723
GCA_000317975.2_ASM31797v2	representative genome	Carnobacterium maltaromaticum LMA28	Bacteria; Firmicutes; Bacilli; Lactobacillales; Carnobacteriaceae; Carnobacterium		1	3650416	34.5263
GCA_000195575.1_ASM19557v1	representative genome	Carnobacterium sp. 17-4	Bacteria; Firmicutes; Bacilli; Lactobacillales; Carnobacteriaceae; Carnobacterium		2	2685399	35.1824
GCA_001483965.1_ASM148396v1	representative genome	Carnobacterium sp. CP1	Bacteria; Firmicutes; Bacilli; Lactobacillales; Carnobacteriaceae; Carnobacterium		2	2614401	38.1068
GCA_000612685.1_scf7180000000004	representative genome	Castellaniella defragrans 65Phen	Bacteria; Proteobacteria; Betaproteobacteria; Burkholderiales; Alcaligenaceae; Castellaniella		1	3952818	68.9417
GCA_000024025.1_ASM2402v1	representative genome	Catenulispora acidiphila DSM 44928	Bacteria; Actinobacteria; Catenulisporales; Catenulisporaceae; Catenulispora		1	10467782	69.7671
GCA_000006905.1_ASM690v1	reference genome	Caulobacter crescentus CB15	Bacteria; Proteobacteria; Alphaproteobacteria; Caulobacterales; Caulobacteraceae; Caulobacter		1	4016947	67.214
GCA_000022005.1_ASM2200v1	reference genome	Caulobacter crescentus NA1000	Bacteria; Proteobacteria; Alphaproteobacteria; Caulobacterales; Caulobacteraceae; Caulobacter		1	4042929	67.1716
GCA_000019145.1_ASM1914v1	representative genome	Caulobacter sp. K31	Bacteria; Proteobacteria; Alphaproteobacteria; Caulobacterales; Caulobacteraceae; Caulobacter		3	5889399	67.3484
GCA_000757825.1_ASM75782v1	representative genome	Cedecea neteri	Bacteria; Proteobacteria; Gammaproteobacteria; Enterobacteriales; Enterobacteriaceae; Cedecea		1	4876443	55.1027
GCA_000819565.1_ASM81956v1	representative genome	Celeribacter indicus	Bacteria; Proteobacteria; Alphaproteobacteria; Rhodobacterales; Rhodobacteraceae; Celeribacter		6	4969388	65.74
GCA_001308265.1_ASM130826v1	representative genome	Celeribacter marinus	Bacteria; Proteobacteria; Alphaproteobacteria; Rhodobacterales; Rhodobacteraceae; Celeribacter		1	3096705	56.2405
GCA_000212695.1_ASM21269v1	representative genome	Cellulomonas fimi ATCC 484	Bacteria; Actinobacteria; Micrococcales; Cellulomonadaceae; Cellulomonas		1	4266344	74.7243
GCA_000092865.1_ASM9286v1	representative genome	Cellulomonas flavigena DSM 20109	Bacteria; Actinobacteria; Micrococcales; Cellulomonadaceae; Cellulomonas		1	4123179	74.2936
GCA_000218545.1_ASM21854v1	representative genome	Cellulomonas gilvus ATCC 13127	Bacteria; Actinobacteria; Micrococcales; Cellulomonadaceae; Cellulomonas		1	3526441	73.8129
GCA_000186265.1_ASM18626v1	representative genome	Cellulophaga algicola DSM 14237	Bacteria; Bacteroidetes; Flavobacteriia; Flavobacteriales; Flavobacteriaceae; Cellulophaga		1	4888353	33.7662
GCA_000468615.2_ASM46861v2	representative genome	Cellulophaga baltica 18	Bacteria; Bacteroidetes; Flavobacteriia; Flavobacteriales; Flavobacteriaceae; Cellulophaga		1	4635105	34.681
GCA_000190595.1_ASM19059v1	representative genome	Cellulophaga lytica DSM 7489	Bacteria; Bacteroidetes; Flavobacteriia; Flavobacteriales; Flavobacteriaceae; Cellulophaga		1	3765936	32.1109
GCA_000019225.1_ASM1922v1	representative genome	Cellvibrio japonicus Ueda107	Bacteria; Proteobacteria; Gammaproteobacteria; Cellvibrionales; Cellvibrionaceae; Cellvibrio		1	4576573	51.9912
GCA_000520015.2_ASM52001v2	representative genome	Chania multitudinisentens RB-25	Bacteria; Proteobacteria; Gammaproteobacteria; Enterobacteriales; Enterobacteriaceae; Chania		1	5488183	50.8788
GCA_000014245.1_ASM1424v1	representative genome	Chelativorans sp. BNC1	Bacteria; Proteobacteria; Alphaproteobacteria; Rhizobiales; Phyllobacteriaceae; Chelativorans		4	4935185	61.0952
GCA_000024005.1_ASM2400v1	representative genome	Chitinophaga pinensis DSM 2588	Bacteria; Bacteroidetes; Sphingobacteriia; Sphingobacteriales; Chitinophagaceae; Chitinophaga		1	9127347	45.2271
GCA_000583875.1_ASM58387v1	representative genome	Chlamydia avium 10DC88	Bacteria; Chlamydiae; Chlamydiales; Chlamydiaceae; Chlamydia/Chlamydophila group; Chlamydia		2	1048269	36.8775
GCA_000009945.1_ASM994v1	representative genome	Chlamydia felis Fe/C-56	Bacteria; Chlamydiae; Chlamydiales; Chlamydiaceae; Chlamydia/Chlamydophila group; Chlamydia		2	1173791	39.3402
GCA_000471025.2_ASM47102v2	representative genome	Chlamydia gallinacea 08-1274/3	Bacteria; Chlamydiae; Chlamydiales; Chlamydiaceae; Chlamydia/Chlamydophila group; Chlamydia		2	1067202	37.8983
GCA_000006685.1_ASM668v1	representative genome	Chlamydia muridarum str. Nigg	Bacteria; Chlamydiae; Chlamydiales; Chlamydiaceae; Chlamydia/Chlamydophila group; Chlamydia		2	1080451	40.3052
GCA_000204255.1_ASM20425v1	representative genome	Chlamydia psittaci 6BC	Bacteria; Chlamydiae; Chlamydiales; Chlamydiaceae; Chlamydia/Chlamydophila group; Chlamydia		2	1179220	39.0227
GCA_000068585.1_ASM6858v1	reference genome	Chlamydia trachomatis 434/Bu	Bacteria; Chlamydiae; Chlamydiales; Chlamydiaceae; Chlamydia/Chlamydophila group; Chlamydia		1	1038842	41.3291
GCA_000008725.1_ASM872v1	reference genome	Chlamydia trachomatis D/UW-3/CX	Bacteria; Chlamydiae; Chlamydiales; Chlamydiaceae; Chlamydia/Chlamydophila group; Chlamydia		1	1042519	41.3073
GCA_000007605.1_ASM760v1	representative genome	Chlamydophila caviae GPIC	Bacteria; Chlamydiae; Chlamydiales; Chlamydiaceae; Chlamydia/Chlamydophila group; Chlamydia		2	1181356	39.1856
GCA_000204135.1_ASM20413v1	representative genome	Chlamydophila pecorum E58	Bacteria; Chlamydiae; Chlamydiales; Chlamydiaceae; Chlamydia/Chlamydophila group; Chlamydia		1	1106197	41.076
GCA_000008745.1_ASM874v1	reference genome	Chlamydophila pneumoniae CWL029	Bacteria; Chlamydiae; Chlamydiales; Chlamydiaceae; Chlamydia/Chlamydophila group; Chlamydia		1	1230230	40.5777
GCA_000226295.1_ASM22629v1	representative genome	Chloracidobacterium thermophilum B	Bacteria; Acidobacteria; Blastocatellia; Chloracidobacterium		2	3695372	61.3378
GCA_000020505.1_ASM2050v1	representative genome	Chlorobaculum parvum NCIB 8327	Bacteria; Chlorobi; Chlorobia; Chlorobiales; Chlorobiaceae; Chlorobaculum		1	2289249	55.7961
GCA_000012585.1_ASM1258v1	representative genome	Chlorobium chlorochromatii CaD3	Bacteria; Chlorobi; Chlorobia; Chlorobiales; Chlorobiaceae; Chlorobium/Pelodictyon group; Chlorobium		1	2572079	44.2782
GCA_000020465.1_ASM2046v1	representative genome	Chlorobium limicola DSM 245	Bacteria; Chlorobi; Chlorobia; Chlorobiales; Chlorobiaceae; Chlorobium/Pelodictyon group; Chlorobium		1	2763181	51.3168
GCA_000012485.1_ASM1248v1	representative genome	Chlorobium luteolum DSM 273	Bacteria; Chlorobi; Chlorobia; Chlorobiales; Chlorobiaceae; Chlorobium/Pelodictyon group; Pelodictyon		1	2364842	57.33
GCA_000020545.1_ASM2054v1	representative genome	Chlorobium phaeobacteroides BS1	Bacteria; Chlorobi; Chlorobia; Chlorobiales; Chlorobiaceae; Chlorobium/Pelodictyon group; Chlorobium		1	2736403	48.9271
GCA_000015125.1_ASM1512v1	representative genome	Chlorobium phaeobacteroides DSM 266	Bacteria; Chlorobi; Chlorobia; Chlorobiales; Chlorobiaceae; Chlorobium/Pelodictyon group; Chlorobium		1	3133902	48.3514
GCA_000016085.1_ASM1608v1	representative genome	Chlorobium phaeovibrioides DSM 265	Bacteria; Chlorobi; Chlorobia; Chlorobiales; Chlorobiaceae; Chlorobium/Pelodictyon group; Chlorobium		1	1966858	52.9917
GCA_000006985.1_ASM698v1	reference genome	Chlorobium tepidum TLS	Bacteria; Chlorobi; Chlorobia; Chlorobiales; Chlorobiaceae; Chlorobaculum		1	2154946	56.5298
GCA_000021945.1_ASM2194v1	representative genome	Chloroflexus aggregans DSM 9485	Bacteria; Chloroflexi; Chloroflexia; Chloroflexales; Chloroflexineae; Chloroflexaceae; Chloroflexus		1	4684931	56.4285
GCA_000018865.1_ASM1886v1	reference genome	Chloroflexus aurantiacus J-10-fl	Bacteria; Chloroflexi; Chloroflexia; Chloroflexales; Chloroflexineae; Chloroflexaceae; Chloroflexus		1	5258541	56.6972
GCA_000020525.1_ASM2052v1	representative genome	Chloroherpeton thalassium ATCC 35110	Bacteria; Chlorobi; Chlorobia; Chlorobiales; Chlorobiaceae; Chloroherpeton		1	3293456	45.0389
GCA_001189295.1_ASM118929v1	representative genome	Chondromyces crocatus	Bacteria; Proteobacteria; Deltaproteobacteria; Myxococcales; Sorangiineae; Polyangiaceae; Chondromyces		1	11388132	68.7091
GCA_000007705.1_ASM770v1	representative genome	Chromobacterium violaceum ATCC 12472	Bacteria; Proteobacteria; Betaproteobacteria; Neisseriales; Chromobacteriaceae; Chromobacterium		1	4751080	64.8337
GCA_000055785.1_ASM5578v1	representative genome	Chromohalobacter salexigens DSM 3043	Bacteria; Proteobacteria; Gammaproteobacteria; Oceanospirillales; Halomonadaceae; Chromohalobacter		1	3696649	63.9119
GCA_000317125.1_ASM31712v1	representative genome	Chroococcidiopsis thermalis PCC 7203	Bacteria; Cyanobacteria; Pleurocapsales; Chroococcidiopsis		3	6689401	44.4747
GCA_001021975.1_ASM102197v1	representative genome	Chryseobacterium gallinarum	Bacteria; Bacteroidetes; Flavobacteriia; Flavobacteriales; Flavobacteriaceae; Chryseobacterium		1	4633632	37.2732
GCA_000648515.1_ASM64851v1	representative genome	Citrobacter freundii CFNIH1	Bacteria; Proteobacteria; Gammaproteobacteria; Enterobacteriales; Enterobacteriaceae; Citrobacter; Citrobacter freundii complex		2	5371331	52.2662
GCA_000069225.1_ASM6922v1	representative genome	Clavibacter michiganensis subsp. sepedonicus	Bacteria; Actinobacteria; Micrococcales; Microbacteriaceae; Clavibacter		3	3403786	72.3774
GCA_000009205.1_ASM920v1	reference genome	Clostridioides difficile 630	Bacteria; Firmicutes; Clostridia; Clostridiales; Peptostreptococcaceae; Clostridioides		2	4298133	29.0584
GCA_001042715.1_ASM104271v1	representative genome	Clostridium aceticum	Bacteria; Firmicutes; Clostridia; Clostridiales; Clostridiaceae; Clostridium		2	4207037	35.2839
GCA_000008765.1_ASM876v1	reference genome	Clostridium acetobutylicum ATCC 824	Bacteria; Firmicutes; Clostridia; Clostridiales; Clostridiaceae; Clostridium		2	4132880	30.9251
GCA_000484505.1_ASM48450v1	representative genome	Clostridium autoethanogenum DSM 10061	Bacteria; Firmicutes; Clostridia; Clostridiales; Clostridiaceae; Clostridium		1	4352205	31.0919
GCA_000789395.1_ASM78939v1	representative genome	Clostridium baratii str. Sullivan	Bacteria; Firmicutes; Clostridia; Clostridiales; Clostridiaceae; Clostridium		2	3338630	28.2543
GCA_000016965.1_ASM1696v1	representative genome	Clostridium beijerinckii NCIMB 8052	Bacteria; Firmicutes; Clostridia; Clostridiales; Clostridiaceae; Clostridium		1	6000632	29.8556
GCA_000577895.1_M2_40	representative genome	Clostridium bornimense	Bacteria; Firmicutes; Clostridia; Clostridiales; Clostridiaceae; Clostridium		2	3617025	29.4504
GCA_000063585.1_ASM6358v1	reference genome	Clostridium botulinum A str. ATCC 3502	Bacteria; Firmicutes; Clostridia; Clostridiales; Clostridiaceae; Clostridium		2	3903260	28.2387
GCA_000017045.1_ASM1704v1	reference genome	Clostridium botulinum A str. Hall	Bacteria; Firmicutes; Clostridia; Clostridiales; Clostridiaceae; Clostridium		1	3760560	28.1847
GCA_000020165.1_ASM2016v1	representative genome	Clostridium botulinum B str. Eklund 17B (NRP)	Bacteria; Firmicutes; Clostridia; Clostridiales; Clostridiaceae; Clostridium		2	3847969	27.4797
GCA_000204565.1_ASM20456v1	representative genome	Clostridium botulinum BKT015925	Bacteria; Firmicutes; Clostridia; Clostridiales; Clostridiaceae; Clostridium		6	3207592	28.2324
GCA_001456065.2_ASM145606v2	representative genome	Clostridium butyricum	Bacteria; Firmicutes; Clostridia; Clostridiales; Clostridiaceae; Clostridium		2	4627894	28.742
GCA_000145275.1_ASM14527v1	representative genome	Clostridium cellulovorans 743B	Bacteria; Firmicutes; Clostridia; Clostridiales; Clostridiaceae; Clostridium		1	5262222	31.2094
GCA_000016505.1_ASM1650v1	representative genome	Clostridium kluyveri DSM 555	Bacteria; Firmicutes; Clostridia; Clostridiales; Clostridiaceae; Clostridium		2	4023800	32.0402
GCA_000178835.2_ASM17883v2	representative genome	Clostridium lentocellum DSM 5427	Bacteria; Firmicutes; Clostridia; Clostridiales; Lachnospiraceae; Cellulosilyticum		1	4714237	34.3246
GCA_000014125.1_ASM1412v1	representative genome	Clostridium novyi NT	Bacteria; Firmicutes; Clostridia; Clostridiales; Clostridiaceae; Clostridium		1	2547720	28.8557
GCA_000389635.1_ASM38963v1	representative genome	Clostridium pasteurianum BC1	Bacteria; Firmicutes; Clostridia; Clostridiales; Clostridiaceae; Clostridium		2	5044100	30.5595
GCA_000807255.1_ASM80725v1	representative genome	Clostridium pasteurianum DSM 525 = ATCC 6013	Bacteria; Firmicutes; Clostridia; Clostridiales; Clostridiaceae; Clostridium		1	4352101	29.9366
GCA_000013285.1_ASM1328v1	representative genome	Clostridium perfringens ATCC 13124	Bacteria; Firmicutes; Clostridia; Clostridiales; Clostridiaceae; Clostridium		1	3256683	28.3792
GCA_000473995.1_ASM47399v1	representative genome	Clostridium saccharobutylicum DSM 13864	Bacteria; Firmicutes; Clostridia; Clostridiales; Clostridiaceae; Clostridium		1	5107814	28.6624
GCA_000340885.1_ASM34088v1	representative genome	Clostridium saccharoperbutylacetonicum N1-4(HMT)	Bacteria; Firmicutes; Clostridia; Clostridiales; Clostridiaceae; Clostridium		2	6666445	29.5378
GCA_000968375.1_ASM96837v1	representative genome	Clostridium scatologenes	Bacteria; Firmicutes; Clostridia; Clostridiales; Clostridiaceae; Clostridium		1	5749410	29.6071
GCA_000270305.1_ASM27030v1	representative genome	Clostridium sp. SY8519	Bacteria; Firmicutes; Clostridia; Clostridiales; Clostridiaceae; Clostridium		1	2835737	50.7405
GCA_000007625.1_ASM762v1	representative genome	Clostridium tetani E88	Bacteria; Firmicutes; Clostridia; Clostridiales; Clostridiaceae; Clostridium		2	2873333	28.6405
GCA_001642655.1_ASM164265v1	representative genome	Clostridium tyrobutyricum	Bacteria; Firmicutes; Clostridia; Clostridiales; Clostridiaceae; Clostridium		2	3134437	31.0115
GCA_001584185.1_ASM158418v1	representative genome	Collimonas pratensis	Bacteria; Proteobacteria; Betaproteobacteria; Burkholderiales; Oxalobacteraceae; Collimonas		1	5730025	58.7378
GCA_000012325.1_ASM1232v1	representative genome	Colwellia psychrerythraea 34H	Bacteria; Proteobacteria; Gammaproteobacteria; Alteromonadales; Colwelliaceae; Colwellia		1	5373180	38.0054
GCA_001444365.1_ASM144436v1	representative genome	Colwellia sp. MT41	Bacteria; Proteobacteria; Gammaproteobacteria; Alteromonadales; Colwelliaceae; Colwellia		1	4337945	39.3997
GCA_000828895.1_ASM82889v1	representative genome	Comamonadaceae bacterium A1	Bacteria; Proteobacteria; Betaproteobacteria; Burkholderiales; Comamonadaceae		1	2574013	66.0438
GCA_000828915.1_ASM82891v1	representative genome	Comamonadaceae bacterium B1	Bacteria; Proteobacteria; Betaproteobacteria; Burkholderiales; Comamonadaceae		2	2623236	66.0717
GCA_000093145.2_ASM9314v2	representative genome	Comamonas testosteroni CNB-2	Bacteria; Proteobacteria; Betaproteobacteria; Burkholderiales; Comamonadaceae; Comamonas		1	5373644	61.439
GCA_000025265.1_ASM2526v1	representative genome	Conexibacter woesei DSM 14684	Bacteria; Actinobacteria; Thermoleophilia; Solirubrobacterales; Conexibacteraceae; Conexibacter		1	6359369	72.7334
GCA_001305615.1_ASM130561v1	representative genome	Confluentimicrobium sp. EMB200-NS6	Bacteria; Proteobacteria; Alphaproteobacteria; Rhodobacterales; Rhodobacteraceae; Confluentimicrobium		4	4147426	64.0999
GCA_000020945.1_ASM2094v1	representative genome	Coprothermobacter proteolyticus DSM 5265	Bacteria; Firmicutes; Clostridia; Thermoanaerobacterales; Thermodesulfobiaceae; Coprothermobacter		1	1424912	44.7701
GCA_000025905.1_ASM2590v1	representative genome	Coraliomargarita akajimensis DSM 45221	Bacteria; Verrucomicrobia; Opitutae; Puniceicoccales; Puniceicoccaceae; Coraliomargarita		1	3750771	53.6018
GCA_000255295.1_ASM25529v1	representative genome	Corallococcus coralloides DSM 2259	Bacteria; Proteobacteria; Deltaproteobacteria; Myxococcales; Cystobacterineae; Myxococcaceae; Corallococcus		1	10080619	69.8969
GCA_000814825.1_ASM81482v1	representative genome	Coriobacteriaceae bacterium 68-1-3	Bacteria; Actinobacteria; Coriobacteriia; Coriobacteriales; Coriobacteriaceae		1	1967093	63.5625
GCA_000195315.1_ASM19531v1	representative genome	Coriobacterium glomerans PW2	Bacteria; Actinobacteria; Coriobacteriia; Coriobacteriales; Coriobacteriaceae; Coriobacterium		1	2115681	60.3935
GCA_000590555.1_ASM59055v1	representative genome	Corynebacterium argentoratense DSM 44202	Bacteria; Actinobacteria; Corynebacteriales; Corynebacteriaceae; Corynebacterium		1	2031902	58.9017
GCA_000732945.1_ASM73294v1	representative genome	Corynebacterium atypicum	Bacteria; Actinobacteria; Corynebacteriales; Corynebacteriaceae; Corynebacterium		2	2359448	65.3587
GCA_000022905.1_ASM2290v1	representative genome	Corynebacterium aurimucosum ATCC 700975	Bacteria; Actinobacteria; Corynebacteriales; Corynebacteriaceae; Corynebacterium		2	2819226	60.5588
GCA_000344785.1_ASM34478v1	representative genome	Corynebacterium callunae DSM 20147	Bacteria; Actinobacteria; Corynebacteriales; Corynebacteriaceae; Corynebacterium		3	2928683	52.4516
GCA_000980815.1_ASM98081v1	representative genome	Corynebacterium camporealensis	Bacteria; Actinobacteria; Corynebacteriales; Corynebacteriaceae; Corynebacterium		1	2451810	59.4096
GCA_000550785.1_ASM55078v1	representative genome	Corynebacterium casei LMG S-19264	Bacteria; Actinobacteria; Corynebacteriales; Corynebacteriaceae; Corynebacterium		3	3132213	55.6845
GCA_001277995.1_ASM127799v1	representative genome	Corynebacterium deserti GIMN1.010	Bacteria; Actinobacteria; Corynebacteriales; Corynebacteriaceae; Corynebacterium		3	3033893	55.2509
GCA_001457455.1_NCTC11397	representative genome	Corynebacterium diphtheriae	Bacteria; Actinobacteria; Corynebacteriales; Corynebacteriaceae; Corynebacterium		1	2463666	53.5242
GCA_000767055.1_ASM76705v1	representative genome	Corynebacterium doosanense CAU 212 = DSM 45436	Bacteria; Actinobacteria; Corynebacteriales; Corynebacteriaceae; Corynebacterium		2	2698995	66.7826
GCA_000011305.1_ASM1130v1	representative genome	Corynebacterium efficiens YS-314	Bacteria; Actinobacteria; Corynebacteriales; Corynebacteriaceae; Corynebacterium		3	3219505	62.9738
GCA_001021025.1_ASM102102v1	representative genome	Corynebacterium epidermidicanis	Bacteria; Actinobacteria; Corynebacteriales; Corynebacteriaceae; Corynebacterium		1	2692072	58.0607
GCA_000525655.1_ASM52565v1	representative genome	Corynebacterium falsenii DSM 44353	Bacteria; Actinobacteria; Corynebacteriales; Corynebacteriaceae; Corynebacterium		2	2719616	63.1562
GCA_000011325.1_ASM1132v1	reference genome	Corynebacterium glutamicum ATCC 13032	Bacteria; Actinobacteria; Corynebacteriales; Corynebacteriaceae; Corynebacterium		1	3309401	53.8103
GCA_000626675.1_ASM62667v1	representative genome	Corynebacterium glyciniphilum AJ 3170	Bacteria; Actinobacteria; Corynebacteriales; Corynebacteriaceae; Corynebacterium		2	3568218	64.7506
GCA_000341345.1_ASM34134v1	representative genome	Corynebacterium halotolerans YIM 70093 = DSM 44683	Bacteria; Actinobacteria; Corynebacteriales; Corynebacteriaceae; Corynebacterium		2	3222008	68.3041
GCA_000819445.1_ASM81944v1	representative genome	Corynebacterium humireducens NBRC 106098 = DSM 45392	Bacteria; Actinobacteria; Corynebacteriales; Corynebacteriaceae; Corynebacterium		1	2681312	68.5704
GCA_000739455.1_ASM73945v1	representative genome	Corynebacterium imitans	Bacteria; Actinobacteria; Corynebacteriales; Corynebacteriaceae; Corynebacterium		1	2565321	64.2678
GCA_000006605.1_ASM660v1	representative genome	Corynebacterium jeikeium K411	Bacteria; Actinobacteria; Corynebacteriales; Corynebacteriaceae; Corynebacterium		2	2476822	61.3514
GCA_000023145.1_ASM2314v1	representative genome	Corynebacterium kroppenstedtii DSM 44385	Bacteria; Actinobacteria; Corynebacteriales; Corynebacteriaceae; Corynebacterium		1	2446804	57.4599
GCA_000980835.1_ASM98083v1	representative genome	Corynebacterium kutscheri	Bacteria; Actinobacteria; Corynebacteriales; Corynebacteriaceae; Corynebacterium		1	2354065	46.4628
GCA_001274895.1_ASM127489v1	representative genome	Corynebacterium lactis RW2-5	Bacteria; Actinobacteria; Corynebacteriales; Corynebacteriaceae; Corynebacterium		1	2769745	60.5298
GCA_000835165.1_ASM83516v1	representative genome	Corynebacterium marinum DSM 44953	Bacteria; Actinobacteria; Corynebacteriales; Corynebacteriaceae; Corynebacterium		3	2729219	67.7525
GCA_000442645.1_ASM44264v1	representative genome	Corynebacterium maris DSM 45190	Bacteria; Actinobacteria; Corynebacteriales; Corynebacteriaceae; Corynebacterium		2	2833547	66.5815
GCA_001020985.1_ASM102098v1	representative genome	Corynebacterium mustelae	Bacteria; Actinobacteria; Corynebacteriales; Corynebacteriaceae; Corynebacterium		3	3474226	52.5706
GCA_000144675.1_ASM14467v1	representative genome	Corynebacterium pseudotuberculosis C231	Bacteria; Actinobacteria; Corynebacteriales; Corynebacteriaceae; Corynebacterium		1	2328208	52.1892
GCA_000177535.2_ASM17753v2	representative genome	Corynebacterium resistens DSM 45100	Bacteria; Actinobacteria; Corynebacteriales; Corynebacteriaceae; Corynebacterium		1	2601311	57.0919
GCA_001586215.1_ASM158621v1	representative genome	Corynebacterium simulans	Bacteria; Actinobacteria; Corynebacteriales; Corynebacteriaceae; Corynebacterium		1	2737971	59.008
GCA_000833575.1_ASM83357v1	representative genome	Corynebacterium singulare	Bacteria; Actinobacteria; Corynebacteriales; Corynebacteriaceae; Corynebacterium		1	2830519	60.1191
GCA_000418365.1_ASM41836v1	representative genome	Corynebacterium terpenotabidum Y-11	Bacteria; Actinobacteria; Corynebacteriales; Corynebacteriaceae; Corynebacterium		1	2751233	67.0176
GCA_001021045.1_ASM102104v1	representative genome	Corynebacterium testudinoris	Bacteria; Actinobacteria; Corynebacteriales; Corynebacteriaceae; Corynebacterium		1	2721226	63.1384
GCA_000069945.1_ASM6994v1	representative genome	Corynebacterium urealyticum DSM 7109	Bacteria; Actinobacteria; Corynebacteriales; Corynebacteriaceae; Corynebacterium		1	2369219	64.1852
GCA_000747315.1_ASM74731v1	representative genome	Corynebacterium ureicelerivorans	Bacteria; Actinobacteria; Corynebacteriales; Corynebacteriaceae; Corynebacterium		2	2328278	65.0067
GCA_001021065.1_ASM102106v1	representative genome	Corynebacterium uterequi	Bacteria; Actinobacteria; Corynebacteriales; Corynebacteriaceae; Corynebacterium		1	2419437	65.4979
GCA_000179395.2_ASM17939v2	representative genome	Corynebacterium variabile DSM 44702	Bacteria; Actinobacteria; Corynebacteriales; Corynebacteriaceae; Corynebacterium		1	3433007	67.1459
GCA_000550805.1_ASM55080v1	representative genome	Corynebacterium vitaeruminis DSM 20294	Bacteria; Actinobacteria; Corynebacteriales; Corynebacteriaceae; Corynebacterium		1	2931780	65.5253
GCA_000007765.1_ASM776v1	reference genome	Coxiella burnetii RSA 493	Bacteria; Proteobacteria; Gammaproteobacteria; Legionellales; Coxiellaceae; Coxiella		2	2032674	42.5989
GCA_000815025.1_ASM81502v1	representative genome	Coxiella endosymbiont of Amblyomma americanum	Bacteria; Proteobacteria; Gammaproteobacteria; Legionellales; Coxiellaceae; Coxiella		1	656901	34.5929
GCA_001077715.1_ASM107771v1	representative genome	Coxiella-like endosymbiont	Bacteria; Proteobacteria; Gammaproteobacteria; Legionellales; Coxiellaceae		1	1733840	38.1725
GCA_000317495.1_ASM31749v1	representative genome	Crinalium epipsammum PCC 9333	Bacteria; Cyanobacteria; Oscillatoriophycideae; Oscillatoriales; Crinalium		9	5620407	40.1626
GCA_000196315.1_ASM19631v1	representative genome	Croceibacter atlanticus HTCC2559	Bacteria; Bacteroidetes; Flavobacteriia; Flavobacteriales; Flavobacteriaceae; Croceibacter		1	2952962	33.9
GCA_001028705.1_ASM102870v1	representative genome	Croceicoccus naphthovorans	Bacteria; Proteobacteria; Alphaproteobacteria; Sphingomonadales; Erythrobacteraceae; Croceicoccus		3	3863562	62.608
GCA_000982825.1_ASM98282v1	representative genome	Cronobacter sakazakii	Bacteria; Proteobacteria; Gammaproteobacteria; Enterobacteriales; Enterobacteriaceae; Cronobacter		4	4663565	56.6415
GCA_000023845.1_ASM2384v1	representative genome	Cryptobacterium curtum DSM 15641	Bacteria; Actinobacteria; Coriobacteriia; Eggerthellales; Eggerthellaceae; Cryptobacterium		1	1617804	50.9115
GCA_000832305.1_ASM83230v1	representative genome	Cupriavidus basilensis	Bacteria; Proteobacteria; Betaproteobacteria; Burkholderiales; Burkholderiaceae; Cupriavidus		2	8421483	65.0283
GCA_001281465.1_ASM128146v1	representative genome	Cupriavidus gilardii CR3	Bacteria; Proteobacteria; Betaproteobacteria; Burkholderiales; Burkholderiaceae; Cupriavidus		2	5578743	67.551
GCA_000196015.1_ASM19601v1	representative genome	Cupriavidus metallidurans CH34	Bacteria; Proteobacteria; Betaproteobacteria; Burkholderiales; Burkholderiaceae; Cupriavidus		4	6913352	63.531
GCA_000367205.1_ASM36720v1	representative genome	Propionibacterium avidum 44067	Bacteria; Actinobacteria; Propionibacteriales; Propionibacteriaceae; Propionibacterium		1	2526138	63.4818
GCA_000317675.1_ASM31767v1	representative genome	Cyanobacterium aponinum PCC 10605	Bacteria; Cyanobacteria; Oscillatoriophycideae; Chroococcales; Cyanobacterium		2	4176973	34.9314
GCA_000829235.1_ASM82923v1	representative genome	cyanobacterium endosymbiont of Epithemia turgida isolate EtSB Lake Yunoko	Bacteria; Cyanobacteria		1	2794318	33.4135
GCA_000316515.1_ASM31651v1	representative genome	Cyanobium gracile PCC 6307	Bacteria; Cyanobacteria; Oscillatoriophycideae; Chroococcales; Cyanobium		1	3342364	68.7072
GCA_000017845.1_ASM1784v1	representative genome	Cyanothece sp. ATCC 51142	Bacteria; Cyanobacteria; Oscillatoriophycideae; Chroococcales; Cyanothece		6	5460377	37.9419
GCA_000021825.1_ASM2182v1	representative genome	Cyanothece sp. PCC 7424	Bacteria; Cyanobacteria; Oscillatoriophycideae; Chroococcales; Cyanothece		7	6554169	38.5098
GCA_000022045.1_ASM2204v1	representative genome	Cyanothece sp. PCC 7425	Bacteria; Cyanobacteria; Oscillatoriophycideae; Chroococcales; Cyanothece		4	5786110	50.6484
GCA_000147335.1_ASM14733v1	representative genome	Cyanothece sp. PCC 7822	Bacteria; Cyanobacteria; Oscillatoriophycideae; Chroococcales; Cyanothece		7	7841948	39.8958
GCA_000021805.1_ASM2180v1	representative genome	Cyanothece sp. PCC 8801	Bacteria; Cyanobacteria; Oscillatoriophycideae; Chroococcales; Cyanothece		4	4787694	39.7578
GCA_000222485.1_ASM22248v1	representative genome	Cyclobacterium marinum DSM 745	Bacteria; Bacteroidetes; Cytophagia; Cytophagales; Cyclobacteriaceae; Cyclobacterium		1	6221273	38.1461
GCA_000442595.1_ASM44259v1	representative genome	Cycloclasticus zancles 78-ME	Bacteria; Proteobacteria; Gammaproteobacteria; Thiotrichales; Piscirickettsiaceae; Cycloclasticus		2	2655425	42.0197
GCA_000014145.1_ASM1414v1	representative genome	Cytophaga hutchinsonii ATCC 33406	Bacteria; Bacteroidetes; Cytophagia; Cytophagales; Cytophagaceae; Cytophaga		1	4433218	38.8465
GCA_000317615.1_ASM31761v1	representative genome	Dactylococcopsis salina PCC 8305	Bacteria; Cyanobacteria; Oscillatoriophycideae; Chroococcales; Dactylococcopsis		1	3781008	42.4384
GCA_000012425.1_ASM1242v1	representative genome	Dechloromonas aromatica RCB	Bacteria; Proteobacteria; Betaproteobacteria; Rhodocyclales; Rhodocyclaceae; Dechloromonas		1	4501104	59.2472
GCA_000236665.1_ASM23666v1	representative genome	Dechlorosoma suillum PS	Bacteria; Proteobacteria; Betaproteobacteria; Rhodocyclales; Rhodocyclaceae; Azospira		1	3806980	65.3676
GCA_000010985.1_ASM1098v1	representative genome	Deferribacter desulfuricans SSM1	Bacteria; Deferribacteres; Deferribacterales; Deferribacteraceae; Deferribacter		2	2542933	30.3108
GCA_000512895.1_ASM51289v1	representative genome	Dehalobacter restrictus DSM 9455	Bacteria; Firmicutes; Clostridia; Clostridiales; Peptococcaceae; Dehalobacter		1	2943336	44.5613
GCA_000011905.1_ASM1190v1	representative genome	Dehalococcoides mccartyi 195	Bacteria; Chloroflexi; Dehalococcoidia; Dehalococcoidales; Dehalococcoidaceae; Dehalococcoides		1	1469720	48.8503
GCA_000830885.1_ASM83088v1	representative genome	Dehalococcoides mccartyi CG5	Bacteria; Chloroflexi; Dehalococcoidia; Dehalococcoidales; Dehalococcoidaceae; Dehalococcoides		1	1362151	47.2161
GCA_000143165.1_ASM14316v1	representative genome	Dehalogenimonas lykanthroporepellens BL-DC-9	Bacteria; Chloroflexi; Dehalococcoidia; Dehalogenimonas		1	1686510	55.0444
GCA_001005265.1_ASM100526v1	representative genome	Dehalogenimonas sp. WBC-2	Bacteria; Chloroflexi; Dehalococcoidia; Dehalogenimonas		1	1725728	49.187
GCA_001507665.1_ASM150766v1	representative genome	Deinococcus actinosclerus	Bacteria; Deinococcus-Thermus; Deinococci; Deinococcales; Deinococcaceae; Deinococcus		1	3264334	70.5991
GCA_000020685.1_ASM2068v1	representative genome	Deinococcus deserti VCD115	Bacteria; Deinococcus-Thermus; Deinococci; Deinococcales; Deinococcaceae; Deinococcus		4	3855329	62.9703
GCA_000196275.1_ASM19627v1	representative genome	Deinococcus geothermalis DSM 11300	Bacteria; Deinococcus-Thermus; Deinococci; Deinococcales; Deinococcaceae; Deinococcus		3	3247018	66.472
GCA_000252445.1_ASM25244v1	representative genome	Deinococcus gobiensis I-0	Bacteria; Deinococcus-Thermus; Deinococci; Deinococcales; Deinococcaceae; Deinococcus		7	4406036	69.152
GCA_000186385.1_ASM18638v1	representative genome	Deinococcus maricopensis DSM 21211	Bacteria; Deinococcus-Thermus; Deinococci; Deinococcales; Deinococcaceae; Deinococcus		1	3498530	69.825
GCA_000317835.1_ASM31783v1	representative genome	Deinococcus peraridilitoris DSM 19664	Bacteria; Deinococcus-Thermus; Deinococci; Deinococcales; Deinococcaceae; Deinococcus		3	4513714	63.6943
GCA_000190555.1_ASM19055v1	representative genome	Deinococcus proteolyticus MRP	Bacteria; Deinococcus-Thermus; Deinococci; Deinococcales; Deinococcaceae; Deinococcus		5	2886836	65.6391
GCA_001644565.1_ASM164456v1	representative genome	Deinococcus puniceus	Bacteria; Deinococcus-Thermus; Deinococci; Deinococcales; Deinococcaceae; Deinococcus		1	2971983	62.6487
GCA_000008565.1_ASM856v1	reference genome	Deinococcus radiodurans R1	Bacteria; Deinococcus-Thermus; Deinococci; Deinococcales; Deinococcaceae; Deinococcus		4	3284156	66.6144
GCA_000800395.1_ASM80039v1	representative genome	Deinococcus swuensis	Bacteria; Deinococcus-Thermus; Deinococci; Deinococcales; Deinococcaceae; Deinococcus		1	3531443	67.4113
GCA_000018665.1_ASM1866v1	representative genome	Delftia acidovorans SPH-1	Bacteria; Proteobacteria; Betaproteobacteria; Burkholderiales; Comamonadaceae; Delftia		1	6767514	66.4763
GCA_000025725.1_ASM2572v1	representative genome	Denitrovibrio acetiphilus DSM 12809	Bacteria; Deferribacteres; Deferribacterales; Deferribacteraceae; Denitrovibrio		1	3222077	42.5366
GCA_000725405.1_ASM72540v1	representative genome	Dermacoccus nishinomiyaensis	Bacteria; Actinobacteria; Micrococcales; Dermacoccaceae; Dermacoccus		2	3113642	69.0449
GCA_000143965.1_ASM14396v1	representative genome	Desulfarculus baarsii DSM 2075	Bacteria; Proteobacteria; Deltaproteobacteria; Desulfarculales; Desulfarculaceae; Desulfarculus		1	3655731	65.7035
GCA_000021905.1_ASM2190v1	representative genome	Desulfatibacillum alkenivorans AK-01	Bacteria; Proteobacteria; Deltaproteobacteria; Desulfobacterales; Desulfobacteraceae; Desulfatibacillum		1	6517073	54.4846
GCA_000243155.3_ASM24315v3	representative genome	Desulfitobacterium dehalogenans ATCC 51507	Bacteria; Firmicutes; Clostridia; Clostridiales; Peptococcaceae; Desulfitobacterium		1	4321753	44.9692
GCA_000243135.3_ASM24313v3	representative genome	Desulfitobacterium dichloroeliminans LMG P-21439	Bacteria; Firmicutes; Clostridia; Clostridiales; Peptococcaceae; Desulfitobacterium		1	3624449	44.2179
GCA_000021925.1_ASM2192v1	representative genome	Desulfitobacterium hafniense DCB-2	Bacteria; Firmicutes; Clostridia; Clostridiales; Peptococcaceae; Desulfitobacterium		1	5279134	47.5373
GCA_000231405.3_ASM23140v3	representative genome	Desulfitobacterium metallireducens DSM 15288	Bacteria; Firmicutes; Clostridia; Clostridiales; Peptococcaceae; Desulfitobacterium		1	3176073	41.8928
GCA_000195295.1_ASM19529v1	representative genome	Desulfobacca acetoxidans DSM 11109	Bacteria; Proteobacteria; Deltaproteobacteria; Syntrophobacterales; Syntrophaceae; Desulfobacca		1	3282536	52.8911
GCA_000020365.1_ASM2036v1	representative genome	Desulfobacterium autotrophicum HRM2	Bacteria; Proteobacteria; Deltaproteobacteria; Desulfobacterales; Desulfobacteraceae; Desulfobacterium		2	5657782	48.7636
GCA_000307105.1_ASM30710v1	representative genome	Desulfobacula toluolica Tol2	Bacteria; Proteobacteria; Deltaproteobacteria; Desulfobacterales; Desulfobacteraceae; Desulfobacula		1	5197905	41.4489
GCA_000186885.1_ASM18688v1	representative genome	Desulfobulbus propionicus DSM 2032	Bacteria; Proteobacteria; Deltaproteobacteria; Desulfobacterales; Desulfobulbaceae; Desulfobulbus		1	3851869	58.9276
GCA_000341395.1_ASM34139v1	representative genome	Desulfocapsa sulfexigens DSM 10523	Bacteria; Proteobacteria; Deltaproteobacteria; Desulfobacterales; Desulfobulbaceae; Desulfocapsa		2	4023512	45.3758
GCA_000018405.1_ASM1840v1	representative genome	Desulfococcus oleovorans Hxd3	Bacteria; Proteobacteria; Deltaproteobacteria; Desulfobacterales; Desulfobacteraceae; Desulfococcus		1	3944167	56.1686
GCA_000024325.1_ASM2432v1	representative genome	Desulfohalobium retbaense DSM 5692	Bacteria; Proteobacteria; Deltaproteobacteria; Desulfovibrionales; Desulfohalobiaceae; Desulfohalobium		2	2909567	57.3308
GCA_000023225.1_ASM2322v1	representative genome	Desulfomicrobium baculatum DSM 4028	Bacteria; Proteobacteria; Deltaproteobacteria; Desulfovibrionales; Desulfomicrobiaceae; Desulfomicrobium		1	3942657	58.647
GCA_000266945.1_ASM26694v1	representative genome	Desulfomonile tiedjei DSM 6799	Bacteria; Proteobacteria; Deltaproteobacteria; Syntrophobacterales; Syntrophaceae; Desulfomonile		2	6527027	50.0883
GCA_000255115.3_ASM25511v3	representative genome	Desulfosporosinus acidiphilus SJ4	Bacteria; Firmicutes; Clostridia; Clostridiales; Peptococcaceae; Desulfosporosinus		3	4991181	42.1116
GCA_000231385.3_ASM23138v3	representative genome	Desulfosporosinus meridiei DSM 13257	Bacteria; Firmicutes; Clostridia; Clostridiales; Peptococcaceae; Desulfosporosinus		1	4873567	41.7841
GCA_000235605.1_ASM23560v1	representative genome	Desulfosporosinus orientis DSM 765	Bacteria; Firmicutes; Clostridia; Clostridiales; Peptococcaceae; Desulfosporosinus		1	5863081	42.8549
GCA_000025945.1_ASM2594v1	representative genome	Desulfotalea psychrophila LSv54	Bacteria; Proteobacteria; Deltaproteobacteria; Desulfobacterales; Desulfobulbaceae; Desulfotalea		3	3659634	46.6316
GCA_000024205.1_ASM2420v1	representative genome	Desulfotomaculum acetoxidans DSM 771	Bacteria; Firmicutes; Clostridia; Clostridiales; Peptococcaceae; Desulfotomaculum		1	4545624	41.5548
GCA_000233715.3_ASM23371v3	representative genome	Desulfotomaculum gibsoniae DSM 7213	Bacteria; Firmicutes; Clostridia; Clostridiales; Peptococcaceae; Desulfotomaculum		1	4855529	45.491
GCA_000214435.1_ASM21443v1	representative genome	Desulfotomaculum nigrificans CO-1-SRB	Bacteria; Firmicutes; Clostridia; Clostridiales; Peptococcaceae; Desulfotomaculum		1	2892255	46.6258
GCA_000016165.1_ASM1616v1	representative genome	Desulfotomaculum reducens MI-1	Bacteria; Firmicutes; Clostridia; Clostridiales; Peptococcaceae; Desulfotomaculum		1	3608104	42.2753
GCA_000215085.1_ASM21508v1	representative genome	Desulfotomaculum ruminis DSM 2154	Bacteria; Firmicutes; Clostridia; Clostridiales; Peptococcaceae; Desulfotomaculum		1	3969014	47.243
GCA_000176915.2_ASM17691v2	representative genome	Desulfovibrio aespoeensis Aspo-2	Bacteria; Proteobacteria; Deltaproteobacteria; Desulfovibrionales; Desulfovibrionaceae; Desulfovibrio		1	3629109	62.562
GCA_000212675.2_ASM21267v2	representative genome	Desulfovibrio africanus str. Walvis Bay	Bacteria; Proteobacteria; Deltaproteobacteria; Desulfovibrionales; Desulfovibrionaceae; Desulfovibrio		1	4200534	61.4208
GCA_000012665.1_ASM1266v1	representative genome	Desulfovibrio alaskensis G20	Bacteria; Proteobacteria; Deltaproteobacteria; Desulfovibrionales; Desulfovibrionaceae; Desulfovibrio		1	3730232	57.8361
GCA_000189295.2_ASM18929v2	representative genome	Desulfovibrio desulfuricans ND132	Bacteria; Proteobacteria; Deltaproteobacteria; Desulfovibrionales; Desulfovibrionaceae; Desulfovibrio		1	3858580	65.2094
GCA_000022125.1_ASM2212v1	representative genome	Desulfovibrio desulfuricans subsp. desulfuricans str. ATCC 27774	Bacteria; Proteobacteria; Deltaproteobacteria; Desulfovibrionales; Desulfovibrionaceae; Desulfovibrio		1	2873437	58.0722
GCA_001553605.1_ASM155360v1	representative genome	Desulfovibrio fairfieldensis	Bacteria; Proteobacteria; Deltaproteobacteria; Desulfovibrionales; Desulfovibrionaceae; Desulfovibrio		1	3699310	60.9001
GCA_000010665.1_ASM1066v1	representative genome	Desulfovibrio magneticus RS-1	Bacteria; Proteobacteria; Deltaproteobacteria; Desulfovibrionales; Desulfovibrionaceae; Desulfovibrio		3	5315620	62.6743
GCA_000023445.1_ASM2344v1	representative genome	Desulfovibrio salexigens DSM 2638	Bacteria; Proteobacteria; Deltaproteobacteria; Desulfovibrionales; Desulfovibrionaceae; Desulfovibrio		1	4289847	47.0928
GCA_000021385.1_ASM2138v1	representative genome	Desulfovibrio vulgaris str. 'Miyazaki F'	Bacteria; Proteobacteria; Deltaproteobacteria; Desulfovibrionales; Desulfovibrionaceae; Desulfovibrio		1	4040304	67.109
GCA_000195755.1_ASM19575v1	reference genome	Desulfovibrio vulgaris str. Hildenborough	Bacteria; Proteobacteria; Deltaproteobacteria; Desulfovibrionales; Desulfovibrionaceae; Desulfovibrio		2	3773159	63.2789
GCA_000517565.1_ASM51756v1	representative genome	Desulfurella acetivorans A63	Bacteria; Proteobacteria; Deltaproteobacteria; Desulfurellales; Desulfurellaceae; Desulfurella		2	1819992	32.0777
GCA_000177635.2_ASM17763v2	representative genome	Desulfurispirillum indicum S5	Bacteria; Chrysiogenetes; Chrysiogenales; Chrysiogenaceae; Desulfurispirillum		1	2928377	56.1087
GCA_000092205.1_ASM9220v1	representative genome	Desulfurivibrio alkaliphilus AHT 2	Bacteria; Proteobacteria; Deltaproteobacteria; Desulfobacterales; Desulfobulbaceae; Desulfurivibrio		1	3097763	60.2863
GCA_000191045.1_ASM19104v1	representative genome	Desulfurobacterium thermolithotrophum DSM 11699	Bacteria; Aquificae; Desulfurobacteriales; Desulfurobacteriaceae; Desulfurobacterium		1	1541968	34.9486
GCA_001278055.1_ASM127805v1	representative genome	Desulfuromonas sp. WTL	Bacteria; Proteobacteria; Deltaproteobacteria; Desulfuromonadales; Desulfuromonadaceae; Desulfuromonas		1	3958620	61.1912
GCA_001185205.1_ASM118520v1	representative genome	Devosia sp. H5989	Bacteria; Proteobacteria; Alphaproteobacteria; Rhizobiales; Hyphomicrobiaceae; Devosia		1	4594249	64.7923
GCA_000015345.1_ASM1534v1	representative genome	Dichelobacter nodosus VCS1703A	Bacteria; Proteobacteria; Gammaproteobacteria; Cardiobacteriales; Cardiobacteriaceae; Dichelobacter		1	1389350	44.3958
GCA_000147055.1_ASM14705v1	representative genome	Dickeya dadantii 3937	Bacteria; Proteobacteria; Gammaproteobacteria; Enterobacteriales; Enterobacteriaceae; Dickeya		1	4922802	56.2966
GCA_000020965.1_ASM2096v1	representative genome	Dictyoglomus thermophilum H-6-12	Bacteria; Dictyoglomi; Dictyoglomales; Dictyoglomaceae; Dictyoglomus		1	1959987	33.741
GCA_000021645.1_ASM2164v1	reference genome	Dictyoglomus turgidum DSM 6724	Bacteria; Dictyoglomi; Dictyoglomales; Dictyoglomaceae; Dictyoglomus		1	1855560	33.9573
GCA_000018145.1_ASM1814v1	representative genome	Dinoroseobacter shibae DFL 12 = DSM 16493	Bacteria; Proteobacteria; Alphaproteobacteria; Rhodobacterales; Rhodobacteraceae; Dinoroseobacter		6	4417868	65.5246
GCA_001653755.1_ASM165375v1	representative genome	Dokdonia donghaensis DSW-1	Bacteria; Bacteroidetes; Flavobacteriia; Flavobacteriales; Flavobacteriaceae; Dokdonia		1	3293944	38.1717
GCA_000212355.1_ASM21235v1	representative genome	Dokdonia sp. 4H-3-7-5	Bacteria; Bacteroidetes; Flavobacteriia; Flavobacteriales; Flavobacteriaceae; Dokdonia		1	3389993	37.2891
GCA_000626635.1_ASM62663v1	representative genome	Draconibacterium orientale	Bacteria; Bacteroidetes; Bacteroidia; Bacteroidales; Prolixibacteraceae; Draconibacterium		1	5132075	41.3111
GCA_000023125.1_ASM2312v1	representative genome	Dyadobacter fermentans DSM 18053	Bacteria; Bacteroidetes; Cytophagia; Cytophagales; Cytophagaceae; Dyadobacter		1	6967790	51.545
GCA_000632805.1_ASM63280v1	representative genome	Dyella jiangningensis	Bacteria; Proteobacteria; Gammaproteobacteria; Xanthomonadales; Rhodanobacteraceae; Dyella		1	5396991	64.2255
GCA_001641285.1_ASM164128v1	representative genome	Dyella thiooxydans	Bacteria; Proteobacteria; Gammaproteobacteria; Xanthomonadales; Rhodanobacteraceae; Dyella		1	4227172	67.9802
GCA_000325705.1_ASM32570v1	representative genome	Echinicola vietnamensis DSM 17526	Bacteria; Bacteroidetes; Cytophagia; Cytophagales; Cyclobacteriaceae; Echinicola		1	5608040	44.7537
GCA_000022885.2_ASM2288v2	representative genome	Edwardsiella ictaluri 93-146	Bacteria; Proteobacteria; Gammaproteobacteria; Enterobacteriales; Enterobacteriaceae; Edwardsiella		1	3812301	57.4369
GCA_000024265.1_ASM2426v1	representative genome	Eggerthella lenta DSM 2243	Bacteria; Actinobacteria; Coriobacteriia; Eggerthellales; Eggerthellaceae; Eggerthella		1	3632260	64.2046
GCA_000270285.1_ASM27028v1	representative genome	Eggerthella sp. YY7918	Bacteria; Actinobacteria; Coriobacteriia; Eggerthellales; Eggerthellaceae; Eggerthella		1	3123671	56.2005
GCA_000012565.1_ASM1256v1	representative genome	Ehrlichia canis str. Jake	Bacteria; Proteobacteria; Alphaproteobacteria; Rickettsiales; Anaplasmataceae; Ehrlichia		1	1315030	28.9577
GCA_000013145.1_ASM1314v1	representative genome	Ehrlichia chaffeensis str. Arkansas	Bacteria; Proteobacteria; Alphaproteobacteria; Rickettsiales; Anaplasmataceae; Ehrlichia		1	1176248	30.1007
GCA_000508225.1_ASM50822v1	representative genome	Ehrlichia muris AS145	Bacteria; Proteobacteria; Alphaproteobacteria; Rickettsiales; Anaplasmataceae; Ehrlichia		1	1196717	29.6641
GCA_000026005.1_ASM2600v1	representative genome	Ehrlichia ruminantium str. Welgevonden	Bacteria; Proteobacteria; Alphaproteobacteria; Rickettsiales; Anaplasmataceae; Ehrlichia		1	1516355	27.4788
GCA_000632845.1_ASM63284v1	representative genome	Ehrlichia sp. HF	Bacteria; Proteobacteria; Alphaproteobacteria; Rickettsiales; Anaplasmataceae; Ehrlichia		1	1148904	29.6494
GCA_000495935.2_ASM49593v2	representative genome	Elizabethkingia anophelis NUHP1	Bacteria; Bacteroidetes; Flavobacteriia; Flavobacteriales; Flavobacteriaceae; Elizabethkingia		1	4369828	35.6225
GCA_000020145.1_ASM2014v1	representative genome	Elusimicrobium minutum Pei191	Bacteria; Elusimicrobia; Elusimicrobia; Elusimicrobiales; Elusimicrobiaceae; Elusimicrobium		1	1643562	39.9521
GCA_000263195.1_ASM26319v1	representative genome	Emticicia oligotrophica DSM 17448	Bacteria; Bacteroidetes; Cytophagia; Cytophagales; Cytophagaceae; Emticicia		6	5220361	35.5831
GCA_001027545.1_ASM102754v1	representative genome	Endomicrobium proavitum	Bacteria; Elusimicrobia; Endomicrobia; Endomicrobiales; Endomicrobiaceae; Endomicrobium		1	1588979	39.3416
GCA_000730245.1_ASM73024v1	representative genome	endosymbiont of Acanthamoeba sp. UWC8	Bacteria; Proteobacteria; Alphaproteobacteria; Rickettsiales; Holosporaceae		1	1615277	34.7566
GCA_000709555.1_ASM70955v1	representative genome	endosymbiont of Llaveia axin axin	Bacteria; Bacteroidetes; Flavobacteriia		1	309299	32.6593
GCA_000801295.1_ASM80129v1	representative genome	endosymbiont of unidentified scaly snail isolate Monju	Bacteria; Proteobacteria; Gammaproteobacteria		1	2597759	65.0571
GCA_000697965.2_ASM69796v2	representative genome	Ensifer adhaerens	Bacteria; Proteobacteria; Alphaproteobacteria; Rhizobiales; Rhizobiaceae; Sinorhizobium/Ensifer group; Ensifer		3	7267502	62.3192
GCA_000215745.1_ASM21574v1	reference genome	Enterobacter aerogenes KCTC 2190	Bacteria; Proteobacteria; Gammaproteobacteria; Enterobacteriales; Enterobacteriaceae; Enterobacter		1	5280350	54.8471
GCA_000025565.1_ASM2556v1	reference genome	Enterobacter cloacae subsp. cloacae ATCC 13047	Bacteria; Proteobacteria; Gammaproteobacteria; Enterobacteriales; Enterobacteriaceae; Enterobacter; Enterobacter cloacae complex		3	5598796	54.5839
GCA_000164865.1_ASM16486v1	representative genome	Enterobacter lignolyticus SCF1	Bacteria; Proteobacteria; Gammaproteobacteria; Enterobacteriales; Enterobacteriaceae; Enterobacter; Enterobacter cloacae complex		1	4814049	57.0181
GCA_000016325.1_ASM1632v1	representative genome	Enterobacter sp. 638	Bacteria; Proteobacteria; Gammaproteobacteria; Enterobacteriales; Enterobacteriaceae; Enterobacter		2	4676461	52.9004
GCA_000157355.2_ASM15735v2	representative genome	Enterococcus casseliflavus EC20	Bacteria; Firmicutes; Bacilli; Lactobacillales; Enterococcaceae; Enterococcus		1	3427276	42.8484
GCA_001267865.1_ASM126786v1	representative genome	Enterococcus durans	Bacteria; Firmicutes; Bacilli; Lactobacillales; Enterococcaceae; Enterococcus		3	3071879	37.8255
GCA_000007785.1_ASM778v1	reference genome	Enterococcus faecalis V583	Bacteria; Firmicutes; Bacilli; Lactobacillales; Enterococcaceae; Enterococcus		4	3359974	37.3812
GCA_000174395.2_ASM17439v2	reference genome	Enterococcus faecium DO	Bacteria; Firmicutes; Bacilli; Lactobacillales; Enterococcaceae; Enterococcus		4	3052572	37.8698
GCA_000504125.1_ASM50412v1	representative genome	Enterococcus mundtii QU 25	Bacteria; Firmicutes; Bacilli; Lactobacillales; Enterococcaceae; Enterococcus		6	3351060	38.3358
GCA_000091565.1_ASM9156v1	representative genome	Erwinia amylovora CFBP1430	Bacteria; Proteobacteria; Gammaproteobacteria; Enterobacteriales; Enterobacteriaceae; Erwinia		2	3833832	53.5771
GCA_000196615.1_ASM19661v1	representative genome	Erwinia billingiae Eb661	Bacteria; Proteobacteria; Gammaproteobacteria; Enterobacteriales; Enterobacteriaceae; Erwinia		3	5372268	55.0411
GCA_000270085.1_ASM27008v1	representative genome	Erysipelothrix rhusiopathiae str. Fujisawa	Bacteria; Firmicutes; Erysipelotrichia; Erysipelotrichales; Erysipelotrichaceae; Erysipelothrix		1	1787941	36.5562
GCA_001077815.2_ASM107781v2	representative genome	Erythrobacter atlanticus	Bacteria; Proteobacteria; Alphaproteobacteria; Sphingomonadales; Erythrobacteraceae; Erythrobacter		2	3226359	58.3338
GCA_000013005.1_ASM1300v1	representative genome	Erythrobacter litoralis HTCC2594	Bacteria; Proteobacteria; Alphaproteobacteria; Sphingomonadales; Erythrobacteraceae; Erythrobacter		1	3052398	63.0685
GCA_000026345.1_ASM2634v1	reference genome	Escherichia coli IAI39	Bacteria; Proteobacteria; Gammaproteobacteria; Enterobacteriales; Enterobacteriaceae; Escherichia		1	5132068	50.6305
GCA_000299455.1_ASM29945v1	reference genome	Escherichia coli O104:H4 str. 2011C-3493	Bacteria; Proteobacteria; Gammaproteobacteria; Enterobacteriales; Enterobacteriaceae; Escherichia		4	5437407	50.6489
GCA_000008865.1_ASM886v1	reference genome	Escherichia coli O157:H7 str. Sakai	Bacteria; Proteobacteria; Gammaproteobacteria; Enterobacteriales; Enterobacteriaceae; Escherichia		3	5594477	50.4842
GCA_000183345.1_ASM18334v1	reference genome	Escherichia coli O83:H1 str. NRG 857C	Bacteria; Proteobacteria; Gammaproteobacteria; Enterobacteriales; Enterobacteriaceae; Escherichia		2	4894879	50.6875
GCA_000005845.2_ASM584v2	reference genome	Escherichia coli str. K-12 substr. MG1655	Bacteria; Proteobacteria; Gammaproteobacteria; Enterobacteriales; Enterobacteriaceae; Escherichia		1	4641652	50.7907
GCA_000178115.2_ASM17811v2	representative genome	Ethanoligenens harbinense YUAN-3	Bacteria; Firmicutes; Clostridia; Clostridiales; Ruminococcaceae; Ethanoligenens		1	3008576	55.5585
GCA_000152245.2_ASM15224v2	representative genome	Eubacterium limosum KIST612	Bacteria; Firmicutes; Clostridia; Clostridiales; Eubacteriaceae; Eubacterium		1	4316707	47.4975
GCA_001189495.1_ASM118949v1	representative genome	Eubacterium sulci ATCC 35585	Bacteria; Firmicutes; Clostridia; Clostridiales; Clostridiales Family XIII. Incertae Sedis		1	1739380	39.9204
GCA_000019905.1_ASM1990v1	representative genome	Exiguobacterium sibiricum 255-15	Bacteria; Firmicutes; Bacilli; Bacillales; Bacillales Family XII. Incertae Sedis; Exiguobacterium		3	3040786	47.6975
GCA_000953535.1_E5B	representative genome	Fermentimonas caenicola	Bacteria; Bacteroidetes; Bacteroidia; Bacteroidales; Porphyromonadaceae; Fermentimonas		1	2808926	37.2951
GCA_000148645.1_ASM14864v1	representative genome	Ferrimonas balearica DSM 9799	Bacteria; Proteobacteria; Gammaproteobacteria; Alteromonadales; Ferrimonadaceae; Ferrimonas		1	4279159	60.2195
GCA_000767275.3_ASM76727v3	representative genome	Fervidobacterium islandicum	Bacteria; Thermotogae; Thermotogales; Fervidobacteriaceae; Fervidobacterium		1	2237377	40.7472
GCA_000017545.1_ASM1754v1	representative genome	Fervidobacterium nodosum Rt17-B1	Bacteria; Thermotogae; Thermotogales; Fervidobacteriaceae; Fervidobacterium		1	1948941	34.9893
GCA_000235405.3_ASM23540v3	representative genome	Fervidobacterium pennivorans DSM 9078	Bacteria; Thermotogae; Thermotogales; Fervidobacteriaceae; Fervidobacterium		1	2166381	38.8753
GCA_000146505.1_ASM14650v1	representative genome	Fibrobacter succinogenes subsp. succinogenes S85	Bacteria; Fibrobacteres; Fibrobacterales; Fibrobacteraceae; Fibrobacter		1	3843004	48.0491
GCA_000163895.2_ASM16389v2	representative genome	Filifactor alocis ATCC 35896	Bacteria; Firmicutes; Clostridia; Clostridiales; Peptostreptococcaceae; Filifactor		1	1931012	35.4455
GCA_000724625.1_ASM72462v1	representative genome	Fimbriimonas ginsengisoli Gsoil 348	Bacteria; Armatimonadetes; Fimbriimonadia; Fimbriimonadales; Fimbriimonadaceae; Fimbriimonas		1	5231762	60.8267
GCA_000010185.1_ASM1018v1	representative genome	Finegoldia magna ATCC 29328	Bacteria; Firmicutes; Tissierellia; Tissierellales; Peptoniphilaceae; Finegoldia		2	1986740	32.0665
GCA_000597885.1_ASM59788v1	representative genome	Flammeovirgaceae bacterium 311	Bacteria; Bacteroidetes; Cytophagia; Cytophagales; Flammeovirgaceae; unclassified Flammeovirgaceae		1	6665617	46.4695
GCA_000023725.1_ASM2372v1	representative genome	Flavobacteriaceae bacterium 3519-10	Bacteria; Bacteroidetes; Flavobacteriia; Flavobacteriales; Flavobacteriaceae		1	2768102	42.6928
GCA_000253275.1_ASM25327v1	representative genome	Flavobacterium branchiophilum FL-15	Bacteria; Bacteroidetes; Flavobacteriia; Flavobacteriales; Flavobacteriaceae; Flavobacterium		2	3563292	32.8583
GCA_000240075.2_ASM24007v2	representative genome	Flavobacterium columnare ATCC 49512	Bacteria; Bacteroidetes; Flavobacteriia; Flavobacteriales; Flavobacteriaceae; Flavobacterium		1	3162432	31.4645
GCA_000455605.1_GPTSA100-9	representative genome	Flavobacterium indicum GPTSA100-9 = DSM 17447	Bacteria; Bacteroidetes; Flavobacteriia; Flavobacteriales; Flavobacteriaceae; Flavobacterium		1	2993089	31.3836
GCA_000016645.1_ASM1664v1	representative genome	Flavobacterium johnsoniae UW101	Bacteria; Bacteroidetes; Flavobacteriia; Flavobacteriales; Flavobacteriaceae; Flavobacterium		1	6096872	34.1129
GCA_001431805.1_ASM143180v1	representative genome	Flavobacterium psychrophilum	Bacteria; Bacteroidetes; Flavobacteriia; Flavobacteriales; Flavobacteriaceae; Flavobacterium		1	4142224	39.049
GCA_000064305.2_ASM6430v2	reference genome	Flavobacterium psychrophilum JIP02/86	Bacteria; Bacteroidetes; Flavobacteriia; Flavobacteriales; Flavobacteriaceae; Flavobacterium		1	2860382	32.533
GCA_000265505.1_ASM26550v1	representative genome	Flexibacter litoralis DSM 6794	Bacteria; Bacteroidetes; Cytophagia; Cytophagales; Cytophagaceae; Flexibacter		1	4919337	30.6718
GCA_000218625.1_ASM21862v1	representative genome	Flexistipes sinusarabici DSM 4947	Bacteria; Deferribacteres; Deferribacterales; Deferribacteraceae; Flexistipes		1	2526590	38.2943
GCA_000194605.1_ASM19460v1	representative genome	Fluviicola taffensis DSM 16823	Bacteria; Bacteroidetes; Flavobacteriia; Flavobacteriales; Cryomorphaceae; Fluviicola		1	4633577	36.4947
GCA_000019285.1_ASM1928v1	representative genome	Francisella philomiragia subsp. philomiragia ATCC 25017	Bacteria; Proteobacteria; Gammaproteobacteria; Thiotrichales; Francisellaceae; Francisella		2	2049711	32.5654
GCA_000764555.1_ASM76455v1	representative genome	Francisella sp. FSC1006	Bacteria; Proteobacteria; Gammaproteobacteria; Thiotrichales; Francisellaceae; Francisella		1	2015987	32.4158
GCA_000219045.1_ASM21904v1	representative genome	Francisella sp. TX077308	Bacteria; Proteobacteria; Gammaproteobacteria; Thiotrichales; Francisellaceae; Francisella		1	2035931	32.8659
GCA_000008985.1_ASM898v1	reference genome	Francisella tularensis subsp. tularensis SCHU S4	Bacteria; Proteobacteria; Gammaproteobacteria; Thiotrichales; Francisellaceae; Francisella		1	1892775	32.2594
GCA_000058485.1_ASM5848v1	representative genome	Frankia alni ACN14a	Bacteria; Actinobacteria; Frankiales; Frankiaceae; Frankia		1	7497934	72.8281
GCA_000013345.1_ASM1334v1	representative genome	Frankia sp. CcI3	Bacteria; Actinobacteria; Frankiales; Frankiaceae; Frankia		1	5433628	70.0788
GCA_000018005.1_ASM1800v1	representative genome	Frankia sp. EAN1pec	Bacteria; Actinobacteria; Frankiales; Frankiaceae; Frankia		1	8982042	71.1536
GCA_000166135.1_ASM16613v1	representative genome	Frankia sp. EuI1c	Bacteria; Actinobacteria; Frankiales; Frankiaceae; Frankia		1	8815781	72.314
GCA_000177615.2_ASM17761v2	representative genome	Frankia symbiont of Datisca glomerata	Bacteria; Actinobacteria; Frankiales; Frankiaceae; Frankia		3	5340989	70.004
GCA_000242255.3_ASM24225v3	representative genome	Frateuria aurantia DSM 6220	Bacteria; Proteobacteria; Gammaproteobacteria; Xanthomonadales; Rhodanobacteraceae; Frateuria		1	3603458	63.3958
GCA_000807275.1_ASM80727v1	representative genome	Frischella perrara	Bacteria; Proteobacteria; Gammaproteobacteria; Orbales; Orbaceae; Frischella		1	2692351	34.1191
GCA_000158275.2_ASM15827v2	representative genome	Fusobacterium nucleatum subsp. animalis 7_1	Bacteria; Fusobacteria; Fusobacteriales; Fusobacteriaceae; Fusobacterium		2	2514029	26.9568
GCA_000007325.1_ASM732v1	reference genome	Fusobacterium nucleatum subsp. nucleatum ATCC 25586	Bacteria; Fusobacteria; Fusobacteriales; Fusobacteriaceae; Fusobacterium		1	2174500	27.1516
GCA_000162235.2_ASM16223v2	representative genome	Fusobacterium nucleatum subsp. vincentii 3_1_36A2	Bacteria; Fusobacteria; Fusobacteriales; Fusobacteriaceae; Fusobacterium		1	2268272	27.1239
GCA_000209675.1_ASM20967v1	representative genome	Gallibacterium anatis UMN179	Bacteria; Proteobacteria; Gammaproteobacteria; Pasteurellales; Pasteurellaceae; Gallibacterium		2	2694139	39.8668
GCA_000145255.1_ASM14525v1	representative genome	Gallionella capsiferriformans ES-2	Bacteria; Proteobacteria; Betaproteobacteria; Gallionellales; Gallionellaceae; Gallionella		1	3162471	52.7548
GCA_000198515.1_ASM19851v1	representative genome	gamma proteobacterium HdN1	Bacteria; Proteobacteria; Gammaproteobacteria		1	4587455	53.2586
GCA_000025205.1_ASM2520v1	representative genome	Gardnerella vaginalis 409-05	Bacteria; Actinobacteria; Bifidobacteriales; Bifidobacteriaceae; Gardnerella		1	1617545	42.0164
GCA_000159155.2_ASM15915v2	reference genome	Gardnerella vaginalis ATCC 14019	Bacteria; Actinobacteria; Bifidobacteriales; Bifidobacteriaceae; Gardnerella		1	1667350	41.3631
GCA_000317045.1_ASM31704v1	representative genome	Geitlerinema sp. PCC 7407	Bacteria; Cyanobacteria; Oscillatoriophycideae; Oscillatoriales; Geitlerinema		1	4681111	58.4631
GCA_000010305.1_ASM1030v1	representative genome	Gemmatimonas aurantiaca T-27	Bacteria; Gemmatimonadetes; Gemmatimonadales; Gemmatimonadaceae; Gemmatimonas		1	4636964	64.2744
GCA_000827125.1_ASM82712v1	representative genome	Geoalkalibacter subterraneus	Bacteria; Proteobacteria; Deltaproteobacteria; Desulfuromonadales; Geobacteraceae; Geoalkalibacter		2	3717645	56.6781
GCA_000009785.1_ASM978v1	representative genome	Geobacillus kaustophilus HTA426	Bacteria; Firmicutes; Bacilli; Bacillales; Bacillaceae; Geobacillus		2	3592666	51.9804
GCA_001618685.1_ASM161868v1	representative genome	Geobacillus subterraneus	Bacteria; Firmicutes; Bacilli; Bacillales; Bacillaceae; Geobacillus		1	3474426	52.1977
GCA_000015745.1_ASM1574v1	representative genome	Geobacillus thermodenitrificans NG80-2	Bacteria; Firmicutes; Bacilli; Bacillales; Bacillaceae; Geobacillus		2	3608012	48.8616
GCA_000020725.1_ASM2072v1	representative genome	Geobacter bemidjiensis Bem	Bacteria; Proteobacteria; Deltaproteobacteria; Desulfuromonadales; Geobacteraceae; Geobacter		1	4615150	60.2667
GCA_000022265.1_ASM2226v1	representative genome	Geobacter daltonii FRC-32	Bacteria; Proteobacteria; Deltaproteobacteria; Desulfuromonadales; Geobacteraceae; Geobacter		1	4304501	53.472
GCA_000020385.1_ASM2038v1	representative genome	Geobacter lovleyi SZ	Bacteria; Proteobacteria; Deltaproteobacteria; Desulfuromonadales; Geobacteraceae; Geobacter		2	3994874	54.7356
GCA_000012925.1_ASM1292v1	representative genome	Geobacter metallireducens GS-15	Bacteria; Proteobacteria; Deltaproteobacteria; Desulfuromonadales; Geobacteraceae; Geobacter		2	4011182	59.4854
GCA_000817955.1_ASM81795v1	representative genome	Geobacter pickeringii	Bacteria; Proteobacteria; Deltaproteobacteria; Desulfuromonadales; Geobacteraceae; Geobacter		1	3618700	62.2727
GCA_000175115.2_ASM17511v2	representative genome	Geobacter sp. M18	Bacteria; Proteobacteria; Deltaproteobacteria; Desulfuromonadales; Geobacteraceae; Geobacter		1	5277406	61.178
GCA_000007985.2_ASM798v2	reference genome	Geobacter sulfurreducens PCA	Bacteria; Proteobacteria; Deltaproteobacteria; Desulfuromonadales; Geobacteraceae; Geobacter		1	3814128	60.9375
GCA_000016745.1_ASM1674v1	representative genome	Geobacter uraniireducens Rf4	Bacteria; Proteobacteria; Deltaproteobacteria; Desulfuromonadales; Geobacteraceae; Geobacter		1	5136364	54.2382
GCA_000025345.1_ASM2534v1	representative genome	Geodermatophilus obscurus DSM 43160	Bacteria; Actinobacteria; Geodermatophilales; Geodermatophilaceae; Geodermatophilus		1	5322497	73.9841
GCA_000599985.1_ASM59998v1	representative genome	Gilliamella apicola	Bacteria; Proteobacteria; Gammaproteobacteria; Orbales; Orbaceae; Gilliamella		1	3139412	33.6173
GCA_000226565.1_ASM22656v1	representative genome	Glaciecola nitratireducens FR1064	Bacteria; Proteobacteria; Gammaproteobacteria; Alteromonadales; Alteromonadaceae; Glaciecola		1	4134229	42.2986
GCA_000484535.1_ASM48453v1	representative genome	Gloeobacter kilaueensis JS1	Bacteria; Cyanobacteria; Gloeobacteria; Gloeobacterales; Gloeobacter		1	4724791	60.5368
GCA_000011385.1_ASM1138v1	reference genome	Gloeobacter violaceus PCC 7421	Bacteria; Cyanobacteria; Gloeobacteria; Gloeobacterales; Gloeobacteraceae; Gloeobacter		1	4659019	61.9979
GCA_000317555.1_ASM31755v1	representative genome	Gloeocapsa sp. PCC 7428	Bacteria; Cyanobacteria; Oscillatoriophycideae; Chroococcales; Gloeocapsa		5	5882710	43.3616
GCA_000021325.1_ASM2132v1	representative genome	Gluconacetobacter diazotrophicus PA1 5	Bacteria; Proteobacteria; Alphaproteobacteria; Rhodospirillales; Acetobacteraceae; Gluconacetobacter		2	3914947	66.323
GCA_000011685.1_ASM1168v1	representative genome	Gluconobacter oxydans 621H	Bacteria; Proteobacteria; Alphaproteobacteria; Rhodospirillales; Acetobacteraceae; Gluconobacter		6	2922384	60.8169
GCA_000311765.1_ASM31176v1	representative genome	Gluconobacter oxydans H24	Bacteria; Proteobacteria; Alphaproteobacteria; Rhodospirillales; Acetobacteraceae; Gluconobacter		2	3816232	56.2414
GCA_001302565.1_ASM130256v1	representative genome	Glutamicibacter arilaitensis	Bacteria; Actinobacteria; Micrococcales; Micrococcaceae; Glutamicibacter		2	3918424	59.9856
GCA_000197735.1_ASM19773v1	representative genome	Glutamicibacter arilaitensis Re117	Bacteria; Actinobacteria; Micrococcales; Micrococcaceae; Glutamicibacter		3	3918192	59.2718
GCA_000024785.1_ASM2478v1	representative genome	Gordonia bronchialis DSM 43247	Bacteria; Actinobacteria; Corynebacteriales; Gordoniaceae; Gordonia		2	5290012	67.0426
GCA_000247715.1_ASM24771v1	representative genome	Gordonia polyisoprenivorans VH2	Bacteria; Actinobacteria; Corynebacteriales; Gordoniaceae; Gordonia		2	5844299	66.9805
GCA_001305675.1_ASM130567v1	representative genome	Gordonia sp. QH-11	Bacteria; Actinobacteria; Corynebacteriales; Gordoniaceae; Gordonia		1	4428727	67.9969
GCA_000060345.1_ASM6034v1	representative genome	Gramella forsetii KT0803	Bacteria; Bacteroidetes; Flavobacteriia; Flavobacteriales; Flavobacteriaceae; Gramella		1	3798465	36.6108
GCA_000014285.1_ASM1428v1	representative genome	Granulibacter bethesdensis CGDNIH1	Bacteria; Proteobacteria; Alphaproteobacteria; Rhodospirillales; Acetobacteraceae; Granulibacter		1	2708355	59.0721
GCA_000178955.2_ASM17895v2	representative genome	Granulicella mallensis MP5ACTX8	Bacteria; Acidobacteria; Acidobacteriales; Acidobacteriaceae; Granulicella		1	6237577	57.9099
GCA_000178975.2_ASM17897v2	representative genome	Granulicella tundricola MP5ACTX9	Bacteria; Acidobacteria; Acidobacteriales; Acidobacteriaceae; Granulicella		6	5503984	59.9765
GCA_001558255.1_ASM155825v1	representative genome	Grimontia hollisae	Bacteria; Proteobacteria; Gammaproteobacteria; Vibrionales; Vibrionaceae; Grimontia		2	3998273	49.5081
GCA_000940805.1_ASM94080v1	representative genome	Gynuella sunshinyii YC6258	Bacteria; Proteobacteria; Gammaproteobacteria; Oceanospirillales; Saccharospirillaceae; Gynuella		1	6475959	48.6328
GCA_000007945.1_ASM794v1	representative genome	Haemophilus ducreyi 35000HP	Bacteria; Proteobacteria; Gammaproteobacteria; Pasteurellales; Pasteurellaceae; Haemophilus		1	1698955	38.2205
GCA_000027305.1_ASM2730v1	reference genome	Haemophilus influenzae Rd KW20	Bacteria; Proteobacteria; Gammaproteobacteria; Pasteurellales; Pasteurellaceae; Haemophilus		1	1830138	38.1503
GCA_000021885.1_ASM2188v1	representative genome	Haemophilus parasuis SH0165	Bacteria; Proteobacteria; Gammaproteobacteria; Pasteurellales; Pasteurellaceae; Haemophilus		1	2269156	39.9931
GCA_000019405.1_ASM1940v1	representative genome	Haemophilus somnus 2336	Bacteria; Proteobacteria; Gammaproteobacteria; Pasteurellales; Pasteurellaceae; Histophilus		1	2263857	37.3781
GCA_000012985.1_ASM1298v1	representative genome	Hahella chejuensis KCTC 2396	Bacteria; Proteobacteria; Gammaproteobacteria; Oceanospirillales; Hahellaceae; Hahella		1	7215267	53.8697
GCA_000166415.1_ASM16641v1	representative genome	Halanaerobium hydrogeniformans	Bacteria; Firmicutes; Clostridia; Halanaerobiales; Halanaerobiaceae; Halanaerobium		1	2613117	33.1614
GCA_000165465.1_ASM16546v1	representative genome	Halanaerobium praevalens DSM 2228	Bacteria; Firmicutes; Clostridia; Halanaerobiales; Halanaerobiaceae; Halanaerobium		1	2309262	30.2936
GCA_000024805.1_ASM2480v1	representative genome	Haliangium ochraceum DSM 14365	Bacteria; Proteobacteria; Deltaproteobacteria; Myxococcales; Nannocystineae; Kofleriaceae; Haliangium		1	9446314	69.4834
GCA_000212735.1_ASM21273v1	representative genome	Haliscomenobacter hydrossis DSM 1100	Bacteria; Bacteroidetes; Sphingobacteriia; Sphingobacteriales; Saprospiraceae; Haliscomenobacter		4	8771651	47.1031
GCA_000284515.1_ASM28451v1	representative genome	Halobacillus halophilus DSM 2266	Bacteria; Firmicutes; Bacilli; Bacillales; Bacillaceae; Halobacillus		3	4170008	41.8234
GCA_000210915.2_ASM21091v2	representative genome	Halobacteriovorax marinus SJ	Bacteria; Proteobacteria; Deltaproteobacteria; Bdellovibrionales; Halobacteriovoraceae; Halobacteriovorax		2	3437906	36.747
GCA_000328625.1_ASM32862v1	representative genome	Halobacteroides halobius DSM 5150	Bacteria; Firmicutes; Clostridia; Halanaerobiales; Halobacteroidaceae; Halobacteroides		1	2649255	32.4558
GCA_000812665.2_ASM81266v2	representative genome	Halocynthiibacter arcticus	Bacteria; Proteobacteria; Alphaproteobacteria; Rhodobacterales; Rhodobacteraceae; Halocynthiibacter		2	4376120	53.163
GCA_000696485.1_ASM69648v1	representative genome	Halomonas campaniensis	Bacteria; Proteobacteria; Gammaproteobacteria; Oceanospirillales; Halomonadaceae; Halomonas		1	4074048	52.6487
GCA_000196875.1_ASM19687v1	representative genome	Halomonas elongata DSM 2581	Bacteria; Proteobacteria; Gammaproteobacteria; Oceanospirillales; Halomonadaceae; Halomonas		1	4061296	63.6085
GCA_001431725.1_ASM143172v1	representative genome	Halomonas huangheensis	Bacteria; Proteobacteria; Gammaproteobacteria; Oceanospirillales; Halomonadaceae; Halomonas		1	4757486	58.5292
GCA_000015585.1_ASM1558v1	representative genome	Halorhodospira halophila SL1	Bacteria; Proteobacteria; Gammaproteobacteria; Chromatiales; Ectothiorhodospiraceae; Halorhodospira		1	2678452	67.9817
GCA_001648175.1_ASM164817v1	representative genome	Halotalea alkalilenta	Bacteria; Proteobacteria; Gammaproteobacteria; Oceanospirillales; Halomonadaceae; Halotalea		1	4387428	64.3142
GCA_000317635.1_ASM31763v1	representative genome	Halothece sp. PCC 7418	Bacteria; Cyanobacteria; Oscillatoriophycideae; Chroococcales; Halothece cluster; Halothece		1	4179170	42.9225
GCA_000020485.1_ASM2048v1	representative genome	Halothermothrix orenii H 168	Bacteria; Firmicutes; Clostridia; Halanaerobiales; Halanaerobiaceae; Halothermothrix		1	2578146	37.8832
GCA_000024765.1_ASM2476v1	representative genome	Halothiobacillus neapolitanus c2	Bacteria; Proteobacteria; Gammaproteobacteria; Chromatiales; Halothiobacillaceae; Halothiobacillus		1	2582886	54.7136
GCA_000009305.1_ASM930v1	representative genome	Helicobacter acinonychis str. Sheeba	Bacteria; Proteobacteria; Epsilonproteobacteria; Campylobacterales; Helicobacteraceae; Helicobacter		2	1557588	38.169
GCA_000259255.1_ASM25925v1	representative genome	Helicobacter cetorum MIT 00-7128	Bacteria; Proteobacteria; Epsilonproteobacteria; Campylobacterales; Helicobacteraceae; Helicobacter		2	1960111	34.5346
GCA_000259275.1_ASM25927v1	representative genome	Helicobacter cetorum MIT 99-5656	Bacteria; Proteobacteria; Epsilonproteobacteria; Campylobacterales; Helicobacteraceae; Helicobacter		2	1847790	35.5368
GCA_000349975.1_ASM34997v1	representative genome	Helicobacter cinaedi CCUG 18818 = ATCC BAA-847	Bacteria; Proteobacteria; Epsilonproteobacteria; Campylobacterales; Helicobacteraceae; Helicobacter		1	2240130	38.3435
GCA_000200595.1_ASM20059v1	representative genome	Helicobacter felis ATCC 49179	Bacteria; Proteobacteria; Epsilonproteobacteria; Campylobacterales; Helicobacteraceae; Helicobacter		1	1672681	44.5086
GCA_000007905.1_ASM790v1	representative genome	Helicobacter hepaticus ATCC 51449	Bacteria; Proteobacteria; Epsilonproteobacteria; Campylobacterales; Helicobacteraceae; Helicobacter		1	1799146	35.9313
GCA_000091985.1_ASM9198v1	representative genome	Helicobacter mustelae 12198	Bacteria; Proteobacteria; Epsilonproteobacteria; Campylobacterales; Helicobacteraceae; Helicobacter		1	1578097	42.4653
GCA_000008525.1_ASM852v1	reference genome	Helicobacter pylori 26695	Bacteria; Proteobacteria; Epsilonproteobacteria; Campylobacterales; Helicobacteraceae; Helicobacter		1	1667867	38.8742
GCA_001460635.1_htyphlonius_mit97-6810	representative genome	Helicobacter typhlonius	Bacteria; Proteobacteria; Epsilonproteobacteria; Campylobacterales; Helicobacteraceae; Helicobacter		1	1920832	38.8549
GCA_000019165.1_ASM1916v1	representative genome	Heliobacterium modesticaldum Ice1	Bacteria; Firmicutes; Clostridia; Clostridiales; Heliobacteriaceae; Heliobacterium		1	3075407	56.9752
GCA_001267925.1_ASM126792v1	representative genome	Herbaspirillum hiltneri N3	Bacteria; Proteobacteria; Betaproteobacteria; Burkholderiales; Oxalobacteraceae; Herbaspirillum		1	4965474	60.7562
GCA_001040945.1_ASM104094v1	representative genome	Herbaspirillum seropedicae	Bacteria; Proteobacteria; Betaproteobacteria; Burkholderiales; Oxalobacteraceae; Herbaspirillum		1	5509723	63.4006
GCA_000026125.1_ASM2612v1	representative genome	Herminiimonas arsenicoxydans	Bacteria; Proteobacteria; Betaproteobacteria; Burkholderiales; Oxalobacteraceae; Herminiimonas		1	3424307	54.2949
GCA_000194135.1_ASM19413v1	representative genome	Hippea maritima DSM 10411	Bacteria; Proteobacteria; Deltaproteobacteria; Desulfurellales; Desulfurellaceae; Hippea		1	1694430	37.4743
GCA_000023785.1_ASM2378v1	representative genome	Hirschia baltica ATCC 49814	Bacteria; Proteobacteria; Alphaproteobacteria; Rhodobacterales; Hyphomonadaceae; Hirschia		2	3540114	45.1898
GCA_001011155.1_ASM101115v1	representative genome	Hoeflea sp. IMCC20628	Bacteria; Proteobacteria; Alphaproteobacteria; Rhizobiales; Phyllobacteriaceae; Hoeflea		3	5119813	58.8361
GCA_000214175.1_ASM21417v1	representative genome	Amycolicicoccus subflavus DQS3-9A1	Bacteria; Actinobacteria; Corynebacteriales; Mycobacteriaceae; Amycolicicoccus		3	4863490	62.2417
GCA_000010785.1_ASM1078v1	representative genome	Hydrogenobacter thermophilus TK-6	Bacteria; Aquificae; Aquificales; Aquificaceae; Hydrogenobacter		1	1743135	44.0003
GCA_000020785.1_ASM2078v1	representative genome	Hydrogenobaculum sp. Y04AAS1	Bacteria; Aquificae; Aquificales; Aquificaceae; Hydrogenobaculum		1	1559514	34.847
GCA_000737515.1_ASM73751v1	representative genome	Hymenobacter sp. APR13	Bacteria; Bacteroidetes; Cytophagia; Cytophagales; Cytophagaceae; Hymenobacter		4	5010594	61.8418
GCA_000801315.1_ASM80131v1	representative genome	Hymenobacter sp. DG25B	Bacteria; Bacteroidetes; Cytophagia; Cytophagales; Cytophagaceae; Hymenobacter		4	4360029	57.544
GCA_000576555.1_ASM57655v1	representative genome	Hymenobacter swuensis DY53	Bacteria; Bacteroidetes; Cytophagia; Cytophagales; Cytophagaceae; Hymenobacter		4	5252070	59.6242
GCA_000143145.1_ASM14314v1	representative genome	Hyphomicrobium denitrificans ATCC 51888	Bacteria; Proteobacteria; Alphaproteobacteria; Rhizobiales; Hyphomicrobiaceae; Hyphomicrobium		1	3638969	60.8124
GCA_000503895.1_ASM50389v1	representative genome	Hyphomicrobium nitrativorans NL23	Bacteria; Proteobacteria; Alphaproteobacteria; Rhizobiales; Hyphomicrobiaceae; Hyphomicrobium		1	3653837	63.8844
GCA_000253295.1_ASM25329v1	representative genome	Hyphomicrobium sp. MC1	Bacteria; Proteobacteria; Alphaproteobacteria; Rhizobiales; Hyphomicrobiaceae; Hyphomicrobium		1	4757528	59.171
GCA_000013025.1_ASM1302v1	representative genome	Hyphomonas neptunium ATCC 15444	Bacteria; Proteobacteria; Alphaproteobacteria; Rhodobacterales; Hyphomonadaceae; Hyphomonas		1	3705021	61.9303
GCA_000008465.1_ASM846v1	representative genome	Idiomarina loihiensis L2TR	Bacteria; Proteobacteria; Gammaproteobacteria; Alteromonadales; Idiomarinaceae; Idiomarina		1	2839318	47.0402
GCA_000258405.1_ASM25840v1	representative genome	Ignavibacterium album JCM 16511	Bacteria; Ignavibacteriae; Ignavibacteria; Ignavibacteriales; Ignavibacteriaceae; Ignavibacterium		1	3658997	33.9331
GCA_000348785.1_ASM34878v1	representative genome	Ilumatobacter coccineus YM16-304	Bacteria; Actinobacteria; Acidimicrobiia; Acidimicrobiales; Acidimicrobiaceae; Ilumatobacter		1	4830181	67.2924
GCA_000165505.1_ASM16550v1	representative genome	Ilyobacter polytropus DSM 2926	Bacteria; Fusobacteria; Fusobacteriales; Fusobacteriaceae; Ilyobacter		3	3132314	34.3655
GCA_001454945.1_ASM145494v1	representative genome	Intestinimonas butyriciproducens	Bacteria; Firmicutes; Clostridia; Clostridiales; Intestinimonas		1	3376475	59.0633
GCA_000184685.1_ASM18468v1	representative genome	Intrasporangium calvum DSM 43043	Bacteria; Actinobacteria; Micrococcales; Intrasporangiaceae; Intrasporangium		1	4024382	70.7037
GCA_000215105.1_ASM21510v1	representative genome	Isoptericola variabilis 225	Bacteria; Actinobacteria; Micrococcales; Promicromonosporaceae; Isoptericola		1	3307740	73.8877
GCA_000186345.1_ASM18634v1	representative genome	Isosphaera pallida ATCC 43644	Bacteria; Planctomycetes; Planctomycetia; Planctomycetales; Isosphaeraceae; Isosphaera		2	5529304	62.4905
GCA_000013565.1_ASM1356v1	representative genome	Jannaschia sp. CCS1	Bacteria; Proteobacteria; Alphaproteobacteria; Rhodobacterales; Rhodobacteraceae; Jannaschia		2	4404049	62.2439
GCA_000723165.1_JAG1	representative genome	Janthinobacterium agaricidamnosum NBRC 102515 = DSM 9628	Bacteria; Proteobacteria; Betaproteobacteria; Burkholderiales; Oxalobacteraceae; Janthinobacterium		1	5949001	61.0649
GCA_000969645.2_ASM96964v2	representative genome	Janthinobacterium sp. B9-8	Bacteria; Proteobacteria; Betaproteobacteria; Burkholderiales; Oxalobacteraceae; Janthinobacterium		1	4726850	48.7282
GCA_000013625.1_ASM1362v1	representative genome	Janthinobacterium sp. Marseille	Bacteria; Proteobacteria; Betaproteobacteria; Burkholderiales; Oxalobacteraceae; Janthinobacterium		1	4110251	54.2342
GCA_000818095.1_ASM81809v1	representative genome	Jeotgalibacillus malaysiensis	Bacteria; Firmicutes; Bacilli; Bacillales; Planococcaceae; Jeotgalibacillus		2	4119509	42.3685
GCA_000024065.1_ASM2406v1	representative genome	Jonesia denitrificans DSM 20603	Bacteria; Actinobacteria; Micrococcales; Jonesiaceae; Jonesia		1	2749646	58.4167
GCA_000981765.1_ASM98176v1	representative genome	Kangiella geojedonensis	Bacteria; Proteobacteria; Gammaproteobacteria; Oceanospirillales; Alcanivoracaceae; Kangiella		1	2495242	43.7761
GCA_000024085.1_ASM2408v1	representative genome	Kangiella koreensis DSM 16069	Bacteria; Proteobacteria; Gammaproteobacteria; Oceanospirillales; Alcanivoracaceae; Kangiella		1	2852073	43.6871
GCA_000223375.1_ASM22337v1	reference genome	Ketogulonicigenium vulgare WSH-001	Bacteria; Proteobacteria; Alphaproteobacteria; Rhodobacterales; Rhodobacteraceae; Ketogulonicigenium		3	3277101	61.7265
GCA_001302585.1_ASM130258v1	representative genome	Kibdelosporangium phytohabitans	Bacteria; Actinobacteria; Pseudonocardiales; Pseudonocardiaceae; Kibdelosporangium		1	11759770	68.4416
GCA_000017305.1_ASM1730v1	representative genome	Kineococcus radiotolerans SRS30216 = ATCC BAA-149	Bacteria; Actinobacteria; Kineosporiales; Kineosporiaceae; Kineococcus		3	4956672	74.2451
GCA_001458475.1_KKKWG1	representative genome	Kingella kingae	Bacteria; Proteobacteria; Betaproteobacteria; Neisseriales; Neisseriaceae; Kingella		1	2140065	46.4777
GCA_000269985.1_ASM26998v1	representative genome	Kitasatospora setae KM-6054	Bacteria; Actinobacteria; Streptomycetales; Streptomycetaceae; Kitasatospora		1	8783278	74.1975
GCA_001022195.1_ASM102219v1	representative genome	Klebsiella oxytoca	Bacteria; Proteobacteria; Gammaproteobacteria; Enterobacteriales; Enterobacteriaceae; Klebsiella		12	7227285	55.2981
GCA_000240185.2_ASM24018v2	reference genome	Klebsiella pneumoniae subsp. pneumoniae HS11286	Bacteria; Proteobacteria; Gammaproteobacteria; Enterobacteriales; Enterobacteriaceae; Klebsiella		7	5682322	57.1215
GCA_001022135.1_ASM102213v1	representative genome	Kluyvera intermedia	Bacteria; Proteobacteria; Gammaproteobacteria; Enterobacteriales; Enterobacteriaceae; Kluyvera		5	6166452	52.4744
GCA_001482365.1_ASM148236v1	representative genome	Kocuria flava	Bacteria; Actinobacteria; Micrococcales; Micrococcaceae; Kocuria		5	3638342	73.9278
GCA_001275345.1_ASM127534v1	representative genome	Kocuria palustris	Bacteria; Actinobacteria; Micrococcales; Micrococcaceae; Kocuria		1	2854447	70.4979
GCA_000010285.1_ASM1028v1	representative genome	Kocuria rhizophila DC2201	Bacteria; Actinobacteria; Micrococcales; Micrococcaceae; Kocuria		1	2697540	71.1638
GCA_000182745.1_ASM18274v1	representative genome	Komagataeibacter medellinensis NBRC 3288	Bacteria; Proteobacteria; Alphaproteobacteria; Rhodospirillales; Acetobacteraceae; Komagataeibacter		8	3513191	60.5825
GCA_000550765.1_ASM55076v1	representative genome	Komagataeibacter xylinus E25	Bacteria; Proteobacteria; Alphaproteobacteria; Rhodospirillales; Acetobacteraceae; Komagataeibacter		6	3905082	62.133
GCA_000300455.4_ASM30045v4	representative genome	Kosakonia sacchari SP1	Bacteria; Proteobacteria; Gammaproteobacteria; Enterobacteriales; Enterobacteriaceae; Kosakonia		1	4902027	53.7442
GCA_000023325.1_ASM2332v1	representative genome	Kosmotoga olearia TBF 19.5.1	Bacteria; Thermotogae; Kosmotogales; Kosmotogaceae; Kosmotoga		1	2302126	41.546
GCA_001027025.1_ASM102702v1	representative genome	Kosmotoga pacifica	Bacteria; Thermotogae; Kosmotogales; Kosmotogaceae; Kosmotoga		1	2169170	42.5159
GCA_000024345.1_ASM2434v1	representative genome	Kribbella flavida DSM 17836	Bacteria; Actinobacteria; Propionibacteriales; Nocardioidaceae; Kribbella		1	7579488	70.5679
GCA_000525635.1_ASM52563v1	representative genome	Kutzneria albida DSM 43870	Bacteria; Actinobacteria; Pseudonocardiales; Pseudonocardiaceae; Kutzneria		1	9874926	70.596
GCA_000092905.1_ASM9290v1	representative genome	Kyrpidia tusciae DSM 2912	Bacteria; Firmicutes; Bacilli; Bacillales; Alicyclobacillaceae; Kyrpidia		1	3384766	59.1141
GCA_000023925.1_ASM2392v1	representative genome	Kytococcus sedentarius DSM 20547	Bacteria; Actinobacteria; Micrococcales; Dermacoccaceae; Kytococcus		1	2785024	71.6275
GCA_000018685.1_ASM1868v1	representative genome	Lachnoclostridium phytofermentans ISDg	Bacteria; Firmicutes; Clostridia; Clostridiales; Lachnospiraceae		1	4847594	35.3485
GCA_001466725.1_ASM146672v1	representative genome	Lacimicrobium alkaliphilum	Bacteria; Proteobacteria; Gammaproteobacteria; Alteromonadales; Alteromonadaceae; Lacimicrobium		1	4378835	50.6232
GCA_000211855.3_ASM21185v3	representative genome	Lacinutrix sp. 5H-3-7-4	Bacteria; Bacteroidetes; Flavobacteriia; Flavobacteriales; Flavobacteriaceae; Lacinutrix		1	3296168	30.8232
GCA_001042405.1_ASM104240v1	representative genome	Lactobacillus acetotolerans	Bacteria; Firmicutes; Bacilli; Lactobacillales; Lactobacillaceae; Lactobacillus		1	1704859	36.72
GCA_000011985.1_ASM1198v1	reference genome	Lactobacillus acidophilus NCFM	Bacteria; Firmicutes; Bacilli; Lactobacillales; Lactobacillaceae; Lactobacillus		1	1993560	34.7146
GCA_000191545.1_ASM19154v1	representative genome	Lactobacillus amylovorus	Bacteria; Firmicutes; Bacilli; Lactobacillales; Lactobacillaceae; Lactobacillus		3	2097766	38.1283
GCA_000014465.1_ASM1446v1	representative genome	Lactobacillus brevis ATCC 367	Bacteria; Firmicutes; Bacilli; Lactobacillales; Lactobacillaceae; Lactobacillus		3	2340228	46.0582
GCA_000298115.2_ASM29811v2	representative genome	Lactobacillus buchneri CD034	Bacteria; Firmicutes; Bacilli; Lactobacillales; Lactobacillaceae; Lactobacillus		4	2563168	44.2091
GCA_000056065.1_ASM5606v1	representative genome	Lactobacillus delbrueckii subsp. bulgaricus ATCC 11842 = JCM 1002	Bacteria; Firmicutes; Bacilli; Lactobacillales; Lactobacillaceae; Lactobacillus		1	1864998	49.719
GCA_000010145.1_ASM1014v1	representative genome	Lactobacillus fermentum IFO 3956	Bacteria; Firmicutes; Bacilli; Lactobacillales; Lactobacillaceae; Lactobacillus		1	2098685	51.4691
GCA_000014425.1_ASM1442v1	representative genome	Lactobacillus gasseri ATCC 33323 = JCM 1131	Bacteria; Firmicutes; Bacilli; Lactobacillales; Lactobacillaceae; Lactobacillus		1	1894360	35.2596
GCA_001050475.1_ASM105047v1	representative genome	Lactobacillus ginsenosidimutans	Bacteria; Firmicutes; Bacilli; Lactobacillales; Lactobacillaceae; Lactobacillus		1	2590556	36.7071
GCA_000831645.3_ASM83164v3	representative genome	Lactobacillus heilongjiangensis	Bacteria; Firmicutes; Bacilli; Lactobacillales; Lactobacillaceae; Lactobacillus		1	2790548	37.4876
GCA_000422165.1_ASM42216v1	representative genome	Lactobacillus helveticus CNRZ32	Bacteria; Firmicutes; Bacilli; Lactobacillales; Lactobacillaceae; Lactobacillus		1	2225962	36.9257
GCA_000829395.1_ASM82939v1	representative genome	Lactobacillus hokkaidonensis JCM 18461	Bacteria; Firmicutes; Bacilli; Lactobacillales; Lactobacillaceae; Lactobacillus		3	2400586	38.2208
GCA_000214785.1_ASM21478v1	representative genome	Lactobacillus kefiranofaciens ZW3	Bacteria; Firmicutes; Bacilli; Lactobacillales; Lactobacillaceae; Lactobacillus		3	2354088	37.3558
GCA_001050435.1_ASM105043v1	representative genome	Lactobacillus koreensis	Bacteria; Firmicutes; Bacilli; Lactobacillales; Lactobacillaceae; Lactobacillus		1	3006812	49.2271
GCA_001314945.1_ASM131494v1	representative genome	Lactobacillus kunkeei	Bacteria; Firmicutes; Bacilli; Lactobacillales; Lactobacillaceae; Lactobacillus		1	1614522	36.865
GCA_000248095.3_ASM24809v3	representative genome	Lactobacillus mucosae LM1	Bacteria; Firmicutes; Bacilli; Lactobacillales; Lactobacillaceae; Lactobacillus		2	2434610	46.1033
GCA_000014525.1_ASM1452v1	reference genome	Lactobacillus paracasei ATCC 334	Bacteria; Firmicutes; Bacilli; Lactobacillales; Lactobacillaceae; Lactobacillus		2	2924325	46.5752
GCA_000203855.3_ASM20385v3	reference genome	Lactobacillus plantarum WCFS1	Bacteria; Firmicutes; Bacilli; Lactobacillales; Lactobacillaceae; Lactobacillus		4	3348624	44.4177
GCA_000016825.1_ASM1682v1	representative genome	Lactobacillus reuteri DSM 20016	Bacteria; Firmicutes; Bacilli; Lactobacillales; Lactobacillaceae; Lactobacillus		1	1999618	38.8726
GCA_000026505.1_ASM2650v1	representative genome	Lactobacillus rhamnosus GG	Bacteria; Firmicutes; Bacilli; Lactobacillales; Lactobacillaceae; Lactobacillus		1	3010111	46.69
GCA_000224985.1_ASM22498v1	representative genome	Lactobacillus ruminis ATCC 27782	Bacteria; Firmicutes; Bacilli; Lactobacillales; Lactobacillaceae; Lactobacillus		1	2066652	43.4695
GCA_000026065.1_ASM2606v1	representative genome	Lactobacillus sakei subsp. sakei 23K	Bacteria; Firmicutes; Bacilli; Lactobacillales; Lactobacillaceae; Lactobacillus		1	1884661	41.2576
GCA_000008925.1_ASM892v1	reference genome	Lactobacillus salivarius UCC118	Bacteria; Firmicutes; Bacilli; Lactobacillales; Lactobacillaceae; Lactobacillus		4	2133977	33.0405
GCA_000225325.1_ASM22532v1	representative genome	Lactobacillus sanfranciscensis TMW 1.1304	Bacteria; Firmicutes; Bacilli; Lactobacillales; Lactobacillaceae; Lactobacillus		3	1375770	34.8457
GCA_000269945.1_ASM26994v1	representative genome	Lactococcus garvieae Lg2	Bacteria; Firmicutes; Bacilli; Lactobacillales; Streptococcaceae; Lactococcus		1	1963964	38.767
GCA_000006865.1_ASM686v1	reference genome	Lactococcus lactis subsp. lactis Il1403	Bacteria; Firmicutes; Bacilli; Lactobacillales; Streptococcaceae; Lactococcus		1	2365589	35.3294
GCA_000981525.1_L_piscium	representative genome	Lactococcus piscium MKFS47	Bacteria; Firmicutes; Bacilli; Lactobacillales; Streptococcaceae; Lactococcus		3	2503066	38.5787
GCA_000021025.1_ASM2102v1	representative genome	Laribacter hongkongensis HLHK9	Bacteria; Proteobacteria; Betaproteobacteria; Neisseriales; Chromobacteriaceae; Laribacter		1	3169329	62.3523
GCA_001281505.1_ASM128150v1	representative genome	Lawsonella clevelandensis	Bacteria; Actinobacteria; Corynebacteriales; Lawsonella		1	1915154	58.6117
GCA_000055945.1_ASM5594v1	representative genome	Lawsonia intracellularis PHE/MN1-00	Bacteria; Proteobacteria; Deltaproteobacteria; Desulfovibrionales; Desulfovibrionaceae; Lawsonia		4	1719014	33.0816
GCA_000166395.1_ASM16639v1	representative genome	Leadbetterella byssophila DSM 17132	Bacteria; Bacteroidetes; Cytophagia; Cytophagales; Cytophagaceae; Leadbetterella		1	4059653	40.4136
GCA_001518835.1_ASM151883v1	representative genome	Leclercia adecarboxylata	Bacteria; Proteobacteria; Gammaproteobacteria; Enterobacteriales; Enterobacteriaceae; Leclercia		1	4803917	55.78
GCA_000953135.1_LFA	representative genome	Legionella fallonii LLAP-10	Bacteria; Proteobacteria; Gammaproteobacteria; Legionellales; Legionellaceae; Legionella		3	4434890	38.3226
GCA_000953655.1_LHA	representative genome	Legionella hackeliae	Bacteria; Proteobacteria; Gammaproteobacteria; Legionellales; Legionellaceae; Legionella		2	3570857	38.9641
GCA_000091785.1_ASM9178v1	representative genome	Legionella longbeachae NSW150	Bacteria; Proteobacteria; Gammaproteobacteria; Legionellales; Legionellaceae; Legionella		2	4149158	37.1325
GCA_000512355.1_ASM51235v1	representative genome	Legionella oakridgensis ATCC 33761 = DSM 21215	Bacteria; Proteobacteria; Gammaproteobacteria; Legionellales; Legionellaceae; Legionella		2	2773209	40.8589
GCA_000008485.1_ASM848v1	reference genome	Legionella pneumophila subsp. pneumophila str. Philadelphia 1	Bacteria; Proteobacteria; Gammaproteobacteria; Legionellales; Legionellaceae; Legionella		1	3397754	38.2695
GCA_000470775.1_ASM47077v1	representative genome	Leifsonia xyli subsp. cynodontis DSM 46306	Bacteria; Actinobacteria; Micrococcales; Microbacteriaceae; Leifsonia		1	2686418	68.3454
GCA_000511355.1_ASM51135v1	representative genome	Leisingera methylohalidivorans DSM 14336	Bacteria; Proteobacteria; Alphaproteobacteria; Rhodobacterales; Rhodobacteraceae; Leisingera		3	4650996	62.328
GCA_001307805.2_ASM130780v2	representative genome	Lentibacillus amyloliquefaciens	Bacteria; Firmicutes; Bacilli; Bacillales; Bacillaceae; Lentibacillus		1	3858284	42.12
GCA_000316605.1_ASM31660v1	representative genome	Leptolyngbya sp. PCC 7376	Bacteria; Cyanobacteria; Oscillatoriophycideae; Oscillatoriales; Leptolyngbya		1	5125950	43.8674
GCA_000017685.1_ASM1768v1	representative genome	Leptospira biflexa serovar Patoc strain 'Patoc 1 (Paris)'	Bacteria; Spirochaetes; Leptospirales; Leptospiraceae; Leptospira		3	3951448	38.8947
GCA_000013945.1_ASM1394v1	representative genome	Leptospira borgpetersenii serovar Hardjo-bovis str. L550	Bacteria; Spirochaetes; Leptospirales; Leptospiraceae; Leptospira		2	3931782	40.2291
GCA_000092565.1_ASM9256v1	reference genome	Leptospira interrogans serovar Lai str. 56601	Bacteria; Spirochaetes; Leptospirales; Leptospiraceae; Leptospira		2	4698134	35.0249
GCA_000313175.2_ASM31317v2	representative genome	Leptospira santarosai serovar Shermani str. LT 821	Bacteria; Spirochaetes; Leptospirales; Leptospiraceae; Leptospira		2	3983611	41.8166
GCA_000299235.1_ASM29923v1	representative genome	Leptospirillum ferriphilum ML-04	Bacteria; Nitrospirae; Nitrospirales; Nitrospiraceae; Leptospirillum		1	2406157	54.5508
GCA_000284315.1_ASM28431v1	representative genome	Leptospirillum ferrooxidans C2-3	Bacteria; Nitrospirae; Nitrospirales; Nitrospiraceae; Leptospirillum		1	2559538	50.0475
GCA_000019785.1_ASM1978v1	representative genome	Leptothrix cholodnii SP-6	Bacteria; Proteobacteria; Betaproteobacteria; Burkholderiales; Leptothrix		1	4909403	68.8997
GCA_000023905.1_ASM2390v1	representative genome	Leptotrichia buccalis C-1013-b	Bacteria; Fusobacteria; Fusobacteriales; Leptotrichiaceae; Leptotrichia		1	2465610	29.6457
GCA_001274535.1_ASM127453v1	representative genome	Leptotrichia sp. oral taxon 212	Bacteria; Fusobacteria; Fusobacteriales; Leptotrichiaceae; Leptotrichia		1	2444904	31.4137
GCA_000300135.1_ASM30013v1	representative genome	Leuconostoc carnosum JB16	Bacteria; Firmicutes; Bacilli; Lactobacillales; Leuconostocaceae; Leuconostoc		5	1773468	37.13
GCA_000026405.1_ASM2640v1	representative genome	Leuconostoc citreum KM20	Bacteria; Firmicutes; Bacilli; Lactobacillales; Leuconostocaceae; Leuconostoc		5	1896614	38.8694
GCA_000196855.1_ASM19685v1	representative genome	Leuconostoc gelidum subsp. gasicomitatum LMG 18811	Bacteria; Firmicutes; Bacilli; Lactobacillales; Leuconostocaceae; Leuconostoc		1	1954080	36.6632
GCA_000092505.1_ASM9250v1	representative genome	Leuconostoc kimchii IMSNU 11154	Bacteria; Firmicutes; Bacilli; Lactobacillales; Leuconostocaceae; Leuconostoc		6	2101787	37.9097
GCA_000014445.1_ASM1444v1	representative genome	Leuconostoc mesenteroides subsp. mesenteroides ATCC 8293	Bacteria; Firmicutes; Bacilli; Lactobacillales; Leuconostocaceae; Leuconostoc		2	2075763	37.6686
GCA_000325745.1_ASM32574v1	representative genome	Liberibacter crescens BT-1	Bacteria; Proteobacteria; Alphaproteobacteria; Rhizobiales; Rhizobiaceae; Candidatus Liberibacter		1	1504659	35.3555
GCA_001412575.1_ASM141257v1	representative genome	Limnohabitans sp. 103DPR2	Bacteria; Proteobacteria; Betaproteobacteria; Burkholderiales; Comamonadaceae; Limnohabitans		1	2948795	53.3195
GCA_000196035.1_ASM19603v1	reference genome	Listeria monocytogenes EGD-e	Bacteria; Firmicutes; Bacilli; Bacillales; Listeriaceae; Listeria		1	2944528	37.981
GCA_001190945.1_ASM119094v1	representative genome	Luteipulveratus mongoliensis	Bacteria; Actinobacteria; Micrococcales; Dermacoccaceae; Luteipulveratus		1	5420910	68.2387
GCA_000724775.3_ASM72477v3	representative genome	Lysinibacillus fusiformis	Bacteria; Firmicutes; Bacilli; Bacillales; Bacillaceae; Lysinibacillus		1	4843789	37.6216
GCA_000600105.1_ASM60010v1	representative genome	Lysinibacillus varians	Bacteria; Firmicutes; Bacilli; Bacillales; Bacillaceae; Lysinibacillus		1	4662822	37.1831
GCA_001442535.1_ASM144253v1	representative genome	Lysobacter antibioticus	Bacteria; Proteobacteria; Gammaproteobacteria; Xanthomonadales; Xanthomonadaceae; Lysobacter		1	5765176	66.818
GCA_001442785.1_ASM144278v1	representative genome	Lysobacter capsici	Bacteria; Proteobacteria; Gammaproteobacteria; Xanthomonadales; Xanthomonadaceae; Lysobacter		1	6391889	66.6161
GCA_000010585.1_ASM1058v1	representative genome	Macrococcus caseolyticus JCSC5402	Bacteria; Firmicutes; Bacilli; Bacillales; Staphylococcaceae; Macrococcus		9	2219737	36.5631
GCA_000025225.2_ASM2522v1	representative genome	Mageeibacillus indolicus UPII9-5	Bacteria; Firmicutes; Clostridia; Clostridiales; Ruminococcaceae; Mageeibacillus		1	1809746	44.2113
GCA_000014865.1_ASM1486v1	representative genome	Magnetococcus marinus MC-1	Bacteria; Proteobacteria; Alphaproteobacteria; Magnetococcales; Magnetococcaceae; Magnetococcus		1	4719581	54.1675
GCA_000968135.1_ASM96813v1	representative genome	Magnetospira sp. QH-2	Bacteria; Proteobacteria; Alphaproteobacteria; Rhodospirillales; Rhodospirillaceae; Magnetospira		2	4052370	59.4376
GCA_000513295.1_MGMSRv2	representative genome	Magnetospirillum gryphiswaldense MSR-1 v2	Bacteria; Proteobacteria; Alphaproteobacteria; Rhodospirillales; Rhodospirillaceae; Magnetospirillum		1	4365796	63.285
GCA_000009985.1_ASM998v1	representative genome	Magnetospirillum magneticum AMB-1	Bacteria; Proteobacteria; Alphaproteobacteria; Rhodospirillales; Rhodospirillaceae; Magnetospirillum		1	4967148	65.0939
GCA_000213255.1_ASM21325v1	representative genome	Mahella australiensis 50-1 BON	Bacteria; Firmicutes; Clostridia; Thermoanaerobacterales; Thermoanaerobacterales Family IV. Incertae Sedis; Mahella		1	3135972	43.4519
GCA_000376645.1_ASM37664v1	representative genome	Mannheimia haemolytica M42548	Bacteria; Proteobacteria; Gammaproteobacteria; Pasteurellales; Pasteurellaceae; Mannheimia		1	2731870	41.0473
GCA_000007745.1_ASM774v1	representative genome	Mannheimia succiniciproducens MBEL55E	Bacteria; Proteobacteria; Gammaproteobacteria; Pasteurellales; Pasteurellaceae; Basfia		1	2314078	42.538
GCA_000153165.2_ASM15316v2	representative genome	Maribacter sp. HTCC2170	Bacteria; Bacteroidetes; Flavobacteriia; Flavobacteriales; Flavobacteriaceae; Maribacter		1	3868304	36.9774
GCA_000014745.1_ASM1474v1	representative genome	Maricaulis maris MCS10	Bacteria; Proteobacteria; Alphaproteobacteria; Rhodobacterales; Hyphomonadaceae; Maricaulis		1	3368780	62.7276
GCA_000224005.3_ASM22400v3	representative genome	Marichromatium purpuratum 984	Bacteria; Proteobacteria; Gammaproteobacteria; Chromatiales; Chromatiaceae; Marichromatium		1	3779112	67.8641
GCA_000195335.1_ASM19533v1	representative genome	Marinithermus hydrothermalis DSM 14884	Bacteria; Deinococcus-Thermus; Deinococci; Thermales; Thermaceae; Marinithermus		1	2269167	68.0758
GCA_000255135.1_ASM25513v1	representative genome	Marinitoga piezophila KA3	Bacteria; Thermotogae; Petrotogales; Petrotogaceae; Marinitoga		2	2244793	29.1398
GCA_000166295.1_ASM16629v1	representative genome	Marinobacter adhaerens HP15	Bacteria; Proteobacteria; Gammaproteobacteria; Alteromonadales; Alteromonadaceae; Marinobacter		3	4651725	56.8599
GCA_000284615.1_ASM28461v1	representative genome	Marinobacter hydrocarbonoclasticus ATCC 49840	Bacteria; Proteobacteria; Gammaproteobacteria; Alteromonadales; Alteromonadaceae; Marinobacter		1	3989480	57.4253
GCA_001043175.1_ASM104317v1	representative genome	Marinobacter psychrophilus	Bacteria; Proteobacteria; Gammaproteobacteria; Alteromonadales; Alteromonadaceae; Marinobacter		1	3998597	53.8449
GCA_000831005.1_ASM83100v1	representative genome	Marinobacter salarius	Bacteria; Proteobacteria; Gammaproteobacteria; Alteromonadales; Alteromonadaceae; Marinobacter		1	4616532	57.0794
GCA_000830985.1_ASM83098v1	representative genome	Marinobacter similis	Bacteria; Proteobacteria; Gammaproteobacteria; Alteromonadales; Alteromonadaceae; Marinobacter		1	3975896	57.6015
GCA_000192865.1_ASM19286v1	representative genome	Marinomonas mediterranea MMB-1	Bacteria; Proteobacteria; Gammaproteobacteria; Oceanospirillales; Marinomonas		1	4684316	44.1275
GCA_000214215.1_ASM21421v1	representative genome	Marinomonas posidonica IVIA-Po-181	Bacteria; Proteobacteria; Gammaproteobacteria; Oceanospirillales; Marinomonas		1	3899940	44.2851
GCA_000017285.1_ASM1728v1	representative genome	Marinomonas sp. MWYL1	Bacteria; Proteobacteria; Gammaproteobacteria; Oceanospirillales; Marinomonas		1	5100344	42.5941
GCA_001046955.1_ASM104695v1	representative genome	Marinovum algicola DG 898	Bacteria; Proteobacteria; Alphaproteobacteria; Rhodobacterales; Rhodobacteraceae; Marinovum		12	5252390	65.208
GCA_000183425.1_ASM18342v1	representative genome	Marivirga tractuosa DSM 4126	Bacteria; Bacteroidetes; Cytophagia; Cytophagales; Flammeovirgaceae; Marivirga		2	4516490	35.5168
GCA_000960975.1_ASM96097v1	representative genome	Martelella endophytica	Bacteria; Proteobacteria; Alphaproteobacteria; Rhizobiales; Aurantimonadaceae; Martelella		1	4817335	62.1374
GCA_001578105.1_ASM157810v1	representative genome	Martelella sp. AD-3	Bacteria; Proteobacteria; Alphaproteobacteria; Rhizobiales; Aurantimonadaceae; Martelella		3	5036008	62.2869
GCA_001191005.1_ASM119100v1	representative genome	Massilia sp. NR 4-1	Bacteria; Proteobacteria; Betaproteobacteria; Burkholderiales; Oxalobacteraceae; Massilia		1	6361416	63.8266
GCA_001412595.1_ASM141259v1	representative genome	Massilia sp. WG5	Bacteria; Proteobacteria; Betaproteobacteria; Burkholderiales; Oxalobacteraceae; Massilia		3	6267305	65.5116
GCA_000092125.1_ASM9212v1	representative genome	Meiothermus silvanus DSM 9946	Bacteria; Deinococcus-Thermus; Deinococci; Thermales; Thermaceae; Meiothermus		3	3721669	62.7153
GCA_000279145.1_ASM27914v1	representative genome	Melioribacter roseus P3M-2	Bacteria; Ignavibacteriae; Ignavibacteria; Ignavibacteriales; Melioribacteraceae; Melioribacter		1	3300414	41.3281
GCA_000008305.1_ASM830v1	reference genome	Mesoplasma florum L1	Bacteria; Tenericutes; Mollicutes; Entomoplasmatales; Entomoplasmataceae; Mesoplasma		1	793224	27.0205
GCA_000185905.1_ASM18590v1	reference genome	Mesorhizobium ciceri biovar biserrulae WSM1271	Bacteria; Proteobacteria; Alphaproteobacteria; Rhizobiales; Phyllobacteriaceae; Mesorhizobium		2	6690028	62.5617
GCA_000009625.1_ASM962v1	representative genome	Mesorhizobium loti MAFF303099	Bacteria; Proteobacteria; Alphaproteobacteria; Rhizobiales; Phyllobacteriaceae; Mesorhizobium		3	7596297	62.508
GCA_000147715.3_ASM14771v3	representative genome	Mesotoga prima MesG1.Ag.4.2	Bacteria; Thermotogae; Kosmotogales; Kosmotogaceae; Mesotoga		2	2975953	45.4489
GCA_000019665.1_ASM1966v1	representative genome	Methylacidiphilum infernorum V4	Bacteria; Verrucomicrobia; unclassified Verrucomicrobia; Methylacidiphilales; Methylacidiphilaceae; Methylacidiphilum		1	2287145	45.4828
GCA_000015725.1_ASM1572v1	representative genome	Methylibium petroleiphilum PM1	Bacteria; Proteobacteria; Betaproteobacteria; Burkholderiales; Methylibium		2	4643639	68.7819
GCA_000013705.1_ASM1370v1	representative genome	Methylobacillus flagellatus KT	Bacteria; Proteobacteria; Betaproteobacteria; Methylophilales; Methylophilaceae; Methylobacillus		1	2971517	55.7191
GCA_001548015.1_ASM154801v1	representative genome	Methylobacterium aquaticum	Bacteria; Proteobacteria; Alphaproteobacteria; Rhizobiales; Methylobacteriaceae; Methylobacterium		6	7557960	70.7776
GCA_000022685.1_ASM2268v1	representative genome	Methylobacterium extorquens AM1	Bacteria; Proteobacteria; Alphaproteobacteria; Rhizobiales; Methylobacteriaceae; Methylobacterium		5	6879778	68.4844
GCA_000022085.1_ASM2208v1	representative genome	Methylobacterium nodulans ORS 2060	Bacteria; Proteobacteria; Alphaproteobacteria; Rhizobiales; Methylobacteriaceae; Methylobacterium		8	8839022	68.4438
GCA_000019945.1_ASM1994v1	representative genome	Methylobacterium populi BJ001	Bacteria; Proteobacteria; Alphaproteobacteria; Rhizobiales; Methylobacteriaceae; Methylobacterium		3	5848997	69.3603
GCA_000019725.1_ASM1972v1	representative genome	Methylobacterium radiotolerans JCM 2831	Bacteria; Proteobacteria; Alphaproteobacteria; Rhizobiales; Methylobacteriaceae; Methylobacterium		9	6899110	71.0354
GCA_000019365.1_ASM1936v1	representative genome	Methylobacterium sp. 4-46	Bacteria; Proteobacteria; Alphaproteobacteria; Rhizobiales; Methylobacteriaceae; Methylobacterium		3	7737025	71.5025
GCA_000828475.1_ASM82847v1	representative genome	Methyloceanibacter caenitepidi	Bacteria; Proteobacteria; Alphaproteobacteria; Rhizobiales; Methyloceanibacter		1	3424964	62.8423
GCA_000021745.1_ASM2174v1	representative genome	Methylocella silvestris BL2	Bacteria; Proteobacteria; Alphaproteobacteria; Rhizobiales; Beijerinckiaceae; Methylocella		1	4305430	63.0834
GCA_000008325.1_ASM832v1	representative genome	Methylococcus capsulatus str. Bath	Bacteria; Proteobacteria; Gammaproteobacteria; Methylococcales; Methylococcaceae; Methylococcus		1	3304561	63.5846
GCA_000304315.1_Msp_SC2	representative genome	Methylocystis sp. SC2	Bacteria; Proteobacteria; Alphaproteobacteria; Rhizobiales; Methylocystaceae; Methylocystis		1	3773444	63.3548
GCA_000968535.1_ASM96853v1	representative genome	Methylomicrobium alcaliphilum 20Z	Bacteria; Proteobacteria; Gammaproteobacteria; Methylococcales; Methylococcaceae; Methylomicrobium		2	4796711	48.7448
GCA_000785705.2_ASM78570v2	representative genome	Methylomonas denitrificans	Bacteria; Proteobacteria; Gammaproteobacteria; Methylococcales; Methylococcaceae; Methylomonas		1	5172098	51.6628
GCA_000214665.1_ASM21466v1	representative genome	Methylomonas methanica MC09	Bacteria; Proteobacteria; Gammaproteobacteria; Methylococcales; Methylococcaceae; Methylomonas		1	5051681	51.31
GCA_000260965.1_ASM26096v1	representative genome	Methylophaga frappieri	Bacteria; Proteobacteria; Gammaproteobacteria; Thiotrichales; Piscirickettsiaceae; Methylophaga		2	2745290	47.9158
GCA_000260985.2_ASM26098v2	representative genome	Methylophaga nitratireducenticrescens	Bacteria; Proteobacteria; Gammaproteobacteria; Thiotrichales; Piscirickettsiaceae; Methylophaga		1	3137191	44.7486
GCA_000023705.1_ASM2370v1	representative genome	Methylotenera mobilis JLW8	Bacteria; Proteobacteria; Betaproteobacteria; Methylophilales; Methylophilaceae; Methylotenera		1	2547570	45.5102
GCA_000093025.1_ASM9302v1	representative genome	Methylotenera versatilis 301	Bacteria; Proteobacteria; Betaproteobacteria; Methylophilales; Methylophilaceae; Methylotenera		1	3059871	42.6351
GCA_000023745.1_ASM2374v1	representative genome	Methylovorus glucosetrophus SIP3-4	Bacteria; Proteobacteria; Betaproteobacteria; Methylophilales; Methylophilaceae; Methylovorus		3	3082007	54.6091
GCA_000226315.1_ASM22631v1	representative genome	Micavibrio aeruginosavorus ARL-13	Bacteria; Proteobacteria; Alphaproteobacteria; Micavibrio		1	2481983	54.713
GCA_001652465.1_ASM165246v1	representative genome	Microbacterium chocolatum	Bacteria; Actinobacteria; Micrococcales; Microbacteriaceae; Microbacterium		4	3168630	69.963
GCA_001314225.1_ASM131422v1	representative genome	Microbacterium sp. No. 7	Bacteria; Actinobacteria; Micrococcales; Microbacteriaceae; Microbacterium		3	4827965	71.0107
GCA_000202635.1_ASM20263v1	representative genome	Microbacterium testaceum StLB037	Bacteria; Actinobacteria; Micrococcales; Microbacteriaceae; Microbacterium		1	3982034	70.2784
GCA_000023205.1_ASM2320v1	representative genome	Micrococcus luteus NCTC 2665	Bacteria; Actinobacteria; Micrococcales; Micrococcaceae; Micrococcus		1	2501097	72.9952
GCA_000317515.1_ASM31751v1	representative genome	Microcoleus sp. PCC 7113	Bacteria; Cyanobacteria; Oscillatoriophycideae; Oscillatoriales; Microcoleus		9	7966510	46.2133
GCA_000010625.1_ASM1062v1	representative genome	Microcystis aeruginosa NIES-843	Bacteria; Cyanobacteria; Oscillatoriophycideae; Chroococcales; Microcystaceae; Microcystis		1	5842795	42.3306
GCA_000270245.1_ASM27024v1	representative genome	Microlunatus phosphovorus NM-1	Bacteria; Actinobacteria; Propionibacteriales; Propionibacteriaceae; Microlunatus		1	5683123	67.2675
GCA_000145235.1_ASM14523v1	representative genome	Micromonospora aurantiaca ATCC 27029	Bacteria; Actinobacteria; Micromonosporales; Micromonosporaceae; Micromonospora		1	7025559	72.8221
GCA_000196535.1_ASM19653v1	representative genome	Mobiluncus curtisii ATCC 43063	Bacteria; Actinobacteria; Actinomycetales; Actinomycetaceae; Mobiluncus		1	2146480	55.4133
GCA_000306785.1_ASM30678v1	representative genome	Modestobacter marinus	Bacteria; Actinobacteria; Geodermatophilales; Geodermatophilaceae; Modestobacter		1	5575517	74.1311
GCA_000013105.1_ASM1310v1	reference genome	Moorella thermoacetica ATCC 39073	Bacteria; Firmicutes; Clostridia; Thermoanaerobacterales; Thermoanaerobacteraceae; Moorella group; Moorella		1	2628784	55.7915
GCA_000092265.1_ASM9226v1	representative genome	Moraxella catarrhalis BBH18	Bacteria; Proteobacteria; Gammaproteobacteria; Pseudomonadales; Moraxellaceae; Moraxella		1	1863286	41.6716
GCA_001553955.1_ASM155395v1	representative genome	Moraxella osloensis	Bacteria; Proteobacteria; Gammaproteobacteria; Pseudomonadales; Moraxellaceae; Moraxella		5	2649137	43.5411
GCA_001636015.1_ASM163601v1	representative genome	Moraxella ovis	Bacteria; Proteobacteria; Gammaproteobacteria; Pseudomonadales; Moraxellaceae; Moraxella		2	2306095	45.2588
GCA_000286435.2_ASM28643v2	representative genome	Morganella morganii subsp. morganii KT	Bacteria; Proteobacteria; Gammaproteobacteria; Enterobacteriales; Enterobacteriaceae; Morganella		1	3799539	51.1395
GCA_000953735.1_MVIS1	representative genome	Moritella viscosa	Bacteria; Proteobacteria; Gammaproteobacteria; Alteromonadales; Moritellaceae; Moritella		3	5093989	39.4318
GCA_000723505.1_Mucivorans_M3_Nelson-Bomar-Fixed	representative genome	Mucinivorans hirudinis	Bacteria; Bacteroidetes; Bacteroidia; Bacteroidales; Rikenellaceae; Mucinivorans		1	3149227	44.8992
GCA_000963865.1_ASM96386v1	representative genome	Muricauda lutaonensis	Bacteria; Bacteroidetes; Flavobacteriia; Flavobacteriales; Flavobacteriaceae; Muricauda		1	3274259	44.9687
GCA_000224085.1_ASM22408v1	representative genome	Muricauda ruestringensis DSM 13258	Bacteria; Bacteroidetes; Flavobacteriia; Flavobacteriales; Flavobacteriaceae; Muricauda		1	3842422	41.358
GCA_000069185.1_ASM6918v1	reference genome	Mycobacterium abscessus ATCC 19977	Bacteria; Actinobacteria; Corynebacteriales; Mycobacteriaceae; Mycobacterium; Mycobacterium abscessus		2	5090491	64.1481
GCA_000007865.1_ASM786v1	representative genome	Mycobacterium avium subsp. paratuberculosis K-10	Bacteria; Actinobacteria; Corynebacteriales; Mycobacteriaceae; Mycobacterium; Mycobacterium avium complex (MAC)		1	4829781	69.2986
GCA_000195835.1_ASM19583v1	reference genome	Mycobacterium bovis AF2122/97	Bacteria; Actinobacteria; Corynebacteriales; Mycobacteriaceae; Mycobacterium; Mycobacterium tuberculosis complex		1	4345492	65.633
GCA_000266905.1_ASM26690v1	representative genome	Mycobacterium chubuense NBB4	Bacteria; Actinobacteria; Corynebacteriales; Mycobacteriaceae; Mycobacterium		3	6342624	68.2855
GCA_001307545.1_ASM130754v1	representative genome	Mycobacterium fortuitum	Bacteria; Actinobacteria; Corynebacteriales; Mycobacteriaceae; Mycobacterium		1	6254616	66.2199
GCA_000184435.1_ASM18443v1	representative genome	Mycobacterium gilvum Spyr1	Bacteria; Actinobacteria; Corynebacteriales; Mycobacteriaceae; Mycobacterium		3	5783292	67.7614
GCA_000340435.3_ASM34043v3	representative genome	Mycobacterium haemophilum DSM 44634	Bacteria; Actinobacteria; Corynebacteriales; Mycobacteriaceae; Mycobacterium		1	4235765	63.948
GCA_000277125.1_ASM27712v1	representative genome	Mycobacterium intracellulare ATCC 13950	Bacteria; Actinobacteria; Corynebacteriales; Mycobacteriaceae; Mycobacterium; Mycobacterium avium complex (MAC)		1	5402402	68.1008
GCA_000157895.2_ASM15789v2	representative genome	Mycobacterium kansasii ATCC 12478	Bacteria; Actinobacteria; Corynebacteriales; Mycobacteriaceae; Mycobacterium		2	6577228	66.2292
GCA_000195855.1_ASM19585v1	reference genome	Mycobacterium leprae TN	Bacteria; Actinobacteria; Corynebacteriales; Mycobacteriaceae; Mycobacterium		1	3268203	57.7967
GCA_000018345.1_ASM1834v1	representative genome	Mycobacterium marinum M	Bacteria; Actinobacteria; Corynebacteriales; Mycobacteriaceae; Mycobacterium		2	6660144	65.7341
GCA_000317305.3_ASM31730v3	representative genome	Mycobacterium neoaurum VKM Ac-1815D	Bacteria; Actinobacteria; Corynebacteriales; Mycobacteriaceae; Mycobacterium		1	5421267	66.8854
GCA_001583415.1_ASM158341v1	representative genome	Mycobacterium phlei	Bacteria; Actinobacteria; Corynebacteriales; Mycobacteriaceae; Mycobacterium		1	5349645	69.4396
GCA_000230895.3_ASM23089v3	representative genome	Mycobacterium rhodesiae NBB3	Bacteria; Actinobacteria; Corynebacteriales; Mycobacteriaceae; Mycobacterium		1	6415739	65.4905
GCA_000214155.1_ASM21415v1	representative genome	Mycobacterium sinense	Bacteria; Actinobacteria; Corynebacteriales; Mycobacteriaceae; Mycobacterium		1	4643668	68.3722
GCA_000015005.1_ASM1500v1	reference genome	Mycobacterium smegmatis str. MC2 155	Bacteria; Actinobacteria; Corynebacteriales; Mycobacteriaceae; Mycobacterium		1	6988209	67.4028
GCA_001021385.1_ASM102138v1	representative genome	Mycobacterium sp. EPa45	Bacteria; Actinobacteria; Corynebacteriales; Mycobacteriaceae; Mycobacterium		1	6177406	66.3514
GCA_000328565.1_ASM32856v1	representative genome	Mycobacterium sp. JS623	Bacteria; Actinobacteria; Corynebacteriales; Mycobacteriaceae; Mycobacterium		4	7221766	65.1386
GCA_000015405.1_ASM1540v1	representative genome	Mycobacterium sp. KMS	Bacteria; Actinobacteria; Corynebacteriales; Mycobacteriaceae; Mycobacterium		3	6256079	68.2281
GCA_000195955.2_ASM19595v2	reference genome	Mycobacterium tuberculosis H37Rv	Bacteria; Actinobacteria; Corynebacteriales; Mycobacteriaceae; Mycobacterium; Mycobacterium tuberculosis complex		1	4411532	65.6147
GCA_001655245.1_ASM165524v1	representative genome	Mycobacterium vaccae 95051	Bacteria; Actinobacteria; Corynebacteriales; Mycobacteriaceae; Mycobacterium		1	6235754	68.5863
GCA_000015305.1_ASM1530v1	representative genome	Mycobacterium vanbaalenii PYR-1	Bacteria; Actinobacteria; Corynebacteriales; Mycobacteriaceae; Mycobacterium		1	6491865	67.7931
GCA_000063605.1_ASM6360v1	representative genome	Mycoplasma agalactiae PG2	Bacteria; Tenericutes; Mollicutes; Mycoplasmataceae; Mycoplasma		1	877438	29.7071
GCA_001547975.1_ASM154797v1	representative genome	Mycoplasma arginini	Bacteria; Tenericutes; Mollicutes; Mycoplasmataceae; Mycoplasma		1	678592	26.3773
GCA_000020065.1_ASM2006v1	representative genome	Mycoplasma arthritidis 158L3-1	Bacteria; Tenericutes; Mollicutes; Mycoplasmataceae; Mycoplasma		1	820453	30.7095
GCA_000183385.1_ASM18338v1	representative genome	Mycoplasma bovis PG45	Bacteria; Tenericutes; Mollicutes; Mycoplasmataceae; Mycoplasma		1	1003404	29.3147
GCA_000524555.1_ASM52455v1	representative genome	Mycoplasma bovoculi M165/69	Bacteria; Tenericutes; Mollicutes; Mycoplasmataceae; Mycoplasma		1	760240	28.2166
GCA_000695835.1_ASM69583v1	representative genome	Mycoplasma californicum	Bacteria; Tenericutes; Mollicutes; Mycoplasmataceae; Mycoplasma		1	793841	30.829
GCA_000828855.1_ASM82885v1	representative genome	Mycoplasma canadense	Bacteria; Tenericutes; Mollicutes; Mycoplasmataceae; Mycoplasma		1	693241	24.3435
GCA_001553195.1_ASM155319v1	representative genome	Mycoplasma canis PG 14	Bacteria; Tenericutes; Mollicutes; Mycoplasmataceae; Mycoplasma		1	897443	27.2167
GCA_000012765.1_ASM1276v1	representative genome	Mycoplasma capricolum subsp. capricolum ATCC 27343	Bacteria; Tenericutes; Mollicutes; Mycoplasmataceae; Mycoplasma		1	1010023	23.7704
GCA_000025845.1_ASM2584v1	representative genome	Mycoplasma crocodyli MP145	Bacteria; Tenericutes; Mollicutes; Mycoplasmataceae; Mycoplasma		1	934379	26.954
GCA_000328725.1_ASM32872v1	representative genome	Mycoplasma cynos C142	Bacteria; Tenericutes; Mollicutes; Mycoplasmataceae; Mycoplasma		1	998123	25.7006
GCA_000941075.1_ASM94107v1	representative genome	Mycoplasma dispar	Bacteria; Tenericutes; Mollicutes; Mycoplasmataceae; Mycoplasma		1	1084449	29.0402
GCA_000815065.1_ASM81506v1	representative genome	Mycoplasma flocculare ATCC 27399	Bacteria; Tenericutes; Mollicutes; Mycoplasmataceae; Mycoplasma		1	778866	28.958
GCA_000092585.1_ASM9258v1	representative genome	Mycoplasma gallisepticum str. R(low)	Bacteria; Tenericutes; Mollicutes; Mycoplasmataceae; Mycoplasma		1	1012800	31.4699
GCA_000027325.1_ASM2732v1	representative genome	Mycoplasma genitalium G37	Bacteria; Tenericutes; Mollicutes; Mycoplasmataceae; Mycoplasma		1	580076	31.6891
GCA_000238995.1_ASM23899v1	representative genome	Mycoplasma haemocanis str. Illinois	Bacteria; Tenericutes; Mollicutes; Mycoplasmataceae; Mycoplasma		1	919992	35.3336
GCA_000186985.3_ASM18698v3	representative genome	Mycoplasma haemofelis Ohio2	Bacteria; Tenericutes; Mollicutes; Mycoplasmataceae; Mycoplasma		1	1155937	38.8128
GCA_000085865.1_ASM8586v1	representative genome	Mycoplasma hominis ATCC 23114	Bacteria; Tenericutes; Mollicutes; Mycoplasmataceae; Mycoplasma		1	665445	27.1182
GCA_000008205.1_ASM820v1	representative genome	Mycoplasma hyopneumoniae J	Bacteria; Tenericutes; Mollicutes; Mycoplasmataceae; Mycoplasma		1	897405	28.5222
GCA_000313635.1_ASM31363v1	representative genome	Mycoplasma hyorhinis SK76	Bacteria; Tenericutes; Mollicutes; Mycoplasmataceae; Mycoplasma		1	836897	25.892
GCA_000008365.1_ASM836v1	representative genome	Mycoplasma mobile 163K	Bacteria; Tenericutes; Mollicutes; Mycoplasmataceae; Mycoplasma		1	777079	24.9513
GCA_000011445.1_ASM1144v1	reference genome	Mycoplasma mycoides subsp. mycoides SC str. PG1	Bacteria; Tenericutes; Mollicutes; Mycoplasmataceae; Mycoplasma		1	1211703	23.9656
GCA_000508245.1_ASM50824v1	representative genome	Mycoplasma ovis str. Michigan	Bacteria; Tenericutes; Mollicutes; Mycoplasmataceae; Mycoplasma		1	702511	31.6925
GCA_000477415.1_ASM47741v1	representative genome	Mycoplasma parvum str. Indiana	Bacteria; Tenericutes; Mollicutes; Mycoplasmataceae; Mycoplasma		1	564395	26.9751
GCA_000011225.1_ASM1122v1	representative genome	Mycoplasma penetrans HF-2	Bacteria; Tenericutes; Mollicutes; Mycoplasmataceae; Mycoplasma		1	1358633	25.7175
GCA_000027345.1_ASM2734v1	reference genome	Mycoplasma pneumoniae M129	Bacteria; Tenericutes; Mollicutes; Mycoplasmataceae; Mycoplasma		1	816394	40.008
GCA_000195875.1_ASM19587v1	representative genome	Mycoplasma pulmonis UAB CTIP	Bacteria; Tenericutes; Mollicutes; Mycoplasmataceae; Mycoplasma		1	963879	26.6365
GCA_000224105.1_ASM22410v1	representative genome	Mycoplasma putrefaciens KS1	Bacteria; Tenericutes; Mollicutes; Mycoplasmataceae; Mycoplasma		1	832603	26.9392
GCA_000179035.2_ASM17903v2	representative genome	Mycoplasma suis str. Illinois	Bacteria; Tenericutes; Mollicutes; Mycoplasmataceae; Mycoplasma		1	742431	31.0762
GCA_000969765.1_ASM96976v1	representative genome	Mycoplasma synoviae ATCC 25204	Bacteria; Tenericutes; Mollicutes; Mycoplasmataceae; Mycoplasma		1	846495	28.3449
GCA_000277795.1_ASM27779v1	representative genome	Mycoplasma wenyonii str. Massachusetts	Bacteria; Tenericutes; Mollicutes; Mycoplasmataceae; Mycoplasma		1	650228	33.9223
GCA_000875755.1_ASM87575v1	representative genome	Mycoplasma yeatsii GM274B	Bacteria; Tenericutes; Mollicutes; Mycoplasmataceae; Mycoplasma		1	895051	25.7356
GCA_001481655.1_ASM148165v1	representative genome	Myroides odoratimimus	Bacteria; Bacteroidetes; Flavobacteriia; Flavobacteriales; Flavobacteriaceae; Myroides		2	4457748	34.128
GCA_000219105.1_ASM21910v1	representative genome	Myxococcus fulvus HW-1	Bacteria; Proteobacteria; Deltaproteobacteria; Myxococcales; Cystobacterineae; Myxococcaceae; Myxococcus		1	9003593	70.6251
GCA_000331735.1_ASM33173v1	representative genome	Myxococcus stipitatus DSM 14675	Bacteria; Proteobacteria; Deltaproteobacteria; Myxococcales; Cystobacterineae; Myxococcaceae; Myxococcus		1	10350586	69.1922
GCA_000012685.1_ASM1268v1	representative genome	Myxococcus xanthus DK 1622	Bacteria; Proteobacteria; Deltaproteobacteria; Myxococcales; Cystobacterineae; Myxococcaceae; Myxococcus		1	9139763	68.8912
GCA_000024365.1_ASM2436v1	representative genome	Nakamurella multipartita DSM 44233	Bacteria; Actinobacteria; Nakamurellales; Nakamurellaceae; Nakamurella		1	6060298	70.9165
GCA_000020005.1_ASM2000v1	representative genome	Natranaerobius thermophilus JW/NM-WN-LF	Bacteria; Firmicutes; Clostridia; Natranaerobiales; Natranaerobiaceae; Natranaerobius		3	3191453	36.3089
GCA_000021725.1_ASM2172v1	representative genome	Nautilia profundicola AmH	Bacteria; Proteobacteria; Epsilonproteobacteria; Nautiliales; Nautiliaceae; Nautilia		1	1676444	33.5075
GCA_000818035.1_ASM81803v1	representative genome	Neisseria elongata subsp. glycolytica ATCC 29315	Bacteria; Proteobacteria; Betaproteobacteria; Neisseriales; Neisseriaceae; Neisseria		1	2256647	54.2596
GCA_000006845.1_ASM684v1	reference genome	Neisseria gonorrhoeae FA 1090	Bacteria; Proteobacteria; Betaproteobacteria; Neisseriales; Neisseriaceae; Neisseria		1	2153922	52.6897
GCA_000196295.1_ASM19629v1	representative genome	Neisseria lactamica 020-06	Bacteria; Proteobacteria; Betaproteobacteria; Neisseriales; Neisseriaceae; Neisseria		1	2220606	52.275
GCA_000008805.1_ASM880v1	reference genome	Neisseria meningitidis MC58	Bacteria; Proteobacteria; Betaproteobacteria; Neisseriales; Neisseriaceae; Neisseria		1	2272360	51.5278
GCA_900086555.1_34903_D01	representative genome	Neisseria weaveri	Bacteria; Proteobacteria; Betaproteobacteria; Neisseriales; Neisseriaceae; Neisseria		1	2188497	49.0042
GCA_000731315.1_RG540_Ch_pA	representative genome	Neorhizobium galegae bv. orientalis str. HAMBI 540	Bacteria; Proteobacteria; Alphaproteobacteria; Rhizobiales; Rhizobiaceae; Rhizobium/Agrobacterium group; Neorhizobium		2	6455027	61.2298
GCA_000632985.1_ASM63298v1	representative genome	Neorickettsia helminthoeca str. Oregon	Bacteria; Proteobacteria; Alphaproteobacteria; Rickettsiales; Anaplasmataceae; Neorickettsia		1	884232	41.6931
GCA_000022525.1_ASM2252v1	representative genome	Neorickettsia risticii str. Illinois	Bacteria; Proteobacteria; Alphaproteobacteria; Rickettsiales; Anaplasmataceae; Neorickettsia		1	879977	41.2713
GCA_000013165.1_ASM1316v1	representative genome	Neorickettsia sennetsu str. Miyayama	Bacteria; Proteobacteria; Alphaproteobacteria; Rickettsiales; Anaplasmataceae; Neorickettsia		1	859006	41.0843
GCA_000243115.3_ASM24311v3	representative genome	Niabella soli DSM 19437	Bacteria; Bacteroidetes; Sphingobacteriia; Sphingobacteriales; Chitinophagaceae; Niabella		1	4697343	45.2375
GCA_000246855.1_ASM24685v1	representative genome	Niastella koreensis GR20-10	Bacteria; Bacteroidetes; Sphingobacteriia; Sphingobacteriales; Chitinophagaceae; Niastella		1	9033684	44.8697
GCA_000186245.1_ASM18624v1	representative genome	Nitratifractor salsuginis DSM 16511	Bacteria; Proteobacteria; Epsilonproteobacteria; Campylobacterales; Nitratifractor		1	2101285	53.9119
GCA_000010325.1_ASM1032v1	representative genome	Nitratiruptor sp. SB155-2	Bacteria; Proteobacteria; Epsilonproteobacteria; Nitratiruptor		1	1877931	39.6886
GCA_000013885.1_ASM1388v1	representative genome	Nitrobacter hamburgensis X14	Bacteria; Proteobacteria; Alphaproteobacteria; Rhizobiales; Bradyrhizobiaceae; Nitrobacter		4	5011522	61.6173
GCA_000012725.1_ASM1272v1	representative genome	Nitrobacter winogradskyi Nb-255	Bacteria; Proteobacteria; Alphaproteobacteria; Rhizobiales; Bradyrhizobiaceae; Nitrobacter		1	3402093	62.049
GCA_000024725.1_ASM2472v1	representative genome	Nitrosococcus halophilus Nc 4	Bacteria; Proteobacteria; Gammaproteobacteria; Chromatiales; Chromatiaceae; Nitrosococcus		2	4145260	51.6059
GCA_000012805.1_ASM1280v1	representative genome	Nitrosococcus oceani ATCC 19707	Bacteria; Proteobacteria; Gammaproteobacteria; Chromatiales; Chromatiaceae; Nitrosococcus		2	3522111	50.3419
GCA_000143085.1_ASM14308v1	representative genome	Nitrosococcus watsonii C-113	Bacteria; Proteobacteria; Gammaproteobacteria; Chromatiales; Chromatiaceae; Nitrosococcus		3	3373286	50.1378
GCA_001007935.1_ASM100793v1	representative genome	Nitrosomonas communis	Bacteria; Proteobacteria; Betaproteobacteria; Nitrosomonadales; Nitrosomonadaceae; Nitrosomonas		1	4067838	44.7318
GCA_000009145.1_ASM914v1	representative genome	Nitrosomonas europaea ATCC 19718	Bacteria; Proteobacteria; Betaproteobacteria; Nitrosomonadales; Nitrosomonadaceae; Nitrosomonas		1	2812094	50.7182
GCA_000014765.1_ASM1476v1	representative genome	Nitrosomonas eutropha C91	Bacteria; Proteobacteria; Betaproteobacteria; Nitrosomonadales; Nitrosomonadaceae; Nitrosomonas		3	2781824	48.541
GCA_000175095.2_ASM17509v2	representative genome	Nitrosomonas sp. AL212	Bacteria; Proteobacteria; Betaproteobacteria; Nitrosomonadales; Nitrosomonadaceae; Nitrosomonas		3	3337023	44.7905
GCA_000219585.1_ASM21958v1	representative genome	Nitrosomonas sp. Is79A3	Bacteria; Proteobacteria; Betaproteobacteria; Nitrosomonadales; Nitrosomonadaceae; Nitrosomonas		1	3783444	45.4431
GCA_001455205.1_ASM145520v1	representative genome	Nitrosomonas ureae	Bacteria; Proteobacteria; Betaproteobacteria; Nitrosomonadales; Nitrosomonadaceae; Nitrosomonas		1	3307820	44.4832
GCA_000196355.1_ASM19635v1	representative genome	Nitrosospira multiformis ATCC 25196	Bacteria; Proteobacteria; Betaproteobacteria; Nitrosomonadales; Nitrosomonadaceae; Nitrosospira		4	3234309	53.8771
GCA_000196815.1_ASM19681v1	representative genome	Nitrospira defluvii	Bacteria; Nitrospirae; Nitrospirales; Nitrospiraceae; Nitrospira		1	4317083	59.0266
GCA_001273775.1_ASM127377v1	representative genome	Nitrospira moscoviensis	Bacteria; Nitrospirae; Nitrospirales; Nitrospiraceae; Nitrospira		1	4589485	61.987
GCA_000250675.3_ASM25067v3	representative genome	Nocardia brasiliensis ATCC 700358	Bacteria; Actinobacteria; Corynebacteriales; Nocardiaceae; Nocardia		1	9436348	68.0471
GCA_000284035.1_ASM28403v1	representative genome	Nocardia cyriacigeorgica GUH-2	Bacteria; Actinobacteria; Corynebacteriales; Nocardiaceae; Nocardia		1	6194645	68.3661
GCA_001182745.2_NCTC11134	representative genome	Nocardia farcinica	Bacteria; Actinobacteria; Corynebacteriales; Nocardiaceae; Nocardia		5	6459780	70.6278
GCA_000523235.1_ASM52323v1	representative genome	Nocardia nova SH22a	Bacteria; Actinobacteria; Corynebacteriales; Nocardiaceae; Nocardia		1	8348532	67.7702
GCA_000015265.1_ASM1526v1	representative genome	Nocardioides sp. JS614	Bacteria; Actinobacteria; Propionibacteriales; Nocardioidaceae; Nocardioides		2	5293685	71.4404
GCA_000294515.1_ASM29451v1	representative genome	Nocardiopsis alba ATCC BAA-2165	Bacteria; Actinobacteria; Streptosporangiales; Nocardiopsaceae; Nocardiopsis		1	5848211	69.6499
GCA_000092985.1_ASM9298v1	representative genome	Nocardiopsis dassonvillei subsp. dassonvillei DSM 43111	Bacteria; Actinobacteria; Streptosporangiales; Nocardiopsaceae; Nocardiopsis		2	6543312	72.7298
GCA_000332115.1_ASM33211v1	representative genome	Nonlabens dokdonensis DSW-6	Bacteria; Bacteroidetes; Flavobacteriia; Flavobacteriales; Flavobacteriaceae; Nonlabens		1	3914632	35.3153
GCA_000020025.1_ASM2002v1	representative genome	Nostoc punctiforme PCC 73102	Bacteria; Cyanobacteria; Nostocales; Nostocaceae; Nostoc		6	9059191	41.3545
GCA_000316625.1_ASM31662v1	representative genome	Nostoc sp. PCC 7107	Bacteria; Cyanobacteria; Nostocales; Nostocaceae; Nostoc		1	6329823	40.3578
GCA_000009705.1_ASM970v1	representative genome	Nostoc sp. PCC 7120	Bacteria; Cyanobacteria; Nostocales; Nostocaceae; Nostoc		7	7211789	41.2683
GCA_000316645.1_ASM31664v1	representative genome	Nostoc sp. PCC 7524	Bacteria; Cyanobacteria; Nostocales; Nostocaceae; Nostoc		3	6718869	41.5311
GCA_000013325.1_ASM1332v1	representative genome	Novosphingobium aromaticivorans DSM 12444	Bacteria; Proteobacteria; Alphaproteobacteria; Sphingomonadales; Sphingomonadaceae; Novosphingobium		3	4233314	65.1126
GCA_000767465.1_ASM76746v1	representative genome	Novosphingobium pentaromativorans US6-1	Bacteria; Proteobacteria; Alphaproteobacteria; Sphingomonadales; Sphingomonadaceae; Novosphingobium		6	5457578	63.0187
GCA_001586165.1_ASM158616v1	representative genome	Obesumbacterium proteus	Bacteria; Proteobacteria; Gammaproteobacteria; Enterobacteriales; Enterobacteriaceae; Obesumbacterium		1	5011796	49.0885
GCA_001267175.1_ASM126717v1	representative genome	Oblitimonas alkaliphila	Bacteria; Proteobacteria; Gammaproteobacteria; Pseudomonadales; Pseudomonadaceae; Oblitimonas		1	2494031	47.3634
GCA_000243075.1_ASM24307v1	representative genome	Oceanimonas sp. GK1	Bacteria; Proteobacteria; Gammaproteobacteria; Aeromonadales; Aeromonadaceae; Oceanimonas		3	3527244	61.0792
GCA_000183745.1_ASM18374v1	representative genome	Oceanithermus profundus DSM 14977	Bacteria; Deinococcus-Thermus; Deinococci; Thermales; Thermaceae; Oceanithermus		2	2439291	69.8148
GCA_000011245.1_ASM1124v1	representative genome	Oceanobacillus iheyensis HTE831	Bacteria; Firmicutes; Bacilli; Bacillales; Bacillaceae; Oceanobacillus		1	3630528	35.6813
GCA_000017405.1_ASM1740v1	representative genome	Ochrobactrum anthropi ATCC 49188	Bacteria; Proteobacteria; Alphaproteobacteria; Rhizobiales; Brucellaceae; Ochrobactrum		6	5205777	56.125
GCA_001652485.1_ASM165248v1	representative genome	Ochrobactrum pseudogrignonense	Bacteria; Proteobacteria; Alphaproteobacteria; Rhizobiales; Brucellaceae; Ochrobactrum		2	4992805	53.7229
GCA_000155735.2_ASM15573v2	representative genome	Octadecabacter arcticus 238	Bacteria; Proteobacteria; Alphaproteobacteria; Rhodobacterales; Rhodobacteraceae; Octadecabacter		3	5478249	55.1491
GCA_001187845.1_ASM118784v1	representative genome	Octadecabacter temperatus	Bacteria; Proteobacteria; Alphaproteobacteria; Rhodobacterales; Rhodobacteraceae; Octadecabacter		2	3264628	54.683
GCA_000190535.1_ASM19053v1	representative genome	Odoribacter splanchnicus DSM 20712	Bacteria; Bacteroidetes; Bacteroidia; Bacteroidales; Porphyromonadaceae; Odoribacter		1	4392288	43.3585
GCA_000014385.1_ASM1438v1	representative genome	Oenococcus oeni PSU-1	Bacteria; Firmicutes; Bacilli; Lactobacillales; Leuconostocaceae; Oenococcus		1	1780517	37.8889
GCA_000967895.1_ASM96789v1	representative genome	Oleispira antarctica RB-8	Bacteria; Proteobacteria; Gammaproteobacteria; Oceanospirillales; Oleispira		1	4406383	42.1594
GCA_000218565.1_ASM21856v1	representative genome	Oligotropha carboxidovorans OM5	Bacteria; Proteobacteria; Alphaproteobacteria; Rhizobiales; Bradyrhizobiaceae; Oligotropha		3	3896074	62.3298
GCA_001189515.2_ASM118951v2	representative genome	Olsenella sp. oral taxon 807	Bacteria; Actinobacteria; Coriobacteriia; Coriobacteriales; Atopobiaceae; Olsenella		1	3213585	62.0824
GCA_000143845.1_ASM14384v1	representative genome	Olsenella uli DSM 7084	Bacteria; Actinobacteria; Coriobacteriia; Coriobacteriales; Atopobiaceae; Olsenella		1	2051896	64.6975
GCA_000009845.1_ASM984v1	representative genome	Onion yellows phytoplasma OY-M	Bacteria; Tenericutes; Mollicutes; Acholeplasmatales; Acholeplasmataceae; Candidatus Phytoplasma; Candidatus Phytoplasma asteris		1	853092	27.7599
GCA_000242935.3_ASM24293v3	representative genome	Opitutaceae bacterium TAV5	Bacteria; Verrucomicrobia; Opitutae; Opitutales; Opitutaceae		2	7417673	63.4463
GCA_000019965.1_ASM1996v1	representative genome	Opitutus terrae PB90-1	Bacteria; Verrucomicrobia; Opitutae; Opitutales; Opitutaceae; Opitutus		1	5957605	65.3411
GCA_000063545.1_ASM6354v1	representative genome	Orientia tsutsugamushi str. Boryong	Bacteria; Proteobacteria; Alphaproteobacteria; Rickettsiales; Rickettsiaceae; Rickettsieae; Orientia		1	2127051	30.531
GCA_000265465.1_ASM26546v1	representative genome	Ornithobacterium rhinotracheale DSM 15997	Bacteria; Bacteroidetes; Flavobacteriia; Flavobacteriales; Flavobacteriaceae; Ornithobacterium		1	2399175	37.2176
GCA_000317105.1_ASM31710v1	representative genome	Oscillatoria acuminata PCC 6304	Bacteria; Cyanobacteria; Oscillatoriophycideae; Oscillatoriales; Oscillatoria		3	7804270	47.6122
GCA_000317475.1_ASM31747v1	representative genome	Oscillatoria nigro-viridis PCC 7112	Bacteria; Cyanobacteria; Oscillatoriophycideae; Oscillatoriales; Oscillatoria		6	8272254	45.7845
GCA_000283575.1_ASM28357v1	representative genome	Oscillibacter valericigenes Sjm18-20	Bacteria; Firmicutes; Clostridia; Clostridiales; Oscillospiraceae; Oscillibacter		2	4470622	53.1857
GCA_001262075.1_ASM126207v1	representative genome	Ottowia sp. oral taxon 894	Bacteria; Proteobacteria; Betaproteobacteria; Burkholderiales; Comamonadaceae; Ottowia		1	2925783	63.5926
GCA_000236705.1_ASM23670v1	representative genome	Owenweeksia hongkongensis DSM 17368	Bacteria; Bacteroidetes; Flavobacteriia; Flavobacteriales; Cryomorphaceae; Owenweeksia		1	4000057	40.2335
GCA_000014925.1_ASM1492v1	representative genome	Paenarthrobacter aurescens TC1	Bacteria; Actinobacteria; Micrococcales; Micrococcaceae; Paenarthrobacter		3	5226648	62.4299
GCA_000961095.1_ASM96109v1	representative genome	Paenibacillus beijingensis	Bacteria; Firmicutes; Bacilli; Bacillales; Paenibacillaceae; Paenibacillus		1	5749967	52.5355
GCA_000758665.1_ASM75866v1	representative genome	Paenibacillus borealis	Bacteria; Firmicutes; Bacilli; Bacillales; Paenibacillaceae; Paenibacillus		1	8156808	51.3893
GCA_001421015.1_ASM142101v1	representative genome	Paenibacillus bovis	Bacteria; Firmicutes; Bacilli; Bacillales; Paenibacillaceae; Paenibacillus		1	5354277	47.2942
GCA_000756615.1_ASM75661v1	representative genome	Paenibacillus durus	Bacteria; Firmicutes; Bacilli; Bacillales; Paenibacillaceae; Paenibacillus		2	6053498	50.8097
GCA_000511405.1_ASM51140v1	representative genome	Paenibacillus larvae subsp. larvae DSM 25430	Bacteria; Firmicutes; Bacilli; Bacillales; Paenibacillaceae; Paenibacillus		2	4056006	44.9635
GCA_000250655.1_ASM25065v1	representative genome	Paenibacillus mucilaginosus 3016	Bacteria; Firmicutes; Bacilli; Bacillales; Paenibacillaceae; Paenibacillus		1	8739048	58.3095
GCA_001465255.1_ASM146525v1	representative genome	Paenibacillus naphthalenovorans	Bacteria; Firmicutes; Bacilli; Bacillales; Paenibacillaceae; Paenibacillus		1	5200139	49.6894
GCA_000758725.1_ASM75872v1	representative genome	Paenibacillus odorifer	Bacteria; Firmicutes; Bacilli; Bacillales; Paenibacillaceae; Paenibacillus		1	6812473	44.2149
GCA_000164985.2_ASM16498v2	representative genome	Paenibacillus polymyxa SC2	Bacteria; Firmicutes; Bacilli; Bacillales; Paenibacillaceae; Paenibacillus		2	6238510	44.6142
GCA_001465275.1_ASM146527v1	representative genome	Paenibacillus sp. 32O-W	Bacteria; Firmicutes; Bacilli; Bacillales; Paenibacillaceae; Paenibacillus		1	5375858	56.336
GCA_000758625.1_ASM75862v1	representative genome	Paenibacillus sp. FSL R7-0273	Bacteria; Firmicutes; Bacilli; Bacillales; Paenibacillaceae; Paenibacillus		1	7288921	51.8998
GCA_000949425.1_ASM94942v1	representative genome	Paenibacillus sp. IHBB 10380	Bacteria; Firmicutes; Bacilli; Bacillales; Paenibacillaceae; Paenibacillus		2	5787303	41.3319
GCA_000023585.1_ASM2358v1	representative genome	Paenibacillus sp. JDR-2	Bacteria; Firmicutes; Bacilli; Bacillales; Paenibacillaceae; Paenibacillus		1	7184930	50.2781
GCA_000758685.1_ASM75868v1	representative genome	Paenibacillus stellifer	Bacteria; Firmicutes; Bacilli; Bacillales; Paenibacillaceae; Paenibacillus		1	5658798	53.5429
GCA_000183135.1_ASM18313v1	representative genome	Paludibacter propionicigenes WB4	Bacteria; Bacteroidetes; Bacteroidia; Bacteroidales; Porphyromonadaceae; Paludibacter		1	3685504	38.8567
GCA_000767615.3_ASM76761v3	representative genome	Pandoraea pnomenusa	Bacteria; Proteobacteria; Betaproteobacteria; Burkholderiales; Burkholderiaceae; Pandoraea		1	5389285	64.8708
GCA_001017775.2_ASM101777v2	representative genome	Pandoraea thiooxydans	Bacteria; Proteobacteria; Betaproteobacteria; Burkholderiales; Burkholderiaceae; Pandoraea		1	4464186	63.1942
GCA_001484065.1_ASM148406v1	representative genome	Pannonibacter phragmitetus	Bacteria; Proteobacteria; Alphaproteobacteria; Rhodobacterales; Rhodobacteraceae; Pannonibacter		2	5669701	63.3734
GCA_001558735.1_ASM155873v1	representative genome	Pantoea agglomerans	Bacteria; Proteobacteria; Gammaproteobacteria; Enterobacteriales; Enterobacteriaceae; Pantoea; Pantoea agglomerans group		4	4808813	55.0618
GCA_000283875.1_ASM28387v1	representative genome	Pantoea ananatis LMG 5342	Bacteria; Proteobacteria; Gammaproteobacteria; Enterobacteriales; Enterobacteriaceae; Pantoea		2	4908144	53.3255
GCA_000759475.1_ASM75947v1	representative genome	Pantoea rwandensis	Bacteria; Proteobacteria; Gammaproteobacteria; Enterobacteriales; Enterobacteriaceae; Pantoea		1	4327607	53.9265
GCA_000784965.1_ASM78496v1	representative genome	Pantoea sp. PSNIH2	Bacteria; Proteobacteria; Gammaproteobacteria; Enterobacteriales; Enterobacteriaceae; Pantoea		6	4967343	56.4336
GCA_000012845.1_ASM1284v1	representative genome	Parabacteroides distasonis ATCC 8503	Bacteria; Bacteroidetes; Bacteroidia; Bacteroidales; Porphyromonadaceae; Parabacteroides		1	4811379	45.0596
GCA_000020045.1_ASM2004v1	representative genome	Paraburkholderia phymatum STM815	Bacteria; Proteobacteria; Betaproteobacteria; Burkholderiales; Burkholderiaceae; Paraburkholderia		4	8676562	62.2924
GCA_000198775.1_ASM19877v1	representative genome	Paraburkholderia rhizoxinica HKI 454	Bacteria; Proteobacteria; Betaproteobacteria; Burkholderiales; Burkholderiaceae; Paraburkholderia		3	3750138	60.7083
GCA_000013645.1_ASM1364v1	representative genome	Paraburkholderia xenovorans LB400	Bacteria; Proteobacteria; Betaproteobacteria; Burkholderiales; Burkholderiaceae; Paraburkholderia		3	9731138	62.6278
GCA_000253035.1_ASM25303v1	representative genome	Parachlamydia acanthamoebae UV-7	Bacteria; Chlamydiae; Chlamydiales; Parachlamydiaceae; Parachlamydia		1	3072383	39.0361
GCA_000444995.1_ASM44499v1	representative genome	Paracoccus aminophilus JCM 7686	Bacteria; Proteobacteria; Alphaproteobacteria; Rhodobacterales; Rhodobacteraceae; Paracoccus		6	4873118	63.3963
GCA_000203895.1_ASM20389v1	representative genome	Paracoccus denitrificans PD1222	Bacteria; Proteobacteria; Alphaproteobacteria; Rhodobacterales; Rhodobacteraceae; Paracoccus		3	5236194	66.7993
GCA_001295365.1_ASM129536v1	representative genome	Parageobacillus thermoglucosidans	Bacteria; Firmicutes; Bacilli; Bacillales; Bacillaceae; Parageobacillus		1	3873116	43.8911
GCA_000347635.1_ASM34763v1	representative genome	Paraglaciecola psychrophila 170	Bacteria; Proteobacteria; Gammaproteobacteria; Alteromonadales; Alteromonadaceae; Paraglaciecola		1	5413691	40.3652
GCA_000284415.2_ASM28441v2	representative genome	Pararhodospirillum photometricum DSM 122	Bacteria; Proteobacteria; Alphaproteobacteria; Rhodospirillales; Rhodospirillaceae; Pararhodospirillum		1	3876289	64.7433
GCA_001042675.1_ASM104267v1	representative genome	Parascardovia denticolens DSM 10105 = JCM 12538	Bacteria; Actinobacteria; Bifidobacteriales; Bifidobacteriaceae; Parascardovia		1	1890857	58.313
GCA_000017565.1_ASM1756v1	representative genome	Parvibaculum lavamentivorans DS-1	Bacteria; Proteobacteria; Alphaproteobacteria; Rhizobiales; Rhodobiaceae; Parvibaculum		1	3914745	62.3281
GCA_000800295.1_ASM80029v1	representative genome	Parvimonas micra	Bacteria; Firmicutes; Tissierellia; Tissierellales; Peptoniphilaceae; Parvimonas		1	1627009	28.6134
GCA_000152825.2_ASM15282v2	representative genome	Parvularcula bermudensis HTCC2503	Bacteria; Proteobacteria; Alphaproteobacteria; Parvularculales; Parvularculaceae; Parvularcula		1	2902643	60.6561
GCA_000754275.1_ASM75427v1	representative genome	Pasteurella multocida	Bacteria; Proteobacteria; Gammaproteobacteria; Pasteurellales; Pasteurellaceae; Pasteurella		1	2271840	40.3547
GCA_001477625.1_ASM147762v1	representative genome	Paucibacter sp. KCTC 42545	Bacteria; Proteobacteria; Betaproteobacteria; Burkholderiales; Paucibacter		1	5169161	63.1862
GCA_000023605.1_ASM2360v1	representative genome	Pectobacterium carotovorum subsp. carotovorum PC1	Bacteria; Proteobacteria; Gammaproteobacteria; Enterobacteriales; Enterobacteriaceae; Pectobacterium		1	4862913	51.9318
GCA_000237995.2_ASM23799v2	representative genome	Pediococcus claussenii ATCC BAA-344	Bacteria; Firmicutes; Bacilli; Lactobacillales; Lactobacillaceae; Pediococcus		9	1978793	37.0169
GCA_001611135.1_ASM161113v1	representative genome	Pediococcus damnosus	Bacteria; Firmicutes; Bacilli; Lactobacillales; Lactobacillaceae; Pediococcus		6	2509470	38.5944
GCA_000014505.1_ASM1450v1	representative genome	Pediococcus pentosaceus ATCC 25745	Bacteria; Firmicutes; Bacilli; Lactobacillales; Lactobacillaceae; Pediococcus		1	1832387	37.3578
GCA_000023825.1_ASM2382v1	representative genome	Pedobacter heparinus DSM 2366	Bacteria; Bacteroidetes; Sphingobacteriia; Sphingobacteriales; Sphingobacteriaceae; Pedobacter		1	5167383	42.0489
GCA_000230555.1_ASM23055v1	representative genome	Pelagibacterium halotolerans B2	Bacteria; Proteobacteria; Alphaproteobacteria; Rhizobiales; Hyphomicrobiaceae; Pelagibacterium		2	3948887	61.3641
GCA_000012885.1_ASM1288v1	representative genome	Pelobacter carbinolicus DSM 2380	Bacteria; Proteobacteria; Deltaproteobacteria; Desulfuromonadales; Desulfuromonadaceae; Pelobacter		1	3665893	55.1137
GCA_000015045.1_ASM1504v1	representative genome	Pelobacter propionicus DSM 2379	Bacteria; Proteobacteria; Deltaproteobacteria; Desulfuromonadales; Desulfuromonadaceae; Pelobacter		3	4241119	58.4831
GCA_000020645.1_ASM2064v1	representative genome	Pelodictyon phaeoclathratiforme BU-1	Bacteria; Chlorobi; Chlorobia; Chlorobiales; Chlorobiaceae; Chlorobium/Pelodictyon group; Pelodictyon		1	3018238	48.0776
GCA_000271665.2_ASM27166v2	representative genome	Pelosinus fermentans JBW45	Bacteria; Firmicutes; Negativicutes; Selenomonadales; Veillonellaceae; Pelosinus		1	5380816	39.5103
GCA_000725345.1_ASM72534v1	representative genome	Pelosinus sp. UFO1	Bacteria; Firmicutes; Negativicutes; Selenomonadales; Veillonellaceae; Pelosinus		1	5115410	38.6775
GCA_000597865.1_ASM59786v1	representative genome	Peptoclostridium acidaminophilum DSM 3953	Bacteria; Firmicutes; Clostridia; Clostridiales; Peptostreptococcaceae; Peptoclostridium		2	3055036	44.0827
GCA_000952975.1_D1G	representative genome	Peptoniphilus sp. 1-1	Bacteria; Firmicutes; Tissierellia; Tissierellales; Peptoniphilaceae; Peptoniphilus		1	1601846	34.8455
GCA_000021565.1_ASM2156v1	representative genome	Persephonella marina EX-H1	Bacteria; Aquificae; Aquificales; Hydrogenothermaceae; Persephonella		2	1983966	37.0805
GCA_000018605.1_ASM1860v1	representative genome	Petrotoga mobilis SJ95	Bacteria; Thermotogae; Petrotogales; Petrotogaceae; Petrotoga		1	2169548	34.1232
GCA_000511385.1_ASM51138v1	representative genome	Phaeobacter gallaeciensis DSM 26640	Bacteria; Proteobacteria; Alphaproteobacteria; Rhodobacterales; Rhodobacteraceae; Phaeobacter		8	4540155	59.4374
GCA_000017265.1_ASM1726v1	representative genome	Phenylobacterium zucineum HLK1	Bacteria; Proteobacteria; Alphaproteobacteria; Caulobacterales; Caulobacteraceae; Phenylobacterium		2	4379231	71.1013
GCA_000940995.1_ASM94099v1	representative genome	Photobacterium gaetbulicola Gung47	Bacteria; Proteobacteria; Gammaproteobacteria; Vibrionales; Vibrionaceae; Photobacterium		2	5909413	49.7396
GCA_000196255.1_ASM19625v1	representative genome	Photobacterium profundum SS9	Bacteria; Proteobacteria; Gammaproteobacteria; Vibrionales; Vibrionaceae; Photobacterium		3	6403280	41.734
GCA_001010285.1_ASM101028v1	representative genome	Photorhabdus temperata subsp. thracensis	Bacteria; Proteobacteria; Gammaproteobacteria; Enterobacteriales; Enterobacteriaceae; Photorhabdus		1	5147098	44.109
GCA_000284115.1_ASM28411v1	representative genome	Phycisphaera mikurensis NBRC 102666	Bacteria; Planctomycetes; Phycisphaerae; Phycisphaerales; Phycisphaeraceae; Phycisphaera		2	3884382	73.2189
GCA_000785495.1_ASM78549v1	representative genome	Pimelobacter simplex	Bacteria; Actinobacteria; Propionibacteriales; Nocardioidaceae; Pimelobacter		1	5637360	72.8502
GCA_000025185.1_ASM2518v1	representative genome	Pirellula staleyi DSM 6068	Bacteria; Planctomycetes; Planctomycetia; Planctomycetales; Planctomycetaceae; Pirellula		1	6196199	57.4647
GCA_000300295.3_ASM30029v3	representative genome	Piscirickettsia salmonis LF-89 = ATCC VR-1361	Bacteria; Proteobacteria; Gammaproteobacteria; Thiotrichales; Piscirickettsiaceae; Piscirickettsia		4	3450064	39.6829
GCA_000092105.1_ASM9210v1	representative genome	Planctopirus limnophila DSM 3776	Bacteria; Planctomycetes; Planctomycetia; Planctomycetales; Planctomycetaceae; Planctopirus		2	5460085	53.6845
GCA_000738435.1_ASM73843v1	representative genome	Planktomarina temperata RCA23	Bacteria; Proteobacteria; Alphaproteobacteria; Rhodobacterales; Rhodobacteraceae; Planktomarina		1	3288122	53.6389
GCA_001465835.2_ASM146583v2	representative genome	Planococcus kocurii	Bacteria; Firmicutes; Bacilli; Bacillales; Planococcaceae; Planococcus		2	3485580	40.9148
GCA_000180175.2_ASM18017v2	representative genome	Plautia stali symbiont	Bacteria; Proteobacteria; Gammaproteobacteria; Enterobacterales; Enterobacteriaceae		3	4092852	56.8429
GCA_900087055.1_31289_E01	representative genome	Plesiomonas shigelloides	Bacteria; Proteobacteria; Gammaproteobacteria; Enterobacteriales; Enterobacteriaceae; Plesiomonas		1	3405979	52.0311
GCA_000317025.1_ASM31702v1	representative genome	Pleurocapsa sp. PCC 7327	Bacteria; Cyanobacteria; Pleurocapsales; Pleurocapsa		1	4986817	45.1933
GCA_000757785.1_ASM75778v1	representative genome	Pluralibacter gergoviae	Bacteria; Proteobacteria; Gammaproteobacteria; Enterobacteriales; Enterobacteriaceae; Pluralibacter		1	5489680	59.1056
GCA_000015505.1_ASM1550v1	representative genome	Polaromonas naphthalenivorans CJ2	Bacteria; Proteobacteria; Betaproteobacteria; Burkholderiales; Comamonadaceae; Polaromonas		9	5366143	61.6796
GCA_000013865.1_ASM1386v1	representative genome	Polaromonas sp. JS666	Bacteria; Proteobacteria; Betaproteobacteria; Burkholderiales; Comamonadaceae; Polaromonas		3	5898676	61.9746
GCA_000192745.1_ASM19274v1	representative genome	Polymorphum gilvum SL003B-26A1	Bacteria; Proteobacteria; Alphaproteobacteria; Polymorphum		2	4718963	67.1346
GCA_000016345.1_ASM1634v1	representative genome	Polynucleobacter asymbioticus QLW-P1DMWA-1	Bacteria; Proteobacteria; Betaproteobacteria; Burkholderiales; Burkholderiaceae; Polynucleobacter		1	2159490	44.8341
GCA_000973625.1_ASM97362v1	representative genome	Polynucleobacter duraquae	Bacteria; Proteobacteria; Betaproteobacteria; Burkholderiales; Burkholderiaceae; Polynucleobacter		1	2026292	45.1601
GCA_000019745.1_ASM1974v1	representative genome	Polynucleobacter necessarius subsp. necessarius STIR1	Bacteria; Proteobacteria; Betaproteobacteria; Burkholderiales; Burkholderiaceae; Polynucleobacter		1	1560469	45.5574
GCA_000973725.1_ASM97372v1	representative genome	Pontibacter korlensis	Bacteria; Bacteroidetes; Cytophagia; Cytophagales; Cytophagaceae; Pontibacter		1	5462537	47.3443
GCA_000212375.1_ASM21237v1	representative genome	Porphyromonas asaccharolytica DSM 20707	Bacteria; Bacteroidetes; Bacteroidia; Bacteroidales; Porphyromonadaceae; Porphyromonas		1	2186370	52.4682
GCA_000010505.1_ASM1050v1	representative genome	Porphyromonas gingivalis ATCC 33277	Bacteria; Bacteroidetes; Bacteroidia; Bacteroidales; Porphyromonadaceae; Porphyromonas		1	2354886	48.3593
GCA_001026985.1_ASM102698v1	representative genome	Pragia fontium	Bacteria; Proteobacteria; Gammaproteobacteria; Enterobacteriales; Enterobacteriaceae; Pragia		1	4094629	45.3762
GCA_000242335.3_ASM24233v3	representative genome	Prevotella dentalis DSM 3688	Bacteria; Bacteroidetes; Bacteroidia; Bacteroidales; Prevotellaceae; Prevotella		4	3350206	55.8524
GCA_000193395.1_ASM19339v1	representative genome	Prevotella denticola F0289	Bacteria; Bacteroidetes; Bacteroidia; Bacteroidales; Prevotellaceae; Prevotella		1	2937589	50.3607
GCA_001444445.1_ASM144444v1	representative genome	Prevotella enoeca	Bacteria; Bacteroidetes; Bacteroidia; Bacteroidales; Prevotellaceae; Prevotella		1	2861432	46.4709
GCA_001262015.1_ASM126201v1	representative genome	Prevotella fusca JCM 17724	Bacteria; Bacteroidetes; Bacteroidia; Bacteroidales; Prevotellaceae; Prevotella		2	3261806	44.1227
GCA_000261025.1_ASM26102v1	representative genome	Prevotella intermedia 17	Bacteria; Bacteroidetes; Bacteroidia; Bacteroidales; Prevotellaceae; Prevotella		2	2699437	43.4783
GCA_000144405.1_ASM14440v1	representative genome	Prevotella melaninogenica ATCC 25845	Bacteria; Bacteroidetes; Bacteroidia; Bacteroidales; Prevotellaceae; Prevotella		2	3168282	40.9833
GCA_000025925.1_ASM2592v1	representative genome	Prevotella ruminicola 23	Bacteria; Bacteroidetes; Bacteroidia; Bacteroidales; Prevotellaceae; Prevotella		1	3619559	47.6855
GCA_000018065.1_ASM1806v1	representative genome	Prochlorococcus marinus str. MIT 9215	Bacteria; Cyanobacteria; Prochlorales; Prochlorococcaceae; Prochlorococcus		1	1738790	31.145
GCA_000012645.1_ASM1264v1	representative genome	Prochlorococcus marinus str. MIT 9312	Bacteria; Cyanobacteria; Prochlorales; Prochlorococcaceae; Prochlorococcus		1	1709204	31.2105
GCA_000011485.1_ASM1148v1	representative genome	Prochlorococcus marinus str. MIT 9313	Bacteria; Cyanobacteria; Prochlorales; Prochlorococcaceae; Prochlorococcus		1	2410873	50.7398
GCA_000015665.1_ASM1566v1	representative genome	Prochlorococcus marinus str. MIT 9515	Bacteria; Cyanobacteria; Prochlorales; Prochlorococcaceae; Prochlorococcus		1	1704176	30.7942
GCA_000012465.1_ASM1246v1	representative genome	Prochlorococcus marinus str. NATL2A	Bacteria; Cyanobacteria; Prochlorales; Prochlorococcaceae; Prochlorococcus		1	1842899	35.123
GCA_000007925.1_ASM792v1	reference genome	Prochlorococcus marinus subsp. marinus str. CCMP1375	Bacteria; Cyanobacteria; Prochlorales; Prochlorococcaceae; Prochlorococcus		1	1751080	36.4421
GCA_000011465.1_ASM1146v1	representative genome	Prochlorococcus marinus subsp. pastoris str. CCMP1986	Bacteria; Cyanobacteria; Prochlorales; Prochlorococcaceae; Prochlorococcus		1	1657990	30.7992
GCA_000757865.1_ASM75786v1	representative genome	Prochlorococcus sp. MIT 0801	Bacteria; Cyanobacteria; Prochlorales; Prochlorococcaceae; Prochlorococcus		1	1929203	34.9094
GCA_000008345.1_ASM834v1	representative genome	Propionibacterium acnes KPA171202	Bacteria; Actinobacteria; Propionibacteriales; Propionibacteriaceae; Propionibacterium		1	2560265	60.0107
GCA_000940845.1_ASM94084v1	representative genome	Propionibacterium freudenreichii subsp. freudenreichii	Bacteria; Actinobacteria; Propionibacteriales; Propionibacteriaceae; Propionibacterium		1	2649166	67.3358
GCA_000020625.1_ASM2062v1	representative genome	Prosthecochloris aestuarii DSM 271	Bacteria; Chlorobi; Chlorobia; Chlorobiales; Chlorobiaceae; Prosthecochloris		2	2579695	50.1051
GCA_000069965.1_ASM6996v1	representative genome	Proteus mirabilis HI4320	Bacteria; Proteobacteria; Gammaproteobacteria; Enterobacteriales; Enterobacteriaceae; Proteus		2	4099895	38.8758
GCA_001499655.1_PNK1	representative genome	Protochlamydia naegleriophila	Bacteria; Chlamydiae; Chlamydiales; Parachlamydiaceae; Candidatus Protochlamydia		2	3030375	42.4397
GCA_000259175.1_ASM25917v1	representative genome	Providencia stuartii MRSN 2154	Bacteria; Proteobacteria; Gammaproteobacteria; Enterobacteriales; Enterobacteriaceae; Providencia		1	4402109	41.2655
GCA_000317065.1_ASM31706v1	representative genome	Pseudanabaena sp. PCC 7367	Bacteria; Cyanobacteria; Oscillatoriophycideae; Oscillatoriales; Pseudanabaena		2	4885680	46.2239
GCA_000022025.1_ASM2202v1	representative genome	Pseudarthrobacter chlorophenolicus A6	Bacteria; Actinobacteria; Micrococcales; Micrococcaceae; Pseudarthrobacter		3	4980870	65.9586
GCA_000189535.1_ASM18953v1	representative genome	Pseudarthrobacter phenanthrenivorans Sphe3	Bacteria; Actinobacteria; Micrococcales; Micrococcaceae; Pseudarthrobacter		3	4535320	65.3669
GCA_001484605.1_ASM148460v1	representative genome	Pseudarthrobacter sulfonivorans	Bacteria; Actinobacteria; Micrococcales; Micrococcaceae; Pseudarthrobacter		2	5056151	64.6384
GCA_000014225.1_ASM1422v1	representative genome	Pseudoalteromonas atlantica T6c	Bacteria; Proteobacteria; Gammaproteobacteria; Alteromonadales; Pseudoalteromonadaceae; Pseudoalteromonas		1	5187005	44.6161
GCA_000026085.1_ASM2608v1	representative genome	Pseudoalteromonas haloplanktis TAC125	Bacteria; Proteobacteria; Gammaproteobacteria; Alteromonadales; Pseudoalteromonadaceae; Pseudoalteromonas		2	3850272	40.0917
GCA_001455325.1_ASM145532v1	representative genome	Pseudoalteromonas issachenkonii	Bacteria; Proteobacteria; Gammaproteobacteria; Alteromonadales; Pseudoalteromonadaceae; Pseudoalteromonas		2	4131541	40.2897
GCA_001444405.1_ASM144440v1	representative genome	Pseudoalteromonas phenolica	Bacteria; Proteobacteria; Gammaproteobacteria; Alteromonadales; Pseudoalteromonadaceae; Pseudoalteromonas		2	4868993	40.58
GCA_001482385.1_ASM148238v1	representative genome	Pseudoalteromonas rubra	Bacteria; Proteobacteria; Gammaproteobacteria; Alteromonadales; Pseudoalteromonadaceae; Pseudoalteromonas		3	5913780	47.7044
GCA_001444425.1_ASM144442v1	representative genome	Pseudohongiella spirulinae	Bacteria; Proteobacteria; Gammaproteobacteria; Pseudohongiella		1	3345119	54.0046
GCA_000006765.1_ASM676v1	reference genome	Pseudomonas aeruginosa PAO1	Bacteria; Proteobacteria; Gammaproteobacteria; Pseudomonadales; Pseudomonadaceae; Pseudomonas		1	6264404	66.5557
GCA_001597285.1_ASM159728v1	representative genome	Pseudomonas alcaligenes	Bacteria; Proteobacteria; Gammaproteobacteria; Pseudomonadales; Pseudomonadaceae; Pseudomonas		1	4406305	65.4993
GCA_000746525.1_ASM74652v1	representative genome	Pseudomonas alkylphenolia	Bacteria; Proteobacteria; Gammaproteobacteria; Pseudomonadales; Pseudomonadaceae; Pseudomonas		1	5764622	60.6264
GCA_000818015.1_ASM81801v1	representative genome	Pseudomonas balearica DSM 6083	Bacteria; Proteobacteria; Gammaproteobacteria; Pseudomonadales; Pseudomonadaceae; Pseudomonas		1	4383480	64.6554
GCA_000759535.1_ASM75953v1	representative genome	Pseudomonas cremoricolorata	Bacteria; Proteobacteria; Gammaproteobacteria; Pseudomonadales; Pseudomonadaceae; Pseudomonas		1	4780403	63.2427
GCA_000349845.1_ASM34984v1	representative genome	Pseudomonas denitrificans ATCC 13867	Bacteria; Proteobacteria; Gammaproteobacteria; Pseudomonadales; Pseudomonadaceae; Pseudomonas		1	5696307	65.2394
GCA_000026105.1_ASM2610v1	representative genome	Pseudomonas entomophila L48	Bacteria; Proteobacteria; Gammaproteobacteria; Pseudomonadales; Pseudomonadaceae; Pseudomonas		1	5888780	64.1597
GCA_000237065.1_ASM23706v1	representative genome	Pseudomonas fluorescens F113	Bacteria; Proteobacteria; Gammaproteobacteria; Pseudomonadales; Pseudomonadaceae; Pseudomonas		1	6845832	60.784
GCA_000012445.1_ASM1244v1	representative genome	Pseudomonas fluorescens Pf0-1	Bacteria; Proteobacteria; Gammaproteobacteria; Pseudomonadales; Pseudomonadaceae; Pseudomonas		1	6438405	60.521
GCA_000009225.1_ASM922v1	representative genome	Pseudomonas fluorescens SBW25	Bacteria; Proteobacteria; Gammaproteobacteria; Pseudomonadales; Pseudomonadaceae; Pseudomonas		1	6722539	60.5046
GCA_001543265.1_ASM154326v1	representative genome	Pseudomonas fragi	Bacteria; Proteobacteria; Gammaproteobacteria; Pseudomonadales; Pseudomonadaceae; Pseudomonas		1	5101809	58.633
GCA_000213805.1_ASM21380v1	representative genome	Pseudomonas fulva 12-X	Bacteria; Proteobacteria; Gammaproteobacteria; Pseudomonadales; Pseudomonadaceae; Pseudomonas		1	4920769	63.5117
GCA_000689415.1_PKB13	representative genome	Pseudomonas knackmussii B13	Bacteria; Proteobacteria; Gammaproteobacteria; Pseudomonadales; Pseudomonadaceae; Pseudomonas		1	6162905	65.6108
GCA_000016565.1_ASM1656v1	representative genome	Pseudomonas mendocina ymp	Bacteria; Proteobacteria; Gammaproteobacteria; Pseudomonadales; Pseudomonadaceae; Pseudomonas		1	5072807	64.6761
GCA_001518815.1_ASM151881v1	representative genome	Pseudomonas oryzihabitans	Bacteria; Proteobacteria; Gammaproteobacteria; Pseudomonadales; Pseudomonadaceae; Pseudomonas		1	4834356	65.1132
GCA_000397205.1_ASM39720v1	representative genome	Pseudomonas protegens CHA0	Bacteria; Proteobacteria; Gammaproteobacteria; Pseudomonadales; Pseudomonadaceae; Pseudomonas		1	6867980	63.3906
GCA_000007565.2_ASM756v2	reference genome	Pseudomonas putida KT2440	Bacteria; Proteobacteria; Gammaproteobacteria; Pseudomonadales; Pseudomonadaceae; Pseudomonas		1	6181873	61.524
GCA_000412695.1_ASM41269v1	representative genome	Pseudomonas resinovorans NBRC 106553	Bacteria; Proteobacteria; Gammaproteobacteria; Pseudomonadales; Pseudomonadaceae; Pseudomonas		2	6484828	65.2729
GCA_000761155.1_ASM76115v1	representative genome	Pseudomonas rhizosphaerae	Bacteria; Proteobacteria; Gammaproteobacteria; Pseudomonadales; Pseudomonadaceae; Pseudomonas		1	4688635	61.9942
GCA_000829415.1_ASM82941v1	representative genome	Pseudomonas sp. StFLB209	Bacteria; Proteobacteria; Gammaproteobacteria; Pseudomonadales; Pseudomonadaceae; Pseudomonas		1	6332373	60.7361
GCA_000219605.1_ASM21960v1	representative genome	Pseudomonas stutzeri	Bacteria; Proteobacteria; Gammaproteobacteria; Pseudomonadales; Pseudomonadaceae; Pseudomonas		1	4547930	63.9284
GCA_000590475.1_ASM59047v1	representative genome	Pseudomonas stutzeri	Bacteria; Proteobacteria; Gammaproteobacteria; Pseudomonadales; Pseudomonadaceae; Pseudomonas		1	4731359	60.5796
GCA_000279165.1_ASM27916v1	representative genome	Pseudomonas stutzeri DSM 10701	Bacteria; Proteobacteria; Gammaproteobacteria; Pseudomonadales; Pseudomonadaceae; Pseudomonas		1	4174118	63.2136
GCA_000012245.1_ASM1224v1	reference genome	Pseudomonas syringae pv. syringae B728a	Bacteria; Proteobacteria; Gammaproteobacteria; Pseudomonadales; Pseudomonadaceae; Pseudomonas; Pseudomonas syringae		1	6093698	59.2328
GCA_000196675.1_ASM19667v1	representative genome	Pseudonocardia dioxanivorans CB1190	Bacteria; Actinobacteria; Pseudonocardiales; Pseudonocardiaceae; Pseudonocardia		3	7303989	73.2179
GCA_001420995.1_ASM142099v1	representative genome	Pseudonocardia sp. EC080619-01	Bacteria; Actinobacteria; Pseudonocardiales; Pseudonocardiaceae; Pseudonocardia		3	7205934	73.2811
GCA_001294645.1_ASM129464v1	representative genome	Pseudonocardia sp. HH130629-09	Bacteria; Actinobacteria; Pseudonocardiales; Pseudonocardiaceae; Pseudonocardia		2	6300975	73.4853
GCA_000190735.2_ASM19073v2	representative genome	Pseudopedobacter saltans DSM 12145	Bacteria; Bacteroidetes; Sphingobacteriia; Sphingobacteriales; Sphingobacteriaceae; Pseudopedobacter		1	4635236	36.5826
GCA_000277715.1_ASM27771v1	representative genome	Propionibacterium propionicum F0230a	Bacteria; Actinobacteria; Propionibacteriales; Propionibacteriaceae; Propionibacterium		1	3449360	66.0606
GCA_000017865.1_ASM1786v1	representative genome	Pseudothermotoga lettingae TMO	Bacteria; Thermotogae; Thermotogales; Thermotogaceae; Pseudothermotoga		1	2135342	38.697
GCA_000217815.1_ASM21781v1	representative genome	Pseudothermotoga thermarum DSM 5069	Bacteria; Thermotogae; Thermotogales; Thermotogaceae; Pseudothermotoga		1	2039943	40.3241
GCA_000233915.4_ASM23391v4	representative genome	Pseudoxanthomonas spadix BD-a59	Bacteria; Proteobacteria; Gammaproteobacteria; Xanthomonadales; Xanthomonadaceae; Pseudoxanthomonas		1	3452554	67.6527
GCA_000972865.1_ASM97286v1	representative genome	Pseudoxanthomonas suwonensis	Bacteria; Proteobacteria; Gammaproteobacteria; Xanthomonadales; Xanthomonadaceae; Pseudoxanthomonas		1	3891720	70.2452
GCA_000185965.1_ASM18596v1	representative genome	Pseudoxanthomonas suwonensis 11-1	Bacteria; Proteobacteria; Gammaproteobacteria; Xanthomonadales; Xanthomonadaceae; Pseudoxanthomonas		1	3419049	70.2107
GCA_001606025.1_ASM160602v1	representative genome	Psychrobacter alimentarius	Bacteria; Proteobacteria; Gammaproteobacteria; Pseudomonadales; Moraxellaceae; Psychrobacter		2	3349444	42.8583
GCA_000012305.1_ASM1230v1	representative genome	Psychrobacter arcticus 273-4	Bacteria; Proteobacteria; Gammaproteobacteria; Pseudomonadales; Moraxellaceae; Psychrobacter		1	2650701	42.8002
GCA_001298525.1_ASM129852v1	representative genome	Psychrobacter urativorans	Bacteria; Proteobacteria; Gammaproteobacteria; Pseudomonadales; Moraxellaceae; Psychrobacter		6	2931580	42.0897
GCA_000153485.2_ASM15348v2	representative genome	Psychroflexus torquis ATCC 700755	Bacteria; Bacteroidetes; Flavobacteriia; Flavobacteriales; Flavobacteriaceae; Psychroflexus		1	4321832	34.5253
GCA_000015285.1_ASM1528v1	representative genome	Psychromonas ingrahamii 37	Bacteria; Proteobacteria; Gammaproteobacteria; Alteromonadales; Psychromonadaceae; Psychromonas		1	4559598	40.0863
GCA_000153405.2_ASM15340v2	representative genome	Psychromonas sp. CNPT3	Bacteria; Proteobacteria; Gammaproteobacteria; Alteromonadales; Psychromonadaceae; Psychromonas		1	3052410	38.6165
GCA_000209655.1_ASM20965v1	representative genome	Pusillimonas sp. T7-7	Bacteria; Proteobacteria; Betaproteobacteria; Burkholderiales; Alcaligenaceae; Pusillimonas		2	3924810	56.9106
GCA_000954135.2_ASM95413v2	representative genome	Ralstonia mannitolilytica	Bacteria; Proteobacteria; Betaproteobacteria; Burkholderiales; Burkholderiaceae; Ralstonia		3	5072301	65.4861
GCA_000020205.1_ASM2020v1	representative genome	Ralstonia pickettii 12J	Bacteria; Proteobacteria; Betaproteobacteria; Burkholderiales; Burkholderiaceae; Ralstonia		3	5325729	63.6484
GCA_000009125.1_ASM912v1	representative genome	Ralstonia solanacearum GMI1000	Bacteria; Proteobacteria; Betaproteobacteria; Burkholderiales; Burkholderiaceae; Ralstonia		2	5810922	66.9754
GCA_000215705.1_ASM21570v1	representative genome	Ramlibacter tataouinensis TTB310	Bacteria; Proteobacteria; Betaproteobacteria; Burkholderiales; Comamonadaceae; Ramlibacter		1	4070193	69.9967
GCA_001465855.1_ASM146585v1	representative genome	Rathayibacter toxicus	Bacteria; Actinobacteria; Micrococcales; Microbacteriaceae; Rathayibacter		1	2346032	61.4758
GCA_000018885.1_ASM1888v1	representative genome	Renibacterium salmoninarum ATCC 33209	Bacteria; Actinobacteria; Micrococcales; Micrococcaceae; Renibacterium		1	3155250	56.2713
GCA_000092045.1_ASM9204v1	representative genome	Rhizobium etli CFN 42	Bacteria; Proteobacteria; Alphaproteobacteria; Rhizobiales; Rhizobiaceae; Rhizobium/Agrobacterium group; Rhizobium		7	6530228	61.0283
GCA_000816845.1_ASM81684v1	representative genome	Rhizobium gallicum bv. gallicum R602	Bacteria; Proteobacteria; Alphaproteobacteria; Rhizobiales; Rhizobiaceae; Rhizobium/Agrobacterium group; Rhizobium		4	7311190	59.6094
GCA_000517605.1_ASM51760v1	representative genome	Rhizobium leguminosarum bv. trifolii WSM1689	Bacteria; Proteobacteria; Alphaproteobacteria; Rhizobiales; Rhizobiaceae; Rhizobium/Agrobacterium group; Rhizobium		6	6903379	60.9399
GCA_000967425.1_ASM96742v1	representative genome	Rhizobium sp. NT-26	Bacteria; Proteobacteria; Alphaproteobacteria; Rhizobiales; Rhizobiaceae; Rhizobium/Agrobacterium group; Rhizobium		3	4577425	61.8483
GCA_000330885.1_ASM33088v1	representative genome	Rhizobium tropici CIAT 899	Bacteria; Proteobacteria; Alphaproteobacteria; Rhizobiales; Rhizobiaceae; Rhizobium/Agrobacterium group; Rhizobium		4	6686334	59.49
GCA_000230695.3_ASM23069v3	representative genome	Rhodanobacter denitrificans	Bacteria; Proteobacteria; Gammaproteobacteria; Xanthomonadales; Rhodanobacteraceae; Rhodanobacter		1	4225490	67.4543
GCA_000021865.1_ASM2186v1	representative genome	Rhodobacter capsulatus SB 1003	Bacteria; Proteobacteria; Alphaproteobacteria; Rhodobacterales; Rhodobacteraceae; Rhodobacter		2	3871920	66.5586
GCA_000016405.1_ASM1640v1	representative genome	Rhodobacter sphaeroides ATCC 17025	Bacteria; Proteobacteria; Alphaproteobacteria; Rhodobacterales; Rhodobacteraceae; Rhodobacter		6	4557127	68.2297
GCA_000982715.1_ASM98271v1	representative genome	Rhodococcus aetherivorans	Bacteria; Actinobacteria; Corynebacteriales; Nocardiaceae; Rhodococcus		1	5922748	70.6194
GCA_000196695.1_ASM19669v1	representative genome	Rhodococcus equi 103S	Bacteria; Actinobacteria; Corynebacteriales; Nocardiaceae; Rhodococcus		1	5043170	68.8248
GCA_000010105.1_ASM1010v1	representative genome	Rhodococcus erythropolis PR4	Bacteria; Actinobacteria; Corynebacteriales; Nocardiaceae; Rhodococcus		4	6895538	62.3083
GCA_001620305.1_ASM162030v1	representative genome	Rhodococcus fascians D188	Bacteria; Actinobacteria; Corynebacteriales; Nocardiaceae; Rhodococcus		3	5502110	64.5636
GCA_000014565.1_ASM1456v1	representative genome	Rhodococcus jostii RHA1	Bacteria; Actinobacteria; Corynebacteriales; Nocardiaceae; Rhodococcus		4	9702737	66.9813
GCA_000511305.1_ASM51130v1	representative genome	Rhodococcus pyridinivorans SB3094	Bacteria; Actinobacteria; Corynebacteriales; Nocardiaceae; Rhodococcus		3	5590512	67.7937
GCA_000013605.1_ASM1360v1	representative genome	Rhodoferax ferrireducens T118	Bacteria; Proteobacteria; Betaproteobacteria; Burkholderiales; Comamonadaceae; Rhodoferax		2	4969784	59.596
GCA_000699505.1_ASM69950v1	representative genome	Rhodoluna lacicola	Bacteria; Actinobacteria; Micrococcales; Microbacteriaceae; Luna cluster; Luna-1 subcluster; Rhodoluna		1	1430433	51.5268
GCA_000166055.1_ASM16605v1	representative genome	Rhodomicrobium vannielii ATCC 17100	Bacteria; Proteobacteria; Alphaproteobacteria; Rhizobiales; Hyphomicrobiaceae; Rhodomicrobium		1	4014469	62.2484
GCA_000196115.1_ASM19611v1	reference genome	Rhodopirellula baltica SH 1	Bacteria; Planctomycetes; Planctomycetia; Planctomycetales; Planctomycetaceae; Rhodopirellula		1	7145576	55.4033
GCA_000014825.1_ASM1482v1	representative genome	Rhodopseudomonas palustris BisA53	Bacteria; Proteobacteria; Alphaproteobacteria; Rhizobiales; Bradyrhizobiaceae; Rhodopseudomonas		1	5505494	64.4427
GCA_000013745.1_ASM1374v1	representative genome	Rhodopseudomonas palustris BisB18	Bacteria; Proteobacteria; Alphaproteobacteria; Rhizobiales; Bradyrhizobiaceae; Rhodopseudomonas		1	5513844	64.9572
GCA_000195775.1_ASM19577v1	representative genome	Rhodopseudomonas palustris CGA009	Bacteria; Proteobacteria; Alphaproteobacteria; Rhizobiales; Bradyrhizobiaceae; Rhodopseudomonas		2	5467640	65.0311
GCA_000013365.1_ASM1336v1	representative genome	Rhodopseudomonas palustris HaA2	Bacteria; Proteobacteria; Alphaproteobacteria; Rhizobiales; Bradyrhizobiaceae; Rhodopseudomonas		1	5331656	66.0384
GCA_000016185.1_ASM1618v1	representative genome	Rhodospirillum centenum SW	Bacteria; Proteobacteria; Alphaproteobacteria; Rhodospirillales; Rhodospirillaceae; Rhodospirillum		1	4355543	70.4613
GCA_000013085.1_ASM1308v1	reference genome	Rhodospirillum rubrum ATCC 11170	Bacteria; Proteobacteria; Alphaproteobacteria; Rhodospirillales; Rhodospirillaceae; Rhodospirillum		2	4406557	65.3787
GCA_000024845.1_ASM2484v1	representative genome	Rhodothermus marinus DSM 4252	Bacteria; Bacteroidetes; Bacteroidetes Order II. Incertae sedis; Rhodothermaceae; Rhodothermus		2	3386737	64.3039
GCA_001548075.1_ASM154807v1	representative genome	Rhodovulum sulfidophilum	Bacteria; Proteobacteria; Alphaproteobacteria; Rhodobacterales; Rhodobacteraceae; Rhodovulum		4	4732772	66.9145
GCA_000018205.1_ASM1820v1	representative genome	Rickettsia akari str. Hartford	Bacteria; Proteobacteria; Alphaproteobacteria; Rickettsiales; Rickettsiaceae; Rickettsieae; Rickettsia; spotted fever group		1	1231060	32.3347
GCA_001273795.1_ASM127379v1	representative genome	Rickettsia amblyommatis	Bacteria; Proteobacteria; Alphaproteobacteria; Rickettsiales; Rickettsiaceae; Rickettsieae; Rickettsia; spotted fever group		3	1456213	32.4074
GCA_000284155.1_ASM28415v1	representative genome	Rickettsia australis str. Cutlack	Bacteria; Proteobacteria; Alphaproteobacteria; Rickettsiales; Rickettsiaceae; Rickettsieae; Rickettsia; spotted fever group		2	1323280	32.2842
GCA_000012385.1_ASM1238v1	representative genome	Rickettsia bellii RML369-C	Bacteria; Proteobacteria; Alphaproteobacteria; Rickettsiales; Rickettsiaceae; Rickettsieae; Rickettsia; belli group		1	1522076	31.6459
GCA_000014345.1_ASM1434v1	representative genome	Rickettsia canadensis str. McKiel	Bacteria; Proteobacteria; Alphaproteobacteria; Rickettsiales; Rickettsiaceae; Rickettsieae; Rickettsia; belli group		1	1159772	31.0539
GCA_000007025.1_ASM702v1	representative genome	Rickettsia conorii str. Malish 7	Bacteria; Proteobacteria; Alphaproteobacteria; Rickettsiales; Rickettsiaceae; Rickettsieae; Rickettsia; spotted fever group		1	1268755	32.4388
GCA_000012145.1_ASM1214v1	representative genome	Rickettsia felis URRWXCal2	Bacteria; Proteobacteria; Alphaproteobacteria; Rickettsiales; Rickettsiaceae; Rickettsieae; Rickettsia; spotted fever group		3	1587240	32.5134
GCA_000283595.1_ASM28359v1	representative genome	Rickettsia japonica YH	Bacteria; Proteobacteria; Alphaproteobacteria; Rickettsiales; Rickettsiaceae; Rickettsieae; Rickettsia; spotted fever group		1	1283087	32.35
GCA_000016625.1_ASM1662v1	representative genome	Rickettsia massiliae MTU5	Bacteria; Proteobacteria; Alphaproteobacteria; Rickettsiales; Rickettsiaceae; Rickettsieae; Rickettsia; spotted fever group		2	1376184	32.5341
GCA_000499665.2_RMONA_1	representative genome	Rickettsia monacensis	Bacteria; Proteobacteria; Alphaproteobacteria; Rickettsiales; Rickettsiaceae; Rickettsieae; Rickettsia; spotted fever group		1	1353450	32.3905
GCA_000284175.1_ASM28417v1	representative genome	Rickettsia montanensis str. OSU 85-930	Bacteria; Proteobacteria; Alphaproteobacteria; Rickettsiales; Rickettsiaceae; Rickettsieae; Rickettsia; spotted fever group		1	1279798	32.5719
GCA_000195735.1_ASM19573v1	reference genome	Rickettsia prowazekii str. Madrid E	Bacteria; Proteobacteria; Alphaproteobacteria; Rickettsiales; Rickettsiaceae; Rickettsieae; Rickettsia; typhus group		1	1111523	29.0003
GCA_000284075.1_ASM28407v1	representative genome	Rickettsia rhipicephali str. 3-7-female6-CWPP	Bacteria; Proteobacteria; Alphaproteobacteria; Rickettsiales; Rickettsiaceae; Rickettsieae; Rickettsia; spotted fever group		2	1305467	32.3945
GCA_000008045.1_ASM804v1	representative genome	Rickettsia typhi str. Wilmington	Bacteria; Proteobacteria; Alphaproteobacteria; Rickettsiales; Rickettsiaceae; Rickettsieae; Rickettsia; typhus group		1	1111496	28.9194
GCA_000746585.2_ASM74658v2	representative genome	Rickettsiales bacterium Ac37b	Bacteria; Proteobacteria; Alphaproteobacteria; Rickettsiales		3	1917564	30.7683
GCA_000252855.1_ASM25285v1	representative genome	Riemerella anatipestifer ATCC 11845 = DSM 15868	Bacteria; Bacteroidetes; Flavobacteriia; Flavobacteriales; Flavobacteriaceae; Riemerella		1	2164087	35.0051
GCA_000316665.1_ASM31666v1	representative genome	Rivularia sp. PCC 7116	Bacteria; Cyanobacteria; Nostocales; Rivulariaceae; Rivularia		3	8728773	37.5316
GCA_000024125.1_ASM2412v1	representative genome	Robiginitalea biformata HTCC2501	Bacteria; Bacteroidetes; Flavobacteriia; Flavobacteriales; Flavobacteriaceae; Robiginitalea		1	3530383	55.2933
GCA_001483865.1_ASM148386v1	representative genome	Roseateles depolymerans	Bacteria; Proteobacteria; Betaproteobacteria; Burkholderiales; Roseateles		1	5681722	66.5672
GCA_000225345.1_ASM22534v1	representative genome	Roseburia hominis A2-183	Bacteria; Firmicutes; Clostridia; Clostridiales; Lachnospiraceae; Roseburia		1	3592125	48.4968
GCA_000590925.1_ASM59092v1	representative genome	Roseibacterium elongatum DSM 19469	Bacteria; Proteobacteria; Alphaproteobacteria; Rhodobacterales; Rhodobacteraceae; Roseibacterium		1	3555109	65.7424
GCA_000017805.1_ASM1780v1	representative genome	Roseiflexus castenholzii DSM 13941	Bacteria; Chloroflexi; Chloroflexia; Chloroflexales; Roseiflexineae; Roseiflexaceae; Roseiflexus		1	5723298	60.6901
GCA_000016665.1_ASM1666v1	representative genome	Roseiflexus sp. RS-1	Bacteria; Chloroflexi; Chloroflexia; Chloroflexales; Roseiflexineae; Roseiflexaceae; Roseiflexus		1	5801598	60.3873
GCA_000014045.1_ASM1404v1	representative genome	Roseobacter denitrificans OCh 114	Bacteria; Proteobacteria; Alphaproteobacteria; Rhodobacterales; Rhodobacteraceae; Roseobacter		5	4331234	58.88
GCA_000154785.2_ASM15478v2	representative genome	Roseobacter litoralis Och 149	Bacteria; Proteobacteria; Alphaproteobacteria; Rhodobacterales; Rhodobacteraceae; Roseobacter		4	4745450	57.2311
GCA_000164695.2_ASM16469v2	representative genome	Rothia dentocariosa ATCC 17931	Bacteria; Actinobacteria; Micrococcales; Micrococcaceae; Rothia		1	2506025	53.6877
GCA_000011025.1_ASM1102v1	representative genome	Rothia mucilaginosa DY-18	Bacteria; Actinobacteria; Micrococcales; Micrococcaceae; Rothia		1	2264603	59.6223
GCA_000165715.3_ASM16571v3	representative genome	Rubinisphaera brasiliensis DSM 5305	Bacteria; Planctomycetes; Planctomycetia; Planctomycetales; Planctomycetaceae; Rubinisphaera		1	6006602	56.4486
GCA_000284255.1_ASM28425v1	representative genome	Rubrivivax gelatinosus IL144	Bacteria; Proteobacteria; Betaproteobacteria; Burkholderiales; Rubrivivax		1	5043253	71.2431
GCA_000661895.1_ASM66189v1	representative genome	Rubrobacter radiotolerans	Bacteria; Actinobacteria; Rubrobacteria; Rubrobacterales; Rubrobacteraceae; Rubrobacter		4	3267233	66.7604
GCA_000014185.1_ASM1418v1	representative genome	Rubrobacter xylanophilus DSM 9941	Bacteria; Actinobacteria; Rubrobacteria; Rubrobacterales; Rubrobacteraceae; Rubrobacter		1	3225748	70.4766
GCA_000376545.2_ASM37654v2	representative genome	Ruegeria mobilis F1926	Bacteria; Proteobacteria; Alphaproteobacteria; Rhodobacterales; Rhodobacteraceae; Ruegeria		5	4830028	58.7664
GCA_000011965.2_ASM1196v2	representative genome	Ruegeria pomeroyi DSS-3	Bacteria; Proteobacteria; Alphaproteobacteria; Rhodobacterales; Rhodobacteraceae; Ruegeria		2	4601048	64.0696
GCA_001078055.1_ASM107805v1	representative genome	Rufibacter sp. DG31D	Bacteria; Bacteroidetes; Cytophagia; Cytophagales; Cytophagaceae; Rufibacter		1	4820793	51.3454
GCA_001310085.1_ASM131008v1	representative genome	Rufibacter tibetensis	Bacteria; Bacteroidetes; Cytophagia; Cytophagales; Cytophagaceae; Rufibacter		3	5413467	47.4261
GCA_000015865.1_ASM1586v1	representative genome	Ruminiclostridium thermocellum ATCC 27405	Bacteria; Firmicutes; Clostridia; Clostridiales; Ruminococcaceae; Ruminiclostridium		1	3843301	38.9866
GCA_000179635.2_ASM17963v2	representative genome	Ruminococcus albus 7 = DSM 20455	Bacteria; Firmicutes; Clostridia; Clostridiales; Ruminococcaceae; Ruminococcus		5	4482087	43.6153
GCA_000723465.1_Rb803	representative genome	Ruminococcus bicirculans	Bacteria; Firmicutes; Clostridia; Clostridiales; Ruminococcaceae; Ruminococcus		2	2968500	42.6244
GCA_000218895.1_ASM21889v1	representative genome	Runella slithyformis DSM 19594	Bacteria; Bacteroidetes; Cytophagia; Cytophagales; Cytophagaceae; Runella		6	6919729	46.4233
GCA_000023865.1_ASM2386v1	representative genome	Saccharomonospora viridis DSM 43017	Bacteria; Actinobacteria; Pseudonocardiales; Pseudonocardiaceae; Saccharomonospora		1	4308349	67.3151
GCA_000013665.1_ASM1366v1	representative genome	Saccharophagus degradans 2-40	Bacteria; Proteobacteria; Gammaproteobacteria; Cellvibrionales; Cellvibrionaceae; Saccharophagus		1	5057531	45.8261
GCA_000062885.1_ASM6288v1	representative genome	Saccharopolyspora erythraea NRRL 2338	Bacteria; Actinobacteria; Pseudonocardiales; Pseudonocardiaceae; Saccharopolyspora		1	8212805	71.146
GCA_000328705.1_ASM32870v1	representative genome	Saccharothrix espanaensis DSM 44229	Bacteria; Actinobacteria; Pseudonocardiales; Pseudonocardiaceae; Saccharothrix		1	9360653	72.1901
GCA_000013045.1_ASM1304v1	reference genome	Salinibacter ruber DSM 13855	Bacteria; Bacteroidetes; Bacteroidetes Order II. Incertae sedis; Rhodothermaceae; Salinibacter		2	3587328	66.1348
GCA_001005905.1_ASM100590v1	representative genome	Salinicoccus halodurans	Bacteria; Firmicutes; Bacilli; Bacillales; Staphylococcaceae; Salinicoccus		1	2778379	44.5445
GCA_000507245.1_ASM50724v1	representative genome	Salinispira pacifica	Bacteria; Spirochaetes; Spirochaetales; Spirochaetaceae; Salinispira		1	3782798	51.8603
GCA_000018265.1_ASM1826v1	representative genome	Salinispora arenicola CNS-205	Bacteria; Actinobacteria; Micromonosporales; Micromonosporaceae; Salinispora		1	5786361	69.5185
GCA_000016425.1_ASM1642v1	representative genome	Salinispora tropica CNB-440	Bacteria; Actinobacteria; Micromonosporales; Micromonosporaceae; Salinispora		1	5183331	69.461
GCA_000195995.1_ASM19599v1	reference genome	Salmonella enterica subsp. enterica serovar Typhi str. CT18	Bacteria; Proteobacteria; Gammaproteobacteria; Enterobacteriales; Enterobacteriaceae; Salmonella		3	5133713	51.8702
GCA_000737325.2_ASM73732v2	representative genome	Sandaracinus amylolyticus	Bacteria; Proteobacteria; Deltaproteobacteria; Myxococcales; Sorangiineae; Sandaracinaceae; Sandaracinus		1	10327335	72.0359
GCA_000024925.1_ASM2492v1	representative genome	Sanguibacter keddieii DSM 10542	Bacteria; Actinobacteria; Micrococcales; Sanguibacteraceae; Sanguibacter		1	4253413	71.8865
GCA_000250635.1_ASM25063v1	representative genome	Saprospira grandis str. Lewin	Bacteria; Bacteroidetes; Sphingobacteriia; Sphingobacteriales; Saprospiraceae; Saprospira		2	4400185	46.3616
GCA_001042695.1_ASM104269v1	representative genome	Scardovia inopinata JCM 12537	Bacteria; Actinobacteria; Bifidobacteriales; Bifidobacteriaceae; Scardovia		1	1797862	48.6334
GCA_000024405.1_ASM2440v1	representative genome	Sebaldella termitidis ATCC 33386	Bacteria; Fusobacteria; Fusobacteriales; Leptotrichiaceae; Sebaldella		3	4486650	33.3757
GCA_000287335.1_ASM28733v1	representative genome	secondary endosymbiont of Ctenarytaina eucalypti	Bacteria; Proteobacteria; Gammaproteobacteria; Enterobacteriales; Enterobacteriaceae; aphid secondary symbionts		1	1441139	43.2902
GCA_000287355.1_ASM28735v1	representative genome	secondary endosymbiont of Heteropsylla cubana	Bacteria; Proteobacteria; Gammaproteobacteria; Enterobacteriales; Enterobacteriaceae; aphid secondary symbionts		1	1121596	28.9027
GCA_001007875.1_ASM100787v1	representative genome	Sedimenticola thiotaurini	Bacteria; Proteobacteria; Gammaproteobacteria; Sedimenticola		2	3962284	57.6152
GCA_001430825.1_ASM143082v1	representative genome	Sediminicola sp. YIK13	Bacteria; Bacteroidetes; Flavobacteriia; Flavobacteriales; Flavobacteriaceae; Sediminicola		1	3569807	39.4049
GCA_000143985.1_ASM14398v1	representative genome	Sediminispirochaeta smaragdinae DSM 11293	Bacteria; Spirochaetes; Spirochaetales; Spirochaetaceae; Sediminispirochaeta		1	4653970	48.9651
GCA_000092825.1_ASM9282v1	representative genome	Segniliparus rotundus DSM 44985	Bacteria; Actinobacteria; Corynebacteriales; Segniliparaceae; Segniliparus		1	3157527	66.7913
GCA_000284095.1_ASM28409v1	representative genome	Selenomonas ruminantium subsp. lactilytica TAM6421	Bacteria; Firmicutes; Negativicutes; Selenomonadales; Selenomonadaceae; Selenomonas		10	3631933	50.1418
GCA_000208405.1_ASM20840v1	representative genome	Selenomonas sputigena ATCC 35185	Bacteria; Firmicutes; Negativicutes; Selenomonadales; Veillonellaceae; Selenomonas		1	2568361	57.107
GCA_001006005.1_ASM100600v1	representative genome	Serratia fonticola	Bacteria; Proteobacteria; Gammaproteobacteria; Enterobacteriales; Enterobacteriaceae; Serratia		1	6000511	53.6128
GCA_000422085.1_ASM42208v1	representative genome	Serratia liquefaciens ATCC 27592	Bacteria; Proteobacteria; Gammaproteobacteria; Enterobacteriales; Enterobacteriaceae; Serratia		2	5282719	55.3295
GCA_000330865.1_ASM33086v1	representative genome	Serratia marcescens FGI94	Bacteria; Proteobacteria; Gammaproteobacteria; Enterobacteriales; Enterobacteriaceae; Serratia		1	4858216	58.8617
GCA_000513215.1_DB11	representative genome	Serratia marcescens subsp. marcescens Db11	Bacteria; Proteobacteria; Gammaproteobacteria; Enterobacteriales; Enterobacteriaceae; Serratia		1	5113802	59.5116
GCA_000261045.2_ASM26104v2	representative genome	Serratia plymuthica PRI-2C	Bacteria; Proteobacteria; Gammaproteobacteria; Enterobacteriales; Enterobacteriaceae; Serratia		1	5474685	55.6539
GCA_000015245.1_ASM1524v1	representative genome	Shewanella amazonensis SB2B	Bacteria; Proteobacteria; Gammaproteobacteria; Alteromonadales; Shewanellaceae; Shewanella		1	4306142	53.5864
GCA_000178875.2_ASM17887v2	representative genome	Shewanella baltica OS678	Bacteria; Proteobacteria; Gammaproteobacteria; Alteromonadales; Shewanellaceae; Shewanella		2	5368767	46.2879
GCA_000013765.1_ASM1376v1	representative genome	Shewanella denitrificans OS217	Bacteria; Proteobacteria; Gammaproteobacteria; Alteromonadales; Shewanellaceae; Shewanella		1	4545906	45.1492
GCA_000014705.1_ASM1470v1	representative genome	Shewanella frigidimarina NCIMB 400	Bacteria; Proteobacteria; Gammaproteobacteria; Alteromonadales; Shewanellaceae; Shewanella		1	4845257	41.5841
GCA_000016065.1_ASM1606v1	representative genome	Shewanella loihica PV-4	Bacteria; Proteobacteria; Gammaproteobacteria; Alteromonadales; Shewanellaceae; Shewanella		1	4602594	53.667
GCA_000146165.2_ASM14616v2	reference genome	Shewanella oneidensis MR-1	Bacteria; Proteobacteria; Gammaproteobacteria; Alteromonadales; Shewanellaceae; Shewanella		2	5131424	45.8894
GCA_000018285.1_ASM1828v1	representative genome	Shewanella pealeana ATCC 700345	Bacteria; Proteobacteria; Gammaproteobacteria; Alteromonadales; Shewanellaceae; Shewanella		1	5174581	44.662
GCA_000014885.1_ASM1488v1	representative genome	Shewanella piezotolerans WP3	Bacteria; Proteobacteria; Gammaproteobacteria; Alteromonadales; Shewanellaceae; Shewanella		1	5396476	43.2918
GCA_000018025.1_ASM1802v1	representative genome	Shewanella sediminis HAW-EB3	Bacteria; Proteobacteria; Gammaproteobacteria; Alteromonadales; Shewanellaceae; Shewanella		1	5517674	46.0779
GCA_000091325.1_ASM9132v1	representative genome	Shewanella violacea DSS12	Bacteria; Proteobacteria; Gammaproteobacteria; Alteromonadales; Shewanellaceae; Shewanella		1	4962103	44.7164
GCA_000019525.1_ASM1952v1	representative genome	Shewanella woodyi ATCC 51908	Bacteria; Proteobacteria; Gammaproteobacteria; Alteromonadales; Shewanellaceae; Shewanella		1	5935403	43.701
GCA_000012005.1_ASM1200v1	reference genome	Shigella dysenteriae Sd197	Bacteria; Proteobacteria; Gammaproteobacteria; Enterobacteriales; Enterobacteriaceae; Shigella		3	4560911	50.9687
GCA_000006925.2_ASM692v2	reference genome	Shigella flexneri 2a str. 301	Bacteria; Proteobacteria; Gammaproteobacteria; Enterobacteriales; Enterobacteriaceae; Shigella		2	4828820	50.6544
GCA_000262305.1_ASM26230v1	representative genome	Shimwellia blattae DSM 4481 = NBRC 105725	Bacteria; Proteobacteria; Gammaproteobacteria; Enterobacteriales; Enterobacteriaceae; Shimwellia		1	4158725	56.5083
GCA_001652565.1_ASM165256v1	representative genome	Shinella sp. HZN7	Bacteria; Proteobacteria; Alphaproteobacteria; Rhizobiales; Rhizobiaceae; Shinella		13	7354253	64.8245
GCA_000941055.1_ASM94105v1	representative genome	Siansivirga zeaxanthinifaciens CC-SAMT-1	Bacteria; Bacteroidetes; Flavobacteriia; Flavobacteriales; Flavobacteriaceae; Siansivirga		1	3303986	33.5339
GCA_000025705.1_ASM2570v1	representative genome	Sideroxydans lithotrophicus ES-1	Bacteria; Proteobacteria; Betaproteobacteria; Gallionellales; Gallionellaceae; Sideroxydans		1	3003656	57.5417
GCA_000305785.2_ASM30578v2	representative genome	Simiduia agarivorans SA1 = DSM 21679	Bacteria; Proteobacteria; Gammaproteobacteria; Cellvibrionales; Cellvibrionaceae; Simiduia		1	4300227	55.8307
GCA_000237205.1_ASM23720v1	representative genome	Simkania negevensis Z	Bacteria; Chlamydiae; Chlamydiales; Simkaniaceae; Simkania		2	2628375	41.6018
GCA_000242455.3_ASM24245v3	representative genome	Singulisphaera acidiphila DSM 18658	Bacteria; Planctomycetes; Planctomycetia; Planctomycetales; Isosphaeraceae; Singulisphaera		4	9755686	62.2335
GCA_000018545.1_ASM1854v1	reference genome	Sinorhizobium fredii NGR234	Bacteria; Proteobacteria; Alphaproteobacteria; Rhizobiales; Rhizobiaceae; Sinorhizobium/Ensifer group; Sinorhizobium		3	6891900	62.4202
GCA_000017145.1_ASM1714v1	reference genome	Sinorhizobium medicae WSM419	Bacteria; Proteobacteria; Alphaproteobacteria; Rhizobiales; Rhizobiaceae; Sinorhizobium/Ensifer group; Sinorhizobium		4	6817576	61.1498
GCA_000006965.1_ASM696v1	reference genome	Sinorhizobium meliloti 1021	Bacteria; Proteobacteria; Alphaproteobacteria; Rhizobiales; Rhizobiaceae; Sinorhizobium/Ensifer group; Sinorhizobium		3	6691694	62.1741
GCA_000023885.1_ASM2388v1	representative genome	Slackia heliotrinireducens DSM 20476	Bacteria; Actinobacteria; Coriobacteriia; Eggerthellales; Eggerthellaceae; Slackia		1	3165038	60.2116
GCA_000973085.1_ASM97308v1	representative genome	Sneathia amnii	Bacteria; Fusobacteria; Fusobacteriales; Leptotrichiaceae; Sneathia		1	1330224	28.4322
GCA_000600005.1_ASM60000v1	representative genome	Snodgrassella alvi wkB2	Bacteria; Proteobacteria; Betaproteobacteria; Neisseriales; Neisseriaceae; Snodgrassella		1	2527978	41.2659
GCA_000010085.1_ASM1008v1	representative genome	Sodalis glossinidius str. 'morsitans'	Bacteria; Proteobacteria; Gammaproteobacteria; Enterobacterales; Pectobacteriaceae; Sodalis		4	4292502	54.5049
GCA_000517425.1_ASM51742v1	representative genome	Sodalis praecaptivus	Bacteria; Proteobacteria; Gammaproteobacteria; Enterobacteriales; Enterobacteriaceae; Sodalis		2	5159425	57.1026
GCA_001586195.1_ASM158619v1	representative genome	Solibacillus silvestris	Bacteria; Firmicutes; Bacilli; Bacillales; Planococcaceae; Solibacillus		1	3991226	38.6002
GCA_000242635.3_ASM24263v3	representative genome	Solitalea canadensis DSM 3403	Bacteria; Bacteroidetes; Sphingobacteriia; Sphingobacteriales; Sphingobacteriaceae; Solitalea		1	5202069	37.3085
GCA_000067165.1_ASM6716v1	representative genome	Sorangium cellulosum So ce56	Bacteria; Proteobacteria; Deltaproteobacteria; Myxococcales; Sorangiineae; Polyangiaceae; Sorangium		1	13033779	71.3757
GCA_000024985.1_ASM2498v1	representative genome	Sphaerobacter thermophilus DSM 20745	Bacteria; Chloroflexi; Sphaerobacteridae; Sphaerobacterales; Sphaerobacterineae; Sphaerobacteraceae; Sphaerobacter		2	3993764	68.1094
GCA_000208385.1_ASM20838v1	representative genome	Sphaerochaeta coccoides DSM 17374	Bacteria; Spirochaetes; Spirochaetales; Spirochaetaceae; Sphaerochaeta		1	2227296	50.558
GCA_000190435.1_ASM19043v1	representative genome	Sphaerochaeta globosa str. Buddy	Bacteria; Spirochaetes; Spirochaetales; Spirochaetaceae; Sphaerochaeta		1	3316466	48.8743
GCA_000236685.1_ASM23668v1	representative genome	Sphaerochaeta pleomorpha str. Grapes	Bacteria; Spirochaetes; Spirochaetales; Spirochaetaceae; Sphaerochaeta		1	3590853	46.1973
GCA_000192845.1_ASM19284v1	representative genome	Sphingobacterium sp. 21	Bacteria; Bacteroidetes; Sphingobacteriia; Sphingobacteriales; Sphingobacteriaceae; Sphingobacterium		1	6226409	41.1017
GCA_000747525.1_ASM74752v1	representative genome	Sphingobacterium sp. ML3W	Bacteria; Bacteroidetes; Sphingobacteriia; Sphingobacteriales; Sphingobacteriaceae; Sphingobacterium		1	5329010	37.027
GCA_000147835.3_ASM14783v3	representative genome	Sphingobium chlorophenolicum L-1	Bacteria; Proteobacteria; Alphaproteobacteria; Sphingomonadales; Sphingomonadaceae; Sphingobium		3	4573221	63.808
GCA_000091125.1_ASM9112v1	representative genome	Sphingobium japonicum UT26S	Bacteria; Proteobacteria; Alphaproteobacteria; Sphingomonadales; Sphingomonadaceae; Sphingobium		5	4424862	64.85
GCA_000283515.1_ASM28351v1	representative genome	Sphingobium sp. SYK-6	Bacteria; Proteobacteria; Alphaproteobacteria; Sphingomonadales; Sphingomonadaceae; Sphingobium		2	4348133	65.5295
GCA_000935025.1_ASM93502v1	representative genome	Sphingomonas hengshuiensis	Bacteria; Proteobacteria; Alphaproteobacteria; Sphingomonadales; Sphingomonadaceae; Sphingomonas		2	5228389	66.669
GCA_000512205.2_ASM51220v2	representative genome	Sphingomonas sanxanigenens DSM 19645 = NX02	Bacteria; Proteobacteria; Alphaproteobacteria; Sphingomonadales; Sphingomonadaceae; Sphingomonas		2	6580298	66.6585
GCA_000347675.2_ASM34767v2	representative genome	Sphingomonas sp. MM-1	Bacteria; Proteobacteria; Alphaproteobacteria; Sphingomonadales; Sphingomonadaceae; Sphingomonas		6	4633613	66.661
GCA_000764535.1_ASM76453v1	representative genome	Sphingomonas taxi	Bacteria; Proteobacteria; Alphaproteobacteria; Sphingomonadales; Sphingomonadaceae; Sphingomonas		3	4061902	67.8933
GCA_000016765.1_ASM1676v1	representative genome	Sphingomonas wittichii RW1	Bacteria; Proteobacteria; Alphaproteobacteria; Sphingomonadales; Sphingomonadaceae; Sphingomonas		3	5915246	67.9012
GCA_000013985.1_ASM1398v1	representative genome	Sphingopyxis alaskensis RB2256	Bacteria; Proteobacteria; Alphaproteobacteria; Sphingomonadales; Sphingomonadaceae; Sphingopyxis		2	3373713	65.4581
GCA_000803645.1_ASM80364v1	representative genome	Sphingopyxis fribergensis	Bacteria; Proteobacteria; Alphaproteobacteria; Sphingomonadales; Sphingomonadaceae; Sphingopyxis		2	5202172	63.7516
GCA_001314325.1_ASM131432v1	representative genome	Sphingopyxis macrogoltabida	Bacteria; Proteobacteria; Alphaproteobacteria; Sphingomonadales; Sphingomonadaceae; Sphingopyxis		3	5748623	64.8585
GCA_001278035.1_ASM127803v1	representative genome	Sphingopyxis sp. 113P3	Bacteria; Proteobacteria; Alphaproteobacteria; Sphingomonadales; Sphingomonadaceae; Sphingopyxis		2	4664213	64.0447
GCA_001610975.1_ASM161097v1	representative genome	Sphingopyxis terrae NBRC 15098	Bacteria; Proteobacteria; Alphaproteobacteria; Sphingomonadales; Sphingomonadaceae; Sphingopyxis		2	3983415	64.565
GCA_000319575.2_ASM31957v2	representative genome	Spiribacter salinus M19-40	Bacteria; Proteobacteria; Gammaproteobacteria; Chromatiales; Ectothiorhodospiraceae; Spiribacter		1	1739487	62.6524
GCA_000485905.1_ASM48590v1	representative genome	Spiribacter sp. UAH-SP71	Bacteria; Proteobacteria; Gammaproteobacteria; Chromatiales; Ectothiorhodospiraceae; Spiribacter		1	1926631	63.8574
GCA_000242595.3_ASM24259v3	representative genome	Spirochaeta africana DSM 8902	Bacteria; Spirochaetes; Spirochaetales; Spirochaetaceae; Spirochaeta		1	3285855	57.7662
GCA_000184345.2_ASM18434v2	representative genome	Spirochaeta thermophila DSM 6578	Bacteria; Spirochaetes; Spirochaetales; Spirochaetaceae; Spirochaeta		1	2560222	60.9183
GCA_000500935.1_ASM50093v1	representative genome	Spiroplasma apis B31	Bacteria; Tenericutes; Mollicutes; Entomoplasmatales; Spiroplasmataceae; Spiroplasma		1	1160554	28.304
GCA_001281045.1_ASM128104v1	representative genome	Spiroplasma cantharicola	Bacteria; Tenericutes; Mollicutes; Entomoplasmatales; Spiroplasmataceae; Spiroplasma		1	1179577	25.0093
GCA_000400935.1_ASM40093v1	representative genome	Spiroplasma chrysopicola DF-1	Bacteria; Tenericutes; Mollicutes; Entomoplasmatales; Spiroplasmataceae; Spiroplasma		1	1123322	28.799
GCA_000565175.1_ASM56517v1	representative genome	Spiroplasma culicicola AES-1	Bacteria; Tenericutes; Mollicutes; Entomoplasmatales; Spiroplasmataceae; Spiroplasma		1	1175131	26.3616
GCA_000439455.1_ASM43945v1	representative genome	Spiroplasma diminutum CUAS-1	Bacteria; Tenericutes; Mollicutes; Entomoplasmatales; Spiroplasmataceae; Spiroplasma		1	945296	25.4591
GCA_001029265.1_ASM102926v1	representative genome	Spiroplasma eriocheiris	Bacteria; Tenericutes; Mollicutes; Entomoplasmatales; Spiroplasmataceae; Spiroplasma		1	1365714	29.7942
GCA_001274875.1_ASM127487v1	representative genome	Spiroplasma kunkelii CR2-3x	Bacteria; Tenericutes; Mollicutes; Entomoplasmatales; Spiroplasmataceae; Spiroplasma		4	1514561	24.9833
GCA_000517365.1_ASM51736v1	representative genome	Spiroplasma mirum ATCC 29335	Bacteria; Tenericutes; Mollicutes; Entomoplasmatales; Spiroplasmataceae; Spiroplasma		1	1132591	29.4123
GCA_000565215.1_ASM56521v1	representative genome	Spiroplasma sabaudiense Ar-1343	Bacteria; Tenericutes; Mollicutes; Entomoplasmatales; Spiroplasmataceae; Spiroplasma		1	1075953	30.1642
GCA_000400955.1_ASM40095v1	representative genome	Spiroplasma syrphidicola EA-1	Bacteria; Tenericutes; Mollicutes; Entomoplasmatales; Spiroplasmataceae; Spiroplasma		1	1107344	29.201
GCA_000439435.1_ASM43943v1	representative genome	Spiroplasma taiwanense CT-1	Bacteria; Tenericutes; Mollicutes; Entomoplasmatales; Spiroplasmataceae; Spiroplasma		2	1086278	23.8646
GCA_000974425.1_ASM97442v1	representative genome	Spirosoma radiotolerans	Bacteria; Bacteroidetes; Cytophagia; Cytophagales; Cytophagaceae; Spirosoma		1	7029352	49.4722
GCA_001010805.1_ASM101080v1	representative genome	Spongiibacter sp. IMCC21906	Bacteria; Proteobacteria; Gammaproteobacteria; Cellvibrionales; Spongiibacteraceae; Spongiibacter		2	3481669	50.6623
GCA_000024545.1_ASM2454v1	representative genome	Stackebrandtia nassauensis DSM 44728	Bacteria; Actinobacteria; Glycomycetales; Glycomycetaceae; Stackebrandtia		1	6841557	68.1339
GCA_000317575.1_ASM31757v1	representative genome	Stanieria cyanosphaera PCC 7437	Bacteria; Cyanobacteria; Pleurocapsales; Stanieria		6	5544990	36.2232
GCA_000013425.1_ASM1342v1	reference genome	Staphylococcus aureus subsp. aureus NCTC 8325	Bacteria; Firmicutes; Bacilli; Bacillales; Staphylococcaceae; Staphylococcus		1	2821361	32.8683
GCA_000009405.1_ASM940v1	representative genome	Staphylococcus carnosus subsp. carnosus TM300	Bacteria; Firmicutes; Bacilli; Bacillales; Staphylococcaceae; Staphylococcus		1	2566424	34.6327
GCA_000007645.1_ASM764v1	reference genome	Staphylococcus epidermidis ATCC 12228	Bacteria; Firmicutes; Bacilli; Bacillales; Staphylococcaceae; Staphylococcus		7	2564615	32.0459
GCA_001432245.1_ASM143224v1	representative genome	Staphylococcus equorum	Bacteria; Firmicutes; Bacilli; Bacillales; Staphylococcaceae; Staphylococcus		1	2822193	33.0736
GCA_000009865.1_ASM986v1	representative genome	Staphylococcus haemolyticus JCSC1435	Bacteria; Firmicutes; Bacilli; Bacillales; Staphylococcaceae; Staphylococcus		4	2697861	32.7809
GCA_000816085.1_ASM81608v1	representative genome	Staphylococcus hyicus	Bacteria; Firmicutes; Bacilli; Bacillales; Staphylococcaceae; Staphylococcus		1	2472129	35.5779
GCA_000025085.1_ASM2508v1	representative genome	Staphylococcus lugdunensis HKU09-01	Bacteria; Firmicutes; Bacilli; Bacillales; Staphylococcaceae; Staphylococcus		1	2658366	33.8681
GCA_000185885.1_ASM18588v1	representative genome	Staphylococcus pseudintermedius HKU10-03	Bacteria; Firmicutes; Bacilli; Bacillales; Staphylococcaceae; Staphylococcus		1	2617381	37.5335
GCA_000010125.1_ASM1012v1	representative genome	Staphylococcus saprophyticus subsp. saprophyticus ATCC 15305	Bacteria; Firmicutes; Bacilli; Bacillales; Staphylococcaceae; Staphylococcus		3	2577899	33.1859
GCA_001188915.1_ASM118891v1	representative genome	Staphylococcus schleiferi	Bacteria; Firmicutes; Bacilli; Bacillales; Staphylococcaceae; Staphylococcus		1	2582931	35.8448
GCA_001559115.1_ASM155911v1	representative genome	Staphylococcus simulans	Bacteria; Firmicutes; Bacilli; Bacillales; Staphylococcaceae; Staphylococcus		1	2647552	35.9502
GCA_000332735.1_ASM33273v1	representative genome	Staphylococcus warneri SG1	Bacteria; Firmicutes; Bacilli; Bacillales; Staphylococcaceae; Staphylococcus		9	2560716	32.687
GCA_000706685.1_ASM70668v1	representative genome	Staphylococcus xylosus	Bacteria; Firmicutes; Bacilli; Bacillales; Staphylococcaceae; Staphylococcus		2	2866963	32.7308
GCA_000092925.1_ASM9292v1	representative genome	Starkeya novella DSM 506	Bacteria; Proteobacteria; Alphaproteobacteria; Rhizobiales; Xanthobacteraceae; Starkeya		1	4765023	67.8847
GCA_001314305.1_ASM131430v1	representative genome	Stenotrophomonas acidaminiphila	Bacteria; Proteobacteria; Gammaproteobacteria; Xanthomonadales; Xanthomonadaceae; Stenotrophomonas		1	4138297	68.4844
GCA_000072485.1_ASM7248v1	representative genome	Stenotrophomonas maltophilia K279a	Bacteria; Proteobacteria; Gammaproteobacteria; Xanthomonadales; Xanthomonadaceae; Stenotrophomonas; Stenotrophomonas maltophilia group		1	4851126	66.324
GCA_000165485.1_ASM16548v1	representative genome	Stigmatella aurantiaca DW4/3-1	Bacteria; Proteobacteria; Deltaproteobacteria; Myxococcales; Cystobacterineae; Cystobacteraceae; Stigmatella		1	10260756	67.4586
GCA_000024565.1_ASM2456v1	representative genome	Streptobacillus moniliformis DSM 12112	Bacteria; Fusobacteria; Fusobacteriales; Leptotrichiaceae; Streptobacillus		2	1673280	26.2797
GCA_000007265.1_ASM726v1	reference genome	Streptococcus agalactiae 2603V/R	Bacteria; Firmicutes; Bacilli; Lactobacillales; Streptococcaceae; Streptococcus		1	2160267	35.6466
GCA_000463505.1_ASM46350v1	representative genome	Streptococcus anginosus C238	Bacteria; Firmicutes; Bacilli; Lactobacillales; Streptococcaceae; Streptococcus; Streptococcus anginosus group		1	2233640	38.2344
GCA_000385925.1_ASM38592v1	representative genome	Streptococcus oligofermentans AS 1.3089	Bacteria; Firmicutes; Bacilli; Lactobacillales; Streptococcaceae; Streptococcus		1	2142100	42.067
GCA_000317855.1_ASM31785v1	representative genome	Streptococcus dysgalactiae subsp. equisimilis AC-2713	Bacteria; Firmicutes; Bacilli; Lactobacillales; Streptococcaceae; Streptococcus		1	2179445	39.5223
GCA_000026605.1_ASM2660v1	representative genome	Streptococcus equi subsp. zooepidemicus	Bacteria; Firmicutes; Bacilli; Lactobacillales; Streptococcaceae; Streptococcus		1	2149868	41.5324
GCA_000270145.1_ASM27014v1	representative genome	Streptococcus gallolyticus subsp. gallolyticus ATCC 43143	Bacteria; Firmicutes; Bacilli; Lactobacillales; Streptococcaceae; Streptococcus		1	2362241	37.5151
GCA_000017005.1_ASM1700v1	representative genome	Streptococcus gordonii str. Challis substr. CH1	Bacteria; Firmicutes; Bacilli; Lactobacillales; Streptococcaceae; Streptococcus		1	2196662	40.5068
GCA_000831485.1_ASM83148v1	representative genome	Streptococcus iniae	Bacteria; Firmicutes; Bacilli; Lactobacillales; Streptococcaceae; Streptococcus		1	2086959	36.8198
GCA_000463355.1_ASM46335v1	representative genome	Streptococcus intermedius B196	Bacteria; Firmicutes; Bacilli; Lactobacillales; Streptococcaceae; Streptococcus; Streptococcus anginosus group		1	1996214	37.557
GCA_000027165.1_ASM2716v1	reference genome	Streptococcus mitis B6	Bacteria; Firmicutes; Bacilli; Lactobacillales; Streptococcaceae; Streptococcus		1	2146611	39.9792
GCA_000007465.2_ASM746v2	reference genome	Streptococcus mutans UA159	Bacteria; Firmicutes; Bacilli; Lactobacillales; Streptococcaceae; Streptococcus		1	2032925	36.8287
GCA_000164675.2_ASM16467v2	representative genome	Streptococcus parasanguinis ATCC 15912	Bacteria; Firmicutes; Bacilli; Lactobacillales; Streptococcaceae; Streptococcus		1	2153652	41.7245
GCA_000213825.1_ASM21382v1	representative genome	Streptococcus parauberis KCTC 11537	Bacteria; Firmicutes; Bacilli; Lactobacillales; Streptococcaceae; Streptococcus		1	2143887	35.5478
GCA_000007045.1_ASM704v1	reference genome	Streptococcus pneumoniae R6	Bacteria; Firmicutes; Bacilli; Lactobacillales; Streptococcaceae; Streptococcus		1	2038615	39.716
GCA_000006785.2_ASM678v2	reference genome	Streptococcus pyogenes M1 GAS	Bacteria; Firmicutes; Bacilli; Lactobacillales; Streptococcaceae; Streptococcus		1	1852433	38.5118
GCA_000785515.1_ASM78551v1	representative genome	Streptococcus salivarius	Bacteria; Firmicutes; Bacilli; Lactobacillales; Streptococcaceae; Streptococcus		1	2188923	40.1474
GCA_000014205.1_ASM1420v1	reference genome	Streptococcus sanguinis SK36	Bacteria; Firmicutes; Bacilli; Lactobacillales; Streptococcaceae; Streptococcus		1	2388435	43.4002
GCA_000026745.1_ASM2674v1	reference genome	Streptococcus suis BM407	Bacteria; Firmicutes; Bacilli; Lactobacillales; Streptococcaceae; Streptococcus		2	2170808	41.0123
GCA_001514435.1_ASM151443v1	representative genome	Streptococcus thermophilus	Bacteria; Firmicutes; Bacilli; Lactobacillales; Streptococcaceae; Streptococcus		1	1787436	39.099
GCA_000011825.1_ASM1182v1	representative genome	Streptococcus thermophilus LMG 18311	Bacteria; Firmicutes; Bacilli; Lactobacillales; Streptococcaceae; Streptococcus		1	1796846	39.0917
GCA_000695235.1_ASM69523v1	representative genome	Streptomyces albulus	Bacteria; Actinobacteria; Streptomycetales; Streptomycetaceae; Streptomyces		2	9372401	72.3189
GCA_000827005.1_ASM82700v1	representative genome	Streptomyces albus	Bacteria; Actinobacteria; Streptomycetales; Streptomycetaceae; Streptomyces		1	8384669	72.6443
GCA_000359525.1_ASM35952v1	representative genome	Streptomyces albus J1074	Bacteria; Actinobacteria; Streptomycetales; Streptomycetaceae; Streptomyces		1	6841649	73.3213
GCA_001632865.1_ASM163286v1	representative genome	Streptomyces ambofaciens	Bacteria; Actinobacteria; Streptomycetales; Streptomycetaceae; Streptomyces		1	8137876	72.3266
GCA_000009765.2_ASM976v2	representative genome	Streptomyces avermitilis MA-4680 = NBRC 14893	Bacteria; Actinobacteria; Streptomycetales; Streptomycetaceae; Streptomyces		2	9119895	70.7014
GCA_000092385.1_ASM9238v1	representative genome	Streptomyces bingchenggensis BCW-1	Bacteria; Actinobacteria; Streptomycetales; Streptomycetaceae; Streptomyces		1	11936683	70.7546
GCA_000240165.1_ASM24016v1	representative genome	Streptomyces cattleya NRRL 8057 = DSM 46488	Bacteria; Actinobacteria; Streptomycetales; Streptomycetaceae; Streptomyces		2	8095515	73.0135
GCA_000203835.1_ASM20383v1	reference genome	Streptomyces coelicolor A3(2)	Bacteria; Actinobacteria; Streptomycetales; Streptomycetaceae; Streptomyces; Streptomyces albidoflavus group		3	9054847	71.9984
GCA_000444875.1_ASM44487v1	representative genome	Streptomyces collinus Tu 365	Bacteria; Actinobacteria; Streptomycetales; Streptomycetaceae; Streptomyces		3	8377286	72.5508
GCA_000385945.1_ASM38594v1	representative genome	Streptomyces fulvissimus DSM 40593	Bacteria; Actinobacteria; Streptomycetales; Streptomycetaceae; Streptomyces		1	7905758	71.4794
GCA_000010605.1_ASM1060v1	representative genome	Streptomyces griseus subsp. griseus NBRC 13350	Bacteria; Actinobacteria; Streptomycetales; Streptomycetaceae; Streptomyces		1	8545929	72.2274
GCA_000245355.1_ASM24535v1	representative genome	Streptomyces hygroscopicus subsp. jinggangensis 5008	Bacteria; Actinobacteria; Streptomycetales; Streptomycetaceae; Streptomyces		3	10383684	71.8403
GCA_001013905.1_sleC34	representative genome	Streptomyces leeuwenhoekii	Bacteria; Actinobacteria; Streptomycetales; Streptomycetaceae; Streptomyces		3	8122491	72.6769
GCA_000952035.1_ASM95203v1	representative genome	Streptomyces lydicus A02	Bacteria; Actinobacteria; Streptomycetales; Streptomycetaceae; Streptomyces		1	9300149	70.6969
GCA_000176115.2_ASM17611v2	representative genome	Streptomyces pratensis ATCC 33331	Bacteria; Actinobacteria; Streptomycetales; Streptomycetaceae; Streptomyces		3	7656104	70.9934
GCA_001278075.1_ASM127807v1	representative genome	Streptomyces pristinaespiralis	Bacteria; Actinobacteria; Streptomycetales; Streptomycetaceae; Streptomyces		1	8532592	71.5414
GCA_000091305.1_ASM9130v1	representative genome	Streptomyces scabiei 87.22	Bacteria; Actinobacteria; Streptomycetales; Streptomycetaceae; Streptomyces		1	10148695	71.4528
GCA_001484565.1_ASM148456v1	representative genome	Streptomyces sp. CdTB01	Bacteria; Actinobacteria; Streptomycetales; Streptomycetaceae; Streptomyces		2	10191567	71.5313
GCA_001011035.1_ASM101103v1	representative genome	Streptomyces sp. CNQ-509	Bacteria; Actinobacteria; Streptomycetales; Streptomycetaceae; Streptomyces		1	8039333	73.0676
GCA_001654495.1_ASM165449v1	representative genome	Streptomyces sp. SAT1	Bacteria; Actinobacteria; Streptomycetales; Streptomycetaceae; Streptomyces		1	7472530	73.1505
GCA_000830005.1_ASM83000v1	representative genome	Streptomyces vietnamensis	Bacteria; Actinobacteria; Streptomycetales; Streptomycetaceae; Streptomyces		2	9153777	71.9936
GCA_000147815.3_ASM14781v3	representative genome	Streptomyces violaceusniger Tu 4113	Bacteria; Actinobacteria; Streptomycetales; Streptomycetaceae; Streptomyces		3	11138313	70.8764
GCA_000993785.2_ASM99378v2	representative genome	Streptomyces xiamenensis	Bacteria; Actinobacteria; Streptomycetales; Streptomycetaceae; Streptomyces		1	5961401	72.0226
GCA_000024865.1_ASM2486v1	representative genome	Streptosporangium roseum DSM 43021	Bacteria; Actinobacteria; Streptosporangiales; Streptosporangiaceae; Streptosporangium		2	10369518	70.8631
GCA_000297055.2_ASM29705v2	representative genome	Sulfuricella denitrificans skB26	Bacteria; Proteobacteria; Betaproteobacteria; Sulfuricellales; Sulfuricellaceae; Sulfuricella		2	3217213	56.1208
GCA_000183725.1_ASM18372v1	representative genome	Sulfuricurvum kujiense DSM 16994	Bacteria; Proteobacteria; Epsilonproteobacteria; Campylobacterales; Helicobacteraceae; Sulfuricurvum		5	2819357	44.5641
GCA_000021545.1_ASM2154v1	representative genome	Sulfurihydrogenibium azorense Az-Fu1	Bacteria; Aquificae; Aquificales; Hydrogenothermaceae; Sulfurihydrogenibium		1	1640877	32.7529
GCA_000147355.1_ASM14735v1	representative genome	Sulfurimonas autotrophica DSM 16294	Bacteria; Proteobacteria; Epsilonproteobacteria; Campylobacterales; Helicobacteraceae; Sulfurimonas		1	2153198	35.2358
GCA_000012965.1_ASM1296v1	representative genome	Sulfurimonas denitrificans DSM 1251	Bacteria; Proteobacteria; Epsilonproteobacteria; Campylobacterales; Helicobacteraceae; Sulfurimonas		1	2201561	34.462
GCA_000828635.1_ASM82863v1	representative genome	Sulfuritalea hydrogenivorans sk43H	Bacteria; Proteobacteria; Betaproteobacteria; Rhodocyclales; Rhodocyclaceae; Sulfuritalea		1	3802648	63.2674
GCA_000265295.1_ASM26529v1	representative genome	Sulfurospirillum barnesii SES-3	Bacteria; Proteobacteria; Epsilonproteobacteria; Campylobacterales; Campylobacteraceae; Sulfurospirillum		1	2510109	38.8184
GCA_000024885.1_ASM2488v1	representative genome	Sulfurospirillum deleyianum DSM 6946	Bacteria; Proteobacteria; Epsilonproteobacteria; Campylobacterales; Campylobacteraceae; Sulfurospirillum		1	2306351	38.9698
GCA_000568815.1_ASM56881v1	representative genome	Sulfurospirillum multivorans DSM 12446	Bacteria; Proteobacteria; Epsilonproteobacteria; Campylobacterales; Campylobacteraceae; Sulfurospirillum		1	3175729	40.8983
GCA_000987835.1_ASM98783v1	representative genome	Sulfurovum lithotrophicum	Bacteria; Proteobacteria; Epsilonproteobacteria; Sulfurovum		1	2217891	44.2592
GCA_000009905.1_ASM990v1	representative genome	Symbiobacterium thermophilum IAM 14863	Bacteria; Firmicutes; Clostridia; Clostridiales; Symbiobacteriaceae; Symbiobacterium		1	3566135	68.6684
GCA_000010065.1_ASM1006v1	representative genome	Synechococcus elongatus PCC 6301	Bacteria; Cyanobacteria; Synechococcales; Synechococcaceae; Synechococcus		1	2696255	55.4843
GCA_000014585.1_ASM1458v1	representative genome	Synechococcus sp. CC9311	Bacteria; Cyanobacteria; Oscillatoriophycideae; Chroococcales; Synechococcus		1	2606748	52.4473
GCA_000012505.1_ASM1250v1	representative genome	Synechococcus sp. CC9902	Bacteria; Cyanobacteria; Oscillatoriophycideae; Chroococcales; Synechococcus		1	2234828	54.1645
GCA_000013225.1_ASM1322v1	representative genome	Synechococcus sp. JA-2-3B'a(2-13)	Bacteria; Cyanobacteria; Oscillatoriophycideae; Chroococcales; Synechococcus		1	3046682	58.4504
GCA_000013205.1_ASM1320v1	representative genome	Synechococcus sp. JA-3-3Ab	Bacteria; Cyanobacteria; Oscillatoriophycideae; Chroococcales; Synechococcus		1	2932766	60.2373
GCA_000737535.1_ASM73753v1	representative genome	Synechococcus sp. KORDI-100	Bacteria; Cyanobacteria; Oscillatoriophycideae; Chroococcales; Synechococcus		1	2789000	57.4981
GCA_000737575.1_ASM73757v1	representative genome	Synechococcus sp. KORDI-49	Bacteria; Cyanobacteria; Oscillatoriophycideae; Chroococcales; Synechococcus		1	2585813	61.3678
GCA_000737595.1_ASM73759v1	representative genome	Synechococcus sp. KORDI-52	Bacteria; Cyanobacteria; Oscillatoriophycideae; Chroococcales; Synechococcus		1	2572069	59.0853
GCA_000316685.1_ASM31668v1	representative genome	Synechococcus sp. PCC 6312	Bacteria; Cyanobacteria; Oscillatoriophycideae; Chroococcales; Synechococcus		2	3720499	48.5047
GCA_000019485.1_ASM1948v1	representative genome	Synechococcus sp. PCC 7002	Bacteria; Cyanobacteria; Oscillatoriophycideae; Chroococcales; Synechococcus		7	3409935	49.187
GCA_000317085.1_ASM31708v1	representative genome	Synechococcus sp. PCC 7502	Bacteria; Cyanobacteria; Oscillatoriophycideae; Chroococcales; Synechococcus		3	3583735	40.6211
GCA_000063525.1_ASM6352v1	representative genome	Synechococcus sp. RCC307	Bacteria; Cyanobacteria; Oscillatoriophycideae; Chroococcales; Synechococcus		1	2224914	60.8435
GCA_000063505.1_ASM6350v1	representative genome	Synechococcus sp. WH 7803	Bacteria; Cyanobacteria; Oscillatoriophycideae; Chroococcales; Synechococcus		1	2366980	60.236
GCA_000195975.1_ASM19597v1	representative genome	Synechococcus sp. WH 8102	Bacteria; Cyanobacteria; Oscillatoriophycideae; Chroococcales; Synechococcus		1	2434428	59.4126
GCA_000009725.1_ASM972v1	representative genome	Synechocystis sp. PCC 6803	Bacteria; Cyanobacteria; Synechococcales; Merismopediaceae; Synechocystis		5	3947019	47.3662
GCA_000014965.1_ASM1496v1	representative genome	Syntrophobacter fumaroxidans MPOB	Bacteria; Proteobacteria; Deltaproteobacteria; Syntrophobacterales; Syntrophobacteraceae; Syntrophobacter		1	4990251	59.9487
GCA_000190635.1_ASM19063v1	representative genome	Syntrophobotulus glycolicus DSM 8271	Bacteria; Firmicutes; Clostridia; Clostridiales; Peptococcaceae; Syntrophobotulus		1	3406739	46.3502
GCA_000014725.1_ASM1472v1	representative genome	Syntrophomonas wolfei subsp. wolfei str. Goettingen G311	Bacteria; Firmicutes; Clostridia; Clostridiales; Syntrophomonadaceae; Syntrophomonas		1	2936195	44.8659
GCA_000092405.1_ASM9240v1	representative genome	Syntrophothermus lipocalidus DSM 12680	Bacteria; Firmicutes; Clostridia; Clostridiales; Syntrophomonadaceae; Syntrophothermus		1	2405559	50.9894
GCA_000013405.1_ASM1340v1	representative genome	Syntrophus aciditrophicus SB	Bacteria; Proteobacteria; Deltaproteobacteria; Syntrophobacterales; Syntrophaceae; Syntrophus		1	3179300	51.46
GCA_000238215.1_ASM23821v1	representative genome	Tannerella forsythia 92A2	Bacteria; Bacteroidetes; Bacteroidia; Bacteroidales; Porphyromonadaceae; Tannerella		1	3405521	46.976
GCA_000953635.1_LMI	representative genome	Tatlockia micdadei	Bacteria; Proteobacteria; Gammaproteobacteria; Legionellales; Legionellaceae; Tatlockia		1	3310028	40.4568
GCA_000226625.1_ASM22662v1	representative genome	Taylorella asinigenitalis MCE3	Bacteria; Proteobacteria; Betaproteobacteria; Burkholderiales; Alcaligenaceae; Taylorella		1	1638559	38.3133
GCA_000276685.1_ASM27668v1	representative genome	Taylorella equigenitalis ATCC 35865	Bacteria; Proteobacteria; Betaproteobacteria; Burkholderiales; Alcaligenaceae; Taylorella		1	1732123	37.3414
GCA_001483385.1_ASM148338v1	representative genome	Tenacibaculum dicentrarchi	Bacteria; Bacteroidetes; Flavobacteriia; Flavobacteriales; Flavobacteriaceae; Tenacibaculum		1	2918253	31.4805
GCA_000328765.2_ASM32876v2	representative genome	Tepidanaerobacter acetatoxydans Re1	Bacteria; Firmicutes; Clostridia; Thermoanaerobacterales; Thermoanaerobacteraceae; Tepidanaerobacter		1	2761252	37.5321
GCA_000023025.1_ASM2302v1	representative genome	Teredinibacter turnerae T7901	Bacteria; Proteobacteria; Gammaproteobacteria; Cellvibrionales; Cellvibrionaceae; Teredinibacter		1	5193164	50.8907
GCA_000725365.1_ASM72536v1	representative genome	Terribacillus aidingensis	Bacteria; Firmicutes; Bacilli; Bacillales; Bacillaceae; Terribacillus		2	3577082	42.7611
GCA_000265425.1_ASM26542v1	representative genome	Terriglobus roseus DSM 18391	Bacteria; Acidobacteria; Acidobacteriales; Acidobacteriaceae; Terriglobus		1	5227858	60.2812
GCA_000179915.2_ASM17991v2	representative genome	Terriglobus saanensis SP1PR4	Bacteria; Acidobacteria; Acidobacteriales; Acidobacteriaceae; Terriglobus		1	5095226	57.3355
GCA_000283615.1_ASM28361v1	representative genome	Tetragenococcus halophilus NBRC 12172	Bacteria; Firmicutes; Bacilli; Lactobacillales; Enterococcaceae; Tetragenococcus		1	2562720	36.0411
GCA_000355675.1_ASM35567v1	representative genome	Thalassolituus oleivorans MIL-1	Bacteria; Proteobacteria; Gammaproteobacteria; Oceanospirillales; Thalassolituus		1	3920328	46.6256
GCA_000300235.2_ASM30023v2	representative genome	Thalassospira xiamenensis M-5 = DSM 17429	Bacteria; Proteobacteria; Alphaproteobacteria; Rhodospirillales; Rhodospirillaceae; Thalassospira		2	4768950	54.6556
GCA_001051995.2_ASM105199v2	representative genome	Thauera humireducens	Bacteria; Proteobacteria; Betaproteobacteria; Rhodocyclales; Rhodocyclaceae; Thauera		1	4171754	66.4206
GCA_000305935.1_ASM30593v1	representative genome	Thermacetogenium phaeum DSM 12270	Bacteria; Firmicutes; Clostridia; Thermoanaerobacterales; Thermoanaerobacteraceae; Thermacetogenium		1	2939057	53.8841
GCA_000184705.1_ASM18470v1	representative genome	Thermaerobacter marianensis DSM 12885	Bacteria; Firmicutes; Clostridia; Clostridiales; Clostridiales Family XVII. Incertae Sedis; Thermaerobacter		1	2844696	72.4821
GCA_000024905.1_ASM2490v1	reference genome	Thermanaerovibrio acidaminovorans DSM 6589	Bacteria; Synergistetes; Synergistia; Synergistales; Synergistaceae; Thermanaerovibrio		1	1848474	63.7926
GCA_000092945.1_ASM9294v1	representative genome	Thermincola potens JR	Bacteria; Firmicutes; Clostridia; Clostridiales; Peptococcaceae; Thermincola		1	3157416	45.8825
GCA_000025645.1_ASM2564v1	representative genome	Thermoanaerobacter italicus Ab9	Bacteria; Firmicutes; Clostridia; Thermoanaerobacterales; Thermoanaerobacteraceae; Thermoanaerobacter		1	2451061	34.145
GCA_000763575.1_ASM76357v1	representative genome	Thermoanaerobacter kivui	Bacteria; Firmicutes; Clostridia; Thermoanaerobacterales; Thermoanaerobacteraceae; Thermoanaerobacter		1	2397824	35.0125
GCA_000147695.3_ASM14769v3	representative genome	Thermoanaerobacter wiegelii Rt8.B1	Bacteria; Firmicutes; Clostridia; Thermoanaerobacterales; Thermoanaerobacteraceae; Thermoanaerobacter		1	2785056	34.3416
GCA_000145615.1_ASM14561v1	representative genome	Thermoanaerobacterium thermosaccharolyticum DSM 571	Bacteria; Firmicutes; Clostridia; Thermoanaerobacterales; Thermoanaerobacterales Family III. Incertae Sedis; Thermoanaerobacterium		1	2785752	34.1125
GCA_000189775.3_ASM18977v3	representative genome	Thermoanaerobacterium xylanolyticum LX-11	Bacteria; Firmicutes; Clostridia; Thermoanaerobacterales; Thermoanaerobacterales Family III. Incertae Sedis; Thermoanaerobacterium		1	2534358	34.9758
GCA_000227705.3_ASM22770v3	representative genome	Thermobacillus composti KWC4	Bacteria; Firmicutes; Bacilli; Bacillales; Paenibacillaceae; Thermobacillus		2	4355525	60.1164
GCA_000025005.1_ASM2500v1	representative genome	Thermobaculum terrenum ATCC BAA-798	Bacteria; Thermobaculum		2	3101581	53.5073
GCA_000012405.1_ASM1240v1	representative genome	Thermobifida fusca YX	Bacteria; Actinobacteria; Streptosporangiales; Nocardiopsaceae; Thermobifida		1	3642249	67.5029
GCA_000092645.1_ASM9264v1	representative genome	Thermobispora bispora DSM 43833	Bacteria; Actinobacteria; Actinobacteria incertae sedis; Thermobispora		1	4189976	72.4292
GCA_000025605.1_ASM2560v1	representative genome	Thermocrinis albus DSM 14484	Bacteria; Aquificae; Aquificales; Aquificaceae; Thermocrinis		1	1500577	46.9305
GCA_000512735.1_ASM51273v1	representative genome	Thermocrinis ruber	Bacteria; Aquificae; Aquificales; Aquificaceae; Thermocrinis		1	1521037	45.1919
GCA_000217795.1_ASM21779v1	representative genome	Thermodesulfatator indicus DSM 15286	Bacteria; Thermodesulfobacteria; Thermodesulfobacteriales; Thermodesulfobacteriaceae; Thermodesulfatator		1	2322224	42.4255
GCA_000734015.1_ASM73401v1	representative genome	Thermodesulfobacterium commune DSM 2178	Bacteria; Thermodesulfobacteria; Thermodesulfobacteriales; Thermodesulfobacteriaceae; Thermodesulfobacterium		1	1764045	36.9761
GCA_000215975.1_ASM21597v1	representative genome	Thermodesulfobacterium geofontis OPF15	Bacteria; Thermodesulfobacteria; Thermodesulfobacteriales; Thermodesulfobacteriaceae; Thermodesulfobacterium		1	1634377	30.5875
GCA_000212395.1_ASM21239v1	representative genome	Thermodesulfobium narugense DSM 14796	Bacteria; Firmicutes; Clostridia; Thermoanaerobacterales; Thermodesulfobiaceae; Thermodesulfobium		1	1898865	33.8662
GCA_000020985.1_ASM2098v1	reference genome	Thermodesulfovibrio yellowstonii DSM 11347	Bacteria; Nitrospirae; Nitrospirales; Nitrospiraceae; Thermodesulfovibrio		1	2003803	34.1289
GCA_000021685.1_ASM2168v1	representative genome	Thermomicrobium roseum DSM 5159	Bacteria; Chloroflexi; Thermomicrobiales; Thermomicrobiaceae; Thermomicrobium		2	2920744	64.2848
GCA_000024385.1_ASM2438v1	representative genome	Thermomonospora curvata DSM 43183	Bacteria; Actinobacteria; Streptosporangiales; Thermomonosporaceae; Thermomonospora		1	5639016	71.642
GCA_000144645.1_ASM14464v1	representative genome	Thermosediminibacter oceani DSM 16646	Bacteria; Firmicutes; Clostridia; Thermoanaerobacterales; Thermoanaerobacterales Family III. Incertae Sedis; Thermosediminibacter		1	2280035	46.8201
GCA_000021285.1_ASM2128v1	representative genome	Thermosipho africanus TCF52B	Bacteria; Thermotogae; Thermotogales; Fervidobacteriaceae; Thermosipho		1	2016657	30.8108
GCA_000016905.1_ASM1690v1	representative genome	Thermosipho melanesiensis BI429	Bacteria; Thermotogae; Thermotogales; Fervidobacteriaceae; Thermosipho		1	1915238	31.3999
GCA_000011345.1_ASM1134v1	reference genome	Thermosynechococcus elongatus BP-1	Bacteria; Cyanobacteria; Synechococcales; Synechococcaceae; Thermosynechococcus		1	2593857	53.9179
GCA_000008545.1_ASM854v1	reference genome	Thermotoga maritima MSB8	Bacteria; Thermotogae; Thermotogales; Thermotogaceae; Thermotoga		1	1860725	46.2477
GCA_000018945.1_ASM1894v1	representative genome	Thermotoga neapolitana DSM 4359	Bacteria; Thermotogae; Thermotogales; Thermotogaceae; Thermotoga		1	1884562	46.9424
GCA_000016785.1_ASM1678v1	representative genome	Thermotoga petrophila RKU-1	Bacteria; Thermotogae; Thermotogales; Thermotogaceae; Thermotoga		1	1823511	46.1012
GCA_000185805.1_ASM18580v1	representative genome	Thermovibrio ammonificans HB-1	Bacteria; Aquificae; Desulfurobacteriales; Desulfurobacteriaceae; Thermovibrio		2	1759526	52.1298
GCA_000233775.1_ASM23377v1	representative genome	Thermovirga lienii DSM 17291	Bacteria; Synergistetes; Synergistia; Synergistales; Synergistaceae; Thermovirga		2	1999646	47.0613
GCA_001399775.1_ASM139977v1	representative genome	Thermus aquaticus Y51MC23	Bacteria; Deinococcus-Thermus; Deinococci; Thermales; Thermaceae; Thermus		5	2338641	68.0369
GCA_000309885.1_ASM30988v1	representative genome	Thermus oshimai JL-2	Bacteria; Deinococcus-Thermus; Deinococci; Thermales; Thermaceae; Thermus		3	2401329	68.5558
GCA_000187005.1_ASM18700v1	representative genome	Thermus scotoductus SA-01	Bacteria; Deinococcus-Thermus; Deinococci; Thermales; Thermaceae; Thermus		2	2355186	64.8888
GCA_000236585.1_ASM23658v1	representative genome	Thermus sp. CCB_US3_UF1	Bacteria; Deinococcus-Thermus; Deinococci; Thermales; Thermaceae; Thermus		2	2263488	68.5793
GCA_000091545.1_ASM9154v1	reference genome	Thermus thermophilus HB8	Bacteria; Deinococcus-Thermus; Deinococci; Thermales; Thermaceae; Thermus		3	2116056	69.4962
GCA_000227665.3_ASM22766v3	representative genome	Thioalkalimicrobium aerophilum AL3	Bacteria; Proteobacteria; Gammaproteobacteria; Thiotrichales; Piscirickettsiaceae; Thioalkalimicrobium		1	2158359	45.9122
GCA_000214825.1_ASM21482v1	representative genome	Thioalkalimicrobium cyclicum ALM1	Bacteria; Proteobacteria; Gammaproteobacteria; Thiotrichales; Piscirickettsiaceae; Thioalkalimicrobium		1	1932455	46.9802
GCA_000321415.2_ASM32141v2	representative genome	Thioalkalivibrio nitratireducens DSM 14787	Bacteria; Proteobacteria; Gammaproteobacteria; Chromatiales; Ectothiorhodospiraceae; Thioalkalivibrio		1	4002350	66.4974
GCA_000227685.3_ASM22768v3	representative genome	Thioalkalivibrio paradoxus ARh 1	Bacteria; Proteobacteria; Gammaproteobacteria; Chromatiales; Ectothiorhodospiraceae; Thioalkalivibrio		1	3756729	66.5474
GCA_000025545.1_ASM2554v1	representative genome	Thioalkalivibrio sp. K90mix	Bacteria; Proteobacteria; Gammaproteobacteria; Chromatiales; Ectothiorhodospiraceae; Thioalkalivibrio		2	2985056	65.5392
GCA_000021985.1_ASM2198v1	representative genome	Thioalkalivibrio sulfidiphilus HL-EbGr7	Bacteria; Proteobacteria; Gammaproteobacteria; Chromatiales; Ectothiorhodospiraceae; Thioalkalivibrio		1	3464554	65.063
GCA_001020955.1_ASM102095v1	representative genome	Thioalkalivibrio versutus	Bacteria; Proteobacteria; Gammaproteobacteria; Chromatiales; Ectothiorhodospiraceae; Thioalkalivibrio		1	2969361	66.0312
GCA_000012745.1_ASM1274v1	representative genome	Thiobacillus denitrificans ATCC 25259	Bacteria; Proteobacteria; Betaproteobacteria; Hydrogenophilales; Hydrogenophilaceae; Thiobacillus		1	2909809	66.0672
GCA_000227745.3_ASM22774v3	representative genome	Thiocystis violascens DSM 198	Bacteria; Proteobacteria; Gammaproteobacteria; Chromatiales; Chromatiaceae; Thiocystis		1	5017071	62.607
GCA_000327045.1_ASM32704v1	representative genome	Thioflavicoccus mobilis 8321	Bacteria; Proteobacteria; Gammaproteobacteria; Chromatiales; Chromatiaceae; Thioflavicoccus		2	4137521	65.5885
GCA_000828615.1_ASM82861v1	representative genome	Thiolapillus brandeum	Bacteria; Proteobacteria; Gammaproteobacteria; Thiolapillus		3	3153637	56.2379
GCA_000012605.1_ASM1260v1	representative genome	Thiomicrospira crunogena XCL-2	Bacteria; Proteobacteria; Gammaproteobacteria; Thiotrichales; Piscirickettsiaceae; Thiomicrospira		1	2427734	43.13
GCA_000828835.1_ASM82883v1	representative genome	Thioploca ingrica	Bacteria; Proteobacteria; Gammaproteobacteria; Thiotrichales; Thiotrichaceae; Thioploca		1	4810005	41.2105
GCA_000264455.2_ASM26445v2	representative genome	Tistrella mobilis KA081020-065	Bacteria; Proteobacteria; Alphaproteobacteria; Rhodospirillales; Rhodospirillaceae; Tistrella		5	6512983	68.0767
GCA_000023065.1_ASM2306v1	representative genome	Tolumonas auensis DSM 9187	Bacteria; Proteobacteria; Gammaproteobacteria; Aeromonadales; Aeromonadaceae; Tolumonas		1	3471292	49.027
GCA_000214355.1_ASM21435v1	representative genome	Treponema azotonutricium ZAS-9	Bacteria; Spirochaetes; Spirochaetales; Spirochaetaceae; Treponema		1	3855671	49.7976
GCA_000212415.1_ASM21241v1	representative genome	Treponema brennaborense DSM 12168	Bacteria; Spirochaetes; Spirochaetales; Spirochaetaceae; Treponema		1	3055580	51.4729
GCA_000219725.1_ASM21972v1	representative genome	Treponema caldarium DSM 7334	Bacteria; Spirochaetes; Spirochaetales; Spirochaetaceae; Treponema		1	3239340	45.5759
GCA_000008185.1_ASM818v1	reference genome	Treponema denticola ATCC 35405	Bacteria; Spirochaetes; Spirochaetales; Spirochaetaceae; Treponema		1	2843201	37.8738
GCA_000008605.1_ASM860v1	representative genome	Treponema pallidum subsp. pallidum str. Nichols	Bacteria; Spirochaetes; Spirochaetales; Spirochaetaceae; Treponema		1	1138011	52.7752
GCA_000447675.1_ASM44767v1	representative genome	Treponema pedis str. T A4	Bacteria; Spirochaetes; Spirochaetales; Spirochaetaceae; Treponema		1	2889325	36.8986
GCA_000214375.1_ASM21437v1	representative genome	Treponema primitia ZAS-2	Bacteria; Spirochaetes; Spirochaetales; Spirochaetaceae; Treponema		1	4059867	50.8375
GCA_000755145.1_ASM75514v1	representative genome	Treponema putidum	Bacteria; Spirochaetes; Spirochaetales; Spirochaetaceae; Treponema		2	2800562	37.2943
GCA_000195275.1_ASM19527v1	representative genome	Treponema succinifaciens DSM 2489	Bacteria; Spirochaetes; Spirochaetales; Spirochaetaceae; Treponema		2	2897425	39.1345
GCA_000014265.1_ASM1426v1	representative genome	Trichodesmium erythraeum IMS101	Bacteria; Cyanobacteria; Oscillatoriophycideae; Oscillatoriales; Trichodesmium		1	7750108	34.1434
GCA_000007485.1_ASM748v1	representative genome	Tropheryma whipplei str. Twist	Bacteria; Actinobacteria; Micrococcales; Tropheryma		1	927303	46.332
GCA_000092425.1_ASM9242v1	representative genome	Truepera radiovictrix DSM 17093	Bacteria; Deinococcus-Thermus; Deinococci; Deinococcales; Trueperaceae; Truepera		1	3260398	68.139
GCA_000612055.1_ASM61205v1	representative genome	Trueperella pyogenes	Bacteria; Actinobacteria; Actinomycetales; Actinomycetaceae; Trueperella		1	2338390	59.5014
GCA_000092225.1_ASM9222v1	representative genome	Tsukamurella paurometabola DSM 20162	Bacteria; Actinobacteria; Corynebacteriales; Tsukamurellaceae; Tsukamurella		2	4479724	68.3989
GCA_000266885.1_ASM26688v1	representative genome	Turneriella parva DSM 21527	Bacteria; Spirochaetes; Leptospirales; Leptospiraceae; Turneriella		2	4409302	53.6317
GCA_000019345.1_ASM1934v1	representative genome	Ureaplasma parvum serovar 3 str. ATCC 27815	Bacteria; Tenericutes; Mollicutes; Mycoplasmataceae; Ureaplasma		1	751679	25.4965
GCA_000184745.1_ASM18474v1	representative genome	Variovorax paradoxus EPS	Bacteria; Proteobacteria; Betaproteobacteria; Burkholderiales; Comamonadaceae; Variovorax		1	6550056	66.4797
GCA_000024945.1_ASM2494v1	representative genome	Veillonella parvula DSM 2008	Bacteria; Firmicutes; Negativicutes; Selenomonadales; Veillonellaceae; Veillonella		1	2132142	38.6293
GCA_000015565.1_ASM1556v1	representative genome	Verminephrobacter eiseniae EF01-2	Bacteria; Proteobacteria; Betaproteobacteria; Burkholderiales; Comamonadaceae; Verminephrobacter		2	5597943	65.2419
GCA_000972765.1_ASM97276v1	representative genome	Verrucomicrobia bacterium IMCC26134	Bacteria; Verrucomicrobia; unclassified Verrucomicrobia		1	4001000	61.277
GCA_001017655.1_ASM101765v1	representative genome	Verrucomicrobia bacterium L21-Fru-AB	Bacteria; Verrucomicrobia; unclassified Verrucomicrobia		1	2949723	63.3092
GCA_000204155.1_ASM20415v1	representative genome	Verrucosispora maris AB-18-032	Bacteria; Actinobacteria; Micromonosporales; Micromonosporaceae; Verrucosispora		2	6732271	70.8499
GCA_000354175.2_ASM35417v2	representative genome	Vibrio alginolyticus NBRC 15630 = ATCC 17749	Bacteria; Proteobacteria; Gammaproteobacteria; Vibrionales; Vibrionaceae; Vibrio		2	5146637	44.6793
GCA_000217675.1_ASM21767v1	representative genome	Vibrio anguillarum 775	Bacteria; Proteobacteria; Gammaproteobacteria; Vibrionales; Vibrionaceae; Vibrio		2	4052047	44.5118
GCA_000017705.1_ASM1770v1	representative genome	Vibrio campbellii ATCC BAA-1116	Bacteria; Proteobacteria; Gammaproteobacteria; Vibrionales; Vibrionaceae; Vibrio		3	6058377	45.4205
GCA_000006745.1_ASM674v1	reference genome	Vibrio cholerae O1 biovar El Tor str. N16961	Bacteria; Proteobacteria; Gammaproteobacteria; Vibrionales; Vibrionaceae; Vibrio		2	4033464	47.4876
GCA_000763535.2_ASM76353v2	representative genome	Vibrio coralliilyticus	Bacteria; Proteobacteria; Gammaproteobacteria; Vibrionales; Vibrionaceae; Vibrio		3	5732794	45.7826
GCA_000011805.1_ASM1180v1	reference genome	Vibrio fischeri ES114	Bacteria; Proteobacteria; Gammaproteobacteria; Vibrionales; Vibrionaceae; Aliivibrio		3	4273718	38.3464
GCA_001558415.1_ASM155841v1	representative genome	Vibrio fluvialis	Bacteria; Proteobacteria; Gammaproteobacteria; Vibrionales; Vibrionaceae; Vibrio		2	4827724	49.9256
GCA_000801275.1_ASM80127v1	representative genome	Vibrio nigripulchritudo	Bacteria; Proteobacteria; Gammaproteobacteria; Vibrionales; Vibrionaceae; Vibrio		2	6322155	45.7424
GCA_000196095.1_ASM19609v1	reference genome	Vibrio parahaemolyticus RIMD 2210633	Bacteria; Proteobacteria; Gammaproteobacteria; Vibrionales; Vibrionaceae; Vibrio		2	5165770	45.3732
GCA_000091465.1_ASM9146v1	representative genome	Vibrio tasmaniensis LGP32	Bacteria; Proteobacteria; Gammaproteobacteria; Vibrionales; Vibrionaceae; Vibrio		2	4974818	43.9086
GCA_000772105.1_ASM77210v1	representative genome	Vibrio tubiashii ATCC 19109	Bacteria; Proteobacteria; Gammaproteobacteria; Vibrionales; Vibrionaceae; Vibrio		6	5540337	45.0052
GCA_000009745.1_ASM974v1	representative genome	Vibrio vulnificus YJ016	Bacteria; Proteobacteria; Gammaproteobacteria; Vibrionales; Vibrionaceae; Vibrio		3	5260086	46.6811
GCA_001263175.1_ASM126317v1	representative genome	Vulgatibacter incomptus	Bacteria; Proteobacteria; Deltaproteobacteria; Myxococcales; Cystobacterineae; Vulgatibacteraceae; Vulgatibacter		1	4350553	68.9393
GCA_000092785.1_ASM9278v1	representative genome	Waddlia chondrophila WSU 86-1044	Bacteria; Chlamydiae; Chlamydiales; Waddliaceae; Waddlia		2	2131905	43.7351
GCA_000189415.1_ASM18941v1	representative genome	Weeksella virosa DSM 16922	Bacteria; Bacteroidetes; Flavobacteriia; Flavobacteriales; Flavobacteriaceae; Weeksella		1	2272954	35.9217
GCA_000750535.1_ASM75053v1	representative genome	Weissella ceti	Bacteria; Firmicutes; Bacilli; Lactobacillales; Leuconostocaceae; Weissella		1	1390397	40.7464
GCA_000219805.1_ASM21980v1	representative genome	Weissella koreensis KACC 15510	Bacteria; Firmicutes; Bacilli; Lactobacillales; Leuconostocaceae; Weissella		2	1441470	35.4992
GCA_001187785.1_ASM118778v1	representative genome	Wenzhouxiangella marina	Bacteria; Proteobacteria; Gammaproteobacteria; Chromatiales; Wenzhouxiangellaceae; Wenzhouxiangella		1	3675202	65.2557
GCA_000008885.1_ASM888v1	representative genome	Wigglesworthia glossinidia endosymbiont of Glossina brevipalpis	Bacteria; Proteobacteria; Gammaproteobacteria; Enterobacterales; Erwiniaceae; Wigglesworthia		2	703004	22.4751
GCA_000247565.1_ASM24756v1	representative genome	Wigglesworthia glossinidia endosymbiont of Glossina morsitans morsitans (Yale colony)	Bacteria; Proteobacteria; Gammaproteobacteria; Enterobacteriales; Enterobacteriaceae; Wigglesworthia		1	719535	25.2237
GCA_000828715.1_ASM82871v1	representative genome	Winogradskyella sp. PG-2	Bacteria; Bacteroidetes; Flavobacteriia; Flavobacteriales; Flavobacteriaceae; Winogradskyella		1	3811479	32.1777
GCA_000829315.1_ASM82931v1	representative genome	Wolbachia endosymbiont of Cimex lectularius	Bacteria; Proteobacteria; Alphaproteobacteria; Rickettsiales; Anaplasmataceae; Wolbachieae; Wolbachia		1	1250060	36.2505
GCA_000008025.1_ASM802v1	representative genome	Wolbachia endosymbiont of Drosophila melanogaster	Bacteria; Proteobacteria; Alphaproteobacteria; Rickettsiales; Anaplasmataceae; Wolbachieae; Wolbachia		1	1267782	35.2348
GCA_000376585.1_ASM37658v1	representative genome	Wolbachia endosymbiont of Drosophila simulans wNo	Bacteria; Proteobacteria; Alphaproteobacteria; Rickettsiales; Anaplasmataceae; Wolbachieae; Wolbachia		1	1301823	34.0106
GCA_000306885.1_ASM30688v1	representative genome	Wolbachia endosymbiont of Onchocerca ochengi	Bacteria; Proteobacteria; Alphaproteobacteria; Rickettsiales; Anaplasmataceae; Wolbachieae; Wolbachia		1	957990	32.07
GCA_000008385.1_ASM838v1	representative genome	Wolbachia endosymbiont strain TRS of Brugia malayi	Bacteria; Proteobacteria; Alphaproteobacteria; Rickettsiales; Anaplasmataceae; Wolbachieae; Wolbachia		1	1080084	34.1791
GCA_000196135.1_ASM19613v1	representative genome	Wolinella succinogenes DSM 1740	Bacteria; Proteobacteria; Epsilonproteobacteria; Campylobacterales; Helicobacteraceae; Wolinella		1	2110355	48.458
GCA_000017645.1_ASM1764v1	representative genome	Xanthobacter autotrophicus Py2	Bacteria; Proteobacteria; Alphaproteobacteria; Rhizobiales; Xanthobacteraceae; Xanthobacter		2	5625098	67.3451
GCA_000087965.1_ASM8796v1	representative genome	Xanthomonas albilineans GPE PC73	Bacteria; Proteobacteria; Gammaproteobacteria; Xanthomonadales; Xanthomonadaceae; Xanthomonas		4	3852299	62.8824
GCA_000007145.1_ASM714v1	reference genome	Xanthomonas campestris pv. campestris str. ATCC 33913	Bacteria; Proteobacteria; Gammaproteobacteria; Xanthomonadales; Xanthomonadaceae; Xanthomonas		1	5076188	65.0686
GCA_000007385.1_ASM738v1	representative genome	Xanthomonas oryzae pv. oryzae KACC 10331	Bacteria; Proteobacteria; Gammaproteobacteria; Xanthomonadales; Xanthomonadaceae; Xanthomonas		1	4941439	63.6933
GCA_000815185.1_ASM81518v1	representative genome	Xanthomonas sacchari	Bacteria; Proteobacteria; Gammaproteobacteria; Xanthomonadales; Xanthomonadaceae; Xanthomonas		2	5006106	68.9862
GCA_001021935.1_ASM102193v1	representative genome	Xanthomonas translucens pv. undulosa	Bacteria; Proteobacteria; Gammaproteobacteria; Xanthomonadales; Xanthomonadaceae; Xanthomonas		1	4561137	68.053
GCA_000027225.1_ASM2722v1	representative genome	Xenorhabdus bovienii SS-2004	Bacteria; Proteobacteria; Gammaproteobacteria; Enterobacteriales; Enterobacteriaceae; Xenorhabdus		1	4225498	44.9676
GCA_000968195.1_ASM96819v1	representative genome	Xenorhabdus doucetiae	Bacteria; Proteobacteria; Gammaproteobacteria; Enterobacteriales; Enterobacteriaceae; Xenorhabdus		2	4203651	45.7075
GCA_000024965.1_ASM2496v1	representative genome	Xylanimonas cellulosilytica DSM 15894	Bacteria; Actinobacteria; Micrococcales; Promicromonosporaceae; Xylanimonas		2	3831380	72.452
GCA_000006725.1_ASM672v1	representative genome	Xylella fastidiosa 9a5c	Bacteria; Proteobacteria; Gammaproteobacteria; Xanthomonadales; Xanthomonadaceae; Xylella		3	2731750	52.6173
GCA_000009345.1_ASM934v1	reference genome	Yersinia enterocolitica subsp. enterocolitica 8081	Bacteria; Proteobacteria; Gammaproteobacteria; Enterobacteriales; Enterobacteriaceae; Yersinia		2	4683620	47.2226
GCA_000009065.1_ASM906v1	reference genome	Yersinia pestis CO92	Bacteria; Proteobacteria; Gammaproteobacteria; Enterobacteriales; Enterobacteriaceae; Yersinia		4	4829855	47.6423
GCA_000964565.1_ASM96456v1	representative genome	Yersinia ruckeri	Bacteria; Proteobacteria; Gammaproteobacteria; Enterobacteriales; Enterobacteriaceae; Yersinia		1	3699725	47.6358
GCA_001586255.1_ASM158625v1	representative genome	Zhongshania aliphaticivorans	Bacteria; Proteobacteria; Gammaproteobacteria; Cellvibrionales; Spongiibacteraceae; Zhongshania		1	4204359	50.7165
GCA_000973105.1_ASM97310v1	representative genome	Zobellia galactanivorans	Bacteria; Bacteroidetes; Flavobacteriia; Flavobacteriales; Flavobacteriaceae; Zobellia		1	5521712	42.7796
GCA_000023465.1_ASM2346v1	representative genome	Zunongwangia profunda SM-A87	Bacteria; Bacteroidetes; Flavobacteriia; Flavobacteriales; Flavobacteriaceae; Zunongwangia		1	5128187	36.2185
GCA_000175255.2_ASM17525v2	representative genome	Zymomonas mobilis subsp. mobilis ATCC 10988	Bacteria; Proteobacteria; Alphaproteobacteria; Sphingomonadales; Sphingomonadaceae; Zymomonas		7	2143461	46.0619
GCA_000218875.1_ASM21887v1	representative genome	Zymomonas mobilis subsp. pomaceae ATCC 29192	Bacteria; Proteobacteria; Alphaproteobacteria; Sphingomonadales; Sphingomonadaceae; Zymomonas		3	2061413	44.0361
