# Supplementary material for: New insights into the structures and interactions of bacterial Y-family DNA polymerases
Source: Nucleic Acids Res. 2019 Mar 27;47(9):4393–405. doi: 10.1093/nar/gkz198 (PMC6511836; doi:10.1093/nar/gkz198)
Supplement: Supplementary Data [file gkz198_supplemental_files.zip › Supplementary_Table_S2.xlsx]

## Sheet: TableS2_Yfamily_pol_info
Amino acid sequence	Accession ID	Genome ID	Organism	Taxonomy	In plasmid or chromosome		GROUP		Any C-terminal tail presence (1/0)	DUF4113 HHsearch identification probability (%)	RecA-NT-like motif sequence (prepared by MSA: extracted positions corresponding to ecoUmuC residues 366-393; any insertions cut out)		Additional C-terminal tail sequence (minimum length 10)	Additional CT length	Comment
MKRYVTIWLRHLLVDRVLLTQPELEGKPFVLAAKERNRMVVKASSRDALKLGIEVGMVLADARAVQPDLQVLDYDPALPEKLLRALAEWAIRYSPLVAVDLPDGLILDASGCAHLWGSEAAYLKDIATRLKSSGYDVRTAMADTIGTAWAVSRYSRSFPIIAPGEQLSALLPLPPHALRLPAPVIEKMQKLGLYQIKSFIYMPPSVLRRRFGQATLDQIGKALGTTHEAFEPVQPVEPYQERLSSLEPIQTASGIEIAIQKLLEKLCERLVKDGQGARQAVLRCYRIDGQIQQVQIGTSGPSCSASHMFKLFELKIASIEPALGIELFVMEAPVVEPLANAQEALWDLNSGNKITRIAELIDRLSARAGTGVIHRYLPAQHHWPERAITEATSLTDQPE…	ACT93563.1	GCA_000023125.1_ASM2312v1	Dyadobacter fermentans DSM 18053	Bacteria; Bacteroidetes; Cytophagia; Cytophagales; Cytophagaceae; Dyadobacter	chromosome		ImuB1		1	20.7	GNKI-TRIAELIDRLSARAGTGVIHRYL		PAQHHWPERAITEATSLTDQPEIDWRTDQHRPVQLLPEPERIIVSAPVPDYPPMLFRYKGDIHRIKKADGPNRIEQEWWITGGLHRDYYAVEDEQGGRYWIFRLGHYNEELTAEWFIHGFFA	122
MPDRFASIWFPNLATDHQIRVRPELYGLEFALAVPERGRMVVTASSAEAKALGIEAGMVVADARAILPSLIVLDDEAEVARQALRSLAEWCLRYTPTVALDTPDGLILDITGCAHLWGGEKAYVHDLIAKLHQAGYTARAALAGTVGAAWAHAHFGVSGTIVAPGEPHNGLLKLPPAALRLPPETVEKMQKLGFYYIGGFVRIPARMLRRRFGEDLMEKLNKALGYAHEFIEPIRQTTPYQERLPCLEPIVTATGIEIALQKLLETLCGRLAKEGKGLRKSVLRCYRVDGQVQRIDIVTNRASHHVKHLFRLFELKIKTIAPGFGIELFLLEAPEVEDMSVTQETMWDTTGGFESAAITELLDAVTGRTGTDAVHRYLPDEHHWPERSVKLVTSLREQP…	ACT96587.1	GCA_000023125.1_ASM2312v1	Dyadobacter fermentans DSM 18053	Bacteria; Bacteroidetes; Cytophagia; Cytophagales; Cytophagaceae; Dyadobacter	chromosome		ImuB1		1	30.4	GFES-AAITELLDAVTGRTGTDAVHRYL		PDEHHWPERSVKLVTSLREQPKTTWRTDRQRPVFLLPKPEIIEVTAPVPDYPPTVFRHKGKVHYIDKSEGPERIEQEWWLQQGLHRDYYTLEDQDGRRYWVFRLGPYSEEEEAERPEWFLHGFFA	125
MPRYVSISFPYLLTEYVARKRPEFRDKPFVLASRQHGRMVIDAVSPEAVQKGIRTGMVLADCKAIFPALEMVETEPRRAEKLLQALAEWSIFYTPFAAVDLPDGLILDSSGCTHLWGGEAAYLTHIKKKLGSYGYTVQTAVADTISTAWAVARFGSEAMVNPGQQREALKNLPPAALRLDATILARLKKLGMKYIGNFINMPPSVLRRRFGSDLPKRIAQALGQEIELIVPVKPVEPYQERLSSMEPIASATGITIALKQLLEILCLRFETEGLGLRHCVFKAYRVDGAVQQIEIGTGHPSRNTSHLFRLFEHKIATLEPALGFELFILEAPKIEPVTHEQAAIWNAASQNDMKVAELLDRVTAKIGQDSVNRYLPVEHHWPERSIKKASPLWEKPDGG…	ALM50471.1	GCA_001431805.1_ASM143180v1	Flavobacterium psychrophilum	Bacteria; Bacteroidetes; Flavobacteriia; Flavobacteriales; Flavobacteriaceae; Flavobacterium	chromosome		ImuB1		1	21.4	SQND-MKVAELLDRVTAKIGQDSVNRYL		PVEHHWPERSIKKASPLWEKPDGGWRTDLPRPMHLLPIPEIIEVSAALPDNPPIVFRYKGTVYDIAKADGPERIEQEWWLSDGLYRDYYSVEDKNGARYWVFRSGPYDGDKPKWFLHGFFA	121
MSARFFTIWFRHLTTDWQTRRQPELQNVPFVFAALLHGRMVITAANIPAETQGIRIGMPVADAKAIVPSLQVFDELPEKASQLLQALGEWCIRYTPLVAVDLPDGLILDISGCAHLWGGEREYLREIINKLRAIGYDVRGAIADTIGTAWAVSRYGRIKPIIESGQQSAALHPLPPAALRLEPELLDKLHKLGLQQIGSFMTIPGRILRRRFGPVLLSRLSQALGYEIEAIQPLFPPAPYQERLPCLEPIRTATGIEIAIQTLLEKLCLRLQQEGKGLRTATLKGYRTDNRIVQASIGTSRASHHVQHLFKLFELKISSIEPALGIELFTLEAEQTEEVAAAQEAFWTAGPGLNNPSVAELLDRLAGKVGADSIRRYLPQEHYWPERSIKQTPSLEEQP…	ACU60848.1	GCA_000024005.1_ASM2400v1	Chitinophaga pinensis DSM 2588	Bacteria; Bacteroidetes; Sphingobacteriia; Sphingobacteriales; Chitinophagaceae; Chitinophaga	chromosome		ImuB1		1	27.9	GLNN-PSVAELLDRLAGKVGADSIRRYL		PQEHYWPERSIKQTPSLEEQPGTSWRTDKPRPVQLLAKPEPIEVTAPIPDYPPMLFRYKGQLHEIKRADGPERIEREWWLDGGEHRDYYSVEDKEGRRYWLFRSGHYSGQQSQWFIHGFFA	121
MARFLSIWFPHLITDSMIRLRPQLRQQDFVLTAEQRGRRVIECASPTAIKKGIMPGMVAADARALLPELQLFNNKPGQEARLLTKLAHWCIRFTPVAAVDLPDGLLLDISGCAHLWGTEAAYLETILAKLKAAGYTARGAIADTVGAAWALARYGAEQWIAPPAAHWQDLLSLPPAALRLEAEVLERMKKLGFCTIGQLDAIPRPVLRRRFGQRLLYRMEQAAGLATEWIEPVTPPVPFQATLPSLEPIRTATGIALALDQLLDKLCLRLAKEEKGLRTALFKGYRIDGNLQQVSIGTNRPVRNKAHLLKLFEQKLDCIAPGLGIELFILEAPVVEHFPAQQEAFWKTLGGDEGIELTNLLDRIAGRMGAACIRRYLPAAHYWPERAQYQAASLTAKAA…	AHF14746.1	GCA_000243115.3_ASM24311v3	Niabella soli DSM 19437	Bacteria; Bacteroidetes; Sphingobacteriia; Sphingobacteriales; Chitinophagaceae; Niabella	chromosome		ImuB1		1	25.2	GDEG-IELTNLLDRIAGRMGAACIRRYL		PAAHYWPERAQYQAASLTAKAAIGWKTDRPRPVQLLPLPEPISVTAPIPDYPPMLFRYKNEVHRIQKADGPERIEQEWWLEEGLVRDYYVVEDEKGARYWLFRSGRYEEGKPRWYLHGFFA	121
MEKRYVAIWFPNLVTDWFEQHQPELKATCFVLAAPSHGKMIITAVSPKAQALFIREGMALADARAICPALLHFDDKPALTTTLLKKIANWCIRFTPTVALDPLGGIMLDATGCAHLWGSEATYLTDVLNKLKAKGYYARATMAGTIGAAWAVCRYGNKEIIEKEKQLELVLALPPEALRLDPKTVDRLHKLGFTQIRNLVNVPAASLRRRFGAAILQRLNQLMGTEEEYIQSIIPPEPYQVRLPCLEPIAHLKGIEIALERTLGDLCERLQREGKGLRTAYFKGYRIDGEVIGVQIATTRASCNIRHLFHLFEPKLSTLQPELGIELFILEAAHVEDYTPAQEGFWKEGSALTNMAIAEFIDNISQRIAPGSIQRYLPAEHHLPENSFTKAKALTEEPS…	AEV99518.1	GCA_000246855.1_ASM24685v1	Niastella koreensis GR20-10	Bacteria; Bacteroidetes; Sphingobacteriia; Sphingobacteriales; Chitinophagaceae; Niastella	chromosome		ImuB1		1	27.9	ALTN-MAIAEFIDNISQRIAPGSIQRYL		PAEHHLPENSFTKAKALTEEPSTEWNTSYPWPVVLLETPEIIEVTAPVPDYPPMNFRHRGRLHKIVRADGPKRLEQEWWIAEGEHRDYYIVEDEEGGRYWLFRLGHYDETKKTSWYLHGIYA	122
MQKRFVTLWFRHLLTDWLALRKPELKGVPFVFATPDHGRMVITATTIEAELQGINVGMVAADAKAIVPSLQVVDDIPGKDLKLLSLLGEWCIRYTPFVTVDLPDGLILDISGCTHLWGDERSYLKEVVTRLRSKGFDVRGAMADTVGTAWAIARFGKVKPIIEPGEQAEALLSLPPEALRLDNRITERLQKLGLRNIRSFIHMQRSALRRRFGQQLLLRLDQALGNEQELLQPLQPIEAYSERLPCLEPIRTAIGIEIAIKQLLEMLCLRLKQDGKGLRTAILKCYRIDGELEQVSIGTSSATYHISHLFKLFELKIATITPALGIELFVMEASKTEDVPLVQEGLWAGSLGLEARAVTELIDRLAGKVGANAIHRYLPVAHYWPERSVKAVGTLQEKP…	ACU04603.1	GCA_000023825.1_ASM2382v1	Pedobacter heparinus DSM 2366	Bacteria; Bacteroidetes; Sphingobacteriia; Sphingobacteriales; Sphingobacteriaceae; Pedobacter	chromosome		ImuB1		1	28.9	GLEA-RAVTELIDRLAGKVGANAIHRYL		PVAHYWPERSVKAVGTLQEKPQMSWKSDKPRPIWLLDKPERIEVTALIPDSPPMLFIYKSKVHQIRKADGPERIEREWWLENGEHRDYYSVEDAAGKRYWLFRSGHYSDDKSHQWFIHGFFA	122
MQKRYLSIWFKYLLPDALAILRPELKELPLIIVVKERGRQLVKYCNDIALKEGIKTGITVADARALVPDIILEDYEEGSERQLLKELGEWCIRFSPAVAIDGNDSLLIDLSGCSHLWNGEIPYLKDLLNRLKAKGYHVRGAIADTIGAAWAIARFGKEKAIIPAGEQYRFLLSLPPAALRLESTLIQRLHKLGMYRLESFIDLPPSVLRRRFGEDLLLRIAQALGHVEEFLDFIYIPQPYTERLPCLEPIRTAKGIELAIAQLLDALCFRLRREGMGLRQALLKCYRVDGRMVTVSIGTHKPSHHMGHLQKLLGMRIAHIEPALGIELFILEASGIEPIELSQQAIWAISSEADELLVIELLDRIAMRAGKNAIQRFLPQEHYWPERSVKSVTNLDEQP…	ADY51893.1	GCA_000190735.2_ASM19073v2	Pseudopedobacter saltans DSM 12145	Bacteria; Bacteroidetes; Sphingobacteriia; Sphingobacteriales; Sphingobacteriaceae; Pseudopedobacter	chromosome		ImuB1		1	31.4	EADE-LLVIELLDRIAMRAGKNAIQRFL		PQEHYWPERSVKSVTNLDEQPSIPWSVYRPRPTHLLACPEPIRVTAPIPDYPPILFIYKGKKHIIKKADGPERIEREWWLEAGEHRDYYTVEDEAGRRYWLFRSGHYHHQQDQWFLHGFFA	121
MQQRFVFIWLKYLKTDWFSIHKPELSGKAFVLATPQRGRMAITAVNREAMTQGIKVGMVVADARAICPTLQVLDDRPDLSEKLLKSLGEWCLRYTPVVAIDSPDGLVLDISGCAHLWGGESTYLKAIKMSFKKQGYHTRMAMADTIGAAWAIAHFGWENAIIPPGEQNTALLRLPLSALRLSSDLLILLQKLGLYKIADIIHFPSASLRRRFGNEIGIRLDQALGHALENVQAIQPIQPYQERLPCLEPIINVRGIEIALKKLLDGLCDRLEREEKGLRTACFMGYRVDGKIEKIEIETSVASRHSQHLFKLFELKIATMEPALGIELFTLEAKKVEHLVAEQEVLWIERARVGHVEVAELLDKIKTKWGDHCVKRYIPEAHYWPERSFKTTSSLQEMP…	ADZ79788.1	GCA_000192845.1_ASM19284v1	Sphingobacterium sp. 21	Bacteria; Bacteroidetes; Sphingobacteriia; Sphingobacteriales; Sphingobacteriaceae; Sphingobacterium	chromosome		ImuB1		1	28.1	RVGH-VEVAELLDKIKTKWGDHCVKRYI		PEAHYWPERSFKTTSSLQEMPGMEWSLIRPRPIRILTKPEKIEVTAPVPDYPPMLFRYRGKVHTVKKADGPERIAHEWWLEDNEHRDYYCVEDAEGQRYWLFRVGHYNEGKLNIWYLHGFFA	122
MTSAQAVALLPPGVEPELIDHAPEADAAALAAIARWCQRLGPVVATDPPDGLLLDLTGCERLHGGLHRMARVTVGRLTRLGLELHAALAPTLGGAWALARFDPAPLPLVGGADEDAALAALARRLDPLPVAALRLEPAEVAALEEVGIDRVEQLRVLPREAVADRFGSGVLRRIDQADGHVREGVLAVKPWTAPRVEQAFGGPCLSTEAVSEAFEKLTRELCELLGARGRAASSITLGVDRLDADLKPQHASKPLTLSRPSRNPRHLGSLLSPHVERLDLARGVECVSLTAAVAPRRGHLQLAASGVSSAAAAADRAADLAGHTAQLVDLLCARLGREAVLQPRLVDSHVPEASFAATPAAGSAPRRPAGDPRGGRRDAAHGTPRPHVDRPTRLLDPPE…	BAM04228.1	GCA_000284115.1_ASM28411v1	Phycisphaera mikurensis NBRC 102666	Bacteria; Planctomycetes; Phycisphaerae; Phycisphaerales; Phycisphaeraceae; Phycisphaera	chromosome		ImuB1		1	20.6	ADLA-GHTAQLVDLLCARLGREAVLQPR		LVDSHVPEASFAATPAAGSAPRRPAGDPRGGRRDAAHGTPRPHVDRPTRLLDPPEPADAVYLNPDGPILTLTWRGTRLELDQSVGPEPIARRWWRDVLRKGDLEGFGPERAYHRVRDSEGRWLWVFRRSDNGSWFVHGVWA	141
MQRGEFVRYGNRLAQKRGVRVGMPVSEARTFFQPRDRIIMEAVQSPQDRQALIELALRCERFSFRIGLEDTDRPESILMDVTGVAQFFSGEQALAEELDRALSNKRYHSRIAISETIGSAWAAAHFLAGSHQPVVIPAGELHRLEPLPVMGLRLDDSTLAKLQRLGIQTIRQVLDLDRASLTRRFGAEIVTRLDQLKGRRPESITPCHPLPTYRVERNLEEGISHPEAIEHLWSLLLRQLLDLLTPKCLGTRHLECRLIMEDRTSQSLSLRLCEATSDQQHITDLLRFQQEKLRLPSPVITLIMEALDVSPLEAAQQELFDGGTRGHARQFSMLVNRLSSRLGAEAVLVPCLLPDPVPERAVQMHQVSDVNSAESTTFPARFHGVDRPTALFPEPRPVE…	ADG67160.1	GCA_000092105.1_ASM9210v1	Planctopirus limnophila DSM 3776	Bacteria; Planctomycetes; Planctomycetia; Planctomycetales; Planctomycetaceae; Planctopirus	chromosome		ImuB1		1	27.2	RGHA-RQFSMLVNRLSSRLGAEAVLVPC		LLPDPVPERAVQMHQVSDVNSAESTTFPARFHGVDRPTALFPEPRPVEVIAMLPDGPPAVLFWQGIRFDISYSTEPERIESGWWDGEYVCRDYYRVETASGQWLWVFRRLQDHCWFWHGEFF	122
MAASCQRAAAMGVRLGMPIAQAVDITTTLADQHNSGRNVANQSVPPIPTAIIDEHDRVADRRALHSLATELQSHLCPQIALETLDRFKWAGRFRHDPEALVAEIDGVTHLFDDEPGLLAAAATILKRRHLNARLAIASTLGAAWALATHAPSQTRTKDPAKNHFDFFLAPANRTRDALQTLPPSALRLNPTDVETLQRLGIETIGSLLQLPRSGLATRIGHGLCNRIAQALGEVDEPILAIDIPTEHTASLELEYPTDAVDLIRDRIIRLIESATASLRPLGRGVLRLRCQIDFTESPSVTLESGLFSPTLDLNHLSNLMIGAFESHACQSKVSHLRLDVLQDAILASTQPSIFGPGFESDTQTDWTRQTDIARLIDSLSGRLGEESVRGVRINRDPLP…	CAD77281.1	GCA_000196115.1_ASM19611v1	Rhodopirellula baltica SH 1	Bacteria; Planctomycetes; Planctomycetia; Planctomycetales; Planctomycetaceae; Rhodopirellula	chromosome		ImuB1		1	14	TDRQ-TDIARLIDSLSGRLGEESVRGVR		INRDPLPEDTVTDFPLTQSSGRKLATTRPRRRPKSKASSAAESRDESHGRHGGGTRNGVPTPHDAGRRPLQLHSSPQRLTPLGHGQAPPGENQFPPKFRFRGRVWNVHQHWGPERIETRWWQGPMVRRDYFRVELDDGARWWIFRDLNHPTDWQLHGWFD	160
MRRFVCLWLPRWPLQRFLQAWQGRKAAPFILYEESSRSGQIVAQASAPLLKYGVAPGMSLTDARALLGRNHFEAAPLEPAKDLWALRKLAIACQQFSPIVSVEESDAPDSLLFDITGCIHLFGDEHNFCRQVLEFLEQQGYRGRIAIADTLGLAWGMAHCQTSSRRRYRITTGLELRGLPVEALRLPESILERLREFDLSYVEQVLRLARNTLRPRFGSELPQRLDQLTGQITELLIPETLPEPVCIREKFDEGTTDRRRIEFYVEQMLEQLLELLKPKQHGLLRLNLTCRQCSGRTQEIIVGMIRPLSEAGELRRLIGLKMEHIHFDLEVESLELLAAETAPLRYRQSTLFVEDNWLEERERDSLINRLSIRLGEKKVLRASLVEDVQPERSVRYAPA…	ADY60606.1	GCA_000165715.3_ASM16571v3	Rubinisphaera brasiliensis DSM 5305	Bacteria; Planctomycetes; Planctomycetia; Planctomycetales; Planctomycetaceae; Rubinisphaera	chromosome		ImuB1		1	37.2	WLEE-RERDSLINRLSIRLGEKKVLRAS		LVEDVQPERSVRYAPALNVSHDWSRSPICRELPLRPATLFPEPVQVRVNSVIPAGPPLRFWWDQQEFLTEIVWGPERIETGWWRDDAIRRDYYRVETTSRQRFWIFRRRDQRDWYLHGCFD	121
MTMASYYVAVYFPELDAGLWEQDEQGMAPVVLADGRHRLQQRGPMAIHCGLAPGMSLAKARALCPALRLRPERPQRRLEFLRDWAHWLYGWGPQVAILEPWSTALGVEVGSNPRWRAGRQAFLEALRARAEGGPRWRWGAAPTATGAVLLALGAADGAGWTVSRQQWAQVWPRLPLSALPAETRVQELWYSLGLGTLGDLAALDDAARAQRFGPYWGEFLQIVAGLRPDPRPYFAFPEVPRRELELVQPAGDWPALRFPLARLFRELQKMLTRAGLGARRWQLRLQGREGRFEDCLESREILSDRELFLELWQGRLQRRPWTFAAETIVLEALDTCPWQGQQRDFWREDLAERQERLLEQWQARLGPEAVYILSPWPDHRPEHAYRLLPARGRPQSWEG…	AIA55337.1	GCA_000175575.2_ASM17557v2	Acidithiobacillus caldus ATCC 51756	Bacteria; Proteobacteria; Acidithiobacillia; Acidithiobacillales; Acidithiobacillaceae; Acidithiobacillus	chromosome		ImuB1		1	35.1	EDLA-ERQERLLEQWQARLGPEAVYILS		PWPDHRPEHAYRLLPARGRPQSWEGPDRRPLWLLPEPRALEDGDVRPHSEVERIQGGWWDGADVDRDYFLWRRGDGARCWVFRDRRRGGVFLHGYFA	97
MQGSAGTLLQVNATALQAGLRTGMTTARALAMLPELQLCTRDPAAEVQALSHWARLLYSLAPRVVLLEEMSPALAVDISGNTRLRQDDTLLQVVAAWAAATRLSVRTGVAPTPLGAALLAQWQGAGSRSGSCLEPTDWALLWPQIPITLLPCAVATRAALLALGVRHCAQLQALDRADLVRRLGPESLHVLDRLSGRIDDPRPALSFPVDPEVSIPLYDEIRHWEGLRFALHRALQDLQLLLRTQAQASRSWLLQLQGRERQWSSTLEVRDPTTNVETLLTLWQWRLQQQPLDFAVHTLHLQALAPQHWPGRQATWWQDGVEEARWQLVEQLRQRLGDVAVHAVAGVADHRPDYAWQKVPPGAGQGEANAARPLWLLAQALPLHAPPLLPPAQVERIEG…	ACK80004.1	GCA_000021485.1_ASM2148v1	Acidithiobacillus ferrooxidans ATCC 23270	Bacteria; Proteobacteria; Acidithiobacillia; Acidithiobacillales; Acidithiobacillaceae; Acidithiobacillus	chromosome		ImuB1		1	36.8	DGVE-EARWQLVEQLRQRLGDVAVHAVA		GVADHRPDYAWQKVPPGAGQGEANAARPLWLLAQALPLHAPPLLPPAQVERIEGGWWDGQDQSRDYFRWRHPGGALCWVYRDRRQGCFYVQGYFA	95
MARCLSLYLPFWGTDRLRRAVGLDALPLERALVLQGKVGSRRLVTAVDALAHQRGVRPGMAVAKAQVLIDGLEVRDAEIERDAEALETLAVWALRLYSPVVAPDPPDGLILDITGAAHLYGGEAALVSDMLRRLEALHITAYAAVADSWGAAHALVRFAGKSSLIIAQGKSTEAILPLPVAALRLPAETVEELRLIGIDTIGELAAKPRAPLALRYGPDLWRRVDMAFGRLAEPIEPVHVPELISVERAFFEPIGAPDTLEKYTRRLTQDLCLKLEEAGLGARRLDLHFVRVDSRIETISIGTAKPVRDVKRLSKLLVDKIETVEPGFGIDKMTLSAPLVEPLSFTQVATRFAAPARPDVEDLWDTLSNRYGEGRLYRAVEVASDIPERSVRRMAPSAQ…	ADU14038.1	GCA_000175215.2_ASM17521v2	Asticcacaulis excentricus CB 48	Bacteria; Proteobacteria; Alphaproteobacteria; Caulobacterales; Caulobacteraceae; Asticcacaulis	chromosome		ImuB1		1	12.2	APAR-PDVEDLWDTLSNRYGEGRLYRAV		EVASDIPERSVRRMAPSAQGVGASRNARYRRPARLYRPEPVQALAALPDHPPRAFTWRGQRYSVVCADGPERVKGEWWVSEAETGKVRDYYILEAATGERFWVFRAGDGEHSGTGSLNWYLHGKFD	126
MRRVVSLYLPNWSVDRLRRGLADVAPPPELPLILAGRSGRRRIVLAANTAALAQGARVGMAATQAQALIPGLDVRVADPAGDEAALGRLAVWAMRRYAPVCQPDPPDGLAIDATGAAHLQGGEAAMLADMILRLKEEGIEADAAIGPTYGSAHAVVRFRRAHRMIAPDAVDAAIAGLPLAALRLPEALIAHLHRMGFDRIADVAHRPRAPLTLRFGHDLGRRIDQAYGRVDEPLVPVEAPEIPTVSRVFGEPIGAPETLERHVTALASELCAALEILSLGARRLDWLCVRVDNRVEAQRVGLARPTRDAARLSRLLTDRIEKIDPGFGIERMTLSAVQAEPLDWRWGKSALGETEGPDLSDLVDMLSNRIGAQRLYRLVPVESDVPERSVGKAPPLSVA…	ALJ07278.1	GCA_001310255.1_ASM131025v1	Brevundimonas sp. DS20	Bacteria; Proteobacteria; Alphaproteobacteria; Caulobacterales; Caulobacteraceae; Brevundimonas	chromosome		ImuB1		1	23.5	ETEG-PDLSDLVDMLSNRIGAQRLYRLV		PVESDVPERSVGKAPPLSVAPVLDWTPDWPRPARLLKRPEPVETMALLPDNPPTHFTWRGVRRRVVRADGPERIFGEWRRRDAEVWAVRDYFQVEDEVGRRFWLFRAGDGEDGRTGSQAWFIHGLFG	127
MRRVVSLYLPNWSVDRLRRQLGNDAPPPDQPLILVGRVGRRRVVTAANAAARQAGARAGQAATQAQALIPGLDVRDADPQGDADALERLAVWALKRYAPVCQTDPPDGLAIDATGAAHLKGGEAAMLADMVHRLAEAGVRAEAAIAPAYGAAHALARFRRDLRIVDDGGIDAAIGPLPLEALRLSGDLIAGLRRMGFERIADVAHRPRAPLALRFGPDLGRRLDQAYARTGEPLIPVEAPEAPRVERVFAEPIGAPETLARYAGALAADLCRALETAGLGVRRLDWLCYRVDIRLEAVRVGLARPIRDLSRITRLLTDKIETIDPGFGIDRMILVATSAERLDWRPGATALAETATPDVSDLIDVLANRIGARRLYRLQPVESDVPERSMRKVPPLAAP…	ALJ08374.1	GCA_001310255.1_ASM131025v1	Brevundimonas sp. DS20	Bacteria; Proteobacteria; Alphaproteobacteria; Caulobacterales; Caulobacteraceae; Brevundimonas	chromosome		ImuB1		1	19.8	ETAT-PDVSDLIDVLANRIGARRLYRLQ		PVESDVPERSMRKVPPLAAPSAQDWAQDWPRPTRLLRRPEPVETLALLPDNPPTHFTWRGIRRRVVRADGPERIFGEWRRRDAELHAVRDYFHVEDDAGERFWLFRAGDGEDATTGSQAWFIHGLFG	127
MRRVVSLFLPNWPVDRLRRRLGADAPPPEHPLVLTGRIGRKRVVTACNAAAAGSGARVGMAATQAQALIPGLDVRDADPHGDAEALDRLALWAMHRYAPVCQADPPDGLAIDVTGAAHLQGGEPALLRDLAARLQGVGVTSRGVVGPTLGAAHAVARFRADQSLIADDGVDAALSPLPLEALRLPADLPVGLRRMGFERIGDVAHRPRAPLQLRFGAELGRRLDQAYGRSGEPLIPVEAPETPRVERVFAEPIGAPETLARYAGALAEALCGQLETRGLGARRLDWLCYRVDNRIEAVRVGLAQPVRDVRRLTRLLTDKIETIAPGFGIDRMTLAASAAEPLNWRPAAARLGAEVAPDVSMLVDTLANRIGADRLYRLSPVESDVPERSTRKVAPLSAP…	ALJ09497.1	GCA_001310255.1_ASM131025v1	Brevundimonas sp. DS20	Bacteria; Proteobacteria; Alphaproteobacteria; Caulobacterales; Caulobacteraceae; Brevundimonas	chromosome		ImuB1		1	22.4	AEVA-PDVSMLVDTLANRIGADRLYRLS		PVESDVPERSTRKVAPLSAPTGVSWTPDWPRPTRLFGKPEPIETIALLPDNPPTHFTWRGVRRRIRRADGPERIFGEWGRRDAEMRAVRDYFQVEDDAGERFWLFRAGDGEDATTGSQAWFIHGRFG	127
MKGALRLAAANGSALALGLSPGMTLADARARAPNIRVEPHRPEADTALLRRVLLDFGRFTPMAATDGPDGLALDVTGCAHLFGGEEGLIRAVGARAEGVGLATRLALAGTPEAARALARFGPGGIYQGEDQSQALRRLPVAALEVSDKEIQALSRAGLKTLAHLADRPTAPIAARFGTAAATRLNRVLGREDVRIRPERPLPLISVDRVLVEPITETADVEAVIGDLLVEAMDRLDLRGQGGRAFQAGFFRLDGEVRHITVRTGRPSRDAAAVLRLFRERLANLARPLEPGFGFDQMRLSVTVADRLASRQRGFEAAPSTAEDLGRLIDRLTARLGPEAVSRFEPIESHWPERAVRLSPAAHPPADHPLGEIAAWSEPDPADPPLRPLQIFDPPQPVLA…	ALJ10090.1	GCA_001310255.1_ASM131025v1	Brevundimonas sp. DS20	Bacteria; Proteobacteria; Alphaproteobacteria; Caulobacterales; Caulobacteraceae; Brevundimonas	chromosome		ImuB1		1	27	PSTA-EDLGRLIDRLTARLGPEAVSRFE		PIESHWPERAVRLSPAAHPPADHPLGEIAAWSEPDPADPPLRPLQIFDPPQPVLATAEVPDHPPNRFIWRRVDHRLVRVEGPERLAPEWWRRVQAPLEPTRDYYRVEDQEGRRFWLFRSGFYGEEPAPRWFLHGVFA	137
MVEKIKGALRLAAVDPAAARLGLSPGMTLADARARTPDLRTVADDPEADATLLRRVLKDFGRFTPLIALDPPHGLMLDITGCAHLFGDEAGLIRSAQRRATGGGLSLRWALADTPQSARALARFGPGGLFAGPETRTAVRRLSVAALELAEPDERALRRAGLKRLSDLDDRPRAPMAARFGTDFPARLARVLGDEDVRITPHRPVPACVVDRILVEPIVTQDDVERVFQDLLADAVDQLDQRGQGGRAFEVFFYRLDGHVRRVSIRTGQPSRDPAALQRLFRERLGALAHPLDPGFGFDQMRLAVPWTEPIAPTQDSMEGERPGTEHVSHLIDRLAARLGPDAVLCFQPFGSHMPERASRLLPSGMAEPEAEWPDPDPDDPPLRPLQMFDPPQPVETLA…	ADL02259.1	GCA_000144605.1_ASM14460v1	Brevundimonas subvibrioides ATCC 15264	Bacteria; Proteobacteria; Alphaproteobacteria; Caulobacterales; Caulobacteraceae; Brevundimonas	chromosome		ImuB1		1	25.9	RPGT-EHVSHLIDRLAARLGPDAVLCFQ		PFGSHMPERASRLLPSGMAEPEAEWPDPDPDDPPLRPLQMFDPPQPVETLAEVPDGSPLRFRWRRVLHQVVRSEGPERIAGEWWRAPDQRTRDYYRVEDSEGRRFWLFRQGLYDQSPEPRWFIHGLFA	128
MGLFPGQKAADALALVPDLVTADHDPAADRAALEALCDWCVRFSPAVAIDGDDGLFLDITGTDHLWGGEAAMLVDLVSRLARWGVPARAAIADTAGAAWALARFGPDLAIAPPGEQTAAIATLPVAALRLGDAAEAQLPRLGLHRVGQVLALPRAQLAKRFGLAAVLRLDQALGAASEALTFRRPASPWFDRLAFFEPISAPEDLARVAADALALICARLEAEGRGAKRFEVVFHRLDGRAFPVRVGLARIGRDAQRLARLVKPKLDMVDPGFGIEVVTVHAFAVEPMAAAQARLDADAAASADETLAPLIDRLVNRLGENRVWRADPFESHVPERSVVRVGPLDPPPAARWDPDRPRPVRLFKRPEAIVAIAAELPDYPPRLFTWRGRSHRVRRAEGP…	AAK25174.1	GCA_000006905.1_ASM690v1	Caulobacter crescentus CB15	Bacteria; Proteobacteria; Alphaproteobacteria; Caulobacterales; Caulobacteraceae; Caulobacter	chromosome		ImuB1		1	20.7	ASAD-ETLAPLIDRLVNRLGENRVWRAD		PFESHVPERSVVRVGPLDPPPAARWDPDRPRPVRLFKRPEAIVAIAAELPDYPPRLFTWRGRSHRVRRAEGPERIGQEWWRVGVEKGQTGPGKIRDYYRVEDDTGGRFWIFRQGLYGGEDAPKWWIHGLFG	131
MGLFPGQKAADALALVPDLVTADHDPAADRAALEALCDWCVRFSPAVAIDGDDGLFLDITGTDHLWGGEAAMLVDLVSRLARWGVPARAAIADTAGAAWALARFGPDLAIAPPGEQTAAIATLPVAALRLGDAAEAQLPRLGLHRVGQVLALPRAQLAKRFGLAAVLRLDQALGAASEALTFRRPASPWFDRLAFFEPISAPEDLARVAADALALICARLEAEGRGAKRFEVVFHRLDGRAFPVRVGLARIGRDAQRLARLVKPKLDMVDPGFGIEVVTVHAFAVEPMAAAQARLDADAAASADETLAPLIDRLVNRLGENRVWRADPFESHVPERSVVRVGPLDPPPAARWDPDRPRPVRLFKRPEAIVAIAAELPDYPPRLFTWRGRSHRVRRAEGP…	ACL96782.1	GCA_000022005.1_ASM2200v1	Caulobacter crescentus NA1000	Bacteria; Proteobacteria; Alphaproteobacteria; Caulobacterales; Caulobacteraceae; Caulobacter	chromosome		ImuB1		1	20.7	ASAD-ETLAPLIDRLVNRLGENRVWRAD		PFESHVPERSVVRVGPLDPPPAARWDPDRPRPVRLFKRPEAIVAIAAELPDYPPRLFTWRGRSHRVRRAEGPERIGQEWWRVGVEKGQTGPGKIRDYYRVEDDTGGRFWIFRQGLYGGEDAPKWWIHGLFG	131
MARILSVWCRNWPITTWRRANPSFGSSAEVKASPHGGGFILPPLALVATEGGTRRLAAVDDAAAALGLHVGQKTADAAALVPGLVTADHDPEGDRAALEILCDWCVRFSPAVAIDGLDGLFLDVEGVSHLWGGEAAMLDDLLARLERWGAPTRGAIADTPGAAWALARYAPDRTIASPGGQGPLLAPLPVAALRLDEAGQAQLPRLGLFHVGQLLALPRAQLAKRFGLSAVLRIDQALGAAREALTFRRPATPWFDRLAFFEPISALEDLERVTGDICALLCARLEAEGQGARRFELVFHRLDGRDYPLRVGLSRPGRDAARVAKLLKPKLETVDPGFGIEVVTLWAADVEPLSTAQRNLGGGSLDADGGVSLEEGLAPLIDRLVNRLGEDRVWRADPH…	ABZ73582.1	GCA_000019145.1_ASM1914v1	Caulobacter sp. K31	Bacteria; Proteobacteria; Alphaproteobacteria; Caulobacterales; Caulobacteraceae; Caulobacter	chromosome		ImuB1		1	25.4	VSLE-EGLAPLIDRLVNRLGEDRVWRAD		PHESHVPERSVTRAAPLDPAPEAAWDPERPRPTRLLRRPEAITVMAQLPDEPPAHFTWRGQRHRVRHAEGPERIGQEWWRKAFDGVGPSKIRDYYRVEDEAGGRFWIYRQGLYGVGDEPKWWLHGLFG	128
MVGRIGRRRAIAHMNLAAAQAGLRVGQAVAHATALIPGLLLHDLDATGDQAGLHRLALWAQKLYSPIVAPDGADGLVIDASGCAHLFGGEEKMAIAIRERLTKAGFSATLAIADSWGGAHALARFSGRAIFVVDPGATGRELRSLPVAALRLGSDLVEGLGRLGFDTIGELEATPKGPLAHRLGLEPVRRLDQALARQAEPIEPVMAAQTLSVRRAFAEPIGAPETMARYVTQLTHELCAALEAASLGAKRLDAWFFRVDNRIEAARIGMAAPTRDGARLAKLLCEKLERVDPGFGVEKIVLAAPGAEPLTYKQGQALGDGGAGVDLSGLIDTLSNRIGAEHVYRLASAQSDLPERSVKRVPALQAPDGFSWPMDWPRPDRFFARPESIETVALLPDAP…	ABZ74322.1	GCA_000019145.1_ASM1914v1	Caulobacter sp. K31	Bacteria; Proteobacteria; Alphaproteobacteria; Caulobacterales; Caulobacteraceae; Caulobacter	plasmid		ImuB1		1	29.5	GGAG-VDLSGLIDTLSNRIGAEHVYRLA		SAQSDLPERSVKRVPALQAPDGFSWPMDWPRPDRFFARPESIETVALLPDAPPAAFTWRGARHRVRCADGPERVFGEWWKADEELARSRDYFQVEDEAGERFWIFRDGDGEDAETGTQRWYMVGVFG	127
MRRLAAVSREARALRLYPGQKATDAAAIAPDLVTAEAEPEADAAALAALADWCVRFSPAVAADPPDGLFLDITGVDHLFGGEAGMMAELRERLLANGLPFRLAIADTPGAAWALARHGRDGTIAPPGGQADLLAPLPPAALRLLPEDAAQIERLGLRRIGQLLDIPRAPLGRRFGARTLTRLDQALGRHAEALTFRRPPTPWVDRLAFFEPISAPEDMARVTWDVCARLCARLEAEGQGARRFEVGFCRVDGKIAPVEVGLALPGRDARRIARLFAPKVEAVDPGFGIDAVLVAAYEVEPLAGRQAGLETRLETRLETGLETGLPPAPEDGLAPLVDRLANRLGPERVWRAAPVESHVPELSVRRAAPLAAAAAPSAVPAPAPWDPEAPRPARLFRRPE…	ACG79676.1	GCA_000017265.1_ASM1726v1	Phenylobacterium zucineum HLK1	Bacteria; Proteobacteria; Alphaproteobacteria; Caulobacterales; Caulobacteraceae; Phenylobacterium	chromosome		ImuB1		1	19.1	PAPE-DGLAPLVDRLANRLGPERVWRAA		PVESHVPELSVRRAAPLAAAAAPSAVPAPAPWDPEAPRPARLFRRPEPLDGVIALTPDDPPSQFRWRGRLHRVRRAEGPERVGEEWWKRGIEEASTAHVRDYYRVEDQDGARFWLFRAGLYEPGQPAKWWLHGLFG	136
MTRVVSLFLPRWPTDRLRRKSGDASPPADAPLVMAGRTGRRRLITALDANAEQLGVRIGMAVTKAQALVPGLIIADSDPAAETEGLDKLALWALQRISPVVMADPPDGLVIDTTGADHLHGGEDAMLADMIRRFAAAAVEARAAVADTWGAAHAAARFLARPSIVIPAGESEAMLRTMPLSALRLSPATVSDLHTLGFETIGELLDQPRAPLTLRFGPEIVRRLDQALGRIAEPVDPIRSPELVEVRKAFAEPIGAPETIARYIAKLADALCLELERRGLGARRLDLLFHRVDNTMQFVRVGTAQPVRDPRRLVRLFRDRLETVDPGFGIEIMVLVAIHAEPLREKQTISSLVEEPEADVSDLVDVLANRVGEHRLCRFVPVQSDVPERSVARIAPLAP…	AJY46869.1	GCA_000960975.1_ASM96097v1	Martelella endophytica	Bacteria; Proteobacteria; Alphaproteobacteria; Rhizobiales; Aurantimonadaceae; Martelella	chromosome		ImuB1		1	22.5	EEPE-ADVSDLVDVLANRVGEHRLCRFV		PVQSDVPERSVARIAPLAPETGLTWDGDWPRPPRLLPRPEPIETMALLPDHPPVWFTWRGVRRRIRRADGPERVRGEWWKRDAELTAVRDYFRVEDDTGERYWLFRSGDGEHEDSGSHRWFIHGIFG	127
MGLADARAYVPDLITRPADLDADRRFLVMLARWATRYTPHAGLDGEDGLVLDITGAAHLFDGEAAMLENMKARLLRSRLSARIGIADTRGAAWALAHFAPGIAPEGKTSATLGPLSVSALRIDEKTATALKRLGLNTIADMSALPRATLARRFDMGLIEKLEQALGTRGEAVSPLSEPPHYGVRMTFPEPIGLVDDVMAALARLLDTLCLRLKNREAGARAITLSVERVDQTHQNVTLRLARPMRDGPRILRLFERPVGEIDAGFGIERIRLEAGEVENLPAEQIGEGGLIEGEALDDLVTRLGARIGLDNIVRFQPVASHIPERGFTEIPAAYGRVEAEWRMDHPRPLRLFAPEPVTSDAARRPPSRFSWRRMRLETASSSGPERIAPEWWRPDEAWR…	AJY47550.1	GCA_000960975.1_ASM96097v1	Martelella endophytica	Bacteria; Proteobacteria; Alphaproteobacteria; Rhizobiales; Aurantimonadaceae; Martelella	chromosome		ImuB1		1	32.4	LIEG-EALDDLVTRLGARIGLDNIVRFQ		PVASHIPERGFTEIPAAYGRVEAEWRMDHPRPLRLFAPEPVTSDAARRPPSRFSWRRMRLETASSSGPERIAPEWWRPDEAWRSGLRDYWRVDTRQGLRLWMFHTPQVPGWFVHGLFS	118
MKRRVVSIWFQRLPSERVLRARPVDGPFAVTLSEGNHDRLYDLNREAEGQGLERGMGLADARAYVPDLVTRPADIDADRRFLTMLARWATRYTPHAGLDGEDGLVLDITGASHLFGGEAAMLEDMKERLAHARLSVTIGIADTRGAAWALSHFAPGIAPEGKTSAALGPLSVSALRIDDKTATALKRLGLNTIADMTALPRATLARRFDMALIERLEQALGTRGEAVSPLSEPPHYGVRMSFPEPIGLVDDVMAALSRLLETLCLRLKSREAGARAIMLSVERVDQTRQNVTLRLARPMRDAPRILRLFERPVGEIDAGFGIERIRLEARGVENLPAEQIGEGGLIEGEALDDLVTRLGARIGLDNIVRFQPVASHIPERGFTENPAAYGRVDAEWRMD…	AMM83102.1	GCA_001578105.1_ASM157810v1	Martelella sp. AD-3	Bacteria; Proteobacteria; Alphaproteobacteria; Rhizobiales; Aurantimonadaceae; Martelella	chromosome		ImuB1		1	26.7	LIEG-EALDDLVTRLGARIGLDNIVRFQ		PVASHIPERGFTENPAAYGRVDAEWRMDHPRPLRMFAPEPVTSDAARRPPSRFSWRRMRFETAASSGPERIAPEWWRPDEAWRSGLRDYWRVETRQGLRLWMFHTPQAPGWFVHGLFA	118
MPVTKAQALVPGLALFEADPTADLQALDRLAFWMLQHYAPIVATDPPNGLVIDTTGADHLHGGEEAMLIDLVQRLAGAGITARAAIADHWGTAHAVARYGACPITIVPAGTASTAIAPLPIAALRLSKDQVTELRVLGFERISDLMEQPRAPVTLRFGPEPGLRLDQALGQISEPFTPIQPPDLTHVRQAFPEPIGAPETIARYTGKLATRLCRELAAKGLGGRKFDLLFHRVDNRLEAIRIGTAQPLRDVKRLTKLLCDRIETIDPGFGIETMVLAATLAEPLPEQQITATLTEENLADLSDLVDTLANRIGAHRLYRLEPVESDVPERSFSRVAPLAPELAPPSRNPWPEHWPRPARLLPHPEPIETIALLPDHPPVGFTWRGIRRRVKCADGPERI…	ACB96370.1	GCA_000019845.1_ASM1984v1	Beijerinckia indica subsp. indica ATCC 9039	Bacteria; Proteobacteria; Alphaproteobacteria; Rhizobiales; Beijerinckiaceae; Beijerinckia	chromosome		ImuB1		1	25.1	EENL-ADLSDLVDTLANRIGAHRLYRLE		PVESDVPERSFSRVAPLAPELAPPSRNPWPEHWPRPARLLPHPEPIETIALLPDHPPVGFTWRGIRRRVKCADGPERIFGEWWKQDTERMAVRDYFRIEDEAGERYWIFRSGDGEDAATGSHRWFLHGIFG	131
MNLADARAMHPALICAEADPEGEAQTLAHIVDWCRRFTPLAALDAPDGVMLDVSGAAHLFGGEASLLAEIEESLRRQGFCAQGGLASTPEAAFALARYGAADFAARILPPALDAVELERRLGGLPLAALRLEPETLSALAEAGLRRIRDVTMRPRAPIAARCGLALYARLDGLLGRVKTPISPRFEAPAFMTERRFLDGLCRREDVEASIAGLAQDLCALLTRHGEGARRLEASLFRVDGEVMHFTVGTMRPLRDPALIARLFHERFEALSLAQDGEAFDAGFGFDVIRLAALALERKDPEQTGWSGQDRAEDRAQDHVEDLAELIDRLGARLGLRRVTRLAFNGTHAPEFAVIAVPAARYDYHHVKSEWPRFAASPAGGQAHEEAKGASPMPARPIRL…	ACK50041.1	GCA_000021745.1_ASM2174v1	Methylocella silvestris BL2	Bacteria; Proteobacteria; Alphaproteobacteria; Rhizobiales; Beijerinckiaceae; Methylocella	chromosome		ImuB1		1	18.9	QDHV-EDLAELIDRLGARLGLRRVTRLA		FNGTHAPEFAVIAVPAARYDYHHVKSEWPRFAASPAGGQAHEEAKGASPMPARPIRLLERPEPIEAVAAVPDGPPLRFRWRRVLHEVAAFEGPERIAPEWWRGTTALTRDYFRAEDCEGRRFWLFREGLFDRETTRPRWFMHGFFA	146
MGTGSREENASKQKDEPSIVVIKETNALVIHALDDAASRLGLHIGQPLANARAMCPDLRVFDADVVADAKTLSDIADWCDRFTPLVALDPPHGLFLDITGCAHLFGGEAALLQTLIRALGRQGFAVSAAIAGTSVCARTLTRQVTGTIVADGGEAEAISRLPVSALGAGEAITTGLRRAGLKTIGDVASRGAHEITARFGARFSTLLAHALGQGDAPINPRKPLPDYIVEKRFAEPIATDTMIAMTLSRLADTLIASMEKQGKGARRLEAAFFRTDGVVRAIMVETGRPVTRSAVIDRLFRERLDALADPLDPGFGFDMVRLSASRTEIVVQEQRDLDAHVHDNDELAALIDRIAARIGGKRVVVHLPQDTHVPECAVLAAPAQHHLAAAMQAEWPARA…	BAC48290.1	GCA_000011365.1_ASM1136v1	Bradyrhizobium diazoefficiens USDA 110	Bacteria; Proteobacteria; Alphaproteobacteria; Rhizobiales; Bradyrhizobiaceae; Bradyrhizobium	chromosome		ImuB1		1	28.3	VHDN-DELAALIDRIAARIGGKRVVVHL		PQDTHVPECAVLAAPAQHHLAAAMQAEWPARAEGEPPLRPLRLFDKPEPVTVPFATVPDGPPHQFTWRRAKHAVVRVEGPERIAMEWWRQDGKQLTRDYFRIEDAEGLRFWIFRDGLYEGEVFDADGKPAPPNWYVHGLFA	141
MSASSLNRRRILSLWLPRLPIDRIQRFFGALGKANDPSIVVIKDNNALVIHALDEAAERLGLYIGQPLANARAMCPDLKVFDADVVADAKTLSDVADWCDRFTPLVALDPPHGLFLDITGCAHLFGGEAALLQTLVRALARQGFAVSAAIAGTSVCARTLTRQASGTIVADGGEAVAIRRLPVSTLGAGEAITTGLRRAGLKTIGDVASREPHEITARFGARFSTLLAHAQGHGDAPINPRKPLPDYIVEKRFAEPIATDTMIAMTLSRLADTLIASMEKQGKGARRLEAAFFRTDGVVRAIMVETGRPVTQSKVIDRLFRERLDALADPLDPGFGFDMVRLSASRTEIVVQEQRDLDAHVHDNDELAALIDRIAARIGGKRVVVHLPEDTHIPECAVL…	BAL11990.1	GCA_000284375.1_ASM28437v1	Bradyrhizobium japonicum USDA 6	Bacteria; Proteobacteria; Alphaproteobacteria; Rhizobiales; Bradyrhizobiaceae; Bradyrhizobium	chromosome		ImuB1		1	23.9	VHDN-DELAALIDRIAARIGGKRVVVHL		PEDTHIPECAVLAAPAQHHLAVAMQAEWPARTESEPPLRPLRLFDRPEPIKVPFATVPDGPPHQFTWRRALHAVVRVEGPERIAMEWWRQDGKQLTRDYFRIEDAEGLRFWIFRDGLYEGEVFDDEGKPIPPNWYVHGLFA	141
MRAVSANRRRILSLWLPRLPIDRIKRQQALTGAPPEAKPQVVVIKDANALLIHSLDEVAVRHGVSLGQPLANARAVCPDLVAHEADLTADAQMLESIADWCDRFTPLVALDPPHGLSLDITGCVHLFGGEARLMQSVCDALTAHGFTVSAAIASNAVCARTLNRQVHGRIVPDGEEAAAVAPLPVAALGGSEAITLGLRRAGLKTIGDVATRGRNEITARFGAAFTRVLAQALGDADAPISPRKVPPDYIVDKRFAEPVATDTVIAASLSSLAAMLVAAMAQQGKGARRLEACFFRTDGMVRVIAVDTGQPVTEAAVIDRLFRERLEALNDPLDPGFGFDMMRLSASRSEIVAQQQRDLDAHVHDNDELSALIDRIAARIGGKRVVVHLPVDTHIPERA…	BAM90952.1	GCA_000344805.1_ASM34480v1	Bradyrhizobium oligotrophicum S58	Bacteria; Proteobacteria; Alphaproteobacteria; Rhizobiales; Bradyrhizobiaceae; Bradyrhizobium	chromosome		ImuB1		1	25.6	VHDN-DELSALIDRIAARIGGKRVVVHL		PVDTHIPERAALPLPAQQNLPASSAADWPERVEGEPPLRPLRLFERPEAIQVIAGVPDGPPARFVWRRAAHAVVRAEGPERVAMEWWRPDGQGLTRDYFRVEDEHGLRFWLYRDGLYDRELEPQQGVPVQPAWYMHGLFA	140
MVIHALDEAAERLGLYIGQPLANARAMCPDLKVFDADAVADAKTIGDIADWCDRFTPLVALDPPHGLFLDITGCAHLFGGEAALLQTLVRALDRQGFAVSAAIAGTSVCARTLTRQSSGTIVADGGEAAAISRFPVSALGAGETVSTGLRRAGLKTIGDVASRTPSEITARFGARFSTLLAHALGQGDAPINPRKPLPDYIVEKRFAEPIATDTMIAMTLSRLADTLIASMEKQGKGARRLEATFFRTDGAVRAIMVETGRPVTRSAVVDRLFRERLDALADPLDPGFGFDMVRLSASRTEIVVQEQRDLDAHVHDNDELAALIDRIAARIGGKRIVVHLPEDTHIPECAVLVAPAQHHLAVAMQAEWPARTKSEPPLRPLRLFDKPEPINVPFATVPD…	CUT10590.1	GCA_900011245.1_BF49.v1	Bradyrhizobium sp.	Bacteria; Proteobacteria; Alphaproteobacteria; Rhizobiales; Bradyrhizobiaceae; Bradyrhizobium	chromosome		ImuB1		1	27.1	VHDN-DELAALIDRIAARIGGKRIVVHL		PEDTHIPECAVLVAPAQHHLAVAMQAEWPARTKSEPPLRPLRLFDKPEPINVPFATVPDGPPHQFTWRRAQHAVVRVEGPERIAMEWWRQDGKQLTRDYFRIEDAEGLRFWIFRDGLYEGECFDGDGKPAPPGWYVHGLFA	141
MRAVSANRRRILSLWLPRLSIERIKRQQALTGAPPETKPQVVVIKDANALLIHSLDEAAARHGVSLGQPLANARAVCPDLVAHEADLAADAHMLESIADWCDRFTPLVALDPPHGLSLDIAGCVHLFGGEAKLMQSVCDALTAHGLTVSAAIASNAVCARTLNRQVHGRIVSDGEEAAAVAPLPVAALGGNEAITLGLRRAGLKTIGDVASRGRNEITARFGAAFTRVLAQALGEADAPISPRKTPPDYIVEKRFAEPVATDTVIAASLSSLAAMLVAAMAQQGKGARRLEACFFRTDGLVRIIAVDTGQPVTDAAMIDRLFRERLDALSDPLDPGFGFDMIRLAAGRSEIVVQQQRDLDAHVHDNDELSALIDRIAARIGGKRVLVHLPVDTHVPERA…	CAL76464.1	GCA_000026145.1_ASM2614v1	Bradyrhizobium sp. ORS 278	Bacteria; Proteobacteria; Alphaproteobacteria; Rhizobiales; Bradyrhizobiaceae; Bradyrhizobium	chromosome		ImuB1		1	27.3	VHDN-DELSALIDRIAARIGGKRVLVHL		PVDTHVPERAALPLPAQHNLAATSTAAWPERIDGEPPLRPLRLFARPEAIQVIAGVPDGPPARFVWRRAAHAVVRAEGPERIAMEWWRPDGQGLTRDYFRVEDEHGLRFWLYRDGLYDREFEQPENGPPVQPAWYMHGLFA	141
MPLANARAICPDIAVFDADDAADAQTLNGIVDWCDRFTPLVALDPPHGLLLDITGCTHLFGGEAALMKALCGALTRQGFVVSAAIAGTPACVRALTRHAHGRIVPPGKELEAVAPLPVFTLGTDDAITRGLRRAGLKTIGDVAARGRHEIAARFGSAFTALLEQALGQSDAPISPRKPPPDYIVEKRFAEPIATDGAIAMTLASLARTLIAAMEKQGKGARRLEASFFRTDGAVRVIAVEAGRPVTRGEIIDRLFRERLDALADPLDPGFGFDLVRLSAVRTESVVQEQRDLDAHVRDNDEVAALIDRIAARIGGHRVVMHLPQDTHIPGRAALLLPAQRHLVAAMLAEWPARIESEPPLRPLRMFARPEPIEVTMAEVPDKPPRHFTWRRATHTVVRA…	ABE63446.1	GCA_000013885.1_ASM1388v1	Nitrobacter hamburgensis X14	Bacteria; Proteobacteria; Alphaproteobacteria; Rhizobiales; Bradyrhizobiaceae; Nitrobacter	chromosome		ImuB1		1	27.7	VRDN-DEVAALIDRIAARIGGHRVVMHL		PQDTHIPGRAALLLPAQRHLVAAMLAEWPARIESEPPLRPLRMFARPEPIEVTMAEVPDKPPRHFTWRRATHTVVRAEGPERIAMEWWRTQEGRPTRDYFRVEDEAGLRFWLYRDGLYGEAAGEGGGAVPPRWFVHGLFA	140
MGAAAPDPAMPLVLVGQAGRRREVVAANAVAIRIGLRVGMPATKAQALVKELVIHHADPAADGEALERLAVWALRYSPVVAIDGPDGLVIDATGASHLHGGEDAILADMISRLEGVGITARAAMADTRGAAHALARFAAQSSLVIPECESAERIKPLPIAALRLTADIVDDLGRLGFERVSDLLATPRAPLTLRFGPELGRRMDQATGRTGDPIEPVRPPDIIETQQLFAEPIGAPETIARYVAKLTIKLCQEMELRGLGARRLDLLFGLVDNRVQAIRIGTAQPVRDAKRLTRLLCDKIEKVDPGFGIEIMRLAATAADPFNTKQTISSLVDEPEADISGLIDILSNRVGETRLYRFEPVASDVPERSFRRVAAAAPASKEGWPAHWPRPARLLAPPE…	ABE64489.1	GCA_000013885.1_ASM1388v1	Nitrobacter hamburgensis X14	Bacteria; Proteobacteria; Alphaproteobacteria; Rhizobiales; Bradyrhizobiaceae; Nitrobacter	chromosome		ImuB1		1	24.1	DEPE-ADISGLIDILSNRVGETRLYRFE		PVASDVPERSFRRVAAAAPASKEGWPAHWPRPARLLAPPELIETVALLPDHPPVNFTWRGSRRRVRKADGPERVFGEWWKRDTELIAVRDYFQVEDDAGERFWIFRAGDGEDAATGSHKWFLHGIFG	127
MVISALNDAAARLGLTIGLPLANARAICPDIDVFDADETADARTLNGIADWCDRFTPLVALDPPHGLLLDITGCAHLFGGEAALMNALCSALTRQGFAVSAAIAGTPACARALTRHVHGRIVAPGEELEAVAPLPVFTLGTDDEITRGLRRAGLKTIGDVAVRGRHEIAARFGAAFTALLEQTLGQRDAPINPRRPPPDYIVEKRFAEPIATDSAIAMTLAGLARTLIAAMEKQGKGARHLEAGFFRTDGAVRVITVETGRPVTRGEIVDRLFRERLDALADPLDPGFGFDLVRLSAVRTESVVHEQRDLDARVQDNDEVAALIDRIAARIGSHRVVVHLPQDTHIPERGALSLPAQQHFVMAMRAEWPARIGSEPPLRPLRMFARPEPIEVTAMFPDG…	ABA05510.1	GCA_000012725.1_ASM1272v1	Nitrobacter winogradskyi Nb-255	Bacteria; Proteobacteria; Alphaproteobacteria; Rhizobiales; Bradyrhizobiaceae; Nitrobacter	chromosome		ImuB1		1	14.6	VQDN-DEVAALIDRIAARIGSHRVVVHL		PQDTHIPERGALSLPAQQHFVMAMRAEWPARIGSEPPLRPLRMFARPEPIEVTAMFPDGPPAQFKWRHRQCLIAHVEGPERIAMEWWNRCERALSPEPDDEFMRLRPPRGEVAVPRADGHALTRDYFRAEDKGGVRYWLYREGIYGREVQTFRWFLHGMFA	161
MQIIAVNDAAVAVGLEIGMPLANARAICPDIDVFDADAAADTQALVHIADWCDRFTPLVALDLPYGLFLDISGCAHLFGGEAAMLSLVCRLLSRQGFIVNAAIAGTPACARALTRAVPGRIAPDGEEAATVAPLPVFALGVEDTITRGLRRAGLKTIGDVASRAPREIAARFGQAFTDLLREVLGQCDAPINPRRPPPDFIAEQHFPDPVATEETIAATLSGLAQKLVAAMERQGKGARRLEASFFRADGAVRTVVVDAGHAATRANMIDRLFRERLDALMDPLDPGFGFDLIRLSASRVDTVVQEQRDLDVHTQDNDDVAALIDRMTARLGRQQVVVYLPQDTHIPERAMRIVPVQQHLPQALSAQWPQRYEGEPPLRPLRMFERPEPIFVIADFPHG…	AEI07486.1	GCA_000218565.1_ASM21856v1	Oligotropha carboxidovorans OM5	Bacteria; Proteobacteria; Alphaproteobacteria; Rhizobiales; Bradyrhizobiaceae; Oligotropha	chromosome		ImuB1		1	23.2	TQDN-DDVAALIDRMTARLGRQQVVVYL		PQDTHIPERAMRIVPVQQHLPQALSAQWPQRYEGEPPLRPLRMFERPEPIFVIADFPHGPPAHFNWRRARHRIARVEGPERIAPEWWNLATGMNPAKNREARARDYFRVEDSEGCRFWLYREGLYRREVFEFRWFMQGVFA	141
MLGGAAPSRETSLILVGRDGRRRVVHAADAAAQRAGLRVGMAASKAQALVGDLIVRDADPDADLAALDRLALWALKRYAPIVAADPPDGLVIDASGATHLHGGEAAMLEDMVQRLGAAGITTRAAMADTWGAAHALARFGARPTVVLPAGASAEAIMPLPIAALRLPIDIIDSLRRLGLDRIADLEATPRAPLALRFGPEPGRRLDQAMQRLSEPINPIRAPEIAEVRRAFGEPVAAAETIARYLAKLVSELCALLEARGEGARRLDLIYHRVDAHLAAVRVGMAAPVREVRRLTRLLTDKIETIDPGFGIELMRLAATSAEPLNAKQAVSDLGAPPDVDITDLIDTLSNRIGGERLYRFASVQSDVPERAVRRVAPASLDDGESWPGSWPRPSRLLPT…	AEI08100.1	GCA_000218565.1_ASM21856v1	Oligotropha carboxidovorans OM5	Bacteria; Proteobacteria; Alphaproteobacteria; Rhizobiales; Bradyrhizobiaceae; Oligotropha	plasmid		ImuB1		1	17.7	APPD-VDITDLIDTLSNRIGGERLYRFA		SVQSDVPERAVRRVAPASLDDGESWPGSWPRPSRLLPTPEPIETVALLPDHPPVTFTWRGIRHRVKRADGPERVFGEWWKRDAELSTVRDYFQVENDAGERFWLYRTGDGENAETGSQRWFLHGIFG	127
MVIACDARATQGGLAPGMPLATARAMHPALDIVDHDPHADVALLEAIADWCDRFTPLVARDGDDALLLDITGCAHLFGDEAALLRTLTDALTRQGFAVSAAIAGTAVAARALTRGAPGTIVQPGEEAAAVSPLPVAALGVDEAIVRGLRRAGLTTIGDVLARQPAELASRFGESFVAVLRQASGGDDAPISPRKPAPDYVVDKRFAEPVATLEVIMPTLVALAVFLVGAMERHGKGARQLTASFFRSDGAVRSIVVEAGQPVTKPEMVQRLFAEKLDALADPLDPGFGFDLIRLAASHTVVVTEAQRGFDTQAHQAEDVAALADKLSARLGARRVIRYLPQDTHIPERAALAVPVQHCPPDSGDAPWPPRADEPPLRPLRLLQTPEPVEVLAGVPDGPP…	ABJ05774.1	GCA_000014825.1_ASM1482v1	Rhodopseudomonas palustris BisA53	Bacteria; Proteobacteria; Alphaproteobacteria; Rhizobiales; Bradyrhizobiaceae; Rhodopseudomonas	chromosome		ImuB1		1	33.9	AHQA-EDVAALADKLSARLGARRVIRYL		PQDTHIPERAALAVPVQHCPPDSGDAPWPPRADEPPLRPLRLLQTPEPVEVLAGVPDGPPAQFTWRRVTHRVARAEGPERIAMEWWRAAEPGLTRDYFRVEDDGGARFWLYRDGLYGREVMPDPDGSGQPRWYMHGLFA	139
MVVARLANALQIAALDDAAAKAGLDIGLPLANARAICPDLMVFDADPAADAHALESIAAWCDRFTPLVALDAPDGLLLDITGCAHLFGGEALMLQSVSRALTVQGFAVSAAIAGTAVAARTLSRYQHGCIVSVGGEADAVSALPVAALGADPAISHGLRRAGLKTIGEVATRARPEITARFGAAFTSLLEQAQGLRDAPISPRQPLPDYIVEKRFAEPVATDTVIATTLSALASTLVEAMTRHGKGARQLKASFFRSDGAVRAVDVQTGQPVTKAVVIDRLFRERLDAIADPLDPGFGFDLIRLSASQTEIVVQQQRDLDANVHDNDELSALIDRIAARIGGRRVVVHLPRDSHIPEDAAWASSAQQHLVEAAQAAWPARIAGEPPLRPLRLFAHPEPI…	ABD87291.1	GCA_000013745.1_ASM1374v1	Rhodopseudomonas palustris BisB18	Bacteria; Proteobacteria; Alphaproteobacteria; Rhizobiales; Bradyrhizobiaceae; Rhodopseudomonas	chromosome		ImuB1		1	29.2	VHDN-DELSALIDRIAARIGGRRVVVHL		PRDSHIPEDAAWASSAQQHLVEAAQAAWPARIAGEPPLRPLRLFAHPEPIKVIAEVPDGPPARFRWRRVSHAVVRVEGPERVAMEWWRSDAALLTRDYFRVEDETGLRFWLYRDGLYERELSADEEGESARPNWFMHGLFA	141
MVIACDARASRGGVIPGMPLATARAMHPALDVIDHDPHADAALLNAIADWCDRFTPLVAFDGSDGLLLDITGCAHLFGDEAKLLNMLTAALTRQGFAVSAAIAGTAVAARALTRGGSGLIVAPGEEMRAVAPLPVAALGVDEAIVRGLRRAGFKTVGEVLARQPTELAARFGEGFVAVLRQATGEDDAPISPRRPAPDYVVDKNFAEPVATTEVILPTLLALARLLIAAMERNGKGARQLTASFFRSDGAVRSISVETGQPVTRVEVVQRLFAEKLDALNDPLDPGFGFDLIRLAASVSVAVTEAQRGFDTTAHQAEDVALLADTLAARLGARRVVRYLPQDTHIPERAALAVPVQHCPPDVGDAPWPARADEPPLRPLRLLQQPEPIEVIAGAPDDPP…	CAE27243.1	GCA_000195775.1_ASM19577v1	Rhodopseudomonas palustris CGA009	Bacteria; Proteobacteria; Alphaproteobacteria; Rhizobiales; Bradyrhizobiaceae; Rhodopseudomonas	chromosome		ImuB1		1	30.8	AHQA-EDVALLADTLAARLGARRVVRYL		PQDTHIPERAALAVPVQHCPPDVGDAPWPARADEPPLRPLRLLQQPEPIEVIAGAPDDPPAQFTWRRVHHRVARAEGPERIAMEWWCAAEPGLTRDYFRIEDEAGARFWVYRDGLYNVEVTPEPDGNGQPRWYMHGLFA	139
MVAAKRDNALVVVACDACATQGGLMPGMPLATARAMHPSLDVIDHDPHADAALLASVADWCDRFTPLVAFDGADGLLLDITGCAHLFGDEAELLRMLTTALTRQGFAVSAAIAGTAVAARALTRGAPGRIVAPGEEAAAVAPLPVAALGVSEAIVRGLCRAGLTTIGDVLARQPSELAARFGEAFIAVLRQATGEDDAPISPRKPAPDYVVDKRFAEPVATTEVILPTLLALARLLIAAMERSGKGARQLTASFFRSDGAVRSLVVEAGQPVTRVEVVQRLFAERLDALADPLDPGFGYDLIRLAASRCVAIAEAQRGFDTTAHQAEDVALLADTLSARLGARRVVRYLPQNTHIPERAALAVPVQHCPPDADDAPWPARADEPPLRPLRLLQPPEPIE…	ABD08259.1	GCA_000013365.1_ASM1336v1	Rhodopseudomonas palustris HaA2	Bacteria; Proteobacteria; Alphaproteobacteria; Rhizobiales; Bradyrhizobiaceae; Rhodopseudomonas	chromosome		ImuB1		1	24.2	AHQA-EDVALLADTLSARLGARRVVRYL		PQNTHIPERAALAVPVQHCPPDADDAPWPARADEPPLRPLRLLQPPEPIEVLAGVPDGPPAQFTWRRVLHRVARAEGPERIAMEWWRAAEPGLTRDYFRIEDESGTRFWLYRDGLYGREVMPQPDGGGQPRWYMHGLFA	139
MPPSAAGGWRPRLRAPAEQTRRASPPFPPFWSATATAHAGNGSWNGTMKLSNLAPANGTAERLFLALWFPFLPTDRLRRAVPPDGKERLPLVVTERTANALRLTAVDGEAAKLGLFPGMALTDARARVERLDVAAAAPEHDTALLKRLAQWCERYTPLVAFDEPHGLMLDITGCAHLFGGPAAMRADALCRFERAGLHMQAAIADNSFAARLLARGTKGGVFSQAEADRLLPRLPLSALELAQAAETGLKRAGLKRIGDVMALPRSALTARFGTDLATRLDRLARRERAPISPLRILPLRTVERRLSEPVTAMELVEHILRELAQALFAQLEMEGKGALLLEASFFRVDGEVRHIRIETGQPLRDDRIFLRLARERLGALTDPLDAGFGFDMIRLAALR…	AAL53056.1	GCA_000007125.1_ASM712v1	Brucella melitensis bv. 1 str. 16M	Bacteria; Proteobacteria; Alphaproteobacteria; Rhizobiales; Brucellaceae; Brucella	chromosome		ImuB1		1	29.2	EEDE-AGFSQLIDRLSARLGQDRVLVSF		PRDTHMPERAYGLAPALHGSRKTEADYRSQAELPGDSPARPIKLFRPPQLIETVAEVPDSPPSFFLWRRVRHQVRLAEGPERIEPEWWCAIGQDVPELRDYYRVEDENGQRFWIFREGLYDGANHPRWFLHGLFA	135
MVVTERTANALRLTAVDAGAAKLGLFPGMALTDARARVERLEVATAAPEHDAALLKRLAHWCERYTPLVAFDEPHGLMLDITGCAHLFGGLDAMRADAIRRLERAGLGVQAAIADNSFAARLLARRTKGSVFSRAEADRLLPRLPLSALELTQAAETGLKRAGLKRIGDVMGLPRAALTARFGTDLATRLDRLARQERAPISPLRIMPLSTVERRLSEPVTAMELVERILQELAQELFTQLEPEGKGALLIESSFFRVDGEVRHIHIETGQPLRSDKVFLRLARERLNALTDPLDAGFGFDMIRLAALRSAAIAQRQTGLDQHEEDEAGFSQLVDRLSARLGQNRVLVSFSRNTHIPERAFGLRPALHTDSKGEADYENTAALPPALPNDPPARPIKLF…	ABS12811.1	GCA_000017405.1_ASM1740v1	Ochrobactrum anthropi ATCC 49188	Bacteria; Proteobacteria; Alphaproteobacteria; Rhizobiales; Brucellaceae; Ochrobactrum	chromosome		ImuB1		1	28.6	EEDE-AGFSQLVDRLSARLGQNRVLVSF		SRNTHIPERAFGLRPALHTDSKGEADYENTAALPPALPNDPPARPIKLFRPPQLIESVAEVPDSPPSFFLWRRVRHHVRLAEGPERIEPEWWLAIGHTVPELRDYYRVEDENGQRFWIFREGLYDGANHPRWFLHGLFA	139
MARVISVFLPNWPTDRLRRKAGDAAPPGEAPLVIAGKEKNRRVVTAADPAAQALGLRAGMPVTKAQAMVPGLHIEPADPRADLDSLERLALWVLQRFSPIVAADAPDGIVIDATGADHLHGGEAAMLEVLTGRLVMSGVTARAAIADSWGAAHALARYAADPLFVAPPGETVPVLAPLPLQALRLPPAIAVGLNDLGFVRIGDLIGQPRAPLTRRFGPELCRRLDQALGAVAEPIEPIRLEELVSVRRVFAEPIGAAETIARYIRKLVMALCEALEGRGLGARRLDLLCYRVDNRVETVRIGLAMPVRNPARLTRLLCDKIETIAPGFGVEIMSLTATLAEPLALKQAASSLIEEGAPDLSGLIDTLANRVGARAVYRFAPVASDVPERSVRRLPALAE…	ABS15854.1	GCA_000017405.1_ASM1740v1	Ochrobactrum anthropi ATCC 49188	Bacteria; Proteobacteria; Alphaproteobacteria; Rhizobiales; Brucellaceae; Ochrobactrum	chromosome		ImuB1		1	27.7	EEGA-PDLSGLIDTLANRVGARAVYRFA		PVASDVPERSVRRLPALAEDTGAGWPDHWPRPSRLLSQPEPIETMALLPDHPPNWFSWKGVRRRVRRADGPERIFGEWWKRDAELIAVRDYFRVEDDAGERFWIFRSGDGEDAATGSHRWFLHGIFG	127
MPLVVTERTANALRLTAVDAKAAKLGLFPGMALTDARARVERLDVATAAPERDAALLKRLAHWCERYTPLIAFDESHGLMLDITGCAHLFGGLAAMREDAIMRIERAGLNIQAAIADNSFAARLLARGTRGGVFSKAGADHFLPRLPISSLELNEAAETGLKRAGLKRIGDVMALPRAALTARFGTDLATKLDRLARQERAPISPLRIVPLNIAERRMSEPVTVMELVEQILQELAQELFALLEIEGKGALLIEASFFRVDGEVRHIRIETGQPLREDRVFLRLARERLKALTDPLDAGFGFDMIRLAALRSGAIAQRQTGLDQHEEDEAGFSQLIDRLSARLGQERVLVSFSRNTHIPERAFGLRPALQIHKSEGDYESSPTLPDDPPARPIKLFRPP…	ANG98293.1	GCA_001652485.1_ASM165248v1	Ochrobactrum pseudogrignonense	Bacteria; Proteobacteria; Alphaproteobacteria; Rhizobiales; Brucellaceae; Ochrobactrum	chromosome		ImuB1		1	36.3	EEDE-AGFSQLIDRLSARLGQERVLVSF		SRNTHIPERAFGLRPALQIHKSEGDYESSPTLPDDPPARPIKLFRPPQPIESIAEVPDSPPSFFLWRRVRHHVRLAEGPERIEPEWWLSIGHDVPQLRDYYRVEDDNGQRFWIFREGLFDGLNHPRWFLHGLFA	134
MTRVVSLFLPRWSTDRLRRKSEVGSLDDTAPLVLVGHDSRRRVIMALDDNAEALGLRLGMPVAKAQALAPDLLLMDANPAADAAGLQKLAHWALQRISPIVMADPPDGLVIDTTGADHLHGGEAAMLGAILQRFASSGVKARIAIAQSWGAAHAAARFGEHSIEIIPDNKTASFLAALPLAALRLQKDMIVELHRLGFETIADVMNQPRAPLTLRFGPQIARRLDQAFGRLPESITPYRVPEIIEARKVFGEPIGAAETIRRAIGELVSQLCAELESRGMGARRLDLLIHRVDNARQALRVGAAQPIRDPQRLSRLLNDKIASIDPGFGIEIMELAAVIVEPLRERQPMVTLIDAANPDISDLVDVLANRIGESRLCRFTPVESDVPERSVAMIAALSP…	ANG99232.1	GCA_001652485.1_ASM165248v1	Ochrobactrum pseudogrignonense	Bacteria; Proteobacteria; Alphaproteobacteria; Rhizobiales; Brucellaceae; Ochrobactrum	chromosome		ImuB1		1	17.5	DAAN-PDISDLVDVLANRIGESRLCRFT		PVESDVPERSVAMIAALSPETGATWNSKWPRPTRLLARPEPIETMALLPDNPPLWFTWRGVRRRVRQADGPERIRGEWWKRDAEMATVRDYFQVEDDAGERYWIFRSGDGEHSESGSQRWFLHGVFG	127
MPYWATDCFKRHDRTLAESTQPLVLYEKQKSALNIVAVDALAEKAGLSSDLNLAQARAAVPGLHAREIDRPFLEAAFADFADWLSFASPVVAVLPDVTAFGDLGFDVTGVTHLFGGEQAMLAEVLKRLGHIGILAQGAISSSIGASWALARYAPSTIATHEQTLEGSVLADLPIGALRLEREQISSLNQLGLRRIGQVLDYERLHLQARLGESFIRRLDQARGLVSEQIRPRIPVAEHFVERRFAEPLGLLDDVLLVTTDLALRLASELEMAGLGARSFHLMIYRVDYKLMCLSVNAARATREASHIDRLFRNRAERLSGEFDAGFGIEMVRLAATELSPLQSSQTSVFAEDDGTGDLHRLYDRMSSRLGSQAVLRTVWVNTHIPEKAAGLAPVVTAPE…	AKR57497.1	GCA_001185205.1_ASM118520v1	Devosia sp. H5989	Bacteria; Proteobacteria; Alphaproteobacteria; Rhizobiales; Hyphomicrobiaceae; Devosia	chromosome		ImuB1		1	20	DDGT-GDLHRLYDRMSSRLGSQAVLRTV		WVNTHIPEKAAGLAPVVTAPETLSFPGEEEPRPIRLLPAPEPIKVTAEVPDGPPASMVWRRILYLFVKASGPERIGEEWWLDEFELSERRLLPPRPEDRRKPASEKPRIEILRHIIPSRDYYVAEDDGGRRFWLFRQGLYGEEPNPQWFMHGFLP	155
MHPVEADPFALVCKDASGVRISAPNAIARKGGVSEGMRLTDARALLPTLVTEIRDFEAEARALQGLANWCRRYAPVVSVDGVDGLWIDITGAAHLCGGEDALLSDLGKRLRTIGFASRLGLADTPGAAWAIARFHGGREAQSVPSGDVKTALSLLPLAALRLDPDVLLLLRRFGFKTIGALCEIPRASLYRRFPAGEAGEAVLHRLDQVLGLASEPIVPLQAAPDYFERISFPDPILATESFYRGLHELLCRLCRRMEMDHKGATRLTFAAYHADGGVSQVSIATARPSRDAKHLELLFRDRIETLNPGFGVDVLILSADAVARLGTDQLSLSRGAAMERARVDVSSLVDRLSNRLGAGSVQRILLHESHIPERAEIRVPALRGGASAVTRCPSKPPRP…	CPR16451.1	GCA_000981545.1_Y1	Candidatus Filomicrobium marinum	Bacteria; Proteobacteria; Alphaproteobacteria; Rhizobiales; Hyphomicrobiaceae; Filomicrobium	chromosome		ImuB1		1	21.1	ERAR-VDVSSLVDRLSNRLGAGSVQRIL		LHESHIPERAEIRVPALRGGASAVTRCPSKPPRPFRLLARPEVVQVLAEVPEGPPLRFTWRRVAHRVVRAEGPERIGPEWWDQSFGPVHRTRDYYRVEDDRGRRFWLFREGLYRDQGSSKEEPLPTWHMHGLFA	134
MPFLSSDRWQRETGSGTDLPRVFVAKVKGVSQLSAVDARALAAGLRTGMALADARARLPRLHAVAADPSADGAFIAHLGDLALAFTPSVALDPPNGLALDITGCSHLFAGEAMLAARLQKALCAAGVSVVRLAVAPTPDMARALARFSPANPCFAEDDALVRGLPVAALECAEDDATALRRAGLKTIAEIADRPSLLFTARFTSAFTAKLARILGEEDNRITPRGRRVRYRAEQRCAEPVASHDVIARLLSDLVVSVCEQLGERSVGGRIFTGIFMRADGVVRRIRVETSQPTRNPDVILRLYRDRLEALADPLDPGFGFDVICFEAIRVEPWIESQGTFNAQDDQKDKVAQLVDRLSTMFGRERVMRLHPLDSHVPERAQTMLPAALSAPLQEWGQGA…	ADJ22572.1	GCA_000143145.1_ASM14314v1	Hyphomicrobium denitrificans ATCC 51888	Bacteria; Proteobacteria; Alphaproteobacteria; Rhizobiales; Hyphomicrobiaceae; Hyphomicrobium	chromosome		ImuB1		1	30.8	DDQK-DKVAQLVDRLSTMFGRERVMRLH		PLDSHVPERAQTMLPAALSAPLQEWGQGALQAQAGLRPLLIYARPHPIDVKSDANDRPESVRWRRVTHRIARAIGPERIADEWWRPASDYGTRDYYRVESSEGRRFWIFCGASGDERQRWFLHGVFS	127
MPRIVSLWLPQWPVHRRLSAEQRELRATERKHPPRAPVDPTRPFVIAEASETAPRIVAVNPAAADAGLVAGMRLADARARLGSLQVREADPTADTAALERLAHWATRYTPSVALFEAESGTDGLFLDITGAAHLLGGEKNLLADLAKRLAAAALPARLAVAETPGAAWALAHFARTNRPILQAGTEADALAPLPVEALRLDPATAAALRRLGLKRVGTLIGQNRAPFAARFEKEFLLRLDRALGRAPEPLAFLSPPSAYTQGRTLLEPIDSEEAIVAVATRLMGDLVPRLEADGRGARALRLTLYRVDGVAHEVPLGLALPTRSPEHVARLLRLRLERHARSLEAGFGFETLRLSVTVAEAMAPRQRTFARSDETERARRCTRLHDALRQRLGPQSVRH…	AHB48931.1	GCA_000503895.1_ASM50389v1	Hyphomicrobium nitrativorans NL23	Bacteria; Proteobacteria; Alphaproteobacteria; Rhizobiales; Hyphomicrobiaceae; Hyphomicrobium	chromosome		ImuB1		1				PAESHVPERSQISCIAPDETSAWPALETVQPRPPLLLAHPEPASVVALVPDGPPLRIRWRGTLSTVAGAEGPERIAAEWWREGADAPTRDYYLVEDATGRRLWLYREGIPGRETAAACWFVHGLFP	126
MPFLSSDRWQRDNGGGAPLPLVFVAKVKGVSQLAAVDSRALAVGLRAGITLADARARMPRLRAIEADPSADTAFVAHLADLALAFTPSVTLDLPDGLALDITGCSHLFAGETMLAARLQKVLHTAGISVAKLAVAPTPDMARALARFSAVNPCFVEDARLVRTLPVAALECAEEDATALRRAGLRTVAEIADRPSLLFTARFSSAFTAKLARVLGEEDRRIAPRRQPAPYRAEQRCAEPVASHEVIANMLADLAASVCDQLAARSVGGRIFTGTFFRADGAIRRIRVETSRPTRDPEVILRLYRDRLDGLADPLDPGFGFDLICFEATRAEPWTESQGTFNAQDDQQDKVAQLIDRLSIMFGRERVMRLQPVDSHIPERAQAVVPAALPASPHEWEQGT…	CCB67201.1	GCA_000253295.1_ASM25329v1	Hyphomicrobium sp. MC1	Bacteria; Proteobacteria; Alphaproteobacteria; Rhizobiales; Hyphomicrobiaceae; Hyphomicrobium	chromosome		ImuB1		1	28.7	DDQQ-DKVAQLIDRLSIMFGRERVMRLQ		PVDSHIPERAQAVVPAALPASPHEWEQGTIQGKVGLRPPLIYARPHPIDVEADKNDRLESVRWRRVTHRIANAIGPERIAEEWWRPQSDYGVRDYYRVESSEGRRFWIFRAAVTAADGQPRWFLHGVFP	129
MRLASKDGRKQGEHPLVVVARRGNILALVGADASARRQGLRPGLAFADAKARVPQLEVVEHDETADAELLERLADWCDRYSPLIATEPPDGIVCDITGVPHLFGGEAGLVADMEARLKAQGFATRIGVAGTARAARALARFGRGGIVEPGGEAHALAGLPVEALEAGEKTTMGLRRAGLTAIGDLAARPRKPLAARFGDAMTAALAQLLGEIDRPITPRRPLPDFVAEQRFADPIGLMDDIVAALATLSQDLCKSLDRHGQGGRCFEAAFFRADGKVTRIELLSGQPLKEAGALTRLLEMRLEALVDPIDPGFGFDMIRLSVLAGDDMDAIQGGLDGRAMALVEVRDLLDRLSARFGAGAVQRFVADDSHLPERAARAIPAISDETPVGTWRKAGPFGV…	AEQ53134.1	GCA_000230555.1_ASM23055v1	Pelagibacterium halotolerans B2	Bacteria; Proteobacteria; Alphaproteobacteria; Rhizobiales; Hyphomicrobiaceae; Pelagibacterium	chromosome		ImuB1		1	30.9	AMAL-VEVRDLLDRLSARFGAGAVQRFV		ADDSHLPERAARAIPAISDETPVGTWRKAGPFGVPARPLFLFYPPPLIEVIAEVPHGPPRRFSWRRAWFDIVAAEGPERIAPEWWRKTSDTRARDYFRIEDEKGRRFWVFRYGFYGIGTEPVRWYLHGVFP	131
MAQTGTALTRATGKRAMYVWLPNFAMTLARLKRPRLAKRREPLALLEKHGTVRRIAALDGPAIEAGLYLHQPLADALAVCPKLVTADADPAAEADARAALALWAQRYTPATAPAPSGLWLDITGCAHLVGDEDELADDLLGRLEARGIPARAAIAPTFGAAFALAHHAERYVIAGDFAAARDAPPPLSRQATLFESDEDRRVEAGLAALLAPLPVERLRIAPETASVLRKLGLYTIGDVMPLPRASLARRFPDLLPQLDKALGRADEAIDFLREPTPWLERLRFAEPLAAPEDIERVTRALLDMLCRRLERERHGGLTFEVSFFRADGGVEGQTVTTALPCRDQARVMRLFREKLPLIDPGFGIDSAMIFASRVEPLEARQSNILRKVQGEASLEDLAA…	ADP71644.1	GCA_000166055.1_ASM16605v1	Rhodomicrobium vannielii ATCC 17100	Bacteria; Proteobacteria; Alphaproteobacteria; Rhizobiales; Hyphomicrobiaceae; Rhodomicrobium	chromosome		ImuB1		1	12	EASL-EDLAALIDGIESRFGEGRVYRFA		PRESHMPERAVARLPALGEAAAAFAVAETPRLAAEEKDAVPFALCEARGAIPELRSWDAGSQDYSGASLSPQKGEAIAATRAPSQPVLPSHAAHKSETPSRQPEIALSRGKAGPKSRRGPKQPAAEPSPWALLPERPVRLFTRPHPIDVTAALPDAPPMLFRWRKVVHRIVRADGPERIASEWWRALRDEDREVRDYYRVESAHGMRFWVYREGEYGGERPPRWYLHGVFA	231
MRRVVCVFLPSWPTDRWRRRHGGPPPDEPVVAAGQDGPRRVITALDRAARAAGLRPGLALAQAQAMVPGLAVIAADPEGDAAALHRLAAWCLIYAPLVAPDPPDGIWIDVAGAAHLQGGEAALLGSLRRRLARAGYRVRVALADTPGAAWAAARCLPPETVLPPAGQRPHLLDLPLWALRLDRGTVSGLAQLGLTRVAHLLDQPRGPLRLRFGEEPGRRLDQALGHAPEPLAYLAPPAEHAVRLAFPEPIGAPETLARVAGRLCAMLAEALTRHGLGARRLDLVFRRVDGLDQAVSVGTARPSRDPTHLARLLTERLPQIDPGHGLDEARLSAPRVERLDARQLAAPGEEPDPDAMAELVDRLVLRLGPGRVFRRSPVESEWPERAVRRVAPLSPATGV…	BAQ45629.1	GCA_001548015.1_ASM154801v1	Methylobacterium aquaticum	Bacteria; Proteobacteria; Alphaproteobacteria; Rhizobiales; Methylobacteriaceae; Methylobacterium	chromosome		ImuB1		1	26.5	EPDP-DAMAELVDRLVLRLGPGRVFRRS		PVESEWPERAVRRVAPLSPATGVTWPADLPRPGRLLPVPEPVAVLAALPDAPPTAFTWRGTRRRVARADGPERIFGEWWLAEDEVAATRDYYRVEDETGARYWLFRDCLTREGARWWLHGLGEA	124
MRRVVSLYLPSWPTDRLRRSGSSTAPPDEPLATVAQDGARRLLAGVDAAARRLGLRPGMSAAHAGALVPGLHLVPADPEADAAALARLGLWCQRYAPIVALDPPDGLVIDITGAAHLHGGEAPLLADLSARLERTGITARLALADTPGCAWGLARFGEGGIVPPGDAAPVLAPLPVAALRLGAEAVRALQDVGLARIGQLSDKPRAALRLRFGAEILFRLDRALGHAPEPLTALAAPETPRVALRFAEPVGARESLERVVADLCARLVPELERRGLGARRLDLVFVRVDRLDQAIRIGTAGPSRDATHLARLLTERLSLIDPGFGIEEAVLSASRVEPLAERQNSHLAAGPQAPDLAALVDTLLVRLGAARVYRLAPVESDLPERAVRRVSALAAPLGA…	ACS42628.1	GCA_000022685.1_ASM2268v1	Methylobacterium extorquens AM1	Bacteria; Proteobacteria; Alphaproteobacteria; Rhizobiales; Methylobacteriaceae; Methylobacterium	chromosome		ImuB1		1	31.3	GPQA-PDLAALVDTLLVRLGAARVYRLA		PVESDLPERAVRRVSALAAPLGALWPTDLPRPARLLAPPEPVMAMAEIPDAPPLFFVWRNTRHLIARADGPERILGEWWVADAESELTRDYYRVETEAGERFWLFRDGPMQANGRWWLHGLGEA	124
MTATTEGPRRVLASVDAAARRLGLRPGMPVAQAQGMVVDLAVVEADPEGDRAGLARLAGWCLAYAPLVALDPPDGIWIESAGAAHLHGGEAGLLMDLTHRIRAGGFHVQAGIADTPGAAWAVARHAPRAPIVAPGTQGAVLEPLPVRALRLGAETASGLAQLGLVRIGQLLATPRAPLRLRFGEAVTLRLDQALGSAPEPLPYLAPPETLRARLAFAEPIGAPETLARVVGRLTALLARDLERRGLGARRLDLVFRRVDGLSQALALGTARPSREAAHLARLFAERLATVDPGFGIEEASLAASRTEPLSARQIAAFAADGEPDPEAMGELVDRLAARLGPGRLFRAAPVESEWPERSVRRVAPLAPASGLTWPAGLPRPGRLVDPPERIDAIAELPDA…	ACL60002.1	GCA_000022085.1_ASM2208v1	Methylobacterium nodulans ORS 2060	Bacteria; Proteobacteria; Alphaproteobacteria; Rhizobiales; Methylobacteriaceae; Methylobacterium	chromosome		ImuB1		1	26.1	EPDP-EAMGELVDRLAARLGPGRLFRAA		PVESEWPERSVRRVAPLAPASGLTWPAGLPRPGRLVDPPERIDAIAELPDAPPALFVWRARRCRVARADGPERVFGEWWRSDAEVSAVRDYYRVEDRTGARYWLFRDAPAAEGGRWWLHGLGEA	124
MAQDGARRGLAGVDAAARRLGLSPGMSAAHAQALVPGLHLVPADPEAEAQALARLGLWCQRYAPIVALDPPDGLVIDITGAAHLHGGEALLLADLAARLERSGITARLALADTPGCAWGLARFGEGGIVPPGGAADALAALPVAGLRLGSEAVRALQDVGLTRIGQLADKPRAALRLRFGPEILFRLDRALGREPEPLTALAAPETPRVVLRFAEPVGARDSLEGVVADLCARLVPELERRGLGARRLDLVFARVDRLDQAIRIGTARPSRDARHLARLLAERLPLVDPGFGIEEAVLAASRVEPLAERQISHGATHLGAGPQAPDLAALVDTLLVRLGAARVYRLAPVESDLPERAVRRVPALAAPLGAVWPADLPRPARLLAPPEPVMAMAEIPDAP…	ACB83189.1	GCA_000019945.1_ASM1994v1	Methylobacterium populi BJ001	Bacteria; Proteobacteria; Alphaproteobacteria; Rhizobiales; Methylobacteriaceae; Methylobacterium	chromosome		ImuB1		1	26.5	GPQA-PDLAALVDTLLVRLGAARVYRLA		PVESDLPERAVRRVPALAAPLGAVWPADLPRPARLLAPPEPVMAMAEIPDAPPLFFVWRNTRHQIARADGPERVLGEWWVADAEADLARDYYRVETEAGERFWLFRDAPMAANGRWWLHGLGEA	124
MTRLRRAGLAPERGPLAVAAEGSGGLRLVALDPEARALGLRVGEPLGRVRARIGVPLQVYPADPEADRDALLRLCRWASGYAPLVAPFGPGEAADGLYIDVAGASHLRGGEANLVADLAARLARSSVPAAIALADTPGGAFALARHGGGGRVVVPPGGAPEALRALPVDALRLDPGTVAGLKRLGLRRIGELDALPRGPLARRFGAALLLRLDQALARRPEPLAPLTEAAAYAAARGFLDPIGRQADIVRTVRDLMAETAPRLERDGLGACALRLSLHRVDGALRVLDLGLSRPERCPERVAALVSLRLDRLGSALDAGFGFETVALAVTVTGPMPARQTDLGAASAADGVGVLADALAQRLGRALLRLEPRASHLPERADRSRVWVAGEGQGEGSGPA…	ACB24008.1	GCA_000019725.1_ASM1972v1	Methylobacterium radiotolerans JCM 2831	Bacteria; Proteobacteria; Alphaproteobacteria; Rhizobiales; Methylobacteriaceae; Methylobacterium	chromosome		ImuB1		1	12.3	ASAA-DGVGVLADALAQRLG-RALLRLE		PRASHLPERADRSRVWVAGEGQGEGSGPAGRGATASHGGGVLDPDASRPSPRPSPAREGGPGALLDQGRCSTPMGATSRTGMEGKARTRASPWPEDLPPRPLVIFPRGEAALDVLSTVPEGPPRRFRWRARIHRVTHAEGPERIAAEWWREPGADRDYYRIECEAGHRLWLYRDGPHAPDRPAAWYVHGLFA	192
MTVATQGPRRVLAAVDAAARRLGLRPGMPLAQAQGMVADLALVEAEPEEDAAGLRRLAGWCLAYAPLVAPDPPDGIFLESAGAAHLHGGEAAMLADLARRIRAGGFAVQLGLADTPGAAWAVARHAPRTPIVPPAGQGEALAPLPVRALRLPAEAAAGLEQLGLARIGQLRATPRAPLRLRFGEEVTARLDQALGAAAEPLAYLTLPEAPRARLAFAEPIGAPETLARVVERLTGLLARDLERRGLGARRLDLVFRRVDGLPQALRLGTARPSRDPAHLARLFGERLGGIDPGFGIEEASLCASRAEPLSARQIAAFAAPGEVDPDAMGELVDRLAVRLGPGRLFRAAPVESEWPERSVGRVPPLAPARGLTWPADLPRPGRLVDPPERVEAIAALPDA…	ACA18838.1	GCA_000019365.1_ASM1936v1	Methylobacterium sp. 4-46	Bacteria; Proteobacteria; Alphaproteobacteria; Rhizobiales; Methylobacteriaceae; Methylobacterium	chromosome		ImuB1		1	25.2	EVDP-DAMGELVDRLAVRLGPGRLFRAA		PVESEWPERSVGRVPPLAPARGLTWPADLPRPGRLVDPPERVEAIAALPDAAPALFTWRGRRCRVARADGPERVFGEWWRSDAEVSAMRDYYRVEDQAGARYWLFRDAPAAEGGRWWLHGVGEA	124
MRLADARAICPALLTEPNAPDKDAAFLESLARWASRYSPSLNVDGTDCLWLDVTGVAHLFGGESELLADLKDRLARLGFRARFGCAGTLGGASALAHFARRSPALAVPDTLPDTLAPFPVEALRLEPNTVLLLRRLGLKRIGQLYGLPRASLERRFHSKDAAESVLRRLDEALGRRNETHAPLLPAPDYVARLSFAEPLISHDGVLAGLERLAAELCGMLARARAGARRVVLWAARTDGSSVALEAGLSAPSATAAHLVRLLKEKLDTIDMGFGVDLMTFAALAVDDLSPEQTALSATDRKPGPEKLIDALASRLGARTVRRLFPQQSHIPELAQTARSAFAKLPAWTGDARNTSLEKPPRPPLLLATPESVTVMAEVPEGPPLRFTWRRVSRRVVKAE…	BAQ18578.1	GCA_000828475.1_ASM82847v1	Methyloceanibacter caenitepidi	Bacteria; Proteobacteria; Alphaproteobacteria; Rhizobiales; Methyloceanibacter	chromosome		ImuB1		1	16.1	TDRK-PGPEKLIDALASRLGARTVRRLF		PQQSHIPELAQTARSAFAKLPAWTGDARNTSLEKPPRPPLLLATPESVTVMAEVPEGPPLRFTWRRVSRRVVKAEGPERIAPEWWRVLDGSPAQRTRDYYRIEDEDGCRYWVFREGLYQERDEARDGDPPRWFLHGVFP	139
MTLADARARAPHLSVAQADADADARLMLRLAAFCEQFTPLVALDPPCGLMLDATGCAHLFGGEAMMRTCVLQAMARLSFTGRAAVAGTPEAARALARFGAQALAPPGEDENFTRPLSIAALEAPRETSVALTRAGLTTLGDLADRSSAALTARFGDETMRRLTRILGREDARITPLRPLPDCMVERRFAEPFLDLSAIENVLRPLIAEAMGILERRGQGGRAFEARFFRTDGAVRALYFETGAPSRNVEALLRLFRLKADSLADPLDPGFGFDVIRFCVFNAETLAQSQIGFERQGAQDSDVADLVDRLAARFGRERVLRFATHETHDPVRAASYVYAASPSKPNSWEKPEPGEPPLRPLFLFDPPQPIDTMAETPDGPPMHFKWRRVRHLIARAEGPE…	CCJ06698.1	GCA_000304315.1_Msp_SC2	Methylocystis sp. SC2	Bacteria; Proteobacteria; Alphaproteobacteria; Rhizobiales; Methylocystaceae; Methylocystis	chromosome		ImuB1		1	29.1	GAQD-SDVADLVDRLAARFGRERVLRFA		THETHDPVRAASYVYAASPSKPNSWEKPEPGEPPLRPLFLFDPPQPIDTMAETPDGPPMHFKWRRVRHLIARAEGPERIAPEWWRNAVGRDRRTRDYYRLEDREGRRFWVFREGLYESETASPRWFLHGLFA	132
MVSCRQNNAQRIVALDERAEDFGLKPGMGIADARAMYPDLEVVEADPDRDQLLLESLADWCDRFTPLVALDGRDGLFLDISGCAHLFGGENAMLAEILCRLTHQGFDVRAALASTPGMAWAAARYAKGDCNVSPGQEETALAPMPLAALRLEEKTRVGLESVGLRHVGALIGAPRAPLARRFGRKLVTRLDQALGMVEEAITPRLPVAPLSAERQLAEPIGTREEIEQLVLILARTLRQDLERRGEGARRLLLSLFRVDGAVSRIMVGTSRPQREPLTVAKLFHERFSALEGSLDPEYGFDLVRLSVTVTAPFEVEQTDLAEGTACEEEEFSLLADRIRARLGEGAVLVPVLAESHLPERRARFVPFGKEVGAKEAIDPAEKIRPIRLLEKPEPVEASA…	ABG64636.1	GCA_000014245.1_ASM1424v1	Chelativorans sp. BNC1	Bacteria; Proteobacteria; Alphaproteobacteria; Rhizobiales; Phyllobacteriaceae; Chelativorans	chromosome		ImuB1		1	29.8	ACEE-EEFSLLADRIRARLGEGAVLVPV		LAESHLPERRARFVPFGKEVGAKEAIDPAEKIRPIRLLEKPEPVEASAEVPEGPPLSFRWRRALYRVARAEGPERIASEWWREDEPGPTRDYFRVEDMEGRRYWLYREGLYGEKTAPRWFLHGIFP	126
MVTAADAAAQAMGLRAGTPVAKAQALVAGLVVRDADPVGDSEALERLALWMLQRFSPIVAADQPDGIVIDSSGADHLHGGEAAMLDALIGRLAMSGVEARAAVADTWGAAHALARYAASPTFIAEPEHGAAVIAPLPIAALRLPPAMPAELRVLGLERIKDLLSQPRAPLALRFGPEPGRRIDEALGRSAEPIEPIRLPELAETRRVFAEPISAAETIARYIEKLVVALCAILEQRGQGARRLDLICQRVDNRTEAVRVGTARPVRDAKRLTRLLCDRIETIDPGFGIETMTLCATLAEPLTPRQSATTLIEEAEPDISDLIDTLANRVGERAIYRAAPVASDVPERCVRHIPALAPETGETWPDAWPRPARLLLRPEPIETIALLPDHPPVSFTWRGV…	ABG65175.1	GCA_000014245.1_ASM1424v1	Chelativorans sp. BNC1	Bacteria; Proteobacteria; Alphaproteobacteria; Rhizobiales; Phyllobacteriaceae; Chelativorans	chromosome		ImuB1		1	25.3	EEAE-PDISDLIDTLANRVGERAIYRAA		PVASDVPERCVRHIPALAPETGETWPDAWPRPARLLLRPEPIETIALLPDHPPVSFTWRGVRRRVARADGPERVFGEWWARDAEMAAVRDYFRVEDDTGERFWLYRAGDGEDPATGSHRWFIHGIFG	127
MDAHPEAPPVVVTDTLKNAIRIVALDQRAHARGVRLNQTLSDARALVPDLDCHPADDEQTQALLLKIAGWCERYTPLVALGSDPEDGHDHGLFMDITGCAHLLGGEAAVIADLEARLRAQGFHVRLCLADTPGAGWAMARYGQARIIAEDAHAEAILPLSLSGLRLPSAMVASLGRVGLKTIGCIANLPRAPLAARFGARLMQRLDQALGRETESISPIMPVADLSTERRFAEPVTHQDEISHVIAALAAGILEPLERRGLGLRHCRLKLFRVDGHVSQLSVQTARPLRDARMISRLFEERIAGLHDDLDAGFGFDLIRLDVVHADPFEAAQAEMMAGQAAGQGHDALVDRLGARLGLERVQRFVLADTHIPERSFGRQPVAHLGGAGSGTRRSAMGNA…	AKI02405.1	GCA_001011155.1_ASM101115v1	Hoeflea sp. IMCC20628	Bacteria; Proteobacteria; Alphaproteobacteria; Rhizobiales; Phyllobacteriaceae; Hoeflea	chromosome		ImuB1		1	28.3	QAAG-QGHDALVDRLGARLGLERVQRFV		LADTHIPERSFGRQPVAHLGGAGSGTRRSAMGNAMLASAPYSEISDGVTTRPLILFDRPELLQTIAEVPDGPPFRFRWRGVSHEVVRSEGPERIACEWWRDGRGARTRDYFRVEDHQGYRFWLFRHGLYGRETDDPCWYMHGLFA	145
MISHRDRNAQRISALDERAEALHLKRDMGIADARAMHPSIDVVEADPEADRRLLEGLADWCDRYTPLVALDGADGLFLDVTGCTHLFGGERAMLDDILSRFFHQGFDVRAGLAATPGAAWAAARFCGDRIVVSGEEEALLAPLPLAALRIEPSTRTSLESVGLRTAGAVMAAPRAPLARRFGALLLLRLDQALGRLDEAVSPRLPVAPLSVERHLAEPVTLTEDIERLVGMLAATLKTDLERRGEGARTLALLLFRVDGAVSRIALGTSRPMREPMLIQKLFHERLAALEQDIDAGYGFDLVRLSVLASATFDMQQADLAGEVTDDGADIALFADRIRARLGDGAVLRPVAVESHLPERAVATIPFTDAPCRTTPPKKPDRLQAPKTIFPPERPIRLFR…	ADV10082.1	GCA_000185905.1_ASM18590v1	Mesorhizobium ciceri biovar biserrulae WSM1271	Bacteria; Proteobacteria; Alphaproteobacteria; Rhizobiales; Phyllobacteriaceae; Mesorhizobium	chromosome		ImuB1		1	25.9	TDDG-ADIALFADRIRARLGDGAVLRPV		AVESHLPERAVATIPFTDAPCRTTPPKKPDRLQAPKTIFPPERPIRLFRSPEPIDVPATEMPEGPPLNFRWRRALYRVKRAEGPERIAAEWWREAPSDEEASTRDYFRIEDADGRRYWLYRQGLYGGASQVPPRWFLHGVFA	142
MNAYSTKEGARKAGQRILSLWFPYLAAERILRQRLGRSWRSRPQDHPTPSHPPLVISHRQGNAQRISALDERAEALHLKRDMGIADARAMHPSIDIVEADPEADRRLLEALADWCDRYTPLVALDGADGLFLDVTGCTHLFGGERAMLDDILWRFLHQGFDVRAGLAPTPGAAWAAARFCGDRIVDGGEEEALLAPLPLAALRIAPETRASLESVGLRTAGAVMAAPRAPLARRFGATLLLRLDQALGRLDEAVSPRLPVAPLSVERHLAEPVTLTEDIERLVGLLATTLKTDLERRGEGARTLALLLFRVDGAVSRIALGTSRPMRDPRLIQKLFHERLAALEQDIDAGYGFDLVRLSVLAAAAFDMAQADLTGEVTDDGADIALFADRIRARLGEGA…	BAB51085.1	GCA_000009625.1_ASM962v1	Mesorhizobium loti MAFF303099	Bacteria; Proteobacteria; Alphaproteobacteria; Rhizobiales; Phyllobacteriaceae; Mesorhizobium	chromosome		ImuB1		1	22.3	TDDG-ADIALFADRIRARLGEGAVLQPV		AVESHLPERAVAIVPFSEAPRRTTPPKRPDRVQAPTTIFPPERPIRLFRAPEPIEVPATEMPEGPPLHFRWRRALYRVTRAEGPERIAAEWWRQAPGDAAASTRDYFRIEDADGRRYWLYRQGLYGGSQAAPRWFMHGVFA	141
MIARTGSKRWVSAVDAAAKKAGVRVGMQAAKAQALFQRLLMIDADPAADALALERITLWVLAQYSPIVAIDAPNGIVMDTDGADHLQGGELAMLTGIANRFRGRGLTVRIAIADTWGAAHACARAISQEVMIVPRSETAHAVQRLPVSLLRLPKKTVNDLRTLGFRTIGELSATPRAPLTLRFGPDIARRLDQIFGRLNEPIDPIRSPERIEVSRAFQEPIGAAETINKYVGRLVGELCNELHRQGLGVRRLDLIVQRVDNTAQALRVGTAKAARDVAWLTKLFRDRTEKIDPGFGIEKLTLVAIMAEPLEETQRSSGLVEEERADITPLIDLFGNRGQRVYRFAPVASDVPERSVQRIAAVAEDVTVSWSHHWPRPVRLLTHPELVEVIALMPDHPPV…	ACM36641.1	GCA_000016285.1_ASM1628v1	Agrobacterium vitis S4	Bacteria; Proteobacteria; Alphaproteobacteria; Rhizobiales; Rhizobiaceae; Rhizobium/Agrobacterium group; Agrobacterium	chromosome		ImuB1		1		EEER-ADITPLIDLFGNR--GQRVYRFA		PVASDVPERSVQRIAAVAEDVTVSWSHHWPRPVRLLTHPELVEVIALMPDHPPVSVTWRGKRRKVKRADGPERIFGEWWQRTSEWAAVRDYFIIEDEAGERLWVFRSGDGVDGETGSHKWFVQGIFA	127
MIGRQGSRRLVQALDKAARAAGIRPGTPVSKAQALVPGLLVEDLDAAGDARALQQLAFHFLRIYAPIVAADPPDGLVLDTSGADHLHGNEALMLSSMLNRLHAAGFAARAAIADSWGAAHALARFSREEISIVPPGGQRAAISGLPLSALRLEDRIVSGLKVLGFRTIGELAEAPRAPLTLRFGPELVRRRSQAFGEIGDPIEPVRVAELVEVRRVFPEPIAAAETIARYSQKLVTALCASLEKRGLGARRVDLVLHRVDSGLQAIRAGTSRPVRDVKQLVRLLTDRIDTIDPGFGIEMMVLTATHAEPLVAAQARSSLLDEGRAEIADTVDVILNRGHRVYRYAAVASDVPERSLARVAALAPEDTLGWPGHWPRPVRLFARPEPIETLALLPDHPPR…	AAK90160.1	GCA_000092025.1_ASM9202v1	Agrobacterium fabrum str. C58	Bacteria; Proteobacteria; Alphaproteobacteria; Rhizobiales; Rhizobiaceae; Rhizobium/Agrobacterium group; Agrobacterium; Agrobacterium tumefaciens complex	chromosome		ImuB1		1		DEGR-AEIADTVDVILNR--GHRVYRYA		AVASDVPERSLARVAALAPEDTLGWPGHWPRPVRLFARPEPIETLALLPDHPPRYFLWKGERHNVRRADGPERVFGEWWKRDREKAAVRDYFTVENEGGERFWIFRSGDGEHAETGSQGWFIHGVFA	127
MIARSGSKRWVSAADASARKAGVHVGMAAAKAQSLFQGLMLIDADPEADRVALERITLWALMIYSPIVAVDGIDGIVMDTEGAEHLQGGELPMVTKIANQFLGRKLTARVAVADSWGAAHACARAISRETIVIPPGETVRAVEKLSISLLRLPAKIVSDLRILGFQTVGELANTPRAPLTLRFGPEIGRRLDQMLCRIAEPIEPIRTPELVEVSRAFAEPIGAAETIDKYVGRLVVQQVDALQKRGHGVRRADLIVEKVDGTRQAIRAGTAKPARDIAWLTKLFRDRTEKIEPGFGIEKLTLVAVMTEPLEEAQKASALIGDDVTDVTPLIDIYGNRGQRVYRVAPVASDVPERSVQRISPVAEPIAVAWVSHWRRPVRLLPRPELIEAIALMPDRPPV…	AAK90475.1	GCA_000092025.1_ASM9202v1	Agrobacterium fabrum str. C58	Bacteria; Proteobacteria; Alphaproteobacteria; Rhizobiales; Rhizobiaceae; Rhizobium/Agrobacterium group; Agrobacterium; Agrobacterium tumefaciens complex	plasmid		ImuB1		1		GDDV-TDVTPLIDIYGNR--GQRVYRVA		PVASDVPERSVQRISPVAEPIAVAWVSHWRRPVRLLPRPELIEAIALMPDRPPVSIVWRGRRRKVKRADGPERIFGEWWQRDAEMDAVRDYFVIEDEAGERLWVFRSGDGVDPDTGSHRWFCHGIFA	127
MIARSGSKRWVSAADAAARQAGVHVGMPAAKAQALFRGLMLVDADPAMDAAALERITLWALTLYSPIVAVDGIDGIVMDTEGADHLQGGELPMVTKIANQFLARKLTPRVAIADTWGAAHACARAISRETVIVPSGETVRAVEKLPISLLRLPGNVVSDLRTLGFQTVGELANTPRAPLTLRFGPEIGRRLDQMFGRACEPIDPIRTAELIEVSRAFAEPIGAAETIDKYVGRLVVQLIEELQRRGLGVRRADLIVEKVDGVRQAIRAGTVKPVRDVAWLTKLFRDRTEKIEPGFGIEKLTLVAVMAEPLEERQKSSSLVEDEVTDVTPLIDIYGNRGQRVYRVAPVASDVPERSVQRISPAADPIEVTWVSHWRRPVRLLARPELIEAIALLPDRPPV…	AAK91052.1	GCA_000092025.1_ASM9202v1	Agrobacterium fabrum str. C58	Bacteria; Proteobacteria; Alphaproteobacteria; Rhizobiales; Rhizobiaceae; Rhizobium/Agrobacterium group; Agrobacterium; Agrobacterium tumefaciens complex	plasmid		ImuB1		1		EDEV-TDVTPLIDIYGNR--GQRVYRVA		PVASDVPERSVQRISPAADPIEVTWVSHWRRPVRLLARPELIEAIALLPDRPPVSITWRGKRRKVKRADGPERIFGEWWQRDAEMEAVRDYFVIEDEAGERLWVFRSGDGIDPDTGSHRWFVHGIFA	127
MRLTALNEKAEIIGLKLGLGVAEAKAICPALDVIEEDPAADRKLLEAIANWCDRYTPLVAIDGKDGLFLDITGCAHLFGGEEALLEDILIRISGLGLDVRGAISSAPGLSWAVARFDDSRVVPPDAMEEALAPLPVASLRLGEETVAALQKLGLKQVGDLLVAPRAPLTRRFGAQLLLRLDQAIGLTEEPISPRRPVAQLSAERRLAEPVQAEADILQLARELAEALKPGLEARGVGGRLFELLLFRVDGAVFRIAAGASQPLREPRRIAGLFTERFTAIHDDLDVGYGFEIVRLNVLQHAPFDAMQGDFVEEDRQGTSLAAFADRVAARLGPDCLQGFELRQSHIPERAARPVPAMDILATRRRTGSEDAGHGFFRGERPLRLFRTPEPIEAFAAEVP…	ACM28498.1	GCA_000016265.1_ASM1626v1	Agrobacterium radiobacter K84	Bacteria; Proteobacteria; Alphaproteobacteria; Rhizobiales; Rhizobiaceae; Rhizobium/Agrobacterium group; Agrobacterium; Agrobacterium tumefaciens complex	chromosome		ImuB1		1	24.7	DRQG-TSLAAFADRVAARLGPDCLQGFE		LRQSHIPERAARPVPAMDILATRRRTGSEDAGHGFFRGERPLRLFRTPEPIEAFAAEVPDGPPRQFRWRRMMHRVLRAEGPERLAAEWWIEEAEDVPERDYFRIEDEDGHRYWLFRKGLYGQDAAPGWYMHGVFA	135
MIARSGSKRWVSTADAAARQAGVHVGMPAAKAQALFRGLMLVDADPAMDAAALERITLWALTLYSPIVAVDGIDGIVMDTEGADHLQGGELPMVTKIANQFLARKLTPRVAIADTWGAAHACARAISRETVIVPSGETVRAVEKLPISLLRLPGKVISDLRTLGFQTVGELANTPRAPLTLRFGPEIGRRLDQMFGRACEPIDPIRTAELIEVSRAFAEPIGAAETINKYVGRLVVQLIEELQRRGLGVRRADLIVDKVDGTRQAIRAGTVKPVRDVAWLTKLFRDRTEKIEPGFGIEKLTLVAVMAEPLEERQKSSSLVEEEVKDVTPLIDIYGNRGQRVYRVAPVASDVPERSVQRISPAADPVEVTWVSHWRRPVRLLARPELIEAIALLPDRPPV…	ACM30938.1	GCA_000016265.1_ASM1626v1	Agrobacterium radiobacter K84	Bacteria; Proteobacteria; Alphaproteobacteria; Rhizobiales; Rhizobiaceae; Rhizobium/Agrobacterium group; Agrobacterium; Agrobacterium tumefaciens complex	plasmid		ImuB1		1		EEEV-KDVTPLIDIYGNR--GQRVYRVA		PVASDVPERSVQRISPAADPVEVTWVSHWRRPVRLLARPELIEAIALLPDRPPVSITWRGKRRKVKRADGPERIFGEWWQRDAEMEAVRDYFVIEDEAGERLWVFRSGDGIDPETGSHRWFVHGIFA	127
MQRVVSLYLPTWSTDRYRRLSGQNAPPVEKPLVMIGRQGSRRLVLALNKAAKAAGIRPGTPVSKAQALVPGLVVEDLDAAADARALQQLAFHFLRIYAPIVAADPPDGLVLDTAGADHLHGNETLMLSGMVNRLHAAGFAARAAIADSWGAAHALARFGREEIGIVSPGGQRAAISGLPLAALRLEERIVSGLKVLGFRTIGELAEAPRAPLTLRFGPEVVRRLTQAFGETGEPIEPVRIAELVEVRRAFPEPIAAAETIARYVQKLVAELCVSLEKRGLGARRVDLVLHRVDSGLQAVRAGTSRPVRDAKQLVRLLTDRIDTIDPGFGIEMMVLTATHAEPLVAAQARSSLLEEGRAEIADTVDVILNRGHRVYRYAAVASDVPERSLASVAALAPED…	AKC08848.1	GCA_000971565.1_ASM97156v1	Agrobacterium tumefaciens	Bacteria; Proteobacteria; Alphaproteobacteria; Rhizobiales; Rhizobiaceae; Rhizobium/Agrobacterium group; Agrobacterium; Agrobacterium tumefaciens complex	chromosome		ImuB1		1		EEGR-AEIADTVDVILNR--GHRVYRYA		AVASDVPERSLASVAALAPEDTLGWPCHWPRPVRLFARPEPIETLALLPDHPPRYFIWKGVRHNVRRADGPERVFGEWWKRDREKAAVRDYFTVENESGERFWIFRSGDGEHTETGSQGWFIHGVFA	127
MHTGMAAAKAQSLFRGLMLVDADAEADRAALERITLWALTIYSPIVAVDGIDGIVMDTEGADHLQGGELSMVNGIANRFLAKKLTARVAVADSWGAAHACARAINRETIVVPPGETARAAEKLPISLLRLPSKIVSDLRILGFQTIGELANTPRAPLTLRFGPEVGRRLDQMLCRVAEPIEPIRTAELVEVSKTFAEPIGAAETIDKYVGRLVVQLVGELQKRGLGVRRADLIVEKVDGTRQAIRAGTARPARDVAWLTKLFRDRTEKIEPGFGIEKLILVAVIAEPLEEAQKASALVEDDVTDVTPLIDLYGNRGQRVYRVAPVASDVPERSVQRISPVAEPIAVAWVSHWRRPVRLLPRPELIEAIALMPDRPPVSIVWRGKRRKIKRADGPERIFG…	AKC10664.1	GCA_000971565.1_ASM97156v1	Agrobacterium tumefaciens	Bacteria; Proteobacteria; Alphaproteobacteria; Rhizobiales; Rhizobiaceae; Rhizobium/Agrobacterium group; Agrobacterium; Agrobacterium tumefaciens complex	plasmid		ImuB1		1		EDDV-TDVTPLIDLYGNR--GQRVYRVA		PVASDVPERSVQRISPVAEPIAVAWVSHWRRPVRLLPRPELIEAIALMPDRPPVSIVWRGKRRKIKRADGPERIFGEWWQRDAEMDAVRDYFVIEDEAGERLWVFRSGDGVDPETGSYRWFCHGIFA	127
MTRVVSIYLPDLPTDRIRRADPSIPPEQAIAVIARSGSKRWVSAADAAARKAGVRVGMPAAKAQALFRGLMLVDAEPDADAAALERITLWALSQYSPIVAVDGTDGIVLDTEGADHLQGGELPMVTKISNHFLARKLTARVAIADTWGAAHACARAISRETVIVPVGKTVAAVEKLPITLLRLPEKIVGDLRTLGFQTVGELANTPRAPLTLRFGPEIARRLDQMFGRVSEPIDPIRTPELAEVTRAFAEPIGAAETIDKYVGRLVVQLISELQKRGLGVRRADLIVEKVDGSRQAIRAGTAKPARDVAWLTKLFRDRTEKIEPGFGIEKLTLVAVMAEPLEDVQRVSSLVEDEVRDVTPLIDIYGNRGQRVYRVAPVASDVPERSVQRIAAASGPLEV…	AMD56885.1	GCA_000971565.1_ASM97156v1	Agrobacterium tumefaciens	Bacteria; Proteobacteria; Alphaproteobacteria; Rhizobiales; Rhizobiaceae; Rhizobium/Agrobacterium group; Agrobacterium; Agrobacterium tumefaciens complex	chromosome		ImuB1		1		EDEV-RDVTPLIDIYGNR--GQRVYRVA		PVASDVPERSVQRIAAASGPLEVAWVGHWRRPVRLLPRPELITAIALMPDHPPASIVWRGRRRKVKRADGPERIFGEWWQRDAEMEAVRDYFVIEDEAGERLWVFRAGDGVDPQTGDHRWFIHGIFA	127
MTRVVSIYLPDLPTDRIRRADPSIPPEQPIAVIARSGSKRWVSAADPAARAAGVHVGMPAAKAQSLFRGLMMVDADIEADRVALERITLWALTIYSPIVAVDGSDGIVMDTEGADHLQGGELPMVTKIANQFLGRKLTARVAVADSWGAAHACARAINREKIVIPSGETVRAVEKLSISLLRLPAKIVSDLRILGFQTIGELANTPRAPLTLRFGPEVGRRLDQMLCRVAEPIEPIRTPELVEVSKALAEPIGAAETINKYVGRLVVQLVDELHKRGLGVRRADLIVEKVDGTRQAIRAGTAKPARDIAWLTKLFRDRTEKIEPGFGIEKLILVAVLAEPLEEAQKVSALVEDDITDVTPLIDIYGNRGQRVYRVAPVASDVPERSVQRISPVAEPIAI…	AMD57502.1	GCA_000971565.1_ASM97156v1	Agrobacterium tumefaciens	Bacteria; Proteobacteria; Alphaproteobacteria; Rhizobiales; Rhizobiaceae; Rhizobium/Agrobacterium group; Agrobacterium; Agrobacterium tumefaciens complex	chromosome		ImuB1		1		EDDI-TDVTPLIDIYGNR--GQRVYRVA		PVASDVPERSVQRISPVAEPIAIGWVSHWRRPVRLLSCPELIEAIALMPDRPPVSIVWRGKRRKVKRADGPERIFGEWWQRDAEMEAVRDYFVIEDEAGERLWVFRSGDGVDPETGSHRWFCHGIFA	127
MRLTALDEVSERLGLKRGQGLAEARAMFPKIDVVDEDGAADQGLLEAIADWCDRYTPLVALDGREGLFLDITGCTHLFGGEEALLKDILGRLLQMGFDVKGAISSSPGLSWAACRFGRGGVIADQVTEAVLAPLSVNALRIDEATIAALYKLGLKRIGDLLPMPRAPLARRFGIHLLLRLDQALGHNEEAISPRRPVAALSAERRLPEPIQAEEHILQLTGQIAISLKSELEARGVGGRVFELVLFRVDGRVFRIAAGASQPLQDPKRISSLFSERLNAVHDDLDAGFGFELLRLNVLQYDAFRISQGDFTGNGDSEISLADFVDRVSARLGADCLQIAEPKQSHVPERAEVFVPAIASRIVREKTEEIFAFAPRSDRPLRLFRHPELMEAFAATVPDG…	CDN50151.1	GCA_000731315.1_RG540_Ch_pA	Neorhizobium galegae bv. orientalis str. HAMBI 540	Bacteria; Proteobacteria; Alphaproteobacteria; Rhizobiales; Rhizobiaceae; Rhizobium/Agrobacterium group; Neorhizobium	chromosome		ImuB1		1	24.1	GDSE-ISLADFVDRVSARLGADCLQIAE		PKQSHVPERAEVFVPAIASRIVREKTEEIFAFAPRSDRPLRLFRHPELMEAFAATVPDGPPQRFRWRRIVHEVIRAEGPERISPEWWNDAEDVEERDYFRLESEAGRRFWIFRAGHYVAGKTAPTWRVHGIFA	133
MNANFSLSPNQTSFVLQANSQRMLALSFPHLPTDRIARRRWGASWRSKGRPEAPSIVCSGKLNNAMRLTALDELAERLGLKKEQGVAEARAMYPTLEVVEEDPAADRRLLEAIADWCDRYTPLVAFDGEDGLFLDITGCTHLFGGEKALLKDVLSRLFHMGIDARGAISSSPGLSWAVSRFGQSGVIEDEETERVLMSLPVAALRLQGQTVDALKKLGLKYIGDVISAPRAPLTRRFGPELLLRLDQALGREEEPVSPRRPVASLSAESRLIEPIGTEEQILAVTRQVAVSLQPSLEARGAGGRVFELVLFRVDGRVFRISVGASQPLREPKFIAGLFSERLQAVYDDLDAGYGFEIVRLNVLRHDPFNEAQTDFEGDRQGEISLSAFVDRVSARLGAD…	ABC92827.1	GCA_000092045.1_ASM9204v1	Rhizobium etli CFN 42	Bacteria; Proteobacteria; Alphaproteobacteria; Rhizobiales; Rhizobiaceae; Rhizobium/Agrobacterium group; Rhizobium	chromosome		ImuB1		1	26.6	RQGE-ISLSAFVDRVSARLGADCLQSFQ		LRESHVPERAVIAVPTTDKLSRRGKAEQDGSLPFRQERPLRLFATPEPVETVLAEVPDGPPQIFRWRRMQHQVAKSEGPERIAMEWWIDGSDAEARDYFRIEDEAGHRFWIYRRGFYGQELSPRWFMHGVFA	132
MAAADGAAHKRGLRVGMPAAKAQALVQGLTMIDADPMADSATLERLTLWALSQYSPVVAMDPPDGIVMDTEGADHLQGGEDLMLSGLVNRFRARGLAARAAIADTWGAAHALARSKDRETVIIPRGDTAKAVNRLPLSSLRLPAEIVGSLRTLGFATVGDLAVTPRAPLTLRFGPEVGRHLDQMFGRLAEPIDPIRPADIVEVQRSFAEPIGAPETIEKYVSRLVRQLCLELEKRGLGVRRADLIVHRVDNTIQSLRAGTAKPVRDIAWLTKLFRDRIEKIEPGFGIEKLSLAAIIAEPLVEMQSTSSLIEEQVTDVTPLIDVLGNRGGQRIFRVAPVASDVPERSIQRIAPTADESGATWPLHWQRPSRLLGHPEAIEVIALLPDHPPVSFTWRGKRR…	ABC94042.1	GCA_000092045.1_ASM9204v1	Rhizobium etli CFN 42	Bacteria; Proteobacteria; Alphaproteobacteria; Rhizobiales; Rhizobiaceae; Rhizobium/Agrobacterium group; Rhizobium	plasmid		ImuB1		1		EEQV-TDVTPLIDVLGNR-GGQRIFRVA		PVASDVPERSIQRIAPTADESGATWPLHWQRPSRLLGHPEAIEVIALLPDHPPVSFTWRGKRRRVKRADGPERIFGEWWQRSSEWIAVRDYFVVEDDAGERFWIFRSGDGVDADTGSHKWFLHGVFA	127
MRLTALDEVAERIKLKKNQGVAEARAIYPLLDVIEEDLAADRRLLEGIADWCDRYTPLVAFDGKDGLFLDITGCAHLFGGERAMLTDILSRLFHMGFDVRGAISSSPGLSWAVSRFGDGGVIETDQMEHVLAPLPVAALRLEEATVEALKKLGLKYIVDLLSTPRAPLARRFGAQLLLRLDQALGVEEEPVSPRRPVASLSAERRLIEPIGTEEDILALTGQIAQSLKASLEARGAGGRVFELVLFRVDGRVFRIPVGASQPLRDPKHIASLFSERLQAIHDDLDAGYGFEILRLNVLRHDPFNATQGDFEGSRQRETSLAAFIDKIAARLGADCLQRFQLRESHVPERAAIAIPAMEGLQAHRKAEEGNPFPSRCERPLRLFTRPEQVEALLAEVPDG…	AJD43311.1	GCA_000816845.1_ASM81684v1	Rhizobium gallicum bv. gallicum R602	Bacteria; Proteobacteria; Alphaproteobacteria; Rhizobiales; Rhizobiaceae; Rhizobium/Agrobacterium group; Rhizobium	chromosome		ImuB1		1	24.9	RQRE-TSLAAFIDKIAARLGADCLQRFQ		LRESHVPERAAIAIPAMEGLQAHRKAEEGNPFPSRCERPLRLFTRPEQVEALLAEVPDGPPQIFRWRRMQHRVARSEGPERLAMEWWTDGADAEPRDYFRIEDDAGHRFWIYREGFYGHELPPRWFMHGLFA	132
MPAERPLVVISKSGSKRWISAADSKASKLGLRIGMPASKAQAMVADLVMIDAAPGEDAAALERLALWALRQYTPVVAVDGTDGFVMDTEGADHLQGGEALLVSGLVNRLRAKGLSAKAAVADTWGAAHALARLTSDDTTVVPVGAIAKVVTQLPIHCLRLPSEMVQGLRVLGVDTVGQLFSMPRAPLTLRFGPEPCRRLDQMFGRIAEPIDPIRTPDLVEVSRNFSEPIGAAETIAKYTRRLVVQLTARLEERGLGVRRCDLIIHRVDNIRQCLRAGLAKPVREPARLSKLLCDRIEKIDPGFGIEKMALVAVMVEPLEEKQIAPSLIEETIVDVTPLVDILGNRGQRLYRVAPVASDVPERSVRKISPTADETGENWAAKWPRPSRLLSTPERIEVIA…	AJD45783.1	GCA_000816845.1_ASM81684v1	Rhizobium gallicum bv. gallicum R602	Bacteria; Proteobacteria; Alphaproteobacteria; Rhizobiales; Rhizobiaceae; Rhizobium/Agrobacterium group; Rhizobium	plasmid		ImuB1		1		EETI-VDVTPLVDILGNR--GQRLYRVA		PVASDVPERSVRKISPTADETGENWAAKWPRPSRLLSTPERIEVIALLPDQPPAVFTWRGKRRRVKRADGPERIFGEWWLRPTEMSAVRDYFVVEDEVGERYWIFRAGDGFDAETGSHRWFLHGVFG	127
MIARSGSKRWVSAADAAAGKAGVHVGMPAAKAQALFRGLMLVDADPAKDAAALERITLWALTLYSPIVAVDGIDGIVMDTEGADHLQGGELAMVMKIANQFLAKKLTARVAIADTWGAAHACARAISRETVIVPSGETVRAVEKLPISLLRLPGKVVSDLRTLGFRTIGELANTPRAPLTLRFGPEIGRRLDQMLGRVCEQIDPIRTPELVEVSRAFAEPIGAAETINKYVGRLVVQLIEELQRRGLGVRRADLIVEKVDGIRQAIRAGTVKPVRDVAWLTKLFRDRTEKIEPGFGIEKLNLVAVMTEPLEERQKSSSLVEDEVTDVTLLIDIYGNRGQRVYRLAPVASDVPERSVQRISAAADLIEVAWVSHWRRPVRLLARPELIEAIALLPDRPPV…	AHF85427.1	GCA_000517605.1_ASM51760v1	Rhizobium leguminosarum bv. trifolii WSM1689	Bacteria; Proteobacteria; Alphaproteobacteria; Rhizobiales; Rhizobiaceae; Rhizobium/Agrobacterium group; Rhizobium	chromosome		ImuB1		1		EDEV-TDVTLLIDIYGNR--GQRVYRLA		PVASDVPERSVQRISAAADLIEVAWVSHWRRPVRLLARPELIEAIALLPDRPPVSITWRGKRRKVKRADGPERIFGEWWRRDAEMEAVRDYFVIEDEAGERLWVFRSGDGIDPETGSHRWYCHGIFA	127
MRLTALDELAERLGLKKELGVAEARAMYPLLEVAEEDPAADRRLLEAIADWCDRYTPLVAFDGKDGLFLDISGCAHLFGGEKALLGDVLSRLFHMGFDARGAISSSPGLSWAASRFGQGGVIEDEETEHVLMSLPVAALRLEGQTVDALKKLGLKYIGDVIDAPRAPLTRRFGPELLLRLDQALGREEEPVSPRRPVASLSAESRLIEPIGTEEQILAVTRQVALSLQPSLEARGAGGRVFELVLFRVDGRVFRISVGASQPLREPKFIAGLFSERLQAVYDDLDAGYGFEILRLNVLRHDPFNETQGDFEGDRQGEISLSAFVDRVSARLGADCLQSFQLRESHVPERAVITVPVMESLPRRKAAQDIQLPFREERPLRLFATPEPVETILAEVPDGP…	AHF86179.1	GCA_000517605.1_ASM51760v1	Rhizobium leguminosarum bv. trifolii WSM1689	Bacteria; Proteobacteria; Alphaproteobacteria; Rhizobiales; Rhizobiaceae; Rhizobium/Agrobacterium group; Rhizobium	chromosome		ImuB1		1	27.7	RQGE-ISLSAFVDRVSARLGADCLQSFQ		LRESHVPERAVITVPVMESLPRRKAAQDIQLPFREERPLRLFATPEPVETILAEVPDGPPQIFRWRRMQHQVARSEGPERIAMEWWIDGDDAEARDYFRIEDETGHRFWIYRRGFYGQELDPRWFMHGVFA	131
MTRVVSIYLPDLPTDRIRRADPSIPPEQAIAVIARSGSKRWVSAADAAARKAGVHVGMPAAKAQALFRGLMLVDADPAKDAAALERITLWALTLYSPIVAVDGIDGIVMDTEGADHLQGGELAMVMKIANQFLAKKLTARVAIADTWGAAHACARAISRETVIVPSGETVRAVEKLPISLLRLPGKVVSDLRTLGFRTIGELANTPRAPLTLRFGPEIGRRLDQMLGRVCEQIDPIRTPELVEVSRAFAEPIGAAETINKYVGRLVVQLIEELQRRGLGVRRADLIVEKVDGIRQAIRAGTVKPVRDVAWLTKLFRDRTEKIEPGFGIEKLNLVAVMTEPLEERQKFSSLVEEEVKDVTPLIDIYGNRGQRVYRVAPVASDVPERSVQRISAAADPIEV…	AHF88240.1	GCA_000517605.1_ASM51760v1	Rhizobium leguminosarum bv. trifolii WSM1689	Bacteria; Proteobacteria; Alphaproteobacteria; Rhizobiales; Rhizobiaceae; Rhizobium/Agrobacterium group; Rhizobium	plasmid		ImuB1		1		EEEV-KDVTPLIDIYGNR--GQRVYRVA		PVASDVPERSVQRISAAADPIEVTWVSHWRRPVRLLARPELIEAIALLPDRPPVSITWRGKRRKVKRSDGPERIFGEWWQRDAEMEAVRDYFVIEDEAGERLWVFRSGDGIDPETGSHRWYCHGIFA	127
MAGRPDHPPLLCSGRRDNAVRLTALDELAVEMGLRQGQGLAEARAIHPAIDVAEEDSAADGALLEAIADWCDRYTPLVALDGSDGLFLDITGCAHLFGGEQVLLDDILLRLFQMGFKVQGAISGSPGLSWAASRFGAGGVIADSAAQEVLEALSVACLRIEADTIAALNKLGLKRVGDLISMPRAPLARRFGSHVLLRLDQALGHEEEPISPRRPVAFLSVERKLAEAIQAEEDILELASRIAQSLCSSLEARGAGGRVFELVLFRVDGRVFRIVAGASRPLRNPQRIARLFAERLKSVHDELDAGFGFELLRLNVLQHDSYEASQDNLLEKASGEAPLADLIDRVSARLGDDVLQAFQFRESHIPERAVFAYPALGHDAGNEGRQNPADTTGRERPLR…	CCF21511.1	GCA_000967425.1_ASM96742v1	Rhizobium sp. NT-26	Bacteria; Proteobacteria; Alphaproteobacteria; Rhizobiales; Rhizobiaceae; Rhizobium/Agrobacterium group; Rhizobium	chromosome		ImuB1		1	29.9	ASGE-APLADLIDRVSARLGDDVLQAFQ		FRESHIPERAVFAYPALGHDAGNEGRQNPADTTGRERPLRLLPRPEPVEAFAAIVPDGPPSRFRWRRVLHDVARAEGPERISPEWWLDQEAGQERDYFKLEVASGHRFWVYRQGHYSSDYRPTWHMHGIFA	131
MPMTAALPLSPMFSTLPFPANTQRILALTFPHLPTDRIARKRWGLSWRSTGRLEAPPLACAGKLNNAMRLTAINERAEMIGLKQGQGVAEAKAICPDLDVVEEDPVADRKLLEAIADWCDRYTPLVAIDGKDGLFLDITGCAHLFGGEEALLEDILIRISRLGLDVRGAISSAPGLSWAVARFEENRVVPSEAMEEALAPLPVASLRLGEETIAALQKLGLKQVGDLLAAPRAPLARRFGAQLMLRLDQAVGLVEEPISPRRPVAQLSAERRLAEPVQAEEDILQLARQLAETLKPGLEARGVGGRSFELLLFRVDGAVFRIAAGASQPLREPNRIASLFTERFGAIHDDLDVGYGFEIIRLNVLQHAPFDAMQGDFVGEDRQEGSLAAFVDRVAARLG…	AGB73065.1	GCA_000330885.1_ASM33088v1	Rhizobium tropici CIAT 899	Bacteria; Proteobacteria; Alphaproteobacteria; Rhizobiales; Rhizobiaceae; Rhizobium/Agrobacterium group; Rhizobium	chromosome		ImuB1		1	26.3	DRQE-GSLAAFVDRVAARLGPDCLQGFE		LRQSHIPERAVRPLPAMTILASKRHTSGEDAGHGFFRGERPLRLFRMPELVETIAAEVPDGPPRQFRWRRVMHRVSRAEGPERLSVEWWVEEKEEPARDYFQVEDEEGHRFWLFRKGLYGRGGTTPDWYMHGVFA	135
MPRVVSLFLPGWPIDRLRRALGASAPPPDSRLVLVGRDGARRILTAVSRPAEQAGLRVGMPLTKAHALLPGVLTMPAAPAADAAALGRLALWALQHYAPIVAPDPPDGLVIDTTGADHLHGGEARMLTGLVNRLSASGIFARAAIADSWGAAHAAARFLADPVCVLPPGKAGEAVSPLPVAGLRIPPETVTGLHVLGFSTIGDVLAVPRAPLVLRFGPLLGRRLAQLQGRISEPVDPLRDPELVTVRKVFGEPIGAPETIARYTAGLVHDLCAALEKRGLGARRLDLLFHRVDNSLQAIRIGTARPARDERQLIRLLTDRIETIDPGFGIEIMDLTATLAEPLVLQQAASSLIEAEEADLAGLVDVIVNRIGAARLYRIAPVESDVPERSFRRIPPLSP…	ANH07218.1	GCA_001652565.1_ASM165256v1	Shinella sp. HZN7	Bacteria; Proteobacteria; Alphaproteobacteria; Rhizobiales; Rhizobiaceae; Shinella	plasmid		ImuB1		1	22.2	EAEE-ADLAGLVDVIVNRIGAARLYRIA		PVESDVPERSFRRIPPLSPETGTTWPSRWPRPARLLARPEPVEVMALLPDHPPASFTWRGVRRLVKRADGPERIFGEWWKRDAELAAVRDYFQVEDAEGERFWLFRSGNEEQAASGAGRWFLHGIFA	127
MPRVVSIYLPDLPTDRIRRADPSLPVEQPIAMIARSGSRRWVAAADAAARHVGVHVGMPAAKAQALFRDLMLIDADPAADAAALERITLWALTQYSPIVAMDSPDGIVMDTEGADHLQGGEQSMLTATANRFRAKSLAARVAIADTWGAAHACARAITRETVIVPKGETARAVERLPISLLRLPDNVVSDLRTLGFQTIGQLSATARAPLALRFGPEIGRRLDQMHGRMAEPIDPIRTPDIVEVSKSFAEPIGAAETINRYVGLLVTDLVGELQRRGHGVRRTDLIVEKVDGTRQAVRAGTAKPSRDIAWLTKLFRDRTEKIEPGFGIERLTLVAVMTEPLEEAQRTSSLVEDQVTDVIPLIDVFANRGQRVYRVTPVASDVPERSVRRIDPAAVAAGA…	ANH08605.1	GCA_001652565.1_ASM165256v1	Shinella sp. HZN7	Bacteria; Proteobacteria; Alphaproteobacteria; Rhizobiales; Rhizobiaceae; Shinella	plasmid		ImuB1		1		EDQV-TDVIPLIDVFANR--GQRVYRVT		PVASDVPERSVRRIDPAAVAAGATWAQHWPRPVRLLARPELIEVIALMPDHPPVSITWRGKRRRVKRADGPERIFGEWWTRDAEYAAVRDYFVVEDEAGERLWIYRCGDGVDPATGSHRWFMHGIFA	127
MRLVALDGFAEKRGFHIGQGVAEARAMCPEIDVLPADPAADRALLAGLAAWCCRYTPLVALDGDSGLFLDITGCAHLLGGEKALLDDLLARLFHLGVEARAAISSSAGLSWAVARFGSDAILAEDEAVRALAPLPMAALRLPQETIETLGRVGLKQIGDLIEAPRAPLARRFGATLLLRLDQALGREDEPLSPRLPVAALSAERRLGEPVQGEDDILGLTEELALRLKPELEKRGEGGRLFELLLFRVDGAVFRIAAGTSSPLNEPRRVAGLFRERLQAVHEDLDAGFGFEILRLSVPKSEKYEVMQEDFSGTPDRERPLAAFADRVMARFGAESLMVPALSESHVPERAASFRPLTDLALIGKAEEPGNNIPAPLLAAAARPQRLFPSPEPVEAVAEV…	ANK74143.1	GCA_000697965.2_ASM69796v2	Ensifer adhaerens	Bacteria; Proteobacteria; Alphaproteobacteria; Rhizobiales; Rhizobiaceae; Sinorhizobium/Ensifer group; Ensifer	chromosome		ImuB1		1	28.7	PDRE-RPLAAFADRVMARFGAESLMVPA		LSESHVPERAASFRPLTDLALIGKAEEPGNNIPAPLLAAAARPQRLFPSPEPVEAVAEVPEGPPRSFRWRRTLHRIARAEGPERIAGEWWLDGEPALERDYFRVEDDSGRRFWLFREGHYGASAPPRWFMHGVFA	135
MPRVVSLFLPSWPTDRLRRKLGDAAPPAETPLVLVGREQRRRVVLSVNAAAIAAGLRPRMAATKAQALVAGLVVMDADPAADQEALERLALWALQRYAPIVAADPPDGLVIDTTGADHLHGGEDLMLSGMVNRFFGSGIEARAAVADTWGAAHAGARFLAHPTLVVAPGAQQETIRNLPVAALRLDPAIVHGLRVLGFNTIGEVAGVPRAPLALRFGPELGRRIDQAMGEVAEPIDPVRTPELIEVRRSFGEPIAAAETIARYAAKLVGALCLVLEERGLGARRVDLLFHRVDNTCQAIRAGTATPVRDAKRLIRLITDRIETIDPGFGIEIMSLTATHAEPLVARQVVSSLVEEPEADVSGLIDILGNRIGARRLYRFQPVASDVPERSINRIAPMAP…	ANK77455.1	GCA_000697965.2_ASM69796v2	Ensifer adhaerens	Bacteria; Proteobacteria; Alphaproteobacteria; Rhizobiales; Rhizobiaceae; Sinorhizobium/Ensifer group; Ensifer	plasmid		ImuB1		1	32.2	EEPE-ADVSGLIDILGNRIGARRLYRFQ		PVASDVPERSINRIAPMAPDEGLAWPGHWPRPVRLLLHPEAIETMALLPDHPPVSFTWRGVRRRVKRADGPERVFGEWWKRDAELVAVRDYFQVEDDAGERYWIYRAGDGEHSETGSHQWFLHGIFG	127
MRLVALDTLAERIGLKRGQGAAEARAMCPALDVIAADPAADQAFLEGLADWCDRYTPLVALDGKDGLFLDITGCAHLHGGEKALISDLLSRLFSLGVEARATVSSAAGLSWAAARYGNVAVIEPEAAGRVLAPMPVAALRLPEETAAALERVGLKQIGDLLEAPRAPLARRFGSLLLLRLDQARGEADEPLSPRLPVPSFSAERRLAEPLMDEEYILELTRHLAKDVRASLERHGEGGRLFELLLFRVDGRVFRVRAHAAMPLNDADRIAALFRERLQAVHDDLDAGYGFEILRLAVLRSERLDPAQQDFSGVPEESQPLAAFIDKVSARFGPDCLMQASLAESHLPERAGGFAAVRDVAAVIGAPSEDKLFEGRVFPENRPLRLFTHPELVEATAEVP…	ACP26921.1	GCA_000018545.1_ASM1854v1	Sinorhizobium fredii NGR234	Bacteria; Proteobacteria; Alphaproteobacteria; Rhizobiales; Rhizobiaceae; Sinorhizobium/Ensifer group; Sinorhizobium	chromosome		ImuB1		1	38.3	PEES-QPLAAFIDKVSARFGPDCLMQAS		LAESHLPERAGGFAAVRDVAAVIGAPSEDKLFEGRVFPENRPLRLFTHPELVEATAEVPDGAPRSFNWRRTQYRVARAEGPERIAAEWWIDGEDHPTRDYFRIEDQEGRRFWLFREGLYGREVAAARWFMHGVFA	135
MRLVALDTVAERVGLKRGQGAAEARAMCPSLDVIAFDPAADQAFLEALADWCDRYTPLVALDGKDGLFLDITGCAHLHGGEKALVSDVLSRLFSLGVEARATVSSAAGLSWAATRYGDADVIAPGDGDPLLAPLPVAALRLPAETAAALERVGLKQIGDLLEAPRAPLARRFGSILLLRLDQARGLEEEPLSPRLPVPSFSAERRLAEPLQDEEYILELTRHLARDVRSSLERHGEGGRLFELLLFRVDGRVFRVRAHAAVPLNDAIRIAALFRERLQAVHDDLDAGYGFEIVRLSVLRSERLDPAQQDFSGVPDESQPLAAFVDKVSARFGPDCLMQATLMESHLPERAGGFAAVTDVAAILGSPPLGERAFPENRPLRIFAHPEPVEATAEVPEGAP…	ABR61849.1	GCA_000017145.1_ASM1714v1	Sinorhizobium medicae WSM419	Bacteria; Proteobacteria; Alphaproteobacteria; Rhizobiales; Rhizobiaceae; Sinorhizobium/Ensifer group; Sinorhizobium	chromosome		ImuB1		1	30.6	PDES-QPLAAFVDKVSARFGPDCLMQAT		LMESHLPERAGGFAAVTDVAAILGSPPLGERAFPENRPLRIFAHPEPVEATAEVPEGAPRSFNWRKTRYRVARAEGPERVAAEWWIDGEGHPTRDYFRIEDQEGRRFWLFREGLYGRETASPRWFMHGVFA	131
MVIARSGSKRWISAADTAATKLGLRVGMPAAKAQALVQGLVMIDADTAADLAALERLALWAFSQYSPVVAMDPPDGIVMDTEGADHLQGGEDLMLSSLVNRFRGRGLAARAAIADTWGAAHALARTTDRETVIVGRGDAARAANRLPLSSLRLPAETVQSLRTLGFTTVGDLAATPRAPLTLRFGLEVGRRLDQMFGHIAEPIDPIRPAELVEVQKSFAEPIGAPETIEKYVSRLVRQLCLELERRGLGVRRADLIVHRVDNTIQALRAGTAKPVRDIAWLTKLFRDRIDRIEPGFGIEKLGLAAILAEPLIEAQSASSLIEEQVTDVTPLIDVLGNRGGQRIFRVAPVASDVPERSVRRIAPIADEDGATWPLNWPRPPRLLARPELIEVIALLPDHP…	AAK65146.1	GCA_000006965.1_ASM696v1	Sinorhizobium meliloti 1021	Bacteria; Proteobacteria; Alphaproteobacteria; Rhizobiales; Rhizobiaceae; Sinorhizobium/Ensifer group; Sinorhizobium	plasmid		ImuB1		1		EEQV-TDVTPLIDVLGNR-GGQRIFRVA		PVASDVPERSVRRIAPIADEDGATWPLNWPRPPRLLARPELIEVIALLPDHPPVSFTWRSKRRRVKRADGPERIFGEWWKHSSEWVAVRDYFVVEDDRGERFWIFRSGDGVDAETGSHKWFMHGMFA	127
MTAASTHSMSAGAPLFRQTMSQRILSIHFPHLPTDRVARSRWGASWLSRGRPDHPPVVFAAKIDNAMRLVALDTFAERIGLKRGQGAAEARAMCPSLDVIAADPAADQAFLEALADWCDRYTPLVALDGTDGLFLDITGCAHLHGGEKALISDVLSRLFSLGVEARATVSSAAGLSWAVTRYGDADVIAPGDGDPVLAPLPVAALRLPADTAAALERVGLKQIGDLLEAPRAPLARRFGSSLLLRLDQARGFEDEPLSPRLPVPSFSAERRLAEPLQDEEHILELTRHLARDVRSSLERHGEGGRLFELLLFRVDGRVFRVRAHAAVPLNDAVRIAALFRERLQAVHDDLDAGYGFEIVRLSVLRSERLDPAQQDFSGAPDESQPLAAFVDKVSARFGP…	CAC47751.1	GCA_000006965.1_ASM696v1	Sinorhizobium meliloti 1021	Bacteria; Proteobacteria; Alphaproteobacteria; Rhizobiales; Rhizobiaceae; Sinorhizobium/Ensifer group; Sinorhizobium	chromosome		ImuB1		1	26.3	PDES-QPLAAFVDKVSARFGPGCLMQAT		LAESHLPERAGGFAAVTDVAAVLRTAALEEKAFPENRPLRIFAHPEPVEATAEVPEGAPRSFNWRKTRYRVARAEGPERIAAEWWIDGEDHPTRDYFRIEDQEGRRFWLFREGLYGRETASPRWFMHGVFA	131
MICSLFVPSSFSGRRMGGERRIVAVWWPHWAIERLERDLARRARPLRVPEKPRALAMPGVGGLRVTARNELADAAGIRPGQMVSDATALCPGLELHSADREGDRKGLVRLAGWCGRYTPWTALDPQGIGDEPDGILLDITGCDHLFGGEAKLLEELRRRLQGFGLTTRAAIASTRGAAWALARFGNQPALVLPVNGEVDALRSLPVAALRLNEAIVNGLMRLGLKKIGDLYGKPRAPVTARFGPEVSRRLDEALGFEPEPISPELPPVFYRASITFSEGLTRNAHIEDAVKRIAADLCEVLEREHQGARRLELQLFRVDGEVTRLQAGTGIASHDAFHLSRLFREKLAQLGDDFDTGFGVEALTLSCLAVDELKPAQETFENESSRAQALEQFIDRLSN…	ABS64139.1	GCA_000017565.1_ASM1756v1	Parvibaculum lavamentivorans DS-1	Bacteria; Proteobacteria; Alphaproteobacteria; Rhizobiales; Rhodobiaceae; Parvibaculum	chromosome		ImuB1		1	21.6	SSRA-QALEQFIDRLSNRFGADRVLRLE		PRASHIPERAAVAVPALHGHMPAMQGWKTYVSEQMASVLGGSLPRPLRLLPSPEAVDVMAEVPEGPPRIFRWRRISHQVARAEGPERLSPEWWREGKHRTRDYYRVEDIEGRRFWLYRDGLYHRDNEGPRWYLHGVFE	138
MEKERGALRLAAANRAALRLGLTPGLALADARARVPDLLVEEHAPEADRRFLERIAEACDRYTPMVAVNPPHSLILDVTGVPHLFGGEGGLKADAARRMAAAGLTARLACAGTPEAALALARFHRGPPLMDAASEEAAVRALPVAALDLPPETETALRRAGLNCVGDIARRPSAPLTARFGAQATWRLARLLGRVDSRITPRRAPPALLFSHPFAEPIGRMEHVMGVLGELAQRAATELEARGLGGRSFEARFYRSDGETRTVRIETGAPVRDPAVVMRLFALRIEALADPLDPGFGFDLVRLAVPQAEPFSQAQGGLDREEQGEDLGALVDRLSMRFGRARFRRLVPRDTHIPERAVAAVPALAAAPESWAAPEPEEPPQRPLYLFRPPLPIEVLAEV…	BAF89903.1	GCA_000010525.1_ASM1052v1	Azorhizobium caulinodans ORS 571	Bacteria; Proteobacteria; Alphaproteobacteria; Rhizobiales; Xanthobacteraceae; Azorhizobium	chromosome		ImuB1		1	24.7	EEQG-EDLGALVDRLSMRFGRARFRRLV		PRDTHIPERAVAAVPALAAAPESWAAPEPEEPPQRPLYLFRPPLPIEVLAEVPDGPPLRFRWRGGTHDVAAQEGPERIGEEWWRDISRPETPRDYYRVEDKGGRRFWIFRHGIHEGGRAPPLWYLHGLFS	130
MPRSVAPADDPLARAPLVFVEKAENALRLAAVDRLARRRGLAPGLTLADARARIPDLAVVEHDAHADAAFLEEVADDCDRWTPLVALDAPDGLTLDITGCAHLFGGDAAMRARLLAHLERHGLGAFAVIAGTPDAARALARVGQGGVVPPGGEAQAVAGLPVALLGVGEEIVTGLSRAGLKTIGDLAARPGTPFAARFGEDLLARLRRTLGREDVRIVPRRPLPAAIAERRFPEPIARAEDIDGTLALLVDDLALMLEARGEGGRAFEASFFRADGAVRRLKVETARPSRDARALARLWREKIEALADPIDPGFGFDLVRLSVLRAEALTPAQVSLDGRAVEEEEVAALVDRLAVRLGRERVLRFMLRDTHDPDRASTLVPAGDLPASHTAPPDSLPRP…	ADH91663.1	GCA_000092925.1_ASM9292v1	Starkeya novella DSM 506	Bacteria; Proteobacteria; Alphaproteobacteria; Rhizobiales; Xanthobacteraceae; Starkeya	chromosome		ImuB1		1	26.5	AVEE-EEVAALVDRLAVRLGRERVLRFM		LRDTHDPDRASTLVPAGDLPASHTAPPDSLPRPLTLFDPPQPVEAMAEVPDGPPLRFRWRRVVHEVARAEGPERIAPEWWRQKEGAPAAPTRDYFRVENREGRRFWLFRAGLYGRETDQPRWFLHGLFP	129
MARVISVFLPNWPTDRLRRKAGDAAPPGEVPLVVAGREKNRRVVTAADPAARALGLRAGLPVTKAQAMVPGLLIEPADPKADLDSLERLALWVLQRFSPIVAVDAPDGIVIDATGADHLHGGEAAMLEALTGRLVMSGVTASAAIADSWGAAHALARYAADPLFVAPPDETIPVLAPLPLQALRLPPVIAAGLYDLGFVRIGDLIGQPRAPLTRRFGPELCRRLDQAMGAVAEPIEPIRPEELVSVRRVFAEPIGAAETIARYIHKLVMALCETLEGRGLGARRLDLLCHRVDNRIETVRIGLAMPVRDPARLTRLLCDKIETIAPGFGIEIMSLTATLAEPLPLKQAASSLIEETAPDLSGLIDTLANRVGARAVYRFAPVASDVPERSVSRLPALAG…	ABS66060.1	GCA_000017645.1_ASM1764v1	Xanthobacter autotrophicus Py2	Bacteria; Proteobacteria; Alphaproteobacteria; Rhizobiales; Xanthobacteraceae; Xanthobacter	chromosome		ImuB1		1	30.8	EETA-PDLSGLIDTLANRVGARAVYRFA		PVASDVPERSVSRLPALAGDTGAGWPDHWPRPSRLLARPEPIETMALLPDHPPNWFSWKGVRRRVRRADGPERIFGEWWKRDAERQAVRDYFRVEDDAGERFWIFRSGDGEDVATGSHRWFLHGIFG	127
MVHTLANARRLQAVDAAAARLGLHPGLTLADAQARVPDLQAVEADPAADGALLAAIACWCERWTPFVALAPPHGIVLDITGCAHLFAGEKAMLAAMVARLTAQGFAVQGAVAGTARAALALARWRPGLVAAPGTEGEAVAGLPVAALELDPEAERSLAYLGLATIGDLSGKPRAALAARFGSRIVSRLEEITGAADAPISPLNPLPVYVAERRFAEPMGDEDTARAVIADLARELAGVLERHGEGGRRFAAAFFRSDGAVRRVEAGTAAPLRDAARLAGLFRERLAALADPLDPGFGYDVIRLSVTACEQLTATQAAFGVPPEEAALSELVDVLSARLGPRRVMCLQPQDSHVPERAAARVPAQKGWAVAGLAAWPAAAAEGAPLPRPPALFAHPEPVE…	ABS68698.1	GCA_000017645.1_ASM1764v1	Xanthobacter autotrophicus Py2	Bacteria; Proteobacteria; Alphaproteobacteria; Rhizobiales; Xanthobacteraceae; Xanthobacter	chromosome		ImuB1		1	32.6	PPEE-AALSELVDVLSARLGPRRVMCLQ		PQDSHVPERAAARVPAQKGWAVAGLAAWPAAAAEGAPLPRPPALFAHPEPVETLAEVPDGPPLRFRWRRMLHEVVRAEGPERIAAEWWTGSEALTRDYFRVEDKEGRRFWLYRAGTYGRETSEPRWFLHGLFP	133
MDRLRRARRHPTAPSHTGNPDKLRPFILHETSPHGLVVAIANKAAQAAGIHAGLRFTDARATLPDLASEEIDRENDARALTALAGWMVRFSPLVGVDGIDGLILETTGCDHLFGGESGMAAELSAKLAHAGYGHKIAIAGTVGAAWALTHATVEMGKPVILANGDERTGLADLPTRALRLSESSQILLRRFGLTRIRQLYDIDRKALTRRFNSRQSADAVRLRLDQALGIRPEPFTPFRPPPDYSTRLPCPEPLTDGAGISAGLSRLTEELCEHLSASGVGAQSFLLQAFRSDGEIARIRVNAARPVRKPEHVMRLFGEKTDAVDPGFGIDLLLLEAFRTGEMATGSRLISGGFSQADVDEDALAALADRVNARLGEGVVTVTIPEAHHPPQAAERTVP…	ABI76771.1	GCA_000013025.1_ASM1302v1	Hyphomonas neptunium ATCC 15444	Bacteria; Proteobacteria; Alphaproteobacteria; Rhodobacterales; Hyphomonadaceae; Hyphomonas	chromosome		ImuB1		1	23.3	DVDE-DALAALADRVNARLGEGVVTVTI		PEAHHPPQAAERTVPFSGQNLAGAARPYNLPGLRPARLFERAERVEVIAEVPDGPPQRFIWRRKVRRVIRADGPERIAPEWWTYLPPRPEETVSLPRARDYYRVEDEDGRRYWVFREGLYGDGRGESPDWFVQGLFS	137
MRRKKSRQLKDKPKKSGKTVKRIPFVLVEKGRHGIEVVAANEAAQSRNIYSGLAFTDARARTPDLVFEEIDRVADRNALQKLADWMVRFSPRVSTDGNDAIVMEITGLDHLFGGEAKLMERIRACLQTNGYISQIAIAGTFGAANALARYRINIGDVFVSQLGHEKQDLADLSVKALRLSDKTVQLLRKFGLTRIDQLYGLDRKALTRRFASREAADAVVLRLDQALGIRHEPIKPVIAEPEWAMRMSCPEPVAAQDGVEYALDHLLSQLCHKLDMHGVGARDFCLYAFGVDGKCSHISASSASAVRDANHIRRLLKEHVETINPGFGIDLFMLSAARIEGLDHDAKPLAADMVGGFDEEAFIRLADRLAVRLGEKAVQMPIFHESHVPERSESFSQFA…	ACT60173.1	GCA_000023785.1_ASM2378v1	Hirschia baltica ATCC 49814	Bacteria; Proteobacteria; Alphaproteobacteria; Rhodobacterales; Hyphomonadaceae; Hirschia	chromosome		ImuB1		1	24.2	GFDE-EAFIRLADRLAVRLGEKAVQMPI		FHESHVPERSESFSQFATHLMEARSLSRAMGPRPLRMFEMPEHVEVMAEVPDGPPARLIWRRVMRKIVRADGPERIAPEWWKLSEKGARARDYYRIEDEEGCRYWIYRHGLYDDNRGGPPQWYMHGVFA	129
MPALVTAPADDRGDIRALTALARWSGRWSPVVAPDPAGPGLDGLILDITGCTRLFGGETALLDAMMEGFAELGFSVRLAAAPTIGLAWGAARFDPDSRNRPLCIDPDTAADRLAALPVEALRLAEGVSSRLRALGLTRAGLLLQQPRAALARRFGLDLPRRLDQARGQESEPLDPIRPARAFRSSLRFAEPVPGLDPIKTALPHLVGPVCDQLTNAGRGARRLVLSLVGSNGRAVRVAIGTAAAERDSGHIIRLLGESLDRLEADFGLGVEALHLTAPSTAAFTARQARLDGTPGEEATSHLVDRLRLRLGETGVRRAASRESWSPERASGWRTADHAQDIYVTTSPGLPLKRPLLLLDRPEPVEALAEVPDGPPRVFVWRRVRHRIAHAEGPERIAPE…	ABI66122.1	GCA_000014745.1_ASM1474v1	Maricaulis maris MCS10	Bacteria; Proteobacteria; Alphaproteobacteria; Rhodobacterales; Hyphomonadaceae; Maricaulis	chromosome		ImuB1		1	24.1	TPGE-EATSHLVDRLRLRLGETGVRRAA		SRESWSPERASGWRTADHAQDIYVTTSPGLPLKRPLLLLDRPEPVEALAEVPDGPPRVFVWRRVRHRIAHAEGPERIAPEWWRPARSGQPLLSRDYFHVETAEGHRFWLYRAGLYGRETDVPCWFVHGVS	130
MEGPFALTLRTGNADRLYCLNAEAERQGLHRGMSWSDARAFCPDLLSAPARPDLDARFLSALHRWATRYCPWVARDGEDALVLDVTGSTHLWGGEAAMLGDMRDRAARAGLTLRLGCGPTRTAAGAVARYGEGPDDDPRQLPVAALRPDPDIVVALQRSGLRTIADLAGTPRAPLARRFGPELLTRLDQALGHHPDPIAPEADPPRYGLRMSLPEPIGLVEDVMGVTARLLDPLCDRLKAHEMGARKLTLTLRRVDRGSQQVELRLAAPMRDAQRILPLFERGVGEVEAGFGIDQVRLEATLVEPLPVRQTGLSAARSAPDRLDDLITRIGTRIGLENVQRFLPADSHIPERAFVIAPAAFTAPGGGWSCPRPRPLRLFPPEPVAGSGSHPPARLRWRR…	AJE46159.1	GCA_000819565.1_ASM81956v1	Celeribacter indicus	Bacteria; Proteobacteria; Alphaproteobacteria; Rhodobacterales; Rhodobacteraceae; Celeribacter	chromosome		ImuB1		1	28.2	RSAP-DRLDDLITRIGTRIGLENVQRFL		PADSHIPERAFVIAPAAFTAPGGGWSCPRPRPLRLFPPEPVAGSGSHPPARLRWRRMSLTTARATGPERIAPEWWLEDEGWRSGLRDYWKVDTREGRRLWLFHTPQDPGWFVQGEFA	117
MLTHHEKNTDRIYCLNRAAEAQGLHRGMGVSDARAYCPELQSQPADTVADARFLQMLARWSKRYCPWVGLDGADGLMLNIAGSAHLFGGEAAMLDDMRHRLARAGLSGHIAAANTRGAAWALTHYGRAAHDDIRTLPVAALRLDAKTDTALQRLGLRKVSDLLALPRATIARRFGPDVVLRLDQAMGAQDEVITPMGEVPHYGVRLTLPDPIGLAADVMMGTERLLVRLCDKLKEQDMGARQLQLTLRRVDQGAQQVELRLAAPMRDADRISPLFERGIGAVDAGFGIDQMRLEATQVEPLLNAQITTATASRPDGLDDLITRLGNRIGLENIQRLLPADSHIPERSFQIAPAAYSTSNGAWSRHRPRPLKLFPPEPILGAGSQPPTRFRWRRMSLTTG…	ALI54326.1	GCA_001308265.1_ASM130826v1	Celeribacter marinus	Bacteria; Proteobacteria; Alphaproteobacteria; Rhodobacterales; Rhodobacteraceae; Celeribacter	chromosome		ImuB1		1	28.5	ASRP-DGLDDLITRLGNRIGLENIQRLL		PADSHIPERSFQIAPAAYSTSNGAWSRHRPRPLKLFPPEPILGAGSQPPTRFRWRRMSLTTGRSTGPERIAPEWWLPDEAWRTGVRDYWYVETREGRRLWLFHTPQNPGWFVHGEFA	117
MFDGMQRRVVSMWFPRLGSDRVLRARPVEGPFALTLKQNNAERLSCLNALAEGQGLHRGMAYADARAFCPDLITRPADPAQEARFLHALRRWATRYCPWVGLEGADGLVLDITGSAHLWGGEGEMLADMRARMARTGVSVRLGLADTRGAAWALARHGEGVAPPGAALAALGPLPVAALRLEQATSVALQRLGLRTVADLAAAPRAPLARRFGPGLLLRLDQASGAQAEEISPLADPPHFGVRMALPDPIGLADDVMAGTERLLSRLCARLKAHEMGARVLCLTLRRVDQGSQQLELRLASAMRDPHRILPLFRRGVEGIEAGFGIDQLRLEAVQIEPLPMQQLGHGGPPGQDGLDDLVTRIGNRIGLENVLRFLPADSHIPERAFLIAPAAYSAPENG…	ALG90711.1	GCA_001305615.1_ASM130561v1	Confluentimicrobium sp. EMB200-NS6	Bacteria; Proteobacteria; Alphaproteobacteria; Rhodobacterales; Rhodobacteraceae; Confluentimicrobium	chromosome		ImuB1		1	27.8	PPGQ-DGLDDLVTRIGNRIGLENVLRFL		PADSHIPERAFLIAPAAYSAPENGPWVAPRPRPLRLFPPEPIAGSGARPPKHFRWRRMAFAAARATGPERIAPEWWLEDDNWRSGVRDYWQVETLQGRRLWLYYTPQNPGWFVQGEFA	118
MSPARRILALWFPRLGAERALRIARLIEPGPFATVAEQGAAQVLDSLSIAASERGLQPGQPLRDAQAICPALLTRPADPPGEAAFLAALRRWAGKVSPWVAAQPDNTLVIDLTGCAHLFGGEAEVIALMERDCADMGLSVRAGLADSLGGAWALAHYAGRRLDPVRSGDAIDQEARATRSRATKRRHWTRGGTAPRADLAPAEVARIAPPGRIRQALNPLPVAALRLAPETETGLARVGLRRIEDLTGLPRAALARRFGLQVARRLDQALGLEPEPVSPAAPDAVFAVRLTLPDPIGLIEDLTAGIDRLLPPLGDKLAAAGRGARRLRLELLRCDQTRQSFDLGLAHPSADPARLRPLILQKLDEAEAGFGIDVIRLEAVQTEPVQAAQHAGHLEATRA…	ABV94964.1	GCA_000018145.1_ASM1814v1	Dinoroseobacter shibae DFL 12 = DSM 16493	Bacteria; Proteobacteria; Alphaproteobacteria; Rhodobacterales; Rhodobacteraceae; Dinoroseobacter	chromosome		ImuB1		1	28.1	GRTR-TALDDLLGTLGARIGLEAITRWH		PADSHIPEKGATVLSAAWSAAHDGDWPGSDRPRPLTLFAPEPVHAPQDPTPPARFRWRGQTLELGRAEGPERLAPEWWLDDPNWRSGVRDYWRVETGDGRRLWLFYAHGGALSAGWFCQGQFA	123
MARRLLSIRFPRLASDTSLRRRPVEGPFALIHRSGNAEHVHCLNQAAEMRGLHPGMAAADARAICPELITRPADLAREAAALAGLRRWAGRYSPMVARDGPGGLIADISGVPHLFGGEAEMRGDLHARLERVGLTLSSAIAETRGAAQALARHGGGILPEGAAKEGIARLPVSALRIGSDVAEGLARMGLNRIGDLTDLPRAPLARRFGPGLVLRLDQALGLQPEPVSPEADAPYFGVRMTMPDPIGLEADVMSGLARLLDRLCSTLAQHHRGARRLRLELHRVDRETAQVEIGLARPMRDPERIAALFKKGVSEVEAGFGIEAMRLVAHVTEDLPPEQIGGPRTIAREDALADLFSRLGNRLGFDRVLRLLPATSKIPERSFLVTPAAYSAAEPPPPH…	ABV95724.1	GCA_000018145.1_ASM1814v1	Dinoroseobacter shibae DFL 12 = DSM 16493	Bacteria; Proteobacteria; Alphaproteobacteria; Rhodobacterales; Rhodobacteraceae; Dinoroseobacter	plasmid		ImuB1		1	28	IARE-DALADLFSRLGNRLGFDRVLRLL		PATSKIPERSFLVTPAAYSAAEPPPPHRGPDRPIIIFPSEPVTTKGLGQPGHPPARFAWRRMSFTTLRADGPERIAPEWWFDDPAWRSGLRDYWRVETREGARLWLYHTPQAPAWPAQSWFAQGEFA	127
MPAKRILSLWFPRLGAERLLRLERGTLEAPLAVARDTGNMQILSSLSLAASEAGLTMGQPLRDARTMCPALITRLQNPQAEADFLKTLRRWAGKFSPWVGEQGETALILDITGCAHLFGGEESLLAAVEEDCLQLNLTVHAGIADTVGAAWALARYAGQPLGMARTGDAVDQEARATRSRATKRRNWERGGPTPRAMPRAPRGARIAAPGTTHSALAPLPVAALRLPESITTQLTRLGVRQIGELAGMPRAALARRFGKDVMLRLDQAHGVAPEPVSPARAPLHFAVRLTLPEPIGLEADMLAGIDRLLPALAERLQAKGRGARRVRFQAFRTDQTSQIIEIGLARPSSDPDRIRPLLAMKLSDIDVGFGVDILRIEAHQTESLAPQQHKGHFDASGQA…	AML50667.1	GCA_000812665.2_ASM81266v2	Halocynthiibacter arcticus	Bacteria; Proteobacteria; Alphaproteobacteria; Rhodobacterales; Rhodobacteraceae; Halocynthiibacter	chromosome		ImuB1		1	25.7	MAQD-TALDDLIGRLGARLGLEAITRRH		PASSHLPEKAALTFGAAWSTAYGVDMGADATWPIPATRRPLHLWRPEPLMGTQPDPMPPERLKFRGQMFEITYASGPERVAPEWWLDDPDWRNGVRDYWRATTQHGQQLWIYFAHGAALSTGWFCHGRFA	130
MPLVLVREGHHGPVVHAANRAARLGGINPGARLVDMRAICPELHVEYADIMGDRAALDRLVLWARRWCPWTVRDGEDGLILDTTGSDHLLGGEAAMLTTMETQLSLLGISARLAVAPTWGAAWALARFGPVRSVCAADEVDIKLGALPVTGLRLENDTVVLLRRLGLKTIGALMDVPRLSLARRFVKAALEANPLMRLDQALGKLAEPVASVGASPRLRVQSSLAEPIFDPTPYLPGLCEDLCEALKQAGQGCRRLGLTVYHTDGDVSHVSVATSATTRDPNHLHGLFRDKVERINPGFGFDLITLEAGGVEDMQDRQNRLDGAADDDLHLTQLVDRLSARFGARAITRPVLRASHIPERAERHMAADAMLAEPETAPLKERPLRLFDHPEEVRVLYAV…	ABD54476.1	GCA_000013565.1_ASM1356v1	Jannaschia sp. CCS1	Bacteria; Proteobacteria; Alphaproteobacteria; Rhodobacterales; Rhodobacteraceae; Jannaschia	chromosome		ImuB1		1	26.9	ADDD-LHLTQLVDRLSARFGARAITRPV		LRASHIPERAERHMAADAMLAEPETAPLKERPLRLFDHPEEVRVLYAVPEGPPAQFVWRRQTHRVMRYSGPERIAPEWWKDRPGTRLRDYFKVENHAGQRIWLYREGLHEDGRGGDPRWFVHGCFA	126
MFGGTGRRIVSIWFPRFPSDRALRARAVEGPFALSLRHGNADGLYCLNPAAEALGLHLGLSLSEARAFAPSLIVRPADLAADRAQLAALRRWALRYCPWVGVAGRDALVLDITGAAHLIGDEAMMRGDIMRRLTRAGFTVRIGIADTHGAARALAHAAPGIAAAGQSRAALADLPIAALLIPPQMDTSLQRLGLRKIGDLLAAPRAPLARRFGQELLDILDRALGDLPDPIMPEAEPPRYGVRMTLPEPIGLLSDVTAGLDRLLIRLCETLRARGMGARSLRLTLRRVDGAAQHVPIRLAAPMREAPRILPLFARALEQVDAGFGIDQLRLEADVVTPMAPLQLGTSAASTDRVEALMTRIGTRIGLENLRRFQPIDSHIPENSFALAPASDAQRQGVW…	AEM39852.1	GCA_000223375.1_ASM22337v1	Ketogulonicigenium vulgare WSH-001	Bacteria; Proteobacteria; Alphaproteobacteria; Rhodobacterales; Rhodobacteraceae; Ketogulonicigenium	chromosome		ImuB1		1	33	AAST-DRVEALMTRIGTRIGLENLRRFQ		PIDSHIPENSFALAPASDAQRQGVWPGRPARPLILFTPEPVAANSATPPAAFHWRRMGFTTARATGPERIAPEWWSTAPKAGALRDYWRIDTREGRRLWLFYTPQNPGWFVQGEFL	116
MPHRRILSLWFPRLGAERIMRAERGGIAGPLAVAGEVSNTQVISALNTAASAEGLQPGQPLRDAHAMCAGLVVRPRNRAAEAAFLAALRRWAGKFSPWVAEAGEDGLTIDLTGCAHLFGSEAALMETAGQDCAEMGLSVQMGLADTLGAAWALARYAGEDAAPDRSGDAIDQEARATRSRAQKRSPRQSAKRRHWTRGGAAPQLQAPPPEPGRIAGAGQAYGALGPLPVAALRLDGATVAQLNRLGLRRIGDLLGQPRAGLARRFGRGLVLRLDQAMGSAPEPVSPARSPDHFAVRLTLPEPIGLMEDLLAGIDRMLPRLCARLETRGKGARVLRLEAHRCDQEMEAVTLGLARASREPDRIRPLLEMKLEQIDAGYGIDMLRLEVLQAEAIHARTPAG…	AHD02363.1	GCA_000511355.1_ASM51135v1	Leisingera methylohalidivorans DSM 14336	Bacteria; Proteobacteria; Alphaproteobacteria; Rhodobacterales; Rhodobacteraceae; Leisingera	chromosome		ImuB1		1	27.9	QEDG-AALEDLIGRLGARLGLEAITRYH		PAESHIPEKTFTVQAAAWSEPAAGAWPQPPRPRPLLLWRPELVTAPERPEVPERFRWRARDWELAGAEGPERIAPEWWLEDPEWRSGVRDYWVVATRSGERLWLFFAHGGALSPGWFCHGSFA	123
MPRRLLSLWFPRLGAERLLRQARAEAALHEVPFAVVEDIGNSQILSSVSARASEVGIYKGQPLRDAHAVSADLRTARRNRHAEAGFLEALLRWAGKFSPWVAGDGGDGLMLDVTGCTHLFGGEAALCARIVEETGDMGLTARIGLADSRGGAWALARFAGQGGGHARSGDDIDQEARATRSRAARRRHWERGGAAPSGRLAPAETGTIAPPGQTRGALSALPVAALRLEEETAAQLARLGLRRIGDLAGQPRAALARRFGKGLVLRLDQAFGAVPEPLSPAAPPQRYAVRMTLPEPIGLEEDVAAGLDRLLPRLSELLRARGQGARTLRLQAFRSDHTMQTLEVRLARASDDPERLRPLLAMKLNEIDAGFGIDMLRLEAVQVEPLSQRTPVGHIGAGA…	AKO96324.1	GCA_001046955.1_ASM104695v1	Marinovum algicola DG 898	Bacteria; Proteobacteria; Alphaproteobacteria; Rhodobacterales; Rhodobacteraceae; Marinovum	chromosome		ImuB1		1	21.4	LAAN-TALDDLIGRIGARVGMEAITRRH		PGDSHIPEKTETVLAAAWSEPAAAWAPPARPRPLLLWRPEPVQAPDVPQPPERLRWRGRDLHLTSAQGPERIAPEWWLDDPAWRSGQRDYWRVTCAEGDALWLFYAHGASMSSGWFCQGSFA	122
MGFSDARAFCRDLQSHPADPVGDQKFLNILARWAKRYCPWVGLDGADGLVMDVTGSTHLFGGEPRMLHDIHLRLKRAGLSVRSGIADTRGAAWALAHYGEGIAPQDQPLDAIGPLPVAALRLDDKSSVGLQRLGVRSIAELVALPRATVARRFGAEVLLRLDQATGEQAEHVSPLPDPPRYQVRLTLPDPIGLEADVMAGTGRLLEKLCEKLKAQEMGARVLSLIMRRVDKENQEVEVRLARPLRDPLRILPLFERGVGAIDAGFGIDQLRLVATSVEPLPVQQLIHSQGRNDGKLDDLISRIGNRIGLENVQRFLPADSHIPERSHIIAPAAFSEPTGSWVALRERPIQLFPPEPIMGTGPAPPRHLRWRRMSFRVERATGPERIAPEWWLTDVNWRS…	AKS44985.1	GCA_001187845.1_ASM118784v1	Octadecabacter temperatus	Bacteria; Proteobacteria; Alphaproteobacteria; Rhodobacterales; Rhodobacteraceae; Octadecabacter	chromosome		ImuB1		1	30.9	QGRN-DKLDDLISRIGNRIGLENVQRFL		PADSHIPERSHIIAPAAFSEPTGSWVALRERPIQLFPPEPIMGTGPAPPRHLRWRRMSFRVERATGPERIAPEWWLTDVNWRSGVRDYWKVETKQGRRLWLFYTPQNPGWFVQGQFP	117
MTRAQARRVLCIWFPRLASDRILRLRPHEGPFAISLNRSNSEHIHCLNRAAETRGLRRGMSLADARALCPQLVSEPADLPGERQFLAALGRWAGRYGPMVGRDGADGLVADITGVPHLFGGEEGLLADLHGRFSHAGLTVAAAIAGTRGAAYALSRHGGGIAPPGEALAAIGALPPSALRIDGETASGLQQMGLRSIRDLTQVPRAPLARRFGASLMLRLDQALGLAGEPVSPDGPPPHFGARITLPEPVGLVDDVMAGLTRLLERLCEKLAAVNLGARRLHVELRRVDGDLAQLDVGLARPMRDPAAIARLFARTIEKLDAGFGFDQLRMTVSIVEEMQPQQLTSAGEGEAEGKLADLITRIGNRLGFDAVRRHLPADSHIPERSYLAAPAAFSRPEP…	ALV26900.1	GCA_001484065.1_ASM148406v1	Pannonibacter phragmitetus	Bacteria; Proteobacteria; Alphaproteobacteria; Rhodobacterales; Rhodobacteraceae; Pannonibacter	chromosome		ImuB1		1	25.6	GEAE-GKLADLITRIGNRLGFDAVRRHL		PADSHIPERSYLAAPAAFSRPEPFPQSGPRRPLILFPPEPLTAQGTSPPARFSWRRMRFTLGRASGPERLSPEWWLDDPAWRRGLRDYWFVETREGRRLWLFHTPQDPGWYVHGEFA	117
MARVISVFLPNWPTDRLRRKAGDAAPPGEAPLVIAGREKNRRVVTAADPAARALGLRAGMPVTKAQAMVPGLHIEPADPRADLDSLERLALWVLQRFSPIAAADAPDGIVIDATGADHLHGGEAAMLEALTGRLVMSGVTARAAIADSWGAAHALARYAADPLFVTPPGETIPGLAPLPLQALRLPPAIAAGLNDLGFVRIGDLIGQPRAPLTRRFGPELCRRLDQALGEIAEPIEPIRPEELVSVRRVFAEPIGAAETIARYIRKLVMALCEALEGRGLGARRLDLLCHRVDNRIETVRIGLAMPVRDSARLTRLLCDRIETIAPGFGIEIMSLTATLAEPLPLRQAASSLIEEGAPDLSGLIDTLANRVGARAVYRFAPVASDVPERSVRRLPALAE…	ALV27423.1	GCA_001484065.1_ASM148406v1	Pannonibacter phragmitetus	Bacteria; Proteobacteria; Alphaproteobacteria; Rhodobacterales; Rhodobacteraceae; Pannonibacter	chromosome		ImuB1		1	28.1	EEGA-PDLSGLIDTLANRVGARAVYRFA		PVASDVPERSVRRLPALAEDTGAGWPDHWPRPSRLLSRPEPIETMALLPDHPPNWFSWKGVRRRVRRADGPERIFGEWWKRDAELIAVRDYFRVEDDAGERFWIFRSGDGEDAATGSHRWFLHGIFG	127
MARVISVFLPTWPVDRLRRKTGDTAPPVEAPLVLVGRDRNRRIVTAADSAAQALGLRVGMPVAKAQALVPGLVIQPADPKADAESLERLALWILQRFSPIVAVDPPDGIVIESTGADHLHGGEAAMLDALIGRLALSGVAARTAVADSWGAAHALARYRADPVLIGEAGNAEVLLTPLPLEALRLPALICAGLRDLGFATISDLMAQPRAPLTRRFGPELCRRLDQALGGVAEPITPLRPEDMIEASRSFAEPIGAAETIARYIGKLVPSLCDTLEQRGLGARRLDLLCHRVDNRIETVRIGLARPVREPKRLTRLLCDKIETIDPGLGIEIMSLAATLVEPLEARQATTSLIDTPEPDLSGLIDVLANRVGARAIYRFAPVASDVPERSICRIPALAA…	ALV28384.1	GCA_001484065.1_ASM148406v1	Pannonibacter phragmitetus	Bacteria; Proteobacteria; Alphaproteobacteria; Rhodobacterales; Rhodobacteraceae; Pannonibacter	chromosome		ImuB1		1	19.8	DTPE-PDLSGLIDVLANRVGARAIYRFA		PVASDVPERSICRIPALAADIGAGWPDHWPRPSRLLMRPEPIETMALLPDHPPNWISWRGVRRRVRRADGPERVFGEWWKRDAELAAVRDYFRIEDDAGERFWVFRAGDGEDAATGSHRWFMHGIFG	127
MFDGMRRRIVSMWFPRLASDRALRLRPVDGPFALVARQGNTDRLHDLNHQAEAQGLERAMTLAEARAFCPGLRTAPADLAADARFLAGLRRWALRYSPWVGLEGTDGLVLDISGAAHLVGGEAALLEELRARLGRSRVELRLGLADTRGAAWALAHFDEGQAAPGDTAARLAALPVAALRLDPESTAALERFGLRSIGALAEAPRAPLARRFGPALLMRLDQAMGDQPEAIAPAPEAPTYAMRLTLPEPIGLVSDVMAGLERLLDGLCAKLKAQEAGTRVLRLTLRRVDQHSQIVPLRLAAPMRDPARILPLFAPALEKVDAGFGIDQLRLEAVLVEPLALAQIGDSEAAPEQFDNLLTRLGTRIGLDNLRCFAPVESHLPDRSFRLVPAAGFGPGSRW…	AGT09074.1	GCA_000444995.1_ASM44499v1	Paracoccus aminophilus JCM 7686	Bacteria; Proteobacteria; Alphaproteobacteria; Rhodobacterales; Rhodobacteraceae; Paracoccus	chromosome		ImuB1		1	38.1	EAAP-EQFDNLLTRLGTRIGLDNLRCFA		PVESHLPDRSFRLVPAAGFGPGSRWAAGRPRPLRLFRPEAIAASGATPPERFRWRGMRLSTGRASGPERIAPEWWQSHEGWQSGLRDYWRVETLQGRRLWMFYTPQKPGWFIEGEFA	117
MIRQPEPRTRLIISGALIRTNQELLDFGPCSGMARRLLAIWFPRLASDVSLRTRPVEGPFALTHRAGNADQLLCLNAAARAQGLHRGMPLADARALVPDLATRLADPVREMAALVALRRWAVRYAPQVATDGDDGLIADITGVAHLFGGEEDLRGDLQARLIQAGLNVQSAIAGSRGGAHALARHGGGIVPDGLLAERLGHLPVSALSISPEISEWLSRMGLSRIADLIPLPRAPLARRFGPGLVATLDQMLGTMPEPVGALPEAPQFGVRMTLPEPIGLTGDVMAGLDRLLERLCGKLASAHMGARRVRLELRRVDKATVTVEVGLARAMRDPVRISALFRKGVEEVDSGYGIDALRIKAVVTEPLAPQQIGEAKVRQEDELNDLISRLGNRLGFDHV…	AGT11700.1	GCA_000444995.1_ASM44499v1	Paracoccus aminophilus JCM 7686	Bacteria; Proteobacteria; Alphaproteobacteria; Rhodobacterales; Rhodobacteraceae; Paracoccus	plasmid		ImuB1		1	23.6	VRQE-DELNDLISRLGNRLGFDHVLRFL		PAESRIPERSFLTVPAAYSETTPLPFRKRPRRPAMIFPPEPVTSASGHPPARFRWRRMSFTTLRAAGPERITPEWWFDDPAWRSGVRDYWRIETKEGPRLWLFHTPMAPAWAVQGTFL	118
MTGRRIVSISLPRLAIESWQSRATRRGDAWPEDIPLALAAPGPHGPVIHAANRAAERAGARIGTRAVDSRAICPALHIEPAEPERDAARLARLAFWARRWGPYSTPDGDDGIILDTTGAAHLFGGEAAMLAEIQAGFARAGLTARLALAPTRGAAWALARFGPERAICTDPLPALAPLPVAGLRLSGETLLLLRRLGLKTIGDLAAIPRLSLMRRFARAEPQDNPLVRLDQALGRAAEPLDAPEPAPEFAAEARLAEPVMDPSDWLPGLLADLCAQMAAADRGCRRLCLSVFRVDGERRDIRVAMAAPTRDPGHLLRLFDGRLERLDPGYGFDLIRLAAEAVEPLAQAQPGLDGAAPTGLALARLVDRLAARFGAQTISRPLPRESHVPERAEAPGPPL…	ABL72354.1	GCA_000203895.1_ASM20389v1	Paracoccus denitrificans PD1222	Bacteria; Proteobacteria; Alphaproteobacteria; Rhodobacterales; Rhodobacteraceae; Paracoccus	chromosome		ImuB1		1	28.1	APTG-LALARLVDRLAARFGAQTISRPL		PRESHVPERAEAPGPPLAATPAPPARPDRPIRLLNPPEEIRVLYAIPEGPPAQFVWRRQTLRVARHAGPERIAPEWWHDRPGTRLRDYFRIEDDSGLRLWIYREGLVHDGRGGAPRWFLHGIFA	124
MDLGMFDGIARRVVSIWFHRFASDRFLRQYPLSGPFALTIKHSNTNRLYCLNAEATRQGLHQGMAHSDARAFCPDLQTAEADIYRDQQFLLTLRRWATRYCPWVGLEGRDGLVLDISGSSHLFGGETGMLNAIRSGLMRAGLSTQIGLADTRGAAWALAHYGEGQAATGDMLPALQHLPVAALRLDEKTTTALVRVGLRKIGDLATTPRAPLARRFGTNVLMRLDQALGHQAEEITPLAAPPHYGVRMTLPEPIGLLSDVMAGTERLLTQLCAKLKTHEMGARVFVITLRRVDLDQQEVELRLARPLHDPQRILPLFEKGVAEIDAGFGIDQLRLEATQTEALPTQQMSHVASDGDDRLEDLITRIGTRIGLENIQRFLPADSHIPERSFIVSPAAYSH…	AHD07968.1	GCA_000511385.1_ASM51138v1	Phaeobacter gallaeciensis DSM 26640	Bacteria; Proteobacteria; Alphaproteobacteria; Rhodobacterales; Rhodobacteraceae; Phaeobacter	chromosome		ImuB1		1	25.6	SDGD-DRLEDLITRIGTRIGLENIQRFL		PADSHIPERSFIVSPAAYSHAASGWMCKNPRPLCLFPPEPIAGKGPYPPNHFRWRRISLTTGHMIGPERITPEWWLEDDNWRSGMRDYWRVETMQGRRLWLFYTPQNPGWFVQGEFA	117
MGAERLLRQARMTQELPFAVVQDRGQMQVISSLSQMAEERGLRLDQPLRDAMAMCPDLITRLRNPQSEARFLNSLRRWASKFSPWVAEEPPHSLVIDLTGCAHLFGGEEGVIEQVEQDCLDLGLSVHIGLADTKGAAWALARYAGQPLGVSRTGDAIDQEAPATRSRAVKRRNWERGGAAPQLRSNRGASGRIAQPGLTRQALAPLPVAALRLEGHVVTALSRLGLRRVEDLMAQPRAALARRFGKGTVYRMDQALGVAPEPISPAKQAPHFACRLSLPEPIGLAEDLLAALDKLLPRLAVRLNEKGQGVRRLRLEAYRTDQTMQSLEVGLARPSADIARMRPLLASKLGDIKAEFGIDVLRLVAAQTEPIHAHQHKGHIDAGQAVAARVLENTKLDDL…	AII86035.1	GCA_000738435.1_ASM73843v1	Planktomarina temperata RCA23	Bacteria; Proteobacteria; Alphaproteobacteria; Rhodobacterales; Rhodobacteraceae; Planktomarina	chromosome		ImuB1		1	29.1	VLEN-TKLDDLIGTLGARIGLEALTRLH		PGDSHIPEKAAQVQAAAWSVPHLHWPAPPRARPLVHFSPEALQTHSEAALPLTFKWRGQLHEVHSAQGPERIAPEWWLAERAWRSGTRDYWQVVTKTGDRFWLYFAHGGAISGGWFCQGRFA	122
MFAGTRRRIVSIWFPRLATDRALRACPVEGPFALVQRLGSAETIFCLNAAAEAAGLSRGMRMADARSFCPGLVSRPARPDLDARFLAGLRRWAERYCPWVGLEGTDGLVLDVTGAAHLWGGEGAMCADIRARLERAGITAQLGRGDSRGAAWARGHFGDPAAEADLLALPVAALRLDPDTVTGLQRLGLRRIGDLAASPRAPLARRFGPDLLTRLDQALGHSPEPVTPATEPPRFATRMTLPEPIGLESDVMAGLTRLLEPLCAKLSAHQAGARQLVLTLRRVDQASQQVELRLAAPMRDPARILPLFVRGLAGVDAGFGIDQLRLEATRVEPLAPAQLGTTPAASPDRLADLLTRLGTRVGLENIHRFLPAESHIPERGFLIAPAAFSTAQGGFHAPR…	ADE83904.1	GCA_000021865.1_ASM2186v1	Rhodobacter capsulatus SB 1003	Bacteria; Proteobacteria; Alphaproteobacteria; Rhodobacterales; Rhodobacteraceae; Rhodobacter	chromosome		ImuB1		1	26.2	AASP-DRLADLLTRLGTRVGLENIHRFL		PAESHIPERGFLIAPAAFSTAQGGFHAPRPRPLRLFPPEPISATGPTPPRHFRWRAMPLSTARATGPERITPEWWLDDDSWRHGLRDYWRVDTAEGRRLWLFFTPQNPGWFVQGEFA	117
MAMAQRRILCLWFPRLAAERVLRRRDDALPPPFAVVGERRGAQVLTSVSTEAEALGLGPGQGLRDATAICPHLVTAAEDLPGEAAFLTVLRRWAGKFSPWVAEEPPAGLTVDLTGCAHLFGGEEKLLGVVEADCAALGLTVRAAVADTPGAAWALARHSGRAAPALRSGDAVEQEAHATRSRATKRRRLAPPTGGPLGVIAAPGHMRQALAPLPVAALRLPDGAAESLARLGLRHVGDLLDLPRAALARRFGTAVLRRLDQALGFEPEPVSPARAPLHFAVRLTLPDPIGLREDVEAGLDRLLPPLCDRLKEKERGARRVRLQAFRTDGQVPTIEIGLAQPADTPDRIRPLLALKLETIDAGFGIDMLRLSAIETEPMVTTPHRGPSSAARQADALADL…	ABP68967.1	GCA_000016405.1_ASM1640v1	Rhodobacter sphaeroides ATCC 17025	Bacteria; Proteobacteria; Alphaproteobacteria; Rhodobacterales; Rhodobacteraceae; Rhodobacter	chromosome		ImuB1		1	26.5	ARQA-DALADLVGRLGARLGTEAVTRLH		PAESHVPAKSALILAAAWSEPAGPWPEPHAPRPLVLFPPEPAEAEGSPPSRIRWRRRERRIIRADGPERILPEWWLDDPQWRNGPRDYWVVELDGGERIWLFQALGGLLSGGWWVEGEMA	120
MFDGMHRRIVSIWFPRLASDRALRLRPVEAPFALSLTRAGVERIHCLNLAAASRGLHRGMGLADARALCPDLLSRPADPAADARFLRALSRWATRYCPWAGIEGEDGLVLDITGAAHLFGGEAEMLADMRARLLRAGIAARLGLAATRGAAWALARHGEGVAAPGTDPLQALGHLPVRALRLEEDTAAALDRLGLRSVADLAARPRAPLARRFGPELLKRLDQALGAEAEAIAPVAEPPHYAVRLSLPDPIGLVSDVMAGTGRLLEALCARLKDRQDGARVLRLTLNRVDGDSRQVELRLARPLHEPARILPLFERGVAGVEAGFGIDRLRLEAVQVEPLPPCQTGFHGGDRPDGLDDLISRIGTRIGLENIRRFLPADSHIPERSFLIAPAAWSEPGG…	BAQ69650.1	GCA_001548075.1_ASM154807v1	Rhodovulum sulfidophilum	Bacteria; Proteobacteria; Alphaproteobacteria; Rhodobacterales; Rhodobacteraceae; Rhodovulum	chromosome		ImuB1		1	31.4	GDRP-DGLDDLISRIGTRIGLENIRRFL		PADSHIPERSFLIAPAAWSEPGGAWIVPHPRPLRLFPPEPIVGTGPQPPGRFRWRRMALETARATGPERIAPEWWLEDETWRSGLRDYWRIETRQGRRLWLFHTPQAPGWFVQGEFA	117
MSAPTPHHDPRTARRILSLWFPRLAAERLLRGDPALADAPLAVIAETGNLREVAALTQAAETRGLTRGQPLSDAVALCPGLLTRPANPAAEMAFLAALRRWAGKFSPWVAEDAPDGLMVDLTGCAHLFGGEAALVRQVRSDCADLGLSVRTGIADTAGAAWALARFAHRSSDIMAGRNGDAIDQEARATRSRAGKRNRPRVAAPMAGAGAEEGQHIAPPGTTRQALAPLPIAALRLPPETVTGLARLGLRRIGDLWGMPRAGLTRRFGAQLVHRLDQALGVMPEPISPARAPLNFALRLSLPDPIGLLDDIMAGLDRLLPPLCAKLRAQARGARHLRLELSRVDGDTQVVEIGLARPADHPDRMRPLFEMKLGDVEAGFGIDRLRLVADVTEPLHPTEH…	AHM03332.1	GCA_000590925.1_ASM59092v1	Roseibacterium elongatum DSM 19469	Bacteria; Proteobacteria; Alphaproteobacteria; Rhodobacterales; Rhodobacteraceae; Roseibacterium	chromosome		ImuB1		1	25.2	RGEA-QAMADLIARIGARVGLEAITRQR		PADSHIPEKTSVTLAAAWSDPVETWPAPSRPRPLVLFAPEPIAAPDGPEPPAQFRWRGRTLGIRAASGPERIAPEWWLDDPAWRSGVRDYWRVTTTDGVSLWLYFAHGGSLSGGWFAQGCFD	122
MKTRRILSIWFPHFGADRLMRRNPQLATVPLGVVEEQHNSQVLTSLNAAAAQAGLRVGQPVRDAHAMCEKLVTRARSQPAEAAFLTALQRWAGKFSPWVAPEGHDALVIDLTGCAHLFGGEESLLQVVQQDCEDLGLSVRMGLADTRGAAWALARFAGQSAGSHRTGDAIDQEARATRSRASKRRRWTKGGAAPVVTPGPAAGAHQISAPGQTYCALSPLPVAALRLDTEITAQLSRLGIRRIGDLLGQPRAVLARRFGRGLVMRMDQAMGSAPEPVSPARAPAHFAVRMTLPDPIGLESDLLAGLDRLLPRLCENLEKKGRGARRVLFQAYRTDHDIQSVEVGLARAARDPAQIKPLIALKLGSIDAGFGIDMLRLEAVQTEPIHARTPVGHLEAGAV…	ABG30041.1	GCA_000014045.1_ASM1404v1	Roseobacter denitrificans OCh 114	Bacteria; Proteobacteria; Alphaproteobacteria; Rhodobacterales; Rhodobacteraceae; Roseobacter	chromosome		ImuB1		1	23	LASN-TSMDDLIGRIGARVGLEAITRLK		PASSHIPEKTSTLHAAAWSTPFDGQWPDPPNPRPLLIWQPEPVQAPDSPKLPDVFLWRGQRLRAVRAIGPERIAPEWWLDDPNWRSGVRDYWSTETEDGQRLWLFYAHGHLMSSGWFCHGSYA	123
MRRNPQLATVPLGVVEEQHNSQVLTSLSAAAAQAGLRVGQPVRDAHAMCEKLVTRARSQPAEAAFLTALQRWAGKFSPWVAPEGDDALVIDLTGCAHLFGGEESLLQVVQQDCEDLGLSVRMGLADTRGAAWALARFAGQSAGSHRTGDAIDQEARATRSRASKRRHWTKGGAAPVVTPGPAAGAHPISAPGQTYCALSPLPVAALRLDAEMTSQLSRLGIRRVGDLLGQPRAVLARRFGRGLVMRMDQAMGSAPEPVSPARAPAHFAVRMTLPDPIGLESDLLAGLDRLLPRLCESLEKKGRGARRVLFQAYRTDHDIQSVEVGLARAAREPAQIKPLIALKLGSIDAGFGIDMLRLEAVQTEPIHARTPVGHLEAGAAVSTRLASNTSMDDLIGRIG…	AEI96165.1	GCA_000154785.2_ASM15478v2	Roseobacter litoralis Och 149	Bacteria; Proteobacteria; Alphaproteobacteria; Rhodobacterales; Rhodobacteraceae; Roseobacter	chromosome		ImuB1		1	21.8	LASN-TSMDDLIGRIGARVGLEAITRLK		PASSHIPEKASTVHAAAWSTPFDGPWPDPPNPRPLLIWQPEPVQAPDSPKVPDVFRWRGQRLRAVRAIGPERIAPEWWLDDPNWRSGVRDYWSTETEDGQRLWLFYAHGHLMSSGWFCQGTYA	123
MTYSDARAFCPDLRSHVARPPEDQRFLQGLRRWATRYCPWVGLEGEDGLVLDITGSTHLFGGEDAMLAQMRNRLARAGMTVRIGLGDTRGAAWALARHGEGIAPAGAMLDAIGSLPVAALRLGADTSVALQRLGIRKISELAATPRAPLTRRFGPAALMRLDQALGDQPEEISPQAEPPHYGVRLTLPEPIGLIGDVMAGIQRLLGQLCPKLQAQEVGARRLCVTLGRVDRDSQQVELRLARPLHDPHRILPLFERGLKDLDAGFGIERLRLEATVVEPLPARQINHVSAGRKDKLDDLISRLGTRVGLENIQRFLPADSHIPERSFIISPAAYSEPARHWCPARPRPVVLFAPEPIAGRTPHPPQRFRWRRMALTTGRAIGPERICPEWWLEDEAWRS…	ANP42702.1	GCA_000376545.2_ASM37654v2	Ruegeria mobilis F1926	Bacteria; Proteobacteria; Alphaproteobacteria; Rhodobacterales; Rhodobacteraceae; Ruegeria	plasmid		ImuB1		1	30.8	AGRK-DKLDDLISRLGTRVGLENIQRFL		PADSHIPERSFIISPAAYSEPARHWCPARPRPVVLFAPEPIAGRTPHPPQRFRWRRMALTTGRAIGPERICPEWWLEDEAWRSGLRDYWRVETQEGRRLWLFFTPQAPGWFVQGEFA	117
MKQANADRLYCLDTGAERAGLHCGMAYADARAFCPDLQTRPADPAGDARFLRMLRRWATRYCPWVGLEGRDGLVLDITGAAHLFGGEAMLLSDMRQRLVRAGLAARIGLADTRGAAWALAHHGEGRTEPGQPLAALEHLPVAALRLSEEAVTGLTRLGLRRIGELERTARAPLTRRFGPELLLRLDQAMGRQPEQISPLAEPPHYGVRLTLPEPIGLFDDVMAGTGRLLDQLCARLKAQEAGARSLCLTLRRVDQEAQTVELRLARPLRDAARILPLFERGVREVDAGYGIDQMRLEATRVEPQPVRQLSHVSSGRADRLDDLISRIGTRIGLENIQRFLPVDSHIPERGFTIAAAAWSEPGGPWAPPRPRPILLFPPEPLTATGTRPPERFRWRRMSL…	AAV93979.1	GCA_000011965.2_ASM1196v2	Ruegeria pomeroyi DSS-3	Bacteria; Proteobacteria; Alphaproteobacteria; Rhodobacterales; Rhodobacteraceae; Ruegeria	chromosome		ImuB1		1	31.2	SGRA-DRLDDLISRIGTRIGLENIQRFL		PVDSHIPERGFTIAAAAWSEPGGPWAPPRPRPILLFPPEPLTATGTRPPERFRWRRMSLSTARATGPERIAPEWWLPDENWRGGVRDYWHVETRQGRRLWLFHTPQNPGWFVQGEFA	117
MLSIWLAAGLPASNLSDAPAEQTLARLALRCQAFTPLVALDPPDGLLLDITGCAHLFGGEAQLCARIGAMLPGALVAIGATAAAARALARHGMTAGARLDDLPVTALGLDAPVARRLHRLGIRRIDALARLSRGEIRAGFGEDLLLRLDRLHGRVAEPLHFLPPPAAWREAESHHDPLLTAEQLRAALTRLVIRLCDRLEAAECGLTVLRVRFRRVDARVIGETIGFAAPARDAPHICRLLAELLNRVDPGFGVEGLEIEGEVASLPAGQPELGGAVRPDHARTFDLMAGRARLSRLAPVASHVPERAMRRIPVTEPPPGWPPAGHPRPVRLFVRPERIEVIAPVPDDPPRLMRWRGASHRIARATGPERIAREWWRHEPREAAGCAEAEMLRDYYAIE…	BAJ81272.1	GCA_000202835.1_ASM20283v1	Acidiphilium multivorum AIU301	Bacteria; Proteobacteria; Alphaproteobacteria; Rhodospirillales; Acetobacteraceae; Acidiphilium	chromosome		ImuB1		1		GAVR-PDHARTFDLMA---GRARLSRLA		PVASHVPERAMRRIPVTEPPPGWPPAGHPRPVRLFVRPERIEVIAPVPDDPPRLMRWRGASHRIARATGPERIAREWWRHEPREAAGCAEAEMLRDYYAIEDETGRRFWVFRAGLHGGARPPRWFIHGVF	130
MAVNQPARDCGAEKGQFLAMARSLVPDLATHPVTPAADARALHRLASWCRCFSPLVAVDSPDGLWIDSTGCAHLFGGEVAMLETVRDRLMAQGYAVRAALADTAGAAHALARFGAKDLLCIPSGSVAAALDSLPVAALRLDDEAQSRLGLLGISRVADLRAVPRAALTRRFGKAVLCRLDQALGHQKEALDFDQPATALSVKRHLMEPIGTAESIAQVMDVLCQDIATLLQERGLGARRVDLLCHRVDDVVQAVRVGTAEPVNEAMRLSRLLQERIETIDPGFGIEVMSLHVGHAQPRSPVTEEAMLPESSTGAGGLLQAGHPPAGESLVVLAERLRNKPGLRAIYHLAETDSPFPEMAQTQGLAPVPSLEGVLRRSHWPRPTRLFAPPRAIAAPELTD…	BAT18844.1	GCA_001547995.1_ASM154799v1	Asaia bogorensis NBRC 16594	Bacteria; Proteobacteria; Alphaproteobacteria; Rhodospirillales; Acetobacteraceae; Asaia	chromosome		ImuB1		1	22.5	PPAG-ESLVVLAERLRNKPGLRAIYHLA		ETDSPFPEMAQTQGLAPVPSLEGVLRRSHWPRPTRLFAPPRAIAAPELTDHDAPQGFVWQGQKLRVCGADGPERLHGAWWQHPAQAGAIRDYWIVETEQGDRFWLFRRGDGQHPWSGDGAWFVHGLF	127
MPPDQPLVTRSHDGRRQVIAAADAAARARGVTPGQPLAQAQALVPGLLVMPAAPEQDAAALAGLVRWCLWMAPLTAPDGADGIWIDATGCAHLHGGESAMLARLLDGLGRRGLSGRAAIADTPGAAHALARHGRARLAVVPPGGHQAALDPLPVEALRIAPRTADMLHRLGLGRIGALRAAPRAPLARRFGPRLLARLDQASGQVAEPIRPVLAPDAMQARRGFVEPLSTPESFRVVIDVLLADLCATLRGRGMGARRLDLICERVDGTACAVRVGTARAVHDPAHLGRLLVERIGDVDPGFGVEAMHLLVSAAERMMPAQRGTGESGDAEREEALSALADRLANRLGPGRVFRLDAVATHIPERGQRRMPAAGRPAAPWHVPWPRPIRLLAAPEPVRV…	ACI51114.1	GCA_000021325.1_ASM2132v1	Gluconacetobacter diazotrophicus PA1 5	Bacteria; Proteobacteria; Alphaproteobacteria; Rhodospirillales; Acetobacteraceae; Gluconacetobacter	chromosome		ImuB1		1	29.8	AERE-EALSALADRLANRLGPGRVFRLD		AVATHIPERGQRRMPAAGRPAAPWHVPWPRPIRLLAAPEPVRVIALLPDHPPRAFTWRGRTHAVARTDGPERVRGEWWHRAQDDPVRDYWIVEDDGGRRFWLFRTAVPCWFLHGLF	116
MGREGRRRVVLSVDLAARRLGLRPGTPVAKVQALYPDLVFMDADPEGDRQGLEKLALWFQNRISPLVATDPPDGLVLNTTGADHLHGGERTMLTDMIHRLSSSGFRAKAAVAETWGAAHALARYGQASLTVVPQGDLASVLSDLPIEALRLPPRSIEGLIALGVSRIGPLAAMPRAPLTLRFGPDIARRLDQAFGRVNEAIIPIRPVDPVQVVRNFAEPIAAAETIARSIGKLVPPLCEKLDERGQGVRRLDLLLHRVDSRTEAVRVATARPVRDIKRLTRLLCEKIETIDPGFGIERMVLIASLAEPMDRRQTVSSLVEEEESDVSDLIDTLANRVGTHALYRFAAVESDLPERSFCRVSALAPEEAKDWPDHWPRPTRLLPRPERVQAMAELPDQPP…	AFW00135.1	GCA_000311765.1_ASM31176v1	Gluconobacter oxydans H24	Bacteria; Proteobacteria; Alphaproteobacteria; Rhodospirillales; Acetobacteraceae; Gluconobacter	chromosome		ImuB1		1	32.9	EEEE-SDVSDLIDTLANRVGTHALYRFA		AVESDLPERSFCRVSALAPEEAKDWPDHWPRPTRLLPRPERVQAMAELPDQPPLFFIWRGIRRRVKCADGPERVFGEWWKDDTELTIARDYFRVEDTSGERFWLYRAGDGEHGETGSQAWFLHGIFG	127
MGREGRRRVVLSVDLAARRLGLRPGTPVAKVQALYPDLVFMDADPEGDRQGLEKLALWFQNRISPLVATDPPDGLVLNTTGADHLHGGERTMLTDMIHRLSSSGFRAKAAVAETWGAAHALARYGQASLTVVPQGDLASVLSDLPIEALRLPPRSIEGLIALGVSRIGPLAAMPRAPLTLRFGPDIARRLDQAFGRVNEAIIPIRPVDPVQVVRNFAEPIAAAETIARSIGKLVPPLCEKLDERGQGVRRLDLLLHRVDSRTEAVRVATARPVRDIKRLTRLLCEKIETIDPGFGIERMVLIASLAEPMDRRQTVSSLVEEEESDVSDLIDTLANRVGTHALYRFAAVESDLPERSFCRVSALAPEEAKDWPDHWPRPTRLLPRPERVQAMAELPDQPP…	AFW02152.1	GCA_000311765.1_ASM31176v1	Gluconobacter oxydans H24	Bacteria; Proteobacteria; Alphaproteobacteria; Rhodospirillales; Acetobacteraceae; Gluconobacter	chromosome		ImuB1		1	32.9	EEEE-SDVSDLIDTLANRVGTHALYRFA		AVESDLPERSFCRVSALAPEEAKDWPDHWPRPTRLLPRPERVQAMAELPDQPPLFFIWRGIRRRVKCADGPERVFGEWWKDDTELTIARDYFRVEDTSGERFWLYRAGDGEHGETGSQAWFLHGIFG	127
MHALAHNRHTVTGVSPAALAAGLTPGMPLAQARSLVSDLLTAEEDAEAQTAALTDLCSWLIWLSPLPAFDAPDGLYSDTTGCAHLYGGEAAMLDLVRERLRARGHSCSVALSDTAAASRALARSRIDRICLVPPGQQKQALHPLPCTALPLPEKTLSSLTRLGLNTIGALADLPRAPLAKRFGAQLLTCLDEALGRQANPLSVFQPADRISLTRSLVEPISTSGAIATVIAALVPVVCEKLAARGEGARQLDFLCVRVDGSIQAVRVGTSDPTADVTRLTRLLNGQIPQIAPEFGIETVILTVSANEPLEAGPERSVLPDVGASSERALPATLIDRLLNRPGVVSVHQLAPRFSAWPEDGQSRVSPDDMAKPPLASQMLWARPNILFDLPVRVQVTALL…	AFW03141.1	GCA_000311765.1_ASM31176v1	Gluconobacter oxydans H24	Bacteria; Proteobacteria; Alphaproteobacteria; Rhodospirillales; Acetobacteraceae; Gluconobacter	plasmid		ImuB1		1	24.8	SSER-ALPATLIDRLLNRPGVVSVHQLA		PRFSAWPEDGQSRVSPDDMAKPPLASQMLWARPNILFDLPVRVQVTALLPDGAPRQFVLKRQTHRIAAADGPERLLGEWWQAAESYGAIRDYWQVETTTGLRLWLFRKGDGTHDWSGSGAWFLQGVF	127
MPKGDWHRVVSLYLPLWPTDRLRKRLGGDAPAPDCPLVLAGREGRRRVVLSVDLAARRLGLRPGTPVAKAQALHPDLLIMDADPDGDRAGLERLALWFQHRIAPIVAPDPPDGIVLDTTGADHLHGGEAVMLENMVTRLKESGITTRAAIADTWGAAHALARYGRGRITLVPPGETAAAITDLPIEALRLPADIIDGLHGLGVSRIGPLAGMPRAPLALRFGPDVARRLDQAFGRQAEAIVPVRLQAPVQVSRSFAEPISAAETIARYITKLVPPLCAGLEEREQGVRRLDLLLHRVDSRTEAVRVSTAMPVRDVRRLTRLLCDRIETIDPGFGIERMVLTASLAEPILHRQGVSTLIEEEEADVSDLIDTLANRVGTQALYRFAPVESDVPERAVCRV…	BAK86125.1	GCA_000182745.1_ASM18274v1	Komagataeibacter medellinensis NBRC 3288	Bacteria; Proteobacteria; Alphaproteobacteria; Rhodospirillales; Acetobacteraceae; Komagataeibacter	plasmid		ImuB1		1	28.6	EEEE-ADVSDLIDTLANRVGTQALYRFA		PVESDVPERAVCRVPALAAEDGKEWPDHWPRPTRLLPRPEPIQTMAVLPDHPPVFFIWRGIRRRIRCADGPERVFGEWWKGDTELTTVRDYFRVEDTSGETFWVYRTGDGEHGETGSQGWFLHGFFE	127
MDADPEGDRLGLEKLALWFQHRIAPIVAVDAPDGLVLDTTGADHLHGGELPMLKDMVHRMAGAGFRAKAVVADTWGAAHAIARYGRAPIAVVLSGEIAGMLADLPLEALRLPPTTIEGLATLGVCRIGPLAAMPRAPLALRFGPDVARRLDQAFGRIGEAIVPVRPVDPVEVSHNFAEPIGAAETIARYIGKLVPLLCQGLDERGQGVRRLDLLLHRVDSRTEAVRVATAMPVRDVTRLTRLLCEKIETIDPGFGIERMVLIASLAEPMDRRQTVSSLIAEEETDVSDLIDTLANRVGTQALYRFAPVESDLPERSFCRVPALASDETKDWPEHWPRPTRLLARPEPVQAMAELPDQPPLFFIWRGVRRKVKCADGPERVFGEWWKNDAELTIARDYFR…	AHI24896.1	GCA_000550765.1_ASM55076v1	Komagataeibacter xylinus E25	Bacteria; Proteobacteria; Alphaproteobacteria; Rhodospirillales; Acetobacteraceae; Komagataeibacter	chromosome		ImuB1		1	27.9	AEEE-TDVSDLIDTLANRVGTQALYRFA		PVESDLPERSFCRVPALASDETKDWPEHWPRPTRLLARPEPVQAMAELPDQPPLFFIWRGVRRKVKCADGPERVFGEWWKNDAELTIARDYFRVEDTSGERFWLYRAGDGEHGETGSQGWFLHGIFG	127
MLSVDLAARKLGLRPGIPVAKAQALYPDLVLLDADPEGDRLGLEKLALWFQHRIAPIVAVDAPDGLVLDTTGADHLHGGELPMLKDMVHRMAGAGFRAKAVVADTWGAAHAIARYGRAPIAIVPSGGTDSALADLPLEALRLPSPIIEGLATLGVSRIGPLAAMPRAPLALRFGPDIARRLDQAFGRMGEAIVPVRPVDPVEVSRNFAEPIGAAETIAKYIGKLVPLLCQGLNERGQGVRRLDLLLHRVDSRTEAIRVATAMPVRDVKRLTRLLCEKIETINPGFGIERMVLIASLTEPMDRRQTVSSLIAEEEADVSDLVDTLANRVGMQALYRFAPVESDLPERSFCRVPALAPEETKDWPEHWPRPTRLLARPEPVQAMAELPDQPPLFFIWRGVR…	AHI24922.1	GCA_000550765.1_ASM55076v1	Komagataeibacter xylinus E25	Bacteria; Proteobacteria; Alphaproteobacteria; Rhodospirillales; Acetobacteraceae; Komagataeibacter	chromosome		ImuB1		1	23.9	AEEE-ADVSDLVDTLANRVGMQALYRFA		PVESDLPERSFCRVPALAPEETKDWPEHWPRPTRLLARPEPVQAMAELPDQPPLFFIWRGVRRKVKCADGPERVFGEWWKNDAELTIARDYFRVEDTSGERFWLYRAGDGEHGETGSQGWFLHGIFG	127
MLSVDLAARRLGLRPGTPVAKAQALHPDLLIMDADPDGDRAGLERLSLWFQHRIAPIVAPDPPDGIVLDTTGADHLHGGEAVMLENMVSRLKEAGITARAAIADTWGAAHALARYGRERITLVPPGETAAAITDLPIEALRLPADIIDGLHGLGVSRIGPLAGMPRAPLTLRFGPDVARRLDQAFGRQAEAIVPVRLQAPVQVSRNFAEPISAAETIARYITKLVPPLCAGLEEREQGVRRLDLLLHRVDSRTEAVRVATAMPVRDVRRLTRLLCDRIETIDPGFGIERMVLTASLAEPILHRQGVSALIEEEEADVSDLIDTLANRVGTQALYRFAPVESDVPERAVCRVPALAPEDGKEWPDHWPRPTRLLPRPEPIQTMAVLPDHPPIFFIWRGIR…	AHI27612.1	GCA_000550765.1_ASM55076v1	Komagataeibacter xylinus E25	Bacteria; Proteobacteria; Alphaproteobacteria; Rhodospirillales; Acetobacteraceae; Komagataeibacter	plasmid		ImuB1		1	29.1	EEEE-ADVSDLIDTLANRVGTQALYRFA		PVESDVPERAVCRVPALAPEDGKEWPDHWPRPTRLLPRPEPIQTMAVLPDHPPIFFIWRGIRRRIRCADGPERVFGEWWKGDAELTTVRDYFRVEDTSGETFWVYRTGDGEHGETGSQGWFLHGLFE	127
MGKGGAERTARRILSLWLPRLPTDAYGRRHPERRDHPLAAILAERGRLGVAAVNRAAAEAGVHPGMSLADARAIEPALAVFDAEPESDARLLERIAGWCTRYTPWTAPDGPDGVALDITGCAHLFGGEEAMAADLTARLTAAGFESRISVADTPAAAWALARFGKGGPAKREGGGNRDDSLLSPLPVAALRLPAATVEGLAAVGLRRIGDLHALPRATLAARFGPELLRRLDQAYGRLDEPLSPRLPVPPHSVRLALPEPLTTAEAIAEALRRLLAALCAGLENTGEGARRLRLELHRVDRRLEDAPQTLAIGTGHPVRRPDALMRLFAQKLDRVEPGPGLELMVLSATETGPLAAAQTALDGDADGQPELGELMDRLGNRLGERAVLRLVPRQSWLPE…	ALJ36083.1	GCA_001315015.1_ASM131501v1	Azospirillum brasilense	Bacteria; Proteobacteria; Alphaproteobacteria; Rhodospirillales; Rhodospirillaceae; Azospirillum	chromosome		ImuB1		1	31.8	ADGQ-PELGELMDRLGNRLGERAVLRLV		PRQSWLPERSVAPAPAFAAAPGGALWPADRPRPVRLLAPPEPIEAMALLPDDPPVMFLWRGARHRIRRADGPERIAAEWWRRDGEPRDYYRVEDEAGRRFWVFRQGLYRPGVAALWFLHGFFG	123
MGHWGGRRRILALWLPRLPTDARERTMPPGSRARPFALLRTERQRRMVVAVNRVAASVGISPGHTLSDARALEPALEVAEATPETDAILLGRIADWARRYSPWTAADEPDGVVIDITGCAHLFGGEPALAADLTGRLRAAGFSARAAIAGTPAAAWGLVRFGSPEDRRQERLDGLPLAALRLPAETVEGLHALGLRRIGDLHAMPRAGLAARFGARLLQRYDQAFGRLDEPISPRRPVPEHRERLTFAEPIATPESIAGALRHLLGRLCKGLEAAGQGARRLRLDAHRTDQRVDDEPQSLTLGTSRPTRDPAALARLAAPLLERIDPGPGLETLVLSATETGPLIAVQTGIDGEGIDGGLAELVDRLALRLGERAVLRLVPRESWLPERCVAPLPPVDT…	CBS87835.1	GCA_000283655.1_ASM28365v1	Azospirillum lipoferum 4B	Bacteria; Proteobacteria; Alphaproteobacteria; Rhodospirillales; Rhodospirillaceae; Azospirillum	chromosome		ImuB1		1	31.5	EGID-GGLAELVDRLALRLGERAVLRLV		PRESWLPERCVAPLPPVDTLPVPKPWPAGRPRPLRLLTPPEPIEATAPLPDDPPLQFVWRGLRHRVNRAEGPERIECEWWRPEGSLGLAVRDYYRVEDGAGRRFWLFRAGLYRPGEWPRWFLHGFLG	127
MPAEQRARPFALLRIERQRRVVVAVNRAAAAMGISPGHSLADARALEPGLEVAEATPDTDSALLGRIADWARRYSPCTAVDEPDGVVIDITGCAHLFGGEGALAADLTGRLRAAGFAARAAIAATPTAAWGIVRFADAEERRRERLDGLPLAALRLQAETVEALHALGLRRIGDLHAMPRAGLAARFGEKLLQRYDQAFGRLDEPISPRRPVPAFRERLSFAEPIATPESIAGALRHLLRRLCAGLEAAGQGARRLRLDAHCIDQRVDDEPQGLTLGTSRPARDPAVLARLFAPLLERIEPGPGLETLTLAATETEPLGAIQIGMDGEGADGGLVELVDRLVLRLGDRAVLRLVPRESWLPERCVAPLPPGQPVPAPKPWPAGRPRPLRLLTPPEPVEA…	ALG70526.1	GCA_001305595.1_ASM130559v1	Azospirillum thiophilum	Bacteria; Proteobacteria; Alphaproteobacteria; Rhodospirillales; Rhodospirillaceae; Azospirillum	chromosome		ImuB1		1	33.7	EGAD-GGLVELVDRLVLRLGDRAVLRLV		PRESWLPERCVAPLPPGQPVPAPKPWPAGRPRPLRLLTPPEPVEAIAPLPDDPPLQFLWRGVRHRVRRADGPERIECEWWRPEGSLGLAVRDYYRVEDGDGRRFWLFRAGLYRPGENPRWFLHGFLG	127
MAVTRVERGMPRIAAADPMAQRAGLTPGMPLADARALAPTLRTVNDDHQGLRRDLERLADWARCYTPWVSLDDSAPDGNCVPHGLWLDVGGSAHLFGGEQALLEDLRKRLAGFGLTARLGLAETPGAAWAAARFGATSLTLVTTGRLRAFLAPLPLAALRLPPATLDALERMGPRRIEDLLTLPRAPLTRRFGDLPGRRLDQALGGLGDPISPRAEVEPPRVRRSFVEPIGRAEDVEAALSALLAELCERLAKEDQGVRKLIFRLYRVDGSALSVTIGTRQPVRDPEPLFRLFRDTGKLDGLDSGFGIEAVTLDAELTDPLNAQQTDHQDRADTRRDGGLAHLLDRLTLRLGPGRVVRLSPYPSHWPERASRAVAPHLSRRKENAMPHSSSAARRVAGL…	CCQ73890.1	GCA_000968135.1_ASM96813v1	Magnetospira sp. QH-2	Bacteria; Proteobacteria; Alphaproteobacteria; Rhodospirillales; Rhodospirillaceae; Magnetospira	chromosome		ImuB1		1	26.3	TRRD-GGLAHLLDRLTLRLGPGRVVRLS		PYPSHWPERASRAVAPHLSRRKENAMPHSSSAARRVAGLPGHAPLPPRPLHLLPQPEPIEAVASLPDDPPALIRRRGRIHRIARTEGPERIAPEWWRRDSLDHPAAGLARRTRDYYRVEDQEGRRFWVYREGLMRPGVPPKWYLHGEFQ	149
MERRIVSVWLPRLPTDRLCRSAPAWRDIPLVTASAGPHRQVMAVNRVAQVQGLRPGMKLASALAQVPHVQIAPHDPQGDARLLGALAERCTLFTPWCAVEGTAGLWLDISGCGHLFGGETKLLEQLTGRLKGLGLTVRAALAATPGAAWAWARFGDATTPILDSPDQLAPLPLAALRLPPATVQTLSDLGLRRLGDLLGLPRAQVSLRFGREAVWRLDQALGAEPEPISPRRPPAPYRVHASFADPISRAEDIAATLDHLLEGLCRRLGLDGQGARRLELTLFRVDGTLARAEIGTGAPSRDPVHLARLFRDRLAEIRPGFGIEAACLEAGVVQPQAAAQTDLGGAAGEAQLSRLLDALDNRLGPGRLMRLAPRPSHVPERSVRRLAPGAPPPAEGWPA…	BAE51803.1	GCA_000009985.1_ASM998v1	Magnetospirillum magneticum AMB-1	Bacteria; Proteobacteria; Alphaproteobacteria; Rhodospirillales; Rhodospirillaceae; Magnetospirillum	chromosome		ImuB1		1	31.5	AAGE-AQLSRLLDALDNRLGPGRLMRLA		PRPSHVPERSVRRLAPGAPPPAEGWPAGRYPIRLLPHPEPIEAMAPIPDAPPLRFRWQGKLHRVVRADGPERIAPEWWHEDAEERDYYRVEDEQGLRLWLYRLGHYGRAEPPRWYLHGVFP	121
MPETGDDTPQTAPSPQREPVVITRADHKGVLVCGSNKAAQSRGLAPGMRLAEARSIYPALRDLPEQPDLYERHLARLIRAMDRYSPWVARDRFLQEADHNHTGDAGLWLEITGGSHLFGGESALLALVLRDVKSRGYAGRAAIADTAGAAWGAARCHPAALADQRILSLPRDHDIAAGFPISALRLAEQTRVTLFRLGLKHLGDITPMPRANITTRLGPEVLQRLDQFYGRLPEHLNFNLPDRPWLIRRSFGEPLGDAANLAITVESMVTELCNNLAQENLGLRRIILRCVRVDGHTHTITLGTGSPCQSAPHVLRLLSEKMPGVDTGFGIEQVIVYAPWVEHVAFRQSRLDQQQEETTDQIALAQLIDRISHHLGPRDMLFHPGHHASHLPEQASVRQ…	AJD52676.1	GCA_000300235.2_ASM30023v2	Thalassospira xiamenensis M-5 = DSM 17429	Bacteria; Proteobacteria; Alphaproteobacteria; Rhodospirillales; Rhodospirillaceae; Thalassospira	chromosome		ImuB1		1	19.1	TTDQ-IALAQLIDRISHHLGPRMLFHPG		HHASHLPEQASVRQAVNARTYPARRTDMTLPKRPARLIDPPEPVEILARDTNGTPSRLRWRKMAVDIIHAEGPERICPEWWQCLDQDEYALSPKTRDYFRIRDQAGRLLWAFRTGPTGQDIWSIHGLFGD	130
MSSPHADPARPAGTGSGRRILALHLPLLAVDRQILIAQASGDADAARHWRHGPAACHAPGPRGPMITIPNPAARAAGVRTGMTLAEARARTAGDILLAPADPRGDRRALAWLADLADRFSPAVGLDGDQGLLLDITGVAHLFRGEAGLIARAGALIRGRGFSLTAAIAPTPLAASALARAQAYTHAHAQAHPPADATVVVAHDRAGPDETRAALARLVGPLPPEMISLDRERLRRVAEGLARLGIRRVDALDALPRSSVAERFGSGLLDLLDRLYDRAPDPLHPRRPSAPVEVRISWAEPIGRAEDIAAATAALVDDLVADLGAAGLGARRLALSVHLVDGRLHRAELGLALASREPRHMMRLLAERLDRIDPGLGIEVMVLAAPVVQPLADLDRSLPG…	AFK53765.1	GCA_000264455.2_ASM26445v2	Tistrella mobilis KA081020-065	Bacteria; Proteobacteria; Alphaproteobacteria; Rhodospirillales; Rhodospirillaceae; Tistrella	chromosome		ImuB1		1	28.6	GTGG-AAVAALIDRIDARLGNGRVRAVR		IEAGVMPETAIKLIPAAIAPQRAARIDDGPHRVTAPRPARLLARPEPALVVAALPDDPPARLRWRGRLHRVHLADGPERLTGPWWESPGAPAEARDYYRVETEDGLRLWVFRSRGSAGLVLDGGGAADDVAAADDWFVHGIFA	143
MVAGACAAARSAGLRPGMSIAHANALVAGLEVADADPDADAAGLRQLAMWAARRWSPIAAPDPPDGILIDATGCANLFGGEEPMLARITGTLERAGITVRAAIADTPGAAHAVARFGGEPVSVVAPGRTAETLARLPVAALRLEPEVAGDLHRFGFKRVGQLYGEPRAPLTLRFGPELGRRLDQALGGAFEAITPLFPEEAPRRRCAFAEPIGSAEALAGAAERLAGDLCTDLERRGYGARSLDLLFERVDRVTLALRVGTARPSRDPRHLARLFTDRLEEVDPGWGVEAMMLVASLTEPLGARQSALAELGEGAGLSGDLAELVDRLANLPQVARVYGAAPVESDLPERTVRRIDPLSVAADTAWPALPRPFWLFAPEPVQTVALLPDDPPARFVWRG…	AFK54050.1	GCA_000264455.2_ASM26445v2	Tistrella mobilis KA081020-065	Bacteria; Proteobacteria; Alphaproteobacteria; Rhodospirillales; Rhodospirillaceae; Tistrella	chromosome		ImuB1		1	19.9	AGLS-GDLAELVDRLANLPQVARVYGAA		PVESDLPERTVRRIDPLSVAADTAWPALPRPFWLFAPEPVQTVALLPDDPPARFVWRGRAYRVRRADGPERIHLEWWRQPSEIRGTRDYYRIEDEEGGRFWLFRDGRSNAGVRWFIHGVFG	121
MTEPALATRRYLALWFPQLPADRWCRTHGGKPADTPTVFVEKHGGAVRIAALDAQAQRLGLAPGLTLADARARIPELVAIEYDPHADRLWLERIADGCDRWTPMVELDPPDGITLDITGCAHLAGGEAALALEIERCCAAAGLGLRHAFAGTPEAAQALARFQTVPAADERQAVRRLSIAALRLEEETERALRYAGLKTLGDLAARPSAPLAARFGTEMMARLDRLLGHTDSRISPRRAPPVLIFERRFAEPIARIEDVLAVLDGLVGEAAGMLEERHEGGRQFVARLYRSDGAVREIMIETGQPTRDPAITGRLFRERIDTLADPIDPGFGFDLVRLAVPTTEPLGSLQLGLEGGGISEEAMAALIDRLSSRLGRDRIRRFARRDTHVPEQQAFTLPA…	AKH43257.1	GCA_001008165.2_ASM100816v2	Altererythrobacter atlanticus	Bacteria; Proteobacteria; Alphaproteobacteria; Sphingomonadales; Erythrobacteraceae; Altererythrobacter	chromosome		ImuB1		1	18	GISE-EAMAALIDRLSSRLGRDRIRRFA		RRDTHVPEQQAFTLPAVERSDPVPWPVPPRGEPPLRPLHLFDPPQPVEVLAEVPDGPPRSFRWRSTLHEVKRFEGPERIAGEWWRVPIERLPEPEAGVVRKRAGKDEGEKHLPPPRRPLLTRDYFRVEDARGRRFWLFRHGLYERETGNPAWYIHGLFA	159
MAIWFAQLAVDRWRLSDAQGEKGGTDAEPYALITETAHGPRVDAANRAGAEAGARPGMMLADARTLCPEIKVAPSDPAGDLAFLEKLALWSRRWGPWSALDPPDGLIVDVTAVAHLFGGERRLLADARKAFAERDLDVRLAIAPTAGAAWALAHYGRRTADGGSILPGGQDMAAQLSDLPVAALRLDGDVLTVLRRLGLKKLGDLAGVGRDALQRRFRNRKSPTANPLLRLDQILGRLPEPLLPVVPQQVPLVQRRLMEPIRHRDLLDQVLHDLAHDMARELEGMGKGARRLELGLWRVDGEVLIRALELSAATRDPAHIKRLFAVKLDDIDAGFGIETVRLRASWAEPLALEQGEIEASAENHGTSLNAFIDRLTVRLGQNAVCRPVPHASHLPERSQ…	ALE16312.1	GCA_001281485.1_ASM128148v1	Altererythrobacter epoxidivorans	Bacteria; Proteobacteria; Alphaproteobacteria; Sphingomonadales; Erythrobacteraceae; Altererythrobacter	chromosome		ImuB1		1	27.1	ENHG-TSLNAFIDRLTVRLGQNAVCRPV		PHASHLPERSQRWQPPLEPEPASQGELAFNFRPLKLLDRAEPIAVLYATPDGYPRSFQWRGAVHEVVRVEGPERLAPEWWREKSSARLRDYYRIEDREGRRYWLYRNGIIGDGRGGMPAWFMHGFFG	127
MALSPAATALGLRPGLALADARALVPELPAYPHDPEADRAVLMRAVIACERYTPMVAPDGADALVLDLTGCFQIAGWTQETIADDARSRLARLGLRGRAAHATTPDAALALARFGTRNVEDLPVAALDLGDEAHLALCRAGLRTIGALKSRPRAPLAARFGRDLSARLAGLLGEEDRRITPHRPAGTIRAEYRFAEPLMTVSPLLDVIERLAQRLEGTLAERGAGGRRFDVALFRTDGHVARLTVTCGRPLRDPQAIRGLFAERLESLADPLDPGFGYDMARMVVPLVERLESQQPDLAEEGNARGQPDLAPLIDRLAVRFGPRSISRFQPRDEHLPEYADRAVPPESASAAWPRPEPGEPPLRPLFLYDPPRRVSVVAEVPDGPPRRFVWRGKPYRVV…	AKM07733.1	GCA_001028625.1_ASM102862v1	Altererythrobacter marensis	Bacteria; Proteobacteria; Alphaproteobacteria; Sphingomonadales; Erythrobacteraceae; Altererythrobacter	chromosome		ImuB1		1	27.5	ARGQ-PDLAPLIDRLAVRFGPRSISRFQ		PRDEHLPEYADRAVPPESASAAWPRPEPGEPPLRPLFLYDPPRRVSVVAEVPDGPPRRFVWRGKPYRVVRHEGPERIAYPWWKHPEGRGPTRDYYRVEDETGQRFWLFRHGLYGRENEHPQWYLHGLFA	129
MTAATVPLSSPKPSSRRVMAIWLARLSIDRWRRLRPNPGRKGADGSPLAEGEGEDAHPVALIRETAHGPRIAAVNRAAAAQGVRVEAMLADARALCPAVVTHPADAAGDLAFLEKMAVWAQRWGPWSAMDPPDGVIVDVTGAAHLFGGERRLLGDAARVLAGHGLAARLAIGPTAGAAWALAHHGPSGAILPEGDDVADRLAPLPMAALRLDDDVLLVLRRLGLKRLGDLTGIGRDALARRFRNRKTPSANPLLRHDQLLGRVPEPLLPVIAVHPVMVQRRLMEPIRHLTLLEVVIADLAAALVRELEGRGEGARRIDLACWRVDGEVVQRRLELAAASRDPDHLCRLFNEKLTRANESLEAGFGFEMVRLTASWAEPLGLTQDRLGESSEEHGTSLAA…	AKM09742.1	GCA_001028705.1_ASM102870v1	Croceicoccus naphthovorans	Bacteria; Proteobacteria; Alphaproteobacteria; Sphingomonadales; Erythrobacteraceae; Croceicoccus	chromosome		ImuB1		1	30.4	EEHG-TSLAACIDRLSTRLGPQAVRRAV		PHASHIPERAQRWHPPLEPLPAAQHELAFHQRPLKLLDRAEMIEVLYATPDGLPHRFRWRGALHEVARAEGPERIAPEWWRERGSTRLRDYYRIEDGQGRRYWVYRAGLAGDGRGGLPQWFLHGLFG	127
MTRAVSLFLPSWPTDRLIRTLGASAPSPETPLALVGREGRKRLILAFNAAARAEGIMPGMAVAKAQALVAGLDVRDADPAGDEAALERLAIWALRRYSPIVAADPPDGLRLDMAGASHLLGGEEGFVADLAKRLADTGIAARIAIAPTYGAAHGLARFSRSPLIIVEPGDLDAQLAPLPIAALRLDAATVDSLRRLGVDTVGELAAMPRAPLTLRFGPEVGRRLDQAYGRTGEPFELVEAPELIRVRRAFAEPIGAPETLARYTGKLVVQLCEELEREGLGARRLDLLFTRVDNRIEAIRAGTAKPLRDVKRMTRLLCDKIETIAPGFGIELMTLTASVAEPLDYRSTVTSLIEPAAPDLSDLVDTLANRMAHGRLYRCAPTQSEVPERSVARIEPLAA…	AKM11099.1	GCA_001028705.1_ASM102870v1	Croceicoccus naphthovorans	Bacteria; Proteobacteria; Alphaproteobacteria; Sphingomonadales; Erythrobacteraceae; Croceicoccus	chromosome		ImuB1		1	16.7	EPAA-PDLSDLVDTLANRMAHGRLYRCA		PTQSEVPERSVARIEPLAAPIGVSWPNDWPRPSRLLDPPAPVEAMALLPDHPPASFTWGGVRRRVKRADGPERIFGEWWVRDGELSVVRDYFQVEDEAGERFWLFRRGDGEDPNTGDHRWYLHGIFA	127
MAIWACELALDRWRHSENCARGEGADAQPLALIAETARGPRIEAANAAGLAEGAVRGMMLADARTLCPHILVQPRDPAGDLAFVERLAVWAQRWGPWSAIDAPDGVLVDVSSVAHLFGGERRLLADVAQCCAARGLAVRTAIAPTAGAAWALAHYAQMGGTSAGAILGPQDDIATSLADLPAAALRLDDDVLLVLCRLGLKRLGDLLGLAAGAVKDETDDGIKAGRDAVHRRFRNRTSPSANPLVRMDQLIGRVPEPLLPVVPITAPLVQRRLLEPIRHRSLLDRVVEDLAADMVRVLEGRGEGARRLQLGLWRVDGEVVLRDLEMAAATRDAAHICRLFTSRLDDVDAGFGIEMLRMRASWAEPVALEQDDLETAAQEHGTSLAVCIDRLSVRLGKDA…	AKQ42030.2	GCA_001077815.2_ASM107781v2	Erythrobacter atlanticus	Bacteria; Proteobacteria; Alphaproteobacteria; Sphingomonadales; Erythrobacteraceae; Erythrobacter	chromosome		ImuB1		1	32.7	QEHG-TSLAVCIDRLSVRLGKDAVQRPV		LRASHIPERAQGWQAPLEAEPAHQEQLAFHDRPLKLLDRAEKIAVLYASPDGYPRRFRWRGALYDVARVEGPERIAPEWWRERGGTRLRDYYRVEDDAGCRYWIYRAGLAGDGRGGEPDWFLQGMFA	127
MPRRILSIWCARLAIDRWRLAEACPERGRRGCERGEGPDAAPLALITETAHGPRIDAANDAGAAAGARKGMMLADARTLCPELKVAPSDPAGDLDALEKLALWAQRWGPWSALDPPDGVVVDVTAVAHLFGGETKLLADAQALFAKRGITARLAIAPTAGAAWALAHYGPPRSILAADDDMAARLSELPVAALRLDDDVLTILRRLGLKKLGELGKVESEGGGRDAIMRRFRNRKSPAANPLVRMDQLLGKVPEPLLPVIAQHDPLVQRRLVEPIRHRALLDQVLRDLAEDMVRELEGRGSGARRLELGLWRVDGEVVVRRLELAAATRDADHMCRLFSEKLEDIDAGFGIETVRLRASWAEPLALAQGDIEASAEEHGTSLAAFVDRLTTRLGPRAVR…	ABC63166.1	GCA_000013005.1_ASM1300v1	Erythrobacter litoralis HTCC2594	Bacteria; Proteobacteria; Alphaproteobacteria; Sphingomonadales; Erythrobacteraceae; Erythrobacter	chromosome		ImuB1		1	28	EEHG-TSLAAFVDRLTTRLGPRAVRRPI		PFGSHIPERAQRWQPPLDPPPSAQEELRFHARPLKLLDRAEPIAVLYATPDGYPQRFRWRGEVHEVVRVEGPERIAPEWWRERSTVRLRDYYRIEDSKGRRYWIYRHGLIGDGRGGLPEWYLQGLCA	127
MRLCAANRNAQALGIVPGLTLADARALHPDLVVADMNEDADRHWLQWLAEHCLGWSPRVATIPPDGIIVDITGSEHLFGGETGLVAQAEETFAAIGVSVRMAVASTAQGAQALARHARFAITDERQALRDLPVLALGLEDEATVALRRAGLKTIGDVASRPATSIAARFGADAVTALRRLLGDEHVPIDPLAQPEPLHFERRFAEPVALQASIAACFFDLLRDAGRALEERSLGGRRFVLTLFRSDGARHRLAIETGLPTRDPAPVLRLFDERIGSLADPLDPGFGYDRITLFLPVTEPLAASQPTLDGSGQETTEVADLIDRLSTRLGSGSLCRLVPRDSHIPEQAQLALPAIHAPSPVHWPAPPEGEPPLRPLFLFDPPQSIEVIAEVPDGPPHRFR…	ABD25978.1	GCA_000013325.1_ASM1332v1	Novosphingobium aromaticivorans DSM 12444	Bacteria; Proteobacteria; Alphaproteobacteria; Sphingomonadales; Sphingomonadaceae; Novosphingobium	chromosome		ImuB1		1	25.1	GQET-TEVADLIDRLSTRLGSGSLCRLV		PRDSHIPEQAQLALPAIHAPSPVHWPAPPEGEPPLRPLFLFDPPQSIEVIAEVPDGPPHRFRWRRKLHEVRLYEGPERIASEWWRRKGGEVPGKGGLTRDYYRIEDVRGRRYWIFRHGLYDEKPDPRWYLHGLFA	135
MPSRSKLAGNAAPPRRILAIWLRQLALDRWRLAEGLAAGEGADAQPLALIAETAHGPRLAAVNDAGLNGGAQPGAMLADARTLCPQLAVAPSDPAGDLAFLENLAAWAMRWGPWSALDPPDGLLIDVTGVAHLFGGEAALLADARAAFARRRLSVRLALAPTAGAAWALAHHGPDGAILHPDDDPAARLSGLPVAALRLDDDVLTVLRRLGLKRLGDLGGVARDALSRRFRNRRSAAANPLLRMDQLLGRVPEPLLPVTVVHAPLVQRRLMEPIRHRDLLDRVVADLAQDMARQLEGEALGARRLELGLWKVDGEVLVRRLELAAPSREAEHIAGLYGRKLEGLDAGFGIELVRMRAPWCEPLALSQQDFEAAAEAHGTSLAACIDRLSVRLGEEAVRR…	AIT81758.1	GCA_000767465.1_ASM76746v1	Novosphingobium pentaromativorans US6-1	Bacteria; Proteobacteria; Alphaproteobacteria; Sphingomonadales; Sphingomonadaceae; Novosphingobium	chromosome		ImuB1		1	24.7	EAHG-TSLAACIDRLSVRLGEEAVRRPV		PRASHLPERAQRWQGPLERETSSQGAFDFYFRPLKMLDRPEQIAVIYETPDGLPKRFRWRGQVHEIARAEGPERIAPEWWRERGTARLRDYYRIEDGQGRRYWIYRSGVVGDGRGGTPAWFLQGICA	127
MNAMTLVKGAEEKMGEDAVGHRRYLALWFPFLPIDRLRIARPDLWAQGEGPAVVVEQVRGAMRLATLDADALALGLTPGMTLADARAQEPDLRIFDADPHGDQDWLERLCDGCARYTPIAALDSPFGLMLDISGCAHLWGGEEMLAREAADRLERHGMRVRHALAGTAEGAHALCRFPVGAAADEDAALRRLPVEALRLEEESAVALRRAGLRTVGDLAARPASALAARFGEEAVDALHSLLGLGRRPLAPRRPRPAIRVERRFAEPMGSTAFALKTLEEMAAEAGERLGERGQGGRRFEALFFRSDGLAFPLRVETSLPVRDAPAIMRLVQERIDALADPLDPGFGFDMLRLAVPQTEPMASTQLALEGGEARRQESVAALVDRLSIRAGRSRIQRLE…	AEG47726.1	GCA_000147835.3_ASM14783v3	Sphingobium chlorophenolicum L-1	Bacteria; Proteobacteria; Alphaproteobacteria; Sphingomonadales; Sphingomonadaceae; Sphingobium	chromosome		ImuB1		1	22	ARRQ-ESVAALVDRLSIRAGRSRIQRLE		PRDSHIPEQAQLALPAVESRAPASWPQQQETGDPPMRPLHLFDPPQPIDVVAQVPDGPPHRFRWRRALHEVTRFEGPERIAPEWWTAKDGALEGDSVGLTRDYYRVEDARGRRYWIFRHGLYGTEAVHPGWYMHGLFA	138
MTRVVSLFLPSWSTDRLRRKAGDAAHPAEAPLVLIGRDGNRRVVLAADAAAQGAGLRAGMPVTKAQVLVPGLIVQDADPDGDAEALDRLAAWLLRYAPIVAPDPPDGIIIDSTGADHLHGGEGAMLKGLIGRLAMSGLTARAAIADTWGAAHALARYAARPTRIAPPGHGRSILDPLPLTALRIAPSTVEGLRTLGFQCIGDLLAQPRAPLTLRFGPEIDRRIDHALGDLAEPIEPVRPSELVQVRRAFAEPIGTAETIARYIGKLVVQLCALLEERGLGARRLDLLCHRVDNRAQAVRVGMATPVRDVRRLTRLLCDKIETISPGFGIEVMTLRASDAEPLERKQAVSSLVEEAAPDVSDLIDTLMNRVGERAIYRLAPVASDVPERSVCRIPAMAAD…	BAI95246.1	GCA_000091125.1_ASM9112v1	Sphingobium japonicum UT26S	Bacteria; Proteobacteria; Alphaproteobacteria; Sphingomonadales; Sphingomonadaceae; Sphingobium	chromosome		ImuB1		1	27.1	EEAA-PDVSDLIDTLMNRVGERAIYRLA		PVASDVPERSVCRIPAMAADTGTSWPGHWPRPSRLLTQPEPVETVALLPDHPPVSFTWRGVHRRVKRADGPERVFGEWWKRDAELAAVRDYFRVEDEAGERYWLYRAGDGEDATTGSHHWFLHGVFG	127
MGKRRYLALWFPFLPIDRLRIARPDLWAQGEGPAVVVEQVRGAMRLATLDADALALGLTPGMTLADARAREPELRVFDADPHGDQDWLERLCDGCARYTPVAALDSPFGLMLDISGCAHLWGGEDMLAREATERLERHGMRVRHALAGTAEGAHALCRFPVGAAADEDAALRRLPVEALRLEDESAVALRRAGLRTVGDLAARPAAVLASRFGEEAVDALNNLLGLGRRPLAPRRSRPAIRIERRFAEPMGSTAFALRTLEEMAAEAGERLSERGQGGRRFEALFFRSDGLAFPLRVETSLPVRDAPAIMRLVQERIDALSDPLDPGFGFDMLRLAVQRAEPMAPTQLALEGGEARREESVAALVDRLSIRAGRARIQRLHPKDSHVPEQAQLALPAVE…	BAI95977.1	GCA_000091125.1_ASM9112v1	Sphingobium japonicum UT26S	Bacteria; Proteobacteria; Alphaproteobacteria; Sphingomonadales; Sphingomonadaceae; Sphingobium	chromosome		ImuB1		1	22	ARRE-ESVAALVDRLSIRAGRARIQRLH		PKDSHVPEQAQLALPAVESRAPMNWPQEGEEGEPPMRPLHLFDPPQPIDVVAEVPDGPPHRFRWRKALHEVTRYEGPERIAPPWWTARDGALEGESVGLTRDYYRVEDARGRRYWIFRNGLYGAEAEHPGWYIHGLFA	138
MAEEPPLVFVTLQRGAHRLLALDADALALGLEPGMMLADARARLPALRAVPHDPDGEMRLLEHLADLCDRFTPMVAIDPPDALVLDVAGCAHLFGDEASLAREARDFMRAWDLRVRVARAATPEAALALARLGERRYEDEAEAVRHLPLLALRLDPDVALALRRAGFTNIGDLAGLPRAPLAARFGAAMVDALDRLLGHTDSRITPRRLPPAIHAQRRFPEPIARVETVMAILADLLAEVCEMLRNRHQGGRAFAVRLYRSDGAMRDLVVETGQPVRDPAVVLRLFDERIATLADPLDPGFGFDLVRLAVPHAEAHDAEQGGLESDPVKASDLSALLDRLGVRAGPGRFRRLAPRETHVPERATRLAPASSPPRPWARPQPGEPPLRPISLLDPPERID…	BAK64849.1	GCA_000283515.1_ASM28351v1	Sphingobium sp. SYK-6	Bacteria; Proteobacteria; Alphaproteobacteria; Sphingomonadales; Sphingomonadaceae; Sphingobium	chromosome		ImuB1		1	24.4	PVKA-SDLSALLDRLGVRAGPGRFRRLA		PRETHVPERATRLAPASSPPRPWARPQPGEPPLRPISLLDPPERIDVIAQVPDGPPRQFRWRGAVHHIARQEGPERIAPEWWRRPEGHATDPGLTRDYYRVEDAAGRRFWVFCHGLYGREAVSPLWYLHGLFA	133
MPGHQRPTMREMGRRSEAADNPYKAMRPDDGSTGGGQVLPTTMTNPWARPLILIERIGQKEVISAACPIAIDLGLRPGMPAAQARAQVTGLEVRDAEPDADRAFLDRLAFHAVGHWTPTASVAGPDSLWLDLTGTTHLFGGEARFCQRLLNFLRRLGFTGGIAIAGTPGAAHALARFSGRATTILQSGQETQALADLPVAALRLSPAALVSAARFGLERVGDFYPMPRGPLARRFGLETVQRLDQARGLSPEPIASVVPFEEPSVERRLLEPIGTAEAITQVIGDLVDDLVELLQVRGLGLRTLVLSCTRVDSNEQRIGLGTARATRDARHLKRMLGLQIERIEPGLGIEAMRLRTPRVEDLQPEALGGPLGGETAAPDIAQLVDQLSGRVGEEALFRA…	BAK67328.1	GCA_000283515.1_ASM28351v1	Sphingobium sp. SYK-6	Bacteria; Proteobacteria; Alphaproteobacteria; Sphingomonadales; Sphingomonadaceae; Sphingobium	chromosome		ImuB1		1	23	ETAA-PDIAQLVDQLSGRVGEEALFRAR		GIESDVPERAVGRAPPLSTPTGWAPWRRPVRLLARPEPLGQVIALLPDHPPRRFIWRRQLYTVVAGDGPERVHGEWWQRPGELWAVRDYFAVETHGGARFWIFRRGDGVEAPTGDLSWYMHGAFG	125
MRTGNRVEIAAACRQARALGIGPGMPLAQARAQVPGLDIRPADLAGDRAALRRLALRAARRWCPVVMADGEDGLLLDLTGTAHLFGGEGAMARRILRFLARAGFSARIAVADTIGAAHALARHTPGGLCPPGRQGEALAGLPIAALRIEPRAVELLHRLGVETIGALVAMPRAPLARRFGMTLVARIDQALGALPEPFDPLVPHEPILIVERFAEPIATPDAIAHWMGVLVARFAEALAQAGLGARHIELIADRVDGVPQCVPIGLARANRDPAHLLRLLTRRIEGIEPGYGIDALRLHLRRAEPLGAQAIVERLDEDAPPDLAPLVDTLATRIGMARMWRSRPVESDVPERSVARAGVLDPPARAAAPLRADDVRRLDQAGPPPVWHPDWPRPARLLL…	AJP74621.1	GCA_000935025.1_ASM93502v1	Sphingomonas hengshuiensis	Bacteria; Proteobacteria; Alphaproteobacteria; Sphingomonadales; Sphingomonadaceae; Sphingomonas	chromosome		ImuB1		1	23.1	EDAP-PDLAPLVDTLATRIGMARMWRSR		PVESDVPERSVARAGVLDPPARAAAPLRADDVRRLDQAGPPPVWHPDWPRPARLLLRPERVDDVIALLPDQPPRRFTWRGQSHRVVRADGPERIHGEWWRSRAETHSVRDYFRVEDEAGRRYWLFRRGDGERAVTGDLGWYLHGVFG	147
MRSLGASAPSPDAPLVLVGSTGSKRAILGLNATALEQGAMPGMAVAKAQALIAGLDVREADPAGDDAALERLAIWALRRYSPMVAADPPDGLRLDMAGAAHLLGGEPAFLDDLARRLAEGGIAARIAIAPTYGAAHALARYAASPSIVDPATLEASIAPLPVAALRLDTATVAALRRLGVDSIGELAALPRAPLALRFGPEVSRRLDQAFGRAAEPFELVEAPELVRVRRAFAEPIAAPETLARYTGKLAGQLCEALEARGLGARRLDLLFHRVDNRIEAIRAGTAKPLRDAGRMTRLLCDRIETIAPGYGIELMVLTATIAEPLDYRTGLSSLIDPAAPDLTDLVDTLANRMAHGRLYRCAPTQSEVPERGVCRVEAMAPPVGVTWPADWPRPSRLLD…	AHE52188.1	GCA_000512205.2_ASM51220v2	Sphingomonas sanxanigenens DSM 19645 = NX02	Bacteria; Proteobacteria; Alphaproteobacteria; Sphingomonadales; Sphingomonadaceae; Sphingomonas	chromosome		ImuB1		1	18.7	DPAA-PDLTDLVDTLANRMAHGRLYRCA		PTQSEVPERGVCRVEAMAPPVGVTWPADWPRPSRLLDPPAPVEAMALLPDHPPASFTWAGVRRRVRRADGPERIFGEWWVRDGELAAVRDYFQVEDEAGERFWLFRRGDGEDPGTGDHRWYLHGIFA	127
MSSAKRLQPRRCLALWFPFLSADRLSLCRPEQRAGTLGLPFAFVEKVKGGLRLAALDAQALSLGLGPGMTLADARARVPELAAFDHDPHADQDWLERLADGCLRYTPLVALDEHDGLTLDVTGCAHLFGGEAALAEDIVRRLDRSGIVVRHGYAASPDAAQALARWQTRAAPDEAEAVRALPVAALRIDEDSITALKRAGLKTVGEVLRRPMATIAARFGADAVDALRRLSGESQSPLKPRRAMPALGFEKRFAEPLGSTAHALAVLRALAGDAAQALEERREGGRGFVATFFRSDGLTRSLFVQSGLPTRDPAAIMRLFNERVDSLSDPIDPGFGFDMIAFAVPEVEPLASGQLKLEGGESASAEVDALVDRLTVRHGRARLVRLVPADTHIPEQAQL…	AHE56635.1	GCA_000512205.2_ASM51220v2	Sphingomonas sanxanigenens DSM 19645 = NX02	Bacteria; Proteobacteria; Alphaproteobacteria; Sphingomonadales; Sphingomonadaceae; Sphingomonas	chromosome		ImuB1		1	22.9	ESAS-AEVDALVDRLTVRHGRARLVRLV		PADTHIPEQAQLPLPAAEADTPASWPQGEADEPPLRPIHLFDPPQRIEAVLSEVPDGPPMRFRWRRALHEIRRFEGPERIASEWWRRKDGHEPGKGGLTRDYYRVEDARGRRLWVFRHGLVGSERDNPDWYVHGLFA	137
MSSAKPSGNRRCLALWFPFLPADRLRAARRRTGASPEAQAPLAFVEKVKGALRLAAVDAQALALGLEPGLPLADARARVPDLAVADHDPDADLAWLEALAEGCGRYTPMVAVDAPDGLLLDISGCAHLFGGEAGLVADIEARLAQSGLAVRHALAGNAAGARALARFQTVPAADEATAIRRLPVAALGLDSEAELGLRRAGLKLVGDLACRPLAAIAARFGGDAVMALRRLLGEADSPIVPRRTPPTIGIERRFAEPIARTEYALAVLEELAGEAKRLLEERKAGGRRFEGMFFRSDGLARSIRVETSRPTRDPAMVMRLFRERIGALDDPIDPGFGFDMVRLSVPLVEPLAAAQLRLEGGATHEAEIAALVDRLSTRLGRGRVRRLVPRDTHIPEQAQ…	AGH49122.1	GCA_000347675.2_ASM34767v2	Sphingomonas sp. MM-1	Bacteria; Proteobacteria; Alphaproteobacteria; Sphingomonadales; Sphingomonadaceae; Sphingomonas	chromosome		ImuB1		1	25.9	ATHE-AEIAALVDRLSTRLGRGRVRRLV		PRDTHIPEQAQLALPAVAAPPPAAWDAAGPGDPPLRPIHLFDPPQPIDVIAEVPDGPPHRFRWRRDAHEVRRFEGPERIAAEWWQRADGAIDRPGLTRDYYRVEDARGRRFWIFRHGLYEEKADPAWYLHGVFA	134
MRRVVSLFLPHWPTDRLRRKRGKPPPDDAPSLATVLPDHGRRVIASPDARALAMGVVPGMTVTKARALVPDLEVVDADLDGDREALRRLALWAARRYSPQVASDPPDGLWIDITGCEDLFGGEIALAKDLYRRVRASGLAAHVAVADTAGCAHAVARHVRGARPIHVEPRRTVQALELLPVSALRIEPGVAAELVRMGFSRIEQLIAAPRAPLAKRFGRQLYRRLDQALGTLPEPIDPVVASEVPRATRRLLEPIGTPEAFEQVIGDLVRDLAAQLLAKGRGARRLDLLFERVDGHVQAVRVGTAKPTRDEPHLARLLNARIGEIEPGLGIEGMTLACPLSEPLAPSQADGLASPAARGPDLPALVDALANRFGQRCLYRASPRESAMPEREVGSIPAL…	AGH50668.1	GCA_000347675.2_ASM34767v2	Sphingomonas sp. MM-1	Bacteria; Proteobacteria; Alphaproteobacteria; Sphingomonadales; Sphingomonadaceae; Sphingomonas	chromosome		ImuB1		1	23	AARG-PDLPALVDALANRFGQRCLYRAS		PRESAMPEREVGSIPALAPPAAIVWEDDLPRPARMLDPPERIEVMALLPDHPPRLFVWRGQRHRVVRADGPERLHGEWWRDGGTEADAPYTVRDYFQVETLGGGRYWLFRLGDGEKPATGPMQWFIHGAFA	131
MTRAVSLFLPSWPTDRLIRTLGASAPSPETPLALVGREGRKRLILAFNAAARAEGIMPGMAVAKAQALVAGLDVRDADPAGDEAALERLAIWALRRYSPIVAADPPDGLRLDMAGASHLLGGEEGFVADLAKRLADTGIAARIAIAPTYGAAHGLARFSRSPLIIVEPGDLDAQLAPLPIAALRLDAATVDSLRRLGVDTVGELAAMPRAPLTLRFGPEVGRRLDQAYGRTGEPFELVEAPELIRVRRAFAEPIGAPETLARYTGKLVVQLCEELEREGLGARRLDLLFTRVDNRIEAIRAGTAKPLRDVKRMTRLLCDKIETIAPGFGIELMTLTASIAEPLDYRSTATSLIDPATPDLSDLVDTLANRVAHGRLYRCAPTQSEVPERSVARIEPLAA…	AGH51526.1	GCA_000347675.2_ASM34767v2	Sphingomonas sp. MM-1	Bacteria; Proteobacteria; Alphaproteobacteria; Sphingomonadales; Sphingomonadaceae; Sphingomonas	chromosome		ImuB1		1	15.6	DPAT-PDLSDLVDTLANRVAHGRLYRCA		PTQSEVPERSVARIEPLAAPIGVSWPNDWPRPSRLLDPPAPVEAMALLPDHPPASFTWGGVRRRVKRADGPERIFGEWWVRDGELSVVRDYFQVEDEAGERFWLFRRGDGEDPNTGDHRWYLHGIFA	127
MERRYLALVFPWLPVERLRATRPHLFAGRGETPVAFVETVGNAVRLTATDLAAARIGLEPGLTLADARARVPELEVFPADPHADMDWLERLADGCTRYSPTVALMPPDALVIDIAGCAHAFDGERALAADAEARMARRGILARHAFGDTPEIARALARYAGAPAPDETRAVKRLPVAALELDADATVALTRAGLKTVGDVMARPLAGIAARFGEEAATAVRRLAGDHKAPVKPRVRVAPVAVERRFAEPIARTEYALEVLEDLAADAAGTLAERQQGGRRWEARLFRADGHIQSLRVETGQPTRDVALLMRLFAERIDSLADPLDPGFGYDLVRLDVALAERLDAAQLRLEGGASARETGAGAGQVAQLVDQLSTRLGRGRVRRFGSRDSHIPEQAELM…	AIT07352.1	GCA_000764535.1_ASM76453v1	Sphingomonas taxi	Bacteria; Proteobacteria; Alphaproteobacteria; Sphingomonadales; Sphingomonadaceae; Sphingomonas	chromosome		ImuB1		1	23	GAGA-GQVAQLVDQLSTRLGRGRVRRFG		SRDSHIPEQAELMLPATADTPASAWPATEDGEPPLRPIYLFDPPQLIESVMAEVPDGPPHRFRWRRRVHEVARSEGPERIAGEWWRRHDAAIPTRDYYRVEDRRGRRFWIFRHGLHDEQAHPRWYLHGLFA	131
MVLAEQAGQRHVITAACPAALSLGLIPGMAVTQARALVAELDVRAADPAADRAVLDSLSLHAVRHWTPTAAASGADGLWIELTGTAHLHGGEARFCRRLVRFCRRFGYTARVAVAGTPGAAHALARFGRDAISAIPNGGEAQALAGLPPAALRLTPEAMTAAARFGLDRIADLLPLPRGPLARRLGLASVRRLDEALGRVAEPIVPVVPEETPLARRRLLEPIGTAEAIGHVIRDLLADMIGLLQERGAGARTLLLVIERIDGSEQRLAIGTSRPTRDASHLARLFHLRIETIDPGDGIETMRLAATRTDPLGATPLAGSLAGDDAAPDVATLVDQIAGRVGDEALFTAAPVESDVPERAVRRSAPLAAPTGWPAWRRPVRLLCRPEPLVGVLALLPDA…	AIT07914.1	GCA_000764535.1_ASM76453v1	Sphingomonas taxi	Bacteria; Proteobacteria; Alphaproteobacteria; Sphingomonadales; Sphingomonadaceae; Sphingomonas	chromosome		ImuB1		1	25.6	DDAA-PDVATLVDQIAGRVGDEALFTAA		PVESDVPERAVRRSAPLAAPTGWPAWRRPVRLLCRPEPLVGVLALLPDAPPRRFTWRGQVHAVVAGDGPERIHGEWWRRDGELWAVRDYFRVEDDTGARFWLFRRGDGVDGATGDLSWYLHGLFG	125
MTSTASNRRRYLALFFPFLPADRLARAARRRNGCPPDAPFALVEKRKGAICLAAVDRAALALGMVPGLSLADARARLPDLGVADHDPPADARFLERIADGCDRYTPMVALDPPDGLLLDISGCAHLFGGEGALRDDLAARLGRLGLEVLSALADTPDAAHALARYRPEPVAGATLGALPVEALGLDGEETVGLRRAGFRRLDDLEARPSRLLAARFGEAAPDRLRRIAGGRDVRITPRRPEPALMLERRFAEPIGRTEGALAAIGELVGQAAVRMEAAHRGGRRFEAQLFRTDGLVRALRIETGLPVRDARVVMRLFDERLAALADPVDPGFGFDLVRLSVPMFEPLAPLQLPLEGGALAQGELAQLLDRLSTRLGRHRVRRLAPRDSHVPEQAAFVFP…	ABQ67486.1	GCA_000016765.1_ASM1676v1	Sphingomonas wittichii RW1	Bacteria; Proteobacteria; Alphaproteobacteria; Sphingomonadales; Sphingomonadaceae; Sphingomonas	chromosome		ImuB1		1	27.9	ALAQ-GELAQLLDRLSTRLGRHRVRRLA		PRDSHVPEQAAFVFPAIEGGPAGGWPDPEPGEPPLRPTHLFDPPQPIEVMAGVPDGPPSRFRWRRELHEVTLAEGPERIGALWWRRADNAGLSRDYYRVEDGKGRRFWLFRLGLYGREAEQPAWYIHGLFA	131
MRRVVSVYLPHWSTDRLRRQTAKSPPDRRDTPTPTRPLVTAIPDHGRRIVAAVDAGARALGIAAGMTITKARSFAPELDVVDAQPEADVEGLRRLALWAGQRYSPIVAPDAPDGLWLDITGCAALFSTEAALLKDLHRRVAAFGVSVQIAVADTAGCAHAVARHVPAGRPVTIEPSDHRKAIALLPIAALRLEADVVEGLRKLGFERVEQLIGAPRGPLAKRFGRSLHRRLDQALGAVAEPIEPIFPEHLPRARRGFMEPIATAEAFGQVIGDLVADIVDQLGRVGKGARRLDCYFHRVDGHTQVIRVGTATPSRDQAHLSKLLCAKIETVEPGLGIESMTLLVSLMEPVAARQGESLERLGKPGPDLAALVDTLSNRFGSRCLHRMAPHPSEMPERSA…	ABQ71567.1	GCA_000016765.1_ASM1676v1	Sphingomonas wittichii RW1	Bacteria; Proteobacteria; Alphaproteobacteria; Sphingomonadales; Sphingomonadaceae; Sphingomonas	plasmid		ImuB1		1	26.2	GKPG-PDLAALVDTLSNRFGSRCLHRMA		PHPSEMPERSATSSPALDTARGAGWDDDLPRPARMLARPEAIEVIALLPDDAPRMFIWRGKRYRVTQGDGPERLHGEWWRDAGIESERPLSIRDYYQVETLSGGRYWLFRAGDGESPSTGSMRWFLHGAFA	131
MRPARRPSTSNCCAGAAARRARAGDWTGTMTNKVLGKASGTRRYLALFFPFLPAERWLRTAPKPPDAPLVFAAKQRGAMRLASVDAAALAVGLRPGMPLADARAQAGELAVVPHDPMLDQAWLDRLAQGCARYTPLVALDAPDGLILDIAGAAHLFGGEAGLVADVEMRFARLGMTLRHALGPTADAARALARYQARPAPDEAQAIRRLPVAALELEAEATTALVRAGLKTIGDLASRPMANLAARFGADAAMALRRMLGDAPSPLDPRVTPPPVAAERRFAEPLGSTAHAAKMLAELAGEAIETLVKRGKGGRHFGATFFRSDGLARSIAIETGHPTRDVGLVMRLFAERIDSLADPLDPGFGFDMIRLTVTRLEALGASQLKLEGGTAKEAAIDELA…	ABF54484.1	GCA_000013985.1_ASM1398v1	Sphingopyxis alaskensis RB2256	Bacteria; Proteobacteria; Alphaproteobacteria; Sphingomonadales; Sphingomonadaceae; Sphingopyxis	chromosome		ImuB1		1	31.7	TAKE-AAIDELADRLATRLGRGRVRRLR		PADTHIPEQAQLELPAIDAPPPLPWQAGDPGEPPTRPFHLFDPPQPIEVIAEVPDGPPQRFRWRRALHAIRRYEGPERIAAEWWRRRDNGGLTRDYYRVEDAQGRRFWLFRHGLYDEKPDPRWYIHGVFA	130
MPAHQRPTMREMGRRSEAAEHPFKAMPPDEGAPGSASTGMAPTWSTLWGRPTILIERSGQREVVTAACPIALECGLRPGMAAAHARALVTELDVREAAPEADRALLNRLALHAVGHWTPTASVAGADGLWLDLAGTTHLFGGEERFCRRLLAFLRRLGFTAMVAIAGAPGAAHALARYGGAAITILPAGMEAEALADLPLAALRLPPNALTTAARFGLERVADLYPMPRGPLARRLGLSTVKRLDQARGVIGEPIIPIVPFDMPRVERRLLEPIGTAEAITQVIGDLVDDLAAVLQARGLGVRAAVLAASVVDGGTQRIGIGTARATRDARHLKRMLAMRVERIDPGLGIEGMTLAAPRVEALAPETLTAVFVDGDRTPDIAPLVDQLGGRVGPEQLFR…	AJA07076.1	GCA_000803645.1_ASM80364v1	Sphingopyxis fribergensis	Bacteria; Proteobacteria; Alphaproteobacteria; Sphingomonadales; Sphingomonadaceae; Sphingopyxis	chromosome		ImuB1		1	24.2	GDRT-PDIAPLVDQLGGRVGPEQLFRLS		SVESDVPERAVRRNAPLAPTSGWPAWKRPVRLLRQPEPLSNVVALLPDHPPRRFTWRGQAYRVVAGDGPERIHGEWWRRPGELWAVRDYFRVEAEGGERFWLFRRGDGVEAATGDLSWYLHGLFG	125
MRIASVDAAALAVGLRVGMPLADARAQVGELAVVPHDPVLDQDWLDRLAQGCARYSPLVALDAPDGLILDIAGADHLYGGEAELVRDVERRLARLGLTLRHALGPTADAARALARYQTRPAPDEGEAIRRLPVAALELEAEAATALVRAGLKTIGDLASRPMANIAARFGADAAMALRRLLGDAPSPLDPRIALPPVVAERRFAEPLGSTAYAAKVLAELVGEAIEELGERGKGGRHFRATFFRSDGLARAIAIETGHPTRDTGLVMRLFAERMDSLADPLDPGFGFDMIRLAVPRLEALGATQLKLEGGAVRAATEGAAMDELADRLTTRLGRGRVRRLRPADTHIPEQAQLELPAADAPPPLAWPAPEEGEPPTRPFHIFDPPQPIEVIAEVPDGPP…	AJA10779.1	GCA_000803645.1_ASM80364v1	Sphingopyxis fribergensis	Bacteria; Proteobacteria; Alphaproteobacteria; Sphingomonadales; Sphingomonadaceae; Sphingopyxis	chromosome		ImuB1		1	33	ATEG-AAMDELADRLTTRLGRGRVRRLR		PADTHIPEQAQLELPAADAPPPLAWPAPEEGEPPTRPFHIFDPPQPIEVIAEVPDGPPHHFRWRRATHAIRRYEGPERIAAEWWRRRDNGGLTRDYYRVEDTQGRRFWLFRHGLYDEKPDPRWYIHGVFA	130
MPRGGGWRPGARWAQGTHSGEPSLDALPAHQRPTMRELGRRSEAAAPVFRALRSDDGTSGGIAAPLPPLWGLRPTIVVARTGQRDVVTAACPAALDLGLVPGMAAAHARALVSDLDILDAAPDADRAWLDRLALHAARCWTPTAAVSGIDGLWLDLSGTTHLFGGEERFAARLLGFLRRLGFTARVAIAGTPGAAHALARDGGAGVRILPEGGESEALAPLPLAALRLAPEALAAAARFGIERIADLYPMPRGPLARRLGRGAVERLDQARGFVPEPIVPVVPFDMPEARRSLLEPIGTAEAIEQVIADLLGDLVLALRERSLGVRSLVLRCDRLDMGAQFVTVGTARATRDAKHLLRLFRLRIDRIEPGLGIETMVLAAPQVEALAPEAIAAVLNTAR…	AJA11487.1	GCA_000803645.1_ASM80364v1	Sphingopyxis fribergensis	Bacteria; Proteobacteria; Alphaproteobacteria; Sphingomonadales; Sphingomonadaceae; Sphingopyxis	chromosome		ImuB1		1	29.5	ARQA-PDLAPLVDALAGRAGDAALFRLS		AIESDVPERAIVRAGPLAQPAGWPVWPRPIRMLARPEALSGVVALLPDHPPRRFAWRGRSYAVVAGDGPERIHGEWWRRPGEMWAVRDYFRVEATSGERFWLFRRGDAITDKTGDLSWYMHGVFG	125
MEGQRRLLTAANAAARAIGLVPGMTVAQAQALVPDLQILDAEPDADRAALEKLACWSLRRYAPIIAADPPDGLMLDITGAAHAFGGPEGVLRDLVHRLAEVGATARAVCAPTYGAAHALARYGAGPARVVDPLELKAAIGALPIAALRLDADMVLTLGRLGLETIADLEAMPRASLALRFGSAPGQRLDQAFGRVAEPFEPIQPPEPITVERRFAEPIGAPETLARYTGKLVDELARRLEEEGVGARRLDLSFHRVDNRIEAIRAGLAKPSRDRRQMTRLLCDRLETIDPGFGVERMQLTVPAAEPLTYHMVSNLGEAPVPDVAALVDLLGNRIGEGRLFRAAARESDIPERSVARIAPMSDPTETRWPAAWPRPARLFARPEPVDTMALLPDHPPVHF…	AJA11706.1	GCA_000803645.1_ASM80364v1	Sphingopyxis fribergensis	Bacteria; Proteobacteria; Alphaproteobacteria; Sphingomonadales; Sphingomonadaceae; Sphingopyxis	plasmid		ImuB1		1	15.2	EAPV-PDVAALVDLLGNRIGEGRLFRAA		ARESDIPERSVARIAPMSDPTETRWPAAWPRPARLFARPEPVDTMALLPDHPPVHFVWRGVRRRVTRADGPERIYGEWHLNDAEFLGVRDYFQVEDETGARYWLFRNGDGMDSATGGQGWFLHGLFA	127
MRRVVSLYLPSWPTDRLRRGLGASAPSVDAPLVLIGRDGRKRVVLALDAAARACGLRAGMAATQAQALVVGLTMLDADPVADTAALDQLALWALRRYAPIVAADPPDGLMIDIAGAAHLCGGERPMLIGMIERLAAIGVAARAAVAPTYGAAHAMARTIADPTAEAKDGLPGLLAPLPVATLRLSAETVDGLRRLGFDTIGELAAAPRASLALRFGPEPGRRLDQAFGRVEEPFELLVAPELIRVERKFAEPIGAPETLARYTGKLVEALCEALEAKALGARKLDLLFHRVDNRIEAVRVGTAKPVRDVKRLTRLLCDRIETVAPGFGIEAMSLAAPVAEPLDYRCGASSLVDAPVADISELIDTLANRVGDGVLYRVTPIASAVPERGLRRLAPLAPP…	ALJ12385.1	GCA_001314325.1_ASM131432v1	Sphingopyxis macrogoltabida	Bacteria; Proteobacteria; Alphaproteobacteria; Sphingomonadales; Sphingomonadaceae; Sphingopyxis	chromosome		ImuB1		1	26.4	DAPV-ADISELIDTLANRVGDGVLYRVT		PIASAVPERGLRRLAPLAPPGGTTWPAAWPRPSRLFSPPERVEAMALLPDRPPVAFTWRGQRRRVICADGPERIFGEWWTREGELSAVRDYFMVEDEAGERFWLFRSGDGEDSGTGSLAWFLHGIFG	127
MRRVVSLFLPHWSTDRLRRKMRKPQPDGSAPPRPLVTAIPDHGRRIVAATCREAQMLGIQTGMTITKARAFAPELDVVDAEPEADLDGLRRLALWAGARYSPVVAPDPPDGLWLDITGCAAIFSSERALLKDLHRRVAAFGLSLQIAVADTAGCAHAAARHVPAGRPVTVEPGAHRKAIALLPVSALRLPSADVEGLRKLGFERIEQLIGSPRGPLAKRFGRELHRRLDQALGTLPEPIEPLFPEELPQARRGFMEPLATADALAQVIGDLAHDIAGQLNRAGTGARRLDCYFHRVDGQTQAIRVGTASPSRDPRHLAKLLAARIESIDPGLGIEAMTLVAALAERQPGSQADALENIGRRGPDLPALVDTLANRFGQRALQRAAPRPSAMPERSVAAL…	ALJ13416.1	GCA_001314325.1_ASM131432v1	Sphingopyxis macrogoltabida	Bacteria; Proteobacteria; Alphaproteobacteria; Sphingomonadales; Sphingomonadaceae; Sphingopyxis	chromosome		ImuB1		1	22.9	GRRG-PDLPALVDTLANRFGQRALQRAA		PRPSAMPERSVAALPALAPETGESWSDWPRPSRMLARPEPVDVVALLPDDAPRLFIWRRKRYRVTQGDGPERLQGEWWREGGIEGETHLTVRDYYQVETETGGRYWLFRLGDGVNPATGSMRWFIHGAFA	130
MRELGRRSEAAAPVFRALRGDDGSPPGAAAPLPLLWGARPTIIVARSGQRDVVTAACPAALDLGLAPGMAAAHARALVSDLEILDADPEADRAWLDRLALHAARYWTPAAAVSGGDGLWLDLSGTTQLFGGEERFAARLLGFLKRLGFTARVAIAGTPGSAYALARYGGHASSVLPEGREGKALAPLPLAALRLKPEALAAAARFGIERIADLYPMPRGPLARRLGRAAVERLDQARGFVPEPIVPVVPFEMPEARRALLEPIGTAEAIEQVISDLLADLVPALRERGLGIRSLVLRCDRLDMGEQVIAVGTARATRDASHLLRLFKLRIDRIEPGFGIEAMTLAAPQVETLGAEAIGGAAFDGTPRPPDLAPLVDALGGRAGEAALFRLRSIESDVPE…	ALJ15468.1	GCA_001314325.1_ASM131432v1	Sphingopyxis macrogoltabida	Bacteria; Proteobacteria; Alphaproteobacteria; Sphingomonadales; Sphingomonadaceae; Sphingopyxis	chromosome		ImuB1		1	26.8	TPRP-PDLAPLVDALGGRAGEAALFRLR		SIESDVPERAIGRAGPLAKPEGWPSWARPIRMLALPEALRGVVALLPDHPPRRFAWRGRTYAVVAGDGPERIHGEWWRRPGEMWAVRDYFRVEATSGERFWLFRRGDAITENTGDLSWYMHGVFG	125
MTDNALDRASGTTRRYLALFFPFLPAERWLRTAPRPPDAPLVFAEKQRGAMRLASVDAAALAAGLRPGMPLADARAQVGELAVIAHDPVLDHEWLDRLAQGCARYTPLVALDAPDGLILDIAGAAHLHDGEAGVIADVENRLARLGMTMRHALGPTADAARALARYQARPAPDEAQATRRLPVAALELDGEATTALVRAGLKTIGDLASRPMANLAARFGAEAAMALRRLLGDAPSPLDPRVAPPPVATERRFAEPLGSTAHAAKVLAELAAEAIEELGARGKGGRHFRATFFRSDGLARTIAIETGHPTRDVGLVMRLFAERMDGLADPLDPGFGFDMIRLAVPRLEALGASQLKLEGGAVKVAAIDELADRLATRLGRGRVRRLRPADTHIPEQAQL…	ALJ15820.1	GCA_001314325.1_ASM131432v1	Sphingopyxis macrogoltabida	Bacteria; Proteobacteria; Alphaproteobacteria; Sphingomonadales; Sphingomonadaceae; Sphingopyxis	chromosome		ImuB1		1	31.6	AVKV-AAIDELADRLATRLGRGRVRRLR		PADTHIPEQAQLELPAIDAPAPLPWPAPDAGEPPTRPFHLFDPPQPIEVIAEVPDGPPQRFRWRRAFHAVRRYEGPERIAAEWWRRRDNGGLTRDYYRVEDAQGRRFWLFRHGLYDEKPDPRWYIHGVFA	130
MTRVASLFLPQLAIERLRRAERHPPRSSAPPEAARPAPRPVLRPARSRFDGPPCDDPPNACSVPRGGGWRPGARWARAAAAEASAPDWRGADAGAAGARPMILIARTGQRDMVTAACPAALDLGITPGMAAAHARALVADLEVRAADPDADRAWLDRLALHAARHWTPSAAVAGEDGLWLDIGGTAHLFGGEARFSARLCRFLARLGFTARIAVAGTPGAAHALARFGGAPIRLLGAGEEAEALAPLPLAALRLAPGALTAARRFGLECVGDLYPMPRGPLARRLGRGAVERLDQARGFAPEPIVPVVPFETPEARRQLLEPIGTPEAIGAVIDDLLRDLLAELERQGLGLRLALLRCATLDRGEQRVTIGAARATRDAAHLRRLLGLRIDRIEPGLGI…	ALC11331.1	GCA_001278035.1_ASM127803v1	Sphingopyxis sp. 113P3	Bacteria; Proteobacteria; Alphaproteobacteria; Sphingomonadales; Sphingomonadaceae; Sphingopyxis	chromosome		ImuB1		1	34.7	RAQG-RDLAPLVDQLAGRAGEAALFRLA		SVESDVPERAVARAVPLASPPGWPAWPRPVRILSSPERLAGVVALLPDHPPRRFTWRGRTYRIVAGDGPERIHGEWWRRPREMWAVRDYFRVETDSGERFWLFRRGDGLDDESGDLSWFMHGVFG	125
MTTKPSATRRYLAAFFPWLPAERWNRAAPRPPEAPLVFTERQRGALRLASVDTRAAALGLAPGMALADARARVQSLLVIPHDPALDHDWLDRLALGCARYTPLVALDPPDGLILDIAGSAHLFGGEAALAADVEARLERTGMTVRTALGPTADAARALARYPAPPAPDEAAAIRRLPVGALELDPDATRALVRAGLKTIGDLANRPMASLAARFGAEAATALRRLLGEAPSPLVPRLTPPPVASERRFAEPVASTPHALCVLAELVDEAVEALAERGMGGRSFCATFFRSDGLARAIAVETGTPTRDAALVMRLFSERLEALRDPIDPGFGFDMIRHSVPRIEPLGASQLRLEGGAARARAMDEFADRLATRLGRGRVRRYRPADSHIPEQAQLEFPAI…	ALC14016.1	GCA_001278035.1_ASM127803v1	Sphingopyxis sp. 113P3	Bacteria; Proteobacteria; Alphaproteobacteria; Sphingomonadales; Sphingomonadaceae; Sphingopyxis	chromosome		ImuB1		1	30.9	AARA-RAMDEFADRLATRLGRGRVRRYR		PADSHIPEQAQLEFPAIDAPPPEAWPEPSPGEPPLRPFWLFDPPQPIEVIAEVPDGPPQRFRWRRALHAVRRYEGPERIAAEWWRRRDNEGLTRDYYRIEDDRGRRYWLFRHGLYEEKPDPRWYIHGLFA	130
MSKSSGGRRYLALFFPWLPAERLCRAAPPPDAPIVFAEKQRGALRLASVDPHAAALGLGPGMPLADARAQVGDLAVVPHDPVADAAWLDRLAQGCARYTPLVALDAPDGLILDIAGAAHLFGGEAELVADVEERMDRLGMTLRSALAGTADAARALARYQALPAPDEAAAVRRLPVAALGLEAEATTALVRAGLKTIGDLSGRPVAAIAARFGAEAANALRRLLGDAPSPLDPRIRPPPIVVERRFAEPLGSSAHAAAVLAELAAEAAVALGERGKGGRHFRATFFRSDGLARSIAIETGQPTRDADLVMRLFAERIDSLRDPIDPGFGFDMIRLAVPRIEALGAGQLRLEGGAANTAPGAAAVDELADRLATRLGRGRVRRLRSADTHIPEQAQLALP…	AMU94886.1	GCA_001610975.1_ASM161097v1	Sphingopyxis terrae NBRC 15098	Bacteria; Proteobacteria; Alphaproteobacteria; Sphingomonadales; Sphingomonadaceae; Sphingopyxis	chromosome		ImuB1		1	24.6	APGA-AAVDELADRLATRLGRGRVRRLR		SADTHIPEQAQLALPAVEAPPPTPWTATEPGEPPLRPFHLFDPPQPIEVIAEVPDGPPQRFRWRRTLHAVRRFEGPERIAAEWWRRRDNAGLTRDYYRVEDAQGRRYWLFRHGLYDEKPDPRWYIHGVFA	130
MCHVDEAVLMEVQSSLRLFGGARALCERVMREAVELGASQVGRGPTALAALAFARTVPGTRPTRGPAAHSWAERLDTLPLGALTAAALHEPLLARLGCRTLGQLRALPRTGLARRCGAALLEALDQAYGVRPERWDWLRLPEVFDTRLELPGRVEEAGALMFGARRLVLQMCGWLAARHAGVRHFVLGWRHDFHRPGTDDAGELVVRTAEITRQPEHLCRLLGELLSRVQLDGPVGELSLRADTVEPLAPHSAALALEAGAAAPRDGESLAQLVERLTARLGAERVVRPQLVSDHRPESMQHWRAAATGEAPRPLPAGALPSPLPGWLLCCPEPLAVRRDLPQHGGALQLLAGPHRVDAGWWEVEAGPGAVARDYYIAADQRGSLLWIYRERVSAAADA…	AKJ27838.1	GCA_001017435.1_ASM101743v1	[Polyangium] brachysporum	Bacteria; Proteobacteria; Betaproteobacteria; Burkholderiales	chromosome		ImuB1		1	25.8	PRDG-ESLAQLVERLTARLGAERVVRPQ		LVSDHRPESMQHWRAAATGEAPRPLPAGALPSPLPGWLLCCPEPLAVRRDLPQHGGALQLLAGPHRVDAGWWEVEAGPGAVARDYYIAADQRGSLLWIYRERVSAAADAGAAGWFLHGVFG	121
MQFTPRVAVLDEAVLLEVAASRRLFGGEAALRERLCAEAQVLGCEAVAWGPTARAALAFARAGWHDGDGSMPLTQRLDRLPLHTVSELAREQATLVRLGCKTLGDVRRLPRGGLSRRFGKALLEALDQAYGLRPQAFEWLVLPERFETRLQLPSRVEDAQALVFGARRLLMQMSGWLAARHAGVRRFTFVWHYDFHRGRDAPERDELQIRTADLTRETSHFERLLSEHLAKTTLAAPVDDIRLCADEVEPLEEVSASLLQDPARGGESVTQLIERVSARLGADKVLRPVLRADHRPEHVQTWQPAGEAGLRKPVVALPALLPQPTWLLATPLRLAMQGQRPMYQGVLETVAGPCRLEAGWWDRDRSEAGETAAVARDYYVMFSAHAGLLWVYKERDVGA…	AKJ30223.1	GCA_001017435.1_ASM101743v1	[Polyangium] brachysporum	Bacteria; Proteobacteria; Betaproteobacteria; Burkholderiales	chromosome		ImuB1		1	37.6	ARGG-ESVTQLIERVSARLGADKVLRPV		LRADHRPEHVQTWQPAGEAGLRKPVVALPALLPQPTWLLATPLRLAMQGQRPMYQGVLETVAGPCRLEAGWWDRDRSEAGETAAVARDYYVMFSAHAGLLWVYKERDVGAQGRNSPWFLHGIFG	124
MPFWFAFLLDPVPLPSPRQGSEAHAIPLSAWAQRFSTQVAPLSGPDHAGFLIETGGSERLFGGRATLHRKILDGLYEQGFAADRIAAAGAPTPAAAHAIARARALGLTAAPAPLAVEMYELRAALDPLPLRALAWEAPRLEPLDDLGIETIGDVLRLPRAAFARRFGTRWLTALDRMIGTAPDPQACLPAPERFHLHEELPTAAIGIESLQGPLTRLLGGAETFLRARNLGATALLLRTQHPRRRGTTPPPSATPLMLAAPERDATRLQSLFTERLTRARLPEAVVGLELEILQAHAFSTSSGELLPPAVRNLPEEGGVARRNTRHLCEMLHARLGSSGVFQLQTCDDHRPERAYCSVPIFSSPELMAPSPAALRPLWILPQPLRVSEIHHPQPRYGGP…	BAP87372.1	GCA_000828975.1_ASM82897v1	Burkholderiales bacterium GJ-E10	Bacteria; Proteobacteria; Betaproteobacteria; Burkholderiales	chromosome		ImuB1		1	20.6	GVAR-RNTRHLCEMLHARLGSSGVFQLQ		TCDDHRPERAYCSVPIFSSPELMAPSPAALRPLWILPQPLRVSEIHHPQPRYGGPLALLAGPERIEAGWWDALRPRTHAVHRDYFVARNSRGQTLWIYRELAAPRTWFLHGFFS	114
MRISGVNTLCPQAVLTEYDEHLHQSAIQAASLALLQYTPELALGERDTLLLDVTASLRLFGGIRRLYRRIQGTLHGLCLSAGYAIAATAGGAWLLATAAYIRLRRCLKPHTQVRRLDVLPVGSLPAVLPYETWLSSIGCATLGALRQLPRAGLQRRTSRQVLQVLDAAYGNTPEIFKWIVAPLQFQGRIELVERIEYTEAVARVAGRLIQQLCGWLTAHQRAVTQLVLLLEHERGRHAREPSQVELATAIPTRDPAHLMRLLQEHLHHLKLVAPVIAVTLDVARVQEAAPVADDLFPEPGGTPQDRERVLEIILARLGHDRVWAPQPVADHRPEVANRWGPANTAFVAAPVVEGVTRPCWLLEKPLLLSVRKHRPWYGSPLHIVQGPERIEDGWWEGAA…	AHG64873.1	GCA_000521505.1_ASM52150v1	Advenella mimigardefordensis DPN7	Bacteria; Proteobacteria; Betaproteobacteria; Burkholderiales; Alcaligenaceae	chromosome		ImuB1		1	43.1	GGTP-QDRERVLEIILARLGHDRVWAPQ		PVADHRPEVANRWGPANTAFVAAPVVEGVTRPCWLLEKPLLLSVRKHRPWYGSPLHIVQGPERIEDGWWEGAALRDYFVAEDTSGVRYWLFRERYTQWRWFLHGIFG	107
MRRGGAAAIAPTVELLTRDPLAEADALQGAALALLQYTPEVALAGDDTVLLNVGASLLFFRGPRALHRRVAATLAALDLRVSLGMAPTAAGAWLLAHRGGRRPARRVLTPRTLARRLDALPVALLPQARPRLDWLNDIGCHTLADLRALPRAGLQRRSAPDLLQALDAAYGQSPELHRWIEPPPRFERRIELMEYLEHTDAVLAVARRLAEQLGGWLAARQLAVRRVLLRLDHERGRHARPPTELELALAQPVWQAPQILNLLREKLGRLTLEAPVIAVTLLAPDTTEQPAASTTLFPEPGGTAADHARLLDLLTARLGRDQVRHACPIPDHRPEAANAWGDALEPSPRPEPLPEPLDRPFWLLDPPLPLKLAGHRPQYAGQALRLMRGPERIESGWWD…	CKH54997.1	GCA_001457475.1_NCTC10807	Achromobacter xylosoxidans	Bacteria; Proteobacteria; Betaproteobacteria; Burkholderiales; Alcaligenaceae; Achromobacter	chromosome		ImuB1		1	33	GGTA-ADHARLLDLLTARLGRDQVRHAC		PIPDHRPEAANAWGDALEPSPRPEPLPEPLDRPFWLLDPPLPLKLAGHRPQYAGQALRLMRGPERIESGWWDPALTVRDYFVAEDAAGARYWIYRERDDEHARWHLHGLYA	111
MYLCLRLPQSLLTPEASPKQQDDVQAVLLRYSPQLAQVQADLWVLNISASIRLFGGLRRLYHQVQADLQTLVPQPCLALAPTARAACLLALSKRKQRRCVRRLQACLNPLPVHLLSPPADQLQWLHSLGCHTLGQLHQLPRDGLSQRGLRGLLLQLDQAYGTQSWTLEWVHAAPQFTRRLEMDTPSNNKPTVLRALNRLLIQLEAWLNQYQLACGRLELMLHTERYKDYPTATRLELQMARSCWRSQDFLPVLQEQFQQFQLHAAVQSMVLQAQQLHPRQTHASSLFPDARHWQEQDQQLLERLQARLGAEQILTPAAQASYLPEQANQWLPLSSSQPSAPSNASSPALQRPCWMLDPAQPLHHDQQSPLLDNQRLRLVQGPERVQTGWWSGAGHQQRD…	ALO40058.1	GCA_000967305.2_ASM96730v2	Alcaligenes faecalis	Bacteria; Proteobacteria; Betaproteobacteria; Burkholderiales; Alcaligenaceae; Alcaligenes	chromosome		ImuB1		1	27.8	RHWQ-EQDQQLLERLQARLGAEQILTPA		AQASYLPEQANQWLPLSSSQPSAPSNASSPALQRPCWMLDPAQPLHHDQQSPLLDNQRLRLVQGPERVQTGWWSGAGHQQRDYFIGLCPQGRLYWVYRDLSQEHAWYLHGVFG	113
MLERECVGACSPAARLAGIRPGMRRAGALAIAPQAVLLERSPAAEAQARQDAALALLQYTPQVALAKDGVLLDVGASLQVFGGPRALHRRIAATLRTLGLDASLGMAPHAAGAWLLARDPARGAPRRVLRDATLARRLDRLPPALLPQAQARLDWLHDIGCQTLGQLRALPRGGLQRRGGVELLRALDAAYGQAAQAHAWVQPPASFTRRIELTDYVEHAPALLHVAQRLCEQLGGWLAAHQRAVERIVLRLDHERGRHACAPTELTLALAQPAWQAHHLLGLLRERLGRLVLPAPAIAVGLHAPDTVPQPAASTCLFPEPGGTPADHARLLDLLGARLGRERVRRARPAADHRPEQANRWQAAHDPPPADPAADQPERLERPFWLLSPALPLSIQQHR…	CCJ52807.1	GCA_000318015.1_ASM31801v1	Bordetella bronchiseptica 253	Bacteria; Proteobacteria; Betaproteobacteria; Burkholderiales; Alcaligenaceae; Bordetella	chromosome		ImuB1		1	32.1	GGTP-ADHARLLDLLGARLGRERVRRAR		PAADHRPEQANRWQAAHDPPPADPAADQPERLERPFWLLSPALPLSIQQHRPTYNGQALRLVRGPERIESGWWDAALTVRDYFVAEDAAGARYWLYRERDARQARWFLHGLFA	113
MRRASALVLAPGAELLARDAHAETRRLHEAALALLQYTPQLALREPDSLLLDVGASLQLFRGPRALARRVRASLAALGLHGRLGMGPTAQGAWLLARGAAAGALRLDSLARRLDPLPLALLPETQPQAAWLQGLGCNSLADVRALPRGGLQRRAGPALLLALDRAYGQASEAHCWFEPPPRFAARLELMDYVEHTHALMDVAARLTEQLSGWLHGRRRAVRAITLALEHERGRRARPPSLLTLAMAEPVWHSRHLLGLLRERLDRLELAAPVIAVALSAHETVEPEAVSDTLFPEPGGNAADHARLLDLLAARLGPEAVRQPAPQADHRPEVANHWQPAHHRARVRDSQPAGPLDRPFWLVEPARALAERGHRPVYQGQPLRLLRGPERIESGWWDAAQ…	AKQ55419.1	GCA_001078275.1_ASM107827v1	Bordetella hinzii	Bacteria; Proteobacteria; Betaproteobacteria; Burkholderiales; Alcaligenaceae; Bordetella	chromosome		ImuB1		1	35.6	GGNA-ADHARLLDLLAARLGPEAVRQPA		PQADHRPEVANHWQPAHHRARVRDSQPAGPLDRPFWLVEPARALAERGHRPVYQGQPLRLLRGPERIESGWWDAAQTQRDYFVAEDEAGARYWLYREHGERWFLHGLYA	109
MLLPEAHPQGTWLQGLGCHSLADLRALPRGGLQRRAGPALLQALDLAYGQASEAHRWFEPPPRFDARLELLDYVEHAHALMDVAARLAEQLSGWLHACRRAVRAVTLTLEHERGRRACPPSLLTLSMAEPVWHSRHLLGLLRERLERLELAAPVIAVALSAHETVEPGTASATLFPEPGGNAADHARLLDLLAARLGPQALRRPAPQADHRPEVANHWQPAHHHVRVRDSLPTGPLDRPCWLVEPARALAEQAHRPVYQGQPLRLLRGPERIESGWWDATQTQRDYFVAEDQAGARYWLYREHGQHWFLHGLYA	AHV92765.1	GCA_000612485.1_ASM61248v1	Bordetella holmesii ATCC 51541	Bacteria; Proteobacteria; Betaproteobacteria; Burkholderiales; Alcaligenaceae; Bordetella	chromosome		ImuB1		1	35.8	GGNA-ADHARLLDLLAARLGPQALRRPA		PQADHRPEVANHWQPAHHHVRVRDSLPTGPLDRPCWLVEPARALAEQAHRPVYQGQPLRLLRGPERIESGWWDATQTQRDYFVAEDQAGARYWLYREHGQHWFLHGLYA	109
MPLWIAAFLRCLPLDAARPQWPHDAAFAVLEQERIAALTPAAAAAGLQPGMRRAGAAALAPAIALLARDVPAEHRILREAALALLQYTPDIALAEPDAVLLQVDASLAYFGGPRALHKRVAATLRAMGLHASLGLAPTAQGAWLLARQAVPRAPRRVLQARTLARRLDALPCALLPSAQARLDWLHDIGCHTLGALRRLPRAGLQRRCGTGLVRALDAAYGDAAECHAWIQPPARFRQRLELPDYIEHADAVLASARRLLEQLCGWLAARQRAVQHLTLVLEHERGRHARPPTVLPLSLAQPAWQQPHLLGLLREKLGRLQLEAPVISLVLRVTGTVEQPAASTCLFPEPGGTPAEHARLLDLLSARLGRERVLHARPVADHRPEFANGWQAAQDGSGG…	CAP42954.1	GCA_000067205.1_ASM6720v1	Bordetella petrii	Bacteria; Proteobacteria; Betaproteobacteria; Burkholderiales; Alcaligenaceae; Bordetella	chromosome		ImuB1		1	37.1	GGTP-AEHARLLDLLSARLGRERVLHAR		PVADHRPEFANGWQAAQDGSGGQAPLPGPLDRPFWLLDPPLPLRVIHHRPVHAGQPLRLVRGPERIESGWWDAALTVRDYFVAEDAAAARYWIYRERDTEHARWFLHGRYA	111
MPCAPDGTPPSSEALHGLATWALQFTPRVALADEAVVLEAEAGTRLFGGRRALHERIDAEGRTLGMAAIAWAPNSLAALACVRAGVLNGVRRPLPEVLDALPMAVLSAVAPHHLTLAQLGCRTLGDVRRLPRGGLNRRFGQGLLDALDQAYGLRPETHRWITLPETFHARLELMARVETAPVLLFGARRLLLQLCGWLAARHAGITAFTLRWAHDFVRARDAGDGGELTIRTAQPMREVEHLCRLLAEHLARVTLQAPVGELALEAVEAVPLPGRSDSLLPDAGSQRESLALVLERIAARLGPERVRRPVLCEDHRAEWAQHWQPAPRPLPRQRMAPPDVPQPTFLLPEPLRLAVRANRPVHQGPLMLLAGPHRVEGGWWHRGEDDASTHHVERDYWVA…	CDM25475.1	GCA_000612685.1_scf7180000000004	Castellaniella defragrans 65Phen	Bacteria; Proteobacteria; Betaproteobacteria; Burkholderiales; Alcaligenaceae; Castellaniella	chromosome		ImuB1		1	41.2	GSQR-ESLALVLERIAARLGPERVRRPV		LCEDHRAEWAQHWQPAPRPLPRQRMAPPDVPQPTFLLPEPLRLAVRANRPVHQGPLMLLAGPHRVEGGWWHRGEDDASTHHVERDYWVALSRRAGVLWIYQTRLAGDAAAWYLHGMFA	118
MQCLALSMLQYTPNVALYQEHSIMLNVGASLSLFKGPRALLKHLHQTLKNMQISACSGMAPTALGAWILASQTRQALRHCLRLGTLQRRLQTLPVQALPAARPYAQWLDGLACHTLAQLRCLPRAGLQQRSQPQLLQQLDAAYGDVQLHFNWFQAPGTFAQRMDLDEKLEYSQALLIYAGRLIEQLCGWLQAQQKATRLLEFHLHHEKGRHAQPPTPLLMQLSDLAWMPSDFYSVLKEQLNTFSLPAGVIAMQLFVNDISDRPAISAGLFPEPTQWLRQEHRLLDLLRARLGHDAVLQAQPIADYRPERANCWVPVTDAHAQTPRLPPLLPVHTRPFWLLPAPVALQTINHRPVYLGSPLRLIQGPERLETGWWGAAGHERRDYFIARHRHGSYYWIYR…	AEC19754.1	GCA_000209655.1_ASM20965v1	Pusillimonas sp. T7-7	Bacteria; Proteobacteria; Betaproteobacteria; Burkholderiales; Alcaligenaceae; Pusillimonas	chromosome		ImuB1		1	26.3	TQWL-RQEHRLLDLLRARLGHDAVLQAQ		PIADYRPERANCWVPVTDAHAQTPRLPPLLPVHTRPFWLLPAPVALQTINHRPVYLGSPLRLIQGPERLETGWWGAAGHERRDYFIARHRHGSYYWIYRQRETPASGWFLHGLFA	115
MVALDRPAAELGVLVGMRRGGVLTLAPDARICTRDVAREDELVRGVAYALLQFTPSVVLEAEAVVLLDVTASLRLFHGIRALRRRVRKLVASFGLTAAVSLASTGPAAWTLARGLRGGSALAARSLQRALARAPLAVAPPARRYVEWFDALGCATLADLQRLPRAGLKKRCGTALLDWLDQVAGAAPAPYDWLEAPPAFDVRIELPDRVEHADALVFAAHRLVLQLTGWLAVKQLDLCAFVLKLEHERGRNAIAPTELEIVLGAPTRFEEHLMRLVKERLGRLELPTPAIAIALHAHRVQPAEAPSETLFPEPGGTPQDHARLMELLTARLGAENVLVPAPAADFRPEVAAQWIPFDQRKKPVPAPADLPRPAWLLEKPVQLLMRANRPFYGTPLRMMS…	AJW93739.1	GCA_000959725.1_ASM95972v1	Burkholderia gladioli	Bacteria; Proteobacteria; Betaproteobacteria; Burkholderiales; Burkholderiaceae; Burkholderia	plasmid		ImuB1		1	28	GGTP-QDHARLMELLTARLGAENVLVPA		PAADFRPEVAAQWIPFDQRKKPVPAPADLPRPAWLLEKPVQLLMRANRPFYGTPLRMMSPGERIECGWDDGEAVTRDYFVGEDDNGVHFWLFRERVSARDEREPRWFLHGLFG	113
MCAPPSEDGVGSAVLEQGVVLMADATARSGGVRPGMKRGGVLTLAPETRLVERDLAREADALRAVAIALLRFSPSVALDEEATLIVDVGPSLRLFGGLPSLCRQVRAALDALGYAARLGAAPTGRGAWLLARARPRPGRRRRVMREATLRCSLDALPCELMPAARDYAGWLDGLGCATLADLRRLPRAGLQRRCGPTLLASLDRAYGDLPEPFAWLPIPPEFDVRLELPERVEHAEAVLFVARRLVAQLGGWLAARQLSVAVLRFDLDHERGRAAVPPTAIELAFAEPTRDETHCLRVLGERLACLELPGAVLAVRLVAIRVESVAPPPVDLFPEPGRTREARARLVELLSARLGADNVLRAVPSADYRPETANRWLPLHAPAGRLPAQPVASPRPAWL…	AJW99155.1	GCA_000959725.1_ASM95972v1	Burkholderia gladioli	Bacteria; Proteobacteria; Betaproteobacteria; Burkholderiales; Burkholderiaceae; Burkholderia	chromosome		ImuB1		1	33.1	GRTR-EARARLVELLSARLGADNVLRAV		PSADYRPETANRWLPLHAPAGRLPAQPVASPRPAWLLAEPIPLAMRDERPCYRGQLRIMSSFERIEGGWFDGRLVLRDYHVAQDEDGACYWIYQDRDGEESRWFLHGLFG	110
MCAPPPSDGEAGCAVFEQGVVLIADAAAHRQGVRAGMKRGGVLTLAPHTQLVERDPAREADALRAVALALLRFSPCVALDDEATLVVDVGPSLRLFGGLPSLCRQVRATLAALGYAARLSAAPTGRGAWLLARASARSRSRRRVAGHASLVRALDALPCVLLPDARPYADWFDGLGCRTLADLRGLPRAGLQRRCGPALLAALDRAYGDAVEPLAWMPVPPVFDVRLELPERVEYAEAVLFAARRLVVQLCGWLAARQLSLAAMTFGLEHERGRQAVPPTSLELAFASPARDDAHFMRLLGERLARVELPAAVIAVRLTATRVESVAPPADDLFPEPGGTRETRARLIELLVARLGAENVLRAAPVADYRPEAANRWLPLDAPAGKPCAGLPAAPPRPV…	AJX15523.1	GCA_000959245.1_ASM95924v1	Burkholderia ubonensis MSMB22	Bacteria; Proteobacteria; Betaproteobacteria; Burkholderiales; Burkholderiaceae; Burkholderia	chromosome		ImuB1		1	29.1	GGTR-ETRARLIELLVARLGAENVLRAA		PVADYRPEAANRWLPLDAPAGKPCAGLPAAPPRPVWLLAEPQPLLMRENRPVFHTPLRMMSSPERIEAGWFDAQLAERDYYVAQDEEGACYWVFKERTSSQANPHWFLHGLFG	113
MRVLLGIHLPRLPLDVCAPPPSDGAAQRVDEADEAGCAVLEQGVVLIADAPARRQGVRAGMKRGGVLTLAPHTRLVERDPAREADALRAVALALLRFSPCVALDDEATLIVDVGPSLRLFGGLPSLCRQVRATLAALGYAARLSAAPTGRGAWLLARVSARARIRRRVAGQVSLVRSLDRLPCVLLPDARPYAGWFDGLGCRTLADLRNLPRAGLQRRCGPALLAALDRAYGDAVEPLAWMAVPPVFDVRLELPERVEYAEAVLFAARRLVVQLCGWLAARQLSLAAMTFDLEHERGRQAVPPTPLELAFAAPVRDETHFMRLLGERLARVELPAAVIAVRLKATRVESVAPPADDLFPEPGGTKETRARLFELLVARLGAENVLRAAPVADHRPEAAN…	ALK16683.1	GCA_001411495.1_ASM141149v1	Burkholderia cepacia ATCC 25416	Bacteria; Proteobacteria; Betaproteobacteria; Burkholderiales; Burkholderiaceae; Burkholderia; Burkholderia cepacia complex	chromosome		ImuB1		1	30.5	GGTK-ETRARLFELLVARLGAENVLRAA		PVADHRPEAANRWLPLDAQAGKPAGGPPAVPPRPAWLLDEPLPLLMRGERPVFHTPLRMMSSVERIEAGWFDGQLAARDYHVAQDETGACYWVFKERAAREAEPRWFLHGLFG	113
MQLWIGVHLPHLNLEVFRPRSPAPSPDDARGFVVLEGGRVVALDRAARALGVVAGMRRGGVLSLAPDAQIRERDAARERELVLGVAYALLQFTPSVVDAEEAVVVLDVTASLRLFHGIRALRQRVRAVVASFGVTAAISVGSSGPAAWMVARGLRGGLALSARSLRRALARVPLVVAPDARRYANWFEDLGCETLADLQRLPRAGLKKRCGTQLLDWLDQVAGTAPAAYDWLEMPPSFDTRVELMDRVEHAEALLFVARRLILQLTGWLTAKQLDVAAFALLLEHERGRDAIAPTEIEIALGAPTRFEEHLTRLVKERLGHVELAGPVIAVRLVARRVQEAAAPSDSLFPEPGGTPQDHARLLELLTARLGAENVLVPAPMADYRPAPAARWVPMRDAP…	ALK23781.1	GCA_001411495.1_ASM141149v1	Burkholderia cepacia ATCC 25416	Bacteria; Proteobacteria; Betaproteobacteria; Burkholderiales; Burkholderiaceae; Burkholderia; Burkholderia cepacia complex	plasmid		ImuB1		1	31.8	GGTP-QDHARLLELLTARLGAENVLVPA		PMADYRPAPAARWVPMRDAPKPAPLPADLPRPAWLLAKPVPLLTRQHRPFYGTPLRMVSPGERIEGGWQDGQTVTRDYFVAEDDHGVCYWIYKERPTASDESEARFFLHGLFG	113
MRALLGIHLPRLPLDVCAPPSPDGGNGCAVLEQGVVLIADAPARANGVRAGMKRGGVLTLAPGTRLVERDPAREADALRAVALALLRFSPCVALDDEATLVVDVGASLRLFGGLPSLCRQVRATLAALGYAARVAAAPTGRGAWLLARAPGKPGTRRRVVRAASLARALDALPCELLPDARPYAGWFDGLGCRTLADLRRLPRAGLTRRCGPALVAALDRAYGDAVEPLAWMPVPPVFDARLELPERVEYAQAVLFVARRLVVQLCGWLAARQLSLSAMVFALEHERGRQAVPPTPLELAFAEPARDETHFMRVLGERLARVALPAAVIAVRVTATRVESVAPPADDLFPEPGGTREARARLVELLSARLGADNVLRAAPVADYRPEAANRWLPLDAPT…	CAH34460.1	GCA_000011545.1_ASM1154v1	Burkholderia pseudomallei K96243	Bacteria; Proteobacteria; Betaproteobacteria; Burkholderiales; Burkholderiaceae; Burkholderia; pseudomallei group	chromosome		ImuB1		1	32.5	GGTR-EARARLVELLSARLGADNVLRAA		PVADYRPEAANRWLPLDAPTGKPVAPGVAPPRPAWLLAPPQPLAMRGNRPFYRTPLRFVSSIERIEAGWFDGQLVERDYRIAQDDYGACYWIYQERGNRAAGQCWFLHGLFG	112
MHLPRLSLDALQPNWPEPDAHRACAGLLHHSVPVAVMERERVVLANGPAVALGVQAGMRRGGVQALSAQVVQLQREPSAEAQVMTALALALLHFTPHVTVHPDAGVATVMIDAGASLRLFGGHLALCRAVYARVRRLGVFLQLGCGPTAFGAAWLAAQPLRRDRRGGLVRPARRAVGLPRMARLLDRLPVGMLQGLADDGWLDGIGCRTVGEVRGLPRAGLRRRLGPDLLARLDQAYGEVPVRFTWFSAPATFSQRMELPGRTESVQGVMAGAQRLLLALAGWLAVQQAGVTHLVLRLEHERYRLGAETQATPVTISLAQPSRDPVHLSRLLQERLDKVQFRVPAVSLLLVVESVQACVPQSDALFPEPGGTPAELGRVLDTLMARLGRENVLQPQPLA…	AJG24097.1	GCA_000832305.1_ASM83230v1	Cupriavidus basilensis	Bacteria; Proteobacteria; Betaproteobacteria; Burkholderiales; Burkholderiaceae; Cupriavidus	chromosome		ImuB1		1	29.9	GGTP-AELGRVLDTLMARLGRENVLQPQ		PLADHRPERANRWCPVDEMPAREPQRAPAGMPERPLWLMAQPVALTVQRHRPCHGGPLTLLSRPERIESGWWDGALATRDYFVAQRADGLRCWVYRQRPGREESGEYRWFLHGLFA	116
MPFWIAVHLPRLPLDALHPSWPEAAGTAGSNTGGNIGTLNHAVPTVVLEQERVVLANRPAMALGVSAGMRRGGVQALSAEIVHLERDPAAEAQLLTAAALALLRFTPQVTLDEELGPATVALDVTASLRLFGGHRALCRAVRACVRSLGTFAQIGCGTTAHGAAWLAAMPLRLGRRGQVLRPARRAVRAERMARLLDRLPVEMLASLADPRWLDGIGCRTVGEVRWLPRAGLQRRLGTDLLTRLDQAYGETPARLGWFAAPPTFAERMELPGRTESAAGVLAGAQRLLQAVAGWLTAHQAGVTRFVLRLEHERQRRDAAIAATPVTVSLAQPSRDPGHLSRLLQEKLDRLQFDAPVVGLMLKVETVAECLPQSDTLFPEPGGGQAELGRVLDTLVARLG…	ALD92628.1	GCA_001281465.1_ASM128146v1	Cupriavidus gilardii CR3	Bacteria; Proteobacteria; Betaproteobacteria; Burkholderiales; Burkholderiaceae; Cupriavidus	chromosome		ImuB1		1	28.3	GGGQ-AELGRVLDTLVARLGRENVLQPH		PLADHRPECANRWRPVDEAGTGRANGSPRAAAGSADAAVLPDRPLWLLEPPLRLPVRRHSPCHGSPLTLLSRPERIESGWWDGALATRDYFIAERGDGLRCWIYRERPGREGEEEGEYRWFLHGLFG	127
MPAATSAHASASTSVDPRPAPHTGTLHQALPVAVIEHERVVLANGPAVALGVRYGMRRGGVQALSADVVQLDRDLAAESALMTSAALALLHFTPAVAIDAEPEAATVMLDVTASLRLFGGHRALCRAIRARVRQLGTFAQIGSGTTAQGAAWLARQPLRKTSRGIVRPARRAVRAARMTRLLDRLPVECLHTLADPEWLEGIGCRTLGQVRRLPRAGLSRRIGTELLARLDQAYGQISSGFAWFEAPPAFAQRMELPGRVESAEGVLAGAQRLLLALSGWLAVQQAGVTRCVLMLEHERYRLGEDTDSTPVPLRLAQPSRDPVHLSKLLREKLDKIRFHAPVGGLALRVEAMEICVPQSDSLFPEPGAEPAELGRLLDTLVARLGRDNVLQPHPQADHR…	ABF10996.1	GCA_000196015.1_ASM19601v1	Cupriavidus metallidurans CH34	Bacteria; Proteobacteria; Betaproteobacteria; Burkholderiales; Burkholderiaceae; Cupriavidus	plasmid		ImuB1		1	35.4	GAEP-AELGRLLDTLVARLGRDNVLQPH		PQADHRPERANQWAPVDEPPARVAASGTTSGTTNGRTSGGAAPPERPLWLLESPLPLRVHKHRPVHDGPLVMLTRPERIEAGWWDGGLATRDYFIAERDDGLRCWVYRERPGHPTRDGQEDGGEYRWFLHGLFA	134
MACWIALHLPYLALEIAASFTPADAQTTVVLAQSRVWQAGEAARAAGVQNGMRRGGVLALLPQARFHDRDEAAERVALEALALALLRFGPDVAIASPQCVLIDVAPSLRLFGGLASLAAQVFESAEALGHRASLGIAATAGAAALLARAGEAVPLPVDSQADSQAPTPRQMQAAMQTRASRRSIAPGEARQAVATRTSAETAMPLASAWRGEPLLPPDERALPQQLDSLSVAWVPEAQPWLDWLAQIGCATLGELRALPAPGVRRRCGAELLAALSRAYGETPEAPAWYRAPPHFEAVLPLPSLTHDVEVLLFGLRRLLAQLTGWLASGQLATRALTLVLEHEPLGRQTLAPTRFDIRLAEPSAAPAHLLSLCKERLARAPLVAPVLTLRLDVTQTARH…	AIU26231.1	GCA_000767615.3_ASM76761v3	Pandoraea pnomenusa	Bacteria; Proteobacteria; Betaproteobacteria; Burkholderiales; Burkholderiaceae; Pandoraea	chromosome		ImuB1		1	32.6	GRAR-QDFVQLMERVTARLGDEHVRRLH		VRGDHRPEAACVSEPYGSPAASGQASVGKRATPDASRHLPTREVPVPPRPVWLLDTPQRLRVHEERPWRQGVLQLVSGPERIEAGWWAPGTVTRDYFIAADTTGALLWVFRERPVKGADAAWYLHGLFG	129
MRCWIALHLPWLILEVFRPILPPDEAAGMTGGAASDALVVMDGERVRMASAAARQAGIVPGLRRAGALALLPDAILRERDTQGEQRLLETVALALLRFSPQVVLAGEHVVLVEVSASLRLFGGLSALCRQVGQTARLLGHASRLAVAPTAAGAWLLARQSSGRQHRHATDLARLCALLDDLPVSLLSEAAPHLAWLEQLGCARLADLRRLPRAGLIRRCGQALVDELARAYGDAPEMPAWFLAPLQFEAQLALPARTTQVETLLFGARRLLVQMAGWLAAHHQAVHAYELVLEHEPLGRRTLPPTRVMVRLAEPGAAPAHLLNVLKEQLARHRLETPVLELRLCVSQVVPHEPGNASLLPEPGRARQEFVRLIERLNARLGEAQVSQLVLHDEHRPEAA…	AKJ68762.1	GCA_001017775.2_ASM101777v2	Pandoraea thiooxydans	Bacteria; Proteobacteria; Betaproteobacteria; Burkholderiales; Burkholderiaceae; Pandoraea	chromosome		ImuB1		1	33.6	GRAR-QEFVRLIERLNARLGEAQVSQLV		LHDEHRPEAAYRLLPYVVSRPAPAIAGAAPGAIQASSKVRPVWLLDSPRPLAMQGERPVHGTPLRVLTHAERIESGWWDDAAALRDYFIAADAQGALLWVYRERQTSRGQAAWYLHGLFG	120
MRVFLAVHLPKLPLEVFRPRWLPEPVHGCAVLEKDKVAIADGAARAAGVRLGMKRGGVLTLSPETAMYERDIARENATQREVGIALMKFSPDVALHDEATVLVEVGGSVRLFGGLLSLCRQAKAILDALGLTARISAAPTGQGAWLLAKHGNRRVLQLASLERVLEPLPMLAVPEIRPFVDWFGGLGCESIADVRRLPRAGLQRRCGEHLLDSLDRAFGTAPELFDWLQLPPTFSARLELPDRLEHADGAVFAAHRLIVQLCGWLCAKQLAVTAITLSFEHERGREAIAPTSIDIALGEAAWREDHLLRLVKERLHRLTLDAPAIALRLDASKVDTAEPATDQLFPQPGGSPADHARLIELLIARNGEENVLRPAPTADYRPEIANRWVPMNHAEKKMH…	ACC71150.1	GCA_000020045.1_ASM2004v1	Paraburkholderia phymatum STM815	Bacteria; Proteobacteria; Betaproteobacteria; Burkholderiales; Burkholderiaceae; Paraburkholderia	chromosome		ImuB1		1	24.9	GGSP-ADHARLIELLIARNGEENVLRPA		PTADYRPEIANRWVPMNHAEKKMHLPKGLPRPTWMLATPVRLLMREHRPFYGSPLKIASPGERIEAGWFDGVLVTRDYFVMQGEDRSCYWVYRERVSSRDAEEEPRWFLHGLFG	114
MAVWIGVHLPYLLLEVFHPRGYPPDARGCVVLEQDRVAHCDERARMLGIRAGMRRGGVLALAPHVRVHERDRLREAALQHSVGMAMLRFTPHVVVTDEACVLLDVSASLRLFRGIRALRRDARALIDALCVSAQWAVAPTGYAAWLLARSGGGYALSLESLERVLGRRPLNVLPSARRYADWFDGLGCRTIADVCRLPRAGLNKRCGTALLEALDRARGLAPEGYAWLQVPPQFDARIELPERIEQTDALLFAARRLLVQMTGWLIAQQLVVVRLTVRLEHERGRAPLTPSVLDIALAEPTWHDAHLVRLLKERFARTPLVAPVIALRLLTQEVRAAQPHSDTLFPEPGGTPTDHARLLELLTARLGRENVLYAQPLADHRPEVAARWVPLDALRQAAG…	CBW77335.1	GCA_000198775.1_ASM19877v1	Paraburkholderia rhizoxinica HKI 454	Bacteria; Proteobacteria; Betaproteobacteria; Burkholderiales; Burkholderiaceae; Paraburkholderia	plasmid		ImuB1		1	28.4	GGTP-TDHARLLELLTARLGRENVLYAQ		PLADHRPEVAARWVPLDALRQAAGEPPALPRPVWLLKEPLELMVRDHRPFYGTPLRLVSPAERIEAGWHDQQGVVRDYYVAQSAESVYYWVYCEWIGAREHSTLRWFLHGLFG	113
MLWIAVTLPLLSLEAVKPLAPLPAGLLAKSNRRESRDEAGQPHNAEDIGKRHCYALADHAHILMPDFDALRAGVHAGHSRSYALALAPGLELLAADADRETQSFESIALALLAYTPKVSLADAHTLLLEVGSGLRLFGGLRALLSRVSATVAEFGYTARIACAPTAWGAWLLAQARCAQQGRRWHVVKETSLVRVLDGLSVSLLPVTQAHRDAFSHVGCTTLADLGQLPRSGIVRRFGSEILDLLAQAYGTRPDPRESFRAPASFHAQLELPSRVDNADALLFAARRLIVQLAGWLSAHHAALSGYTLLLEHELASRHAPKTSSLKVAWAIPSRDAEHLIWLLREKLNQTVLMAPVIELKLVADQVGEYAGQSDTLFPMPESDGDSITRLLERLSARLG…	ABE29814.1	GCA_000013645.1_ASM1364v1	Paraburkholderia xenovorans LB400	Bacteria; Proteobacteria; Betaproteobacteria; Burkholderiales; Burkholderiaceae; Paraburkholderia	chromosome		ImuB1		1	16	ESDG-DSITRLLERLSARLGPENVLQMS		VQDDHRPERAMRVEAYQAQAFSRKKRSPAKSRSKLKADKTWLTDELRHAAAEEGREDGERATQASQVTQRPSRTSNARNTNTSAPQPNNAQASLDLPDSALPSQPRPVWMLDKPLRLMMRDQRPIYRRPLKMLTRTERIEAGWWDGNGVERDYYVAADDRGHMFWVYRERLSGEWYLQGLFG	182
MPFWIAVHLPRLPLDALRPRWSDPAALPLPVMVLEQERVVSANRLAMREGIRPGLRRAGAQALVPHAVQLERDLAAEARLLQSLALALLAFTPHVTLDVADESTVLLEVEASLRLFGGHRALCRAVKYCAFRLGAMPQLGTGPTARGAAWLASTRPASVRGRRRMAMRSGWARRAVRLERMSALLDRLSVDAVARLTRPDWLEGLGCRTLADLRDLPRSGLRRRCGPRLVDALDAAYGTGHESFTWFAAPLRFDVPLELPGRIDSAEGVLAASEQLLLQLVGWLSAHQLGAKTYRLTLEHERRRGRDSADADASTPIEIALAQPVRTLAHLSRVLHERVHRLTLIAPVVELRLTVIDATPLAAPTASLFPEPGGRAEDAARLIDTLIARLGAGNVRHPQ…	AJW46477.1	GCA_000954135.2_ASM95413v2	Ralstonia mannitolilytica	Bacteria; Proteobacteria; Betaproteobacteria; Burkholderiales; Burkholderiaceae; Ralstonia	chromosome		ImuB1		1	40.7	GGRA-EDAARLIDTLIARLGAGNVRHPQ		PCADHRPERANHWVEVNAATTAQSRAAARQALAQWHAQQPERPLWLLQTPIPLLTRKHYPYYRGRLRLVSMPERIESGWWDDGLIKRDYFIAEGEGGVRYWLYRERVSAAQTSEEDARWYLHGLFG	126
MPFWIAVHLPRLPLDALRPRWSDPAALPLPVVVLEQERVVSANRLAMREGVHAGLRRAGAQALVPHAIQLDRDVAAEARLVQSLALALLAFTPHVTLDVVDEATVLLEVEASLRLFGGHRALCRAVRYCAFRLGAVPQLGTGPTARGAAWLASAQPAPIRGRRRTAARQGRVRRAVRQERLSTLLDQLPVDAVARLTRPDWLEGLGCRTLSDLRELPRSGLRRRCGPLLMDTLDAAYGNGHESFTWFTAPLCFDVPLELSGRIDNAEGVLAASEQLLLQLVGWLSALQLGAKTYRLTLEHERRRGRSSEDAASSTPVEIALAQPVRTLAHLSRVLHERVHRLTLIAPVVELRLTVTDATPLAPPTESLFPEPGGRAEDAARLIDTLIARLGAENVRHPQ…	ACD29581.1	GCA_000020205.1_ASM2020v1	Ralstonia pickettii 12J	Bacteria; Proteobacteria; Betaproteobacteria; Burkholderiales; Burkholderiaceae; Ralstonia	chromosome		ImuB1		1	41.2	GGRA-EDAARLIDTLIARLGAENVRHPQ		PCADHRPERANHWVEVNAATTAQSRAAARQALAQWHAQQPERPLWLLEKPIPLLTRQNYPYYRGRLRLVSMPERIESGWWDDDLIKRDYFIVEGGKGERYWVYRERVSAGKANAGEEDARWYLHGLFG	128
MPFWIAVHLPRLPLDALRSRWSDPAAGPAGMPLPVVVLEQERVVATNRAAAREGVQPGLRRAGMQALVPHALQLARDPAAEARLVQALALALLALTPHVCLDLADEATVLLEVQASLRLFGGHRALCRAVRRYARCLGLVPQIGTGTTGRGAAWLASAHAMRGRGAQPVRIRRAVRPARMAVLLDGLPIETVARLTRPDWLEGLGCRTLADLRGLPRGGLRRRCGPLLVDTLDAGYGEAHERFTWFAAPMRFDVPLELPGRIDSAEGVLAAAEQLLLQLTGWLAAHQLGAKGYRLTLEHERRRGRDAQDAASSTPVDILLAQPVRTLAHLSRVLRERVHRLTLIAPVVELRLTVTDAVPLAPPTGALFPAPGARAEDAARLIDTLIARLGAANVLHPQP…	CAD17950.1	GCA_000009125.1_ASM912v1	Ralstonia solanacearum GMI1000	Bacteria; Proteobacteria; Betaproteobacteria; Burkholderiales; Burkholderiaceae; Ralstonia	plasmid		ImuB1		1	33.2	GARA-EDAARLIDTLIARLGAANVLHPQ		PCADHRPERANHWAEVNAATTASGRAAARQALAQWHARQPERPLWLLEQPIPLLTRRHYPYYRGPLRLVSLPERIESGWWDDALIKRDYFIAEGEGAVRYWIYRERVSATAGEDEARWYLHGLFG	125
MAQAPTALQALALLRLQAEGLPLPRRLPHGLPLATLTALRPHTASLERMGCRTWGAVRALPRDGAARRFGAEPLRALDQAWGDVPHPLPWLELPEHFELPAELPAPATSAEQLLWTANRLLGALRDWLQARHRGVLALELSWRHDLRRLDGKVLPPGDYLAVRTAEATQDLAHLRRLLAEHLARRPLAAPVNRLVLRAADTAALPQASESLLPPGPEEGGEGEGWHQWVERMSARWGAGQVRVPVLQADHRPERMQRWEAAAQHLPGQAVDRRRGAPPAAAPGEAAGTSADAVFWPGWLVHPPRPLALQGDRPCLQGPLRLLAGPHRFEGGWWEGCTERRDYFVASNAAVGTVWIYRQWQGGGASGYLQWFWHGVYA	ADX46435.1	GCA_000176855.2_ASM17685v2	Acidovorax avenae subsp. avenae ATCC 19860	Bacteria; Proteobacteria; Betaproteobacteria; Burkholderiales; Comamonadaceae; Acidovorax	chromosome		ImuB1		1	25.3	GGEG-EGWHQWVERMSARWGAGQVRVPV		LQADHRPERMQRWEAAAQHLPGQAVDRRRGAPPAAAPGEAAGTSADAVFWPGWLVHPPRPLALQGDRPCLQGPLRLLAGPHRFEGGWWEGCTERRDYFVASNAAVGTVWIYRQWQGGGASGYLQWFWHGVYA	132
MHWLAWHLPPIEATTGPATGSVIGLPPAAQGWWALRFTPRVALVDEALLLEVSGTERLWGGRAALQSLLRDHAPPGPETLEGGSLWASAPTALQALALLRLQRQGRPVPRRLPHDLPVATLSALRPHAQALQQLGCRTWGAVRALPRAGVARRFGAEPLAALDRAWGDAPHGLDWITLPEQFALELELPALAESAPALLWAGQRLLDALQGWLRARHQGVQALELAWRHDLRRIDGVDLPPWQSLTLRTAEPLQGMAHLRRLLAERLAHQRLAAPVSRLALRSLQTAPMPQASADLLPPQPGDAGAGQGEPWHQFVERLSARLGADSLRVPRSQADHRPECMQQWQPALAARAAPPAPAQDCTLAPLLPPWLVRPPRPLALRGSRPCLHGQPLRLLDGP…	ACM33223.1	GCA_000022305.1_ASM2230v1	Acidovorax ebreus TPSY	Bacteria; Proteobacteria; Betaproteobacteria; Burkholderiales; Comamonadaceae; Acidovorax	chromosome		ImuB1		1	23.5	AGQG-EPWHQFVERLSARLGADSLRVPR		SQADHRPECMQQWQPALAARAAPPAPAQDCTLAPLLPPWLVRPPRPLALRGSRPCLHGQPLRLLDGPQRVETGWWEAAADLNDDESDVQVSAHNGAQDGGSALVRRDYFIAHNPAAGTVWVFRDRATGGWFLQGVYG	137
MGSAEHWMAWPLACLSESSSVPESSCWWALEFSPRVALLEDALLMETSMVQRLWGGAEVLLARLDSAFAQACQAGPPESGGGDAALQPLRGQGGTAWQALARLRLQQGRPCGSIPVSLSMSESSLHADALPLWTLSSLEQHSSVLLRLGCRSWGDVRALPRAGLSRRIGAKALRALDEAYGLLPQPLEWLQLPQQFLLRHDLGYPAHHADAVLHAAQPLLCALQSWLQARHHAVLALRLRWHHDLRRIDGQELPAWEALVIRTAQPTQGMAHLQRLLREHLGQQRWRAPVDMLELQALETVAWAAEPLSCLPAVQGQSPSDSLAWHEWVERLSARWGEEAVQMVRPQADHRPEQMQCWQAAAKLLQSQKPGGTRASARAEVGAGFRSRRQTGCADPWQA…	ACY32936.1	GCA_000093145.2_ASM9314v2	Comamonas testosteroni CNB-2	Bacteria; Proteobacteria; Betaproteobacteria; Burkholderiales; Comamonadaceae; Comamonas	chromosome		ImuB1		1	24.6	PSDS-LAWHEWVERLSARWGEEAVQMVR		PQADHRPEQMQCWQAAAKLLQSQKPGGTRASARAEVGAGFRSRRQTGCADPWQALWPPWLLSKPQALPVQGNRPQWHGPLQLKAGPYRLESGWWDAAGDAQAGAPAGLAVRDYFVAYNAVVGHVWIYRERARSEHLMSMTASPASWFAQGVYG	153
MAQPNQALHWIAWPLHVAQGDGQGNGDSDGERSACAQQAWWALRWTPRVALWYGAGQAVALMEVGSVERLWGGRQAMLLGLLRALREQQPEGGQAGGPRMPFWARGATAWQALARLRWRMQGTDSRQPWPPADALPIWTLPALEPHAPALERMGCRRWGELRALPRAGLARRIGLPALLALDQAYGSSPHALDWLELPEHFALRADLGYPASDAQALLQAARPLLLALQAWLQARHQGVLGLQLRWHHDLRRVDGTQLPAWEALDIRTARPAQALEHMERLLRERLARTPWRAPADMLELVALDTAPFAADAGSCLPPAAPGPAPLGEAAGAADGAGAASGMAWHEWVERVSARRGAQGVRVAQLQSDHRPEAMQRWTPACEALQTPQATRRPAHARKA…	ABX36893.1	GCA_000018665.1_ASM1866v1	Delftia acidovorans SPH-1	Bacteria; Proteobacteria; Betaproteobacteria; Burkholderiales; Comamonadaceae; Delftia	chromosome		ImuB1		1	25.6	AASG-MAWHEWVERVSARRGAQGVRVAQ		LQSDHRPEAMQRWTPACEALQTPQATRRPAHARKAANPWQGLLPPWLLDPPQPLLLQGSRPCWQGPLQLLAGPYRLEAGWWGEPQADAALAVRDYFVASNAAVGHVWIYRERTPASERLPGMPALLSPAAWFAQGIYG	138
MSMHWAALLLHLPPGTSSAIDAGSLAVWALQFTPRVARLEEAVVLEAAQSIRLFGGELPLHEQVEQGARALGVAFTAWAPTSLAALALARAGVADGFARPLTQLLDPLPFAVLSAVNVHAATLARLGCRTLADVRRLPRGGIGRRFDAALLAALDQAYGLRPEVYDWVALPVTFAARLELPGRVETTAGLLFGARRLLLQLGGWLAARHAGVTAFTFRWRHDTLRAQSAGEGCELLIRTAEPTQSVERLGRLLAEHLAHVQLLAPALELELLATGVSPMAENNHSLLFDAARQGESLGQALERVEARLGKRRVLRPRLVADHRLEWMQRWQSLDTPVLGAGLSPAQAPQPTWMLRTPLRLATSQDRPLYQGPLLLLLGPERIEGGWWHRAEGKNGQESE…	ABM39959.1	GCA_000015505.1_ASM1550v1	Polaromonas naphthalenivorans CJ2	Bacteria; Proteobacteria; Betaproteobacteria; Burkholderiales; Comamonadaceae; Polaromonas	plasmid		ImuB1		1	32	ARQG-ESLGQALERVEARLGKRRVLRPR		LVADHRLEWMQRWQSLDTPVLGAGLSPAQAPQPTWMLRTPLRLATSQDRPLYQGPLLLLLGPERIEGGWWHRAEGKNGQESEEVAKDFNVQRDYWVALSAHAGVLWIFQQRLGREQTAWYLHGHFS	126
MLDDAVAQRLVLDAAAMQRAVASMALGFTPRVALVDEAVLMDVTGSLRLFGGLAQLMQLLEQRLAAFFEENGLQAQVKRAQGATSLIALGRLRLQDGQTQTQTDTVKKRVAELPMHTLTAARPHLGVLERIGCRNWGDLLRLPRDGVARRFGAELLEALDRARGSAPDNYEWQVLPEHFEEKLELNALVTHAPALMAGVERLLVHLHAWLLGRQSGLCALKIIWHLDKRRDVAPTGELEIRTAQPAQDLRHVARLVAEHLAQQKLPAPVHSLTLQSLATELLADSAAATGSLLMEAREQGDSVVELVERLSARLGDAQVQAWQPCADHRPELMQRWVHARGAIQSIAAHKNSVRVGGLKRSRDASKSPGPEIKTEALYPTWLLPEPLKLATVGNSPVYQ…	ABE44308.1	GCA_000013865.1_ASM1386v1	Polaromonas sp. JS666	Bacteria; Proteobacteria; Betaproteobacteria; Burkholderiales; Comamonadaceae; Polaromonas	chromosome		ImuB1		1	20.6	REQG-DSVVELVERLSARLGDAQVQAWQ		PCADHRPELMQRWVHARGAIQSIAAHKNSVRVGGLKRSRDASKSPGPEIKTEALYPTWLLPEPLKLATVGNSPVYQGKLHRLTGPQRLEAAEWLLADSDAARDAGLCEKPWALRDYFIYRSQQGALLWIYSERLGATPEAARQRAWYLHGFFA	153
MHWIALWPSHEDELAAWGWRALQFTPRVAQVGRALLLEVSGSERLFGGRNRLLHQVLQDDHGLAAPFAWAQGATSLVALALLRLRLRGQPPPAVLPGGLPLEVLDAAQEHMATLARAGCNSWGGLRALPRGGVARRFGAALLEALDAAYGERPERHAWLALPQAFDLKLELPTLATGAPELMGTAQRLLAQLQAWLQARHRGVLALELEWTLDLKRLDGVRLPSHEQLAVRTAQPTQDLGHLRRLVGEHLGRARLAAPASQLRLRSLDTRPWAGASRSFLPEDNPQGEPLHQLVERLSARLGAHNVRMPQAQADWRPERMQRWVPAASPGPVQTAAAVQPGDVLYPSWLLPQPLPLEVRDNRPWYEGPLRLLTRRQRVETGWWEEGGAVVRDCFIARSE…	AEG92581.1	GCA_000215705.1_ASM21570v1	Ramlibacter tataouinensis TTB310	Bacteria; Proteobacteria; Betaproteobacteria; Burkholderiales; Comamonadaceae; Ramlibacter	chromosome		ImuB1		1	34	NPQG-EPLHQLVERLSARLGAHNVRMPQ		AQADWRPERMQRWVPAASPGPVQTAAAVQPGDVLYPSWLLPQPLPLEVRDNRPWYEGPLRLLTRRQRVETGWWEEGGAVVRDCFIARSEQAGLLWIFCEHTVREGEGGWPKRHLRWYLQGWYA	123
MRPGPEADVDPDAIPALGGWALQYTPKVARLDDALLLEVSASERLWGGWRALLRQIYTSNKPVATVQYARGATSLIAYARLQDKTLARTSPDDLPLHTLAAARPHLATLERLGCNHWGQLRALPRGGVARRFGAPLLAALDRAYGLQPELYPWLALPDVFDVTLALGAQVETAPALLFGARRLFQQLQLWLQLRHRGVLALELCWSMDARRNTATQGQLPLRSAEPSADMAHLLRLAGEQLARVTLPAPVHALRLRTLETQKLAGETASLLPDARRSGDSLQQLLERLSARLGAQQVLQMQPCDEHRPEKMQVWQAAVNASQLIATCEGRTGARGLKDIYSSALYPTWLLATPRQLAVHQKRPHDLGPLTLVAGPQRLEAGWWVADDCALRDYFLARSE…	ABD68960.1	GCA_000013605.1_ASM1360v1	Rhodoferax ferrireducens T118	Bacteria; Proteobacteria; Betaproteobacteria; Burkholderiales; Comamonadaceae; Rhodoferax	chromosome		ImuB1		1	26.7	RRSG-DSLQQLLERLSARLGAQQVLQMQ		PCDEHRPEKMQVWQAAVNASQLIATCEGRTGARGLKDIYSSALYPTWLLATPRQLAVHQKRPHDLGPLTLVAGPQRLEAGWWVADDCALRDYFLARSEQSGLLWVYRERLSGQGAAVNADPQWYLHGLFA	130
MHWIALRWSLDSDAPDAPQLPTPEALGWWALEYTPHVAWQDEALMLEVSACERLWGGRLQLMRQLVAANPAPDVRMLGAQGATSLIALARLRLFERQEERPKDMPAGLPLDTLTAARPHLDLLARLGCRTWGEVAALPRGGLTRRFGTELRTALDRAWGLRPEGHDWLTLPDVFEQKLELPALAETAPELMWAANRLLSALQIWLRARQRGARALELQWTLDLKRFNGVNLPPHQQVTVRTAEPTQDLAHLRRLLSEKLALTTLAAPASWLKLRTLETDPWAGASTSFLPEDNRKGDKLHEMVERLSVRLGAHQVVVPCAEADHRPERKQAWRPALQKDKAAPGKARKEAKAAASQPDAIYPPWLLPEPLLLEMDGERPCYRGPLSKLVGPQRVEAGWW…	ADU36641.1	GCA_000184745.1_ASM18474v1	Variovorax paradoxus EPS	Bacteria; Proteobacteria; Betaproteobacteria; Burkholderiales; Comamonadaceae; Variovorax	chromosome		ImuB1		1	27.6	NRKG-DKLHEMVERLSVRLGAHQVVVPC		AEADHRPERKQAWRPALQKDKAAPGKARKEAKAAASQPDAIYPPWLLPEPLLLEMDGERPCYRGPLSKLVGPQRVEAGWWGGKEDGGQPAMRDYYVAESPEAGLVWVFRERHSALFSSGEVRWYLQGFYA	130
MPPALWLCLNLPTLALDALGPWPPGVSLPALVWQADAGGRTRTVLIANAAAQALGVQAGQRLGSAQALAPQALVLARDPAREAALLERLALGLGSLSPQRVIEPPDLLLDIHASLRLFGGLRPLLRRADRLVRAQAVQPRWSLASTPLAARLLAHAPPAQRQRRCVQLRSTRRRVLALPLALLGAWGLPCGATDTERRAADGPADAAGVAARRVAAAHIATLEMLHALGARCLADLQRLPRAGLRRRGAQDWVDALDRALGDQPDPRRCHEPPEAFALALELPWRADAVPAIEAAAAPLVQALCGWLALRWRAAQGLSLILRHDYSSRRSLPDQVLRLDLATPSREARHLQTLLREHLQHLVLAAPVDAITLQLDTSLPEAGRPTTLWPDAHQQAQAHT…	ACB35167.1	GCA_000019785.1_ASM1978v1	Leptothrix cholodnii SP-6	Bacteria; Proteobacteria; Betaproteobacteria; Burkholderiales; Leptothrix	chromosome		ImuB1		1	28.9	HQQA-QAHTNLVDRLQARLGAAQVRRLL		PQADARPEKADRWVNAGTADAKPLAPHAASRDALPALTHALPRPTWLLPAPLPLAEHDGQPLHQGRPLRILSRAERIETGWHDGALVRRDYHVALGQAGTLCWIYRERGNPAFDDSPAQPRWFLHGLFG	129
MTEQHMLLGANRAAHALGVRAGQSVATALSLLPQLVVFPRDRPREAALVERLALALAALTPHLSLIPDGVLLEVQSTLRLFGGIHALLHRAQALARTSGVQVRTGCAPTPGAAWLFATSGLARRHALQARSSAQQLDRLPVASLARLLPPSLHQSELLQALGIRTFRALRALPRAGLQRRLGVDLGRALDRCYGDAPDPRPWFVPPEHFLARRELLQRADEAAVLMAAVEALLPALRGWLQLRWQAVTVLALRLRHEHGREPCPDTRLRLQLSAPSRDIAQLALLWRERLQRHVLAAPVYELALELEAAVPHGGTPGELLPGPGRQDGEHAALLDRLTARLGSDHVRRWVPRADHRPEHAQRVRSVGEPPPAPFVTTAPAPTAPRPLWLLPLPLPLASD…	ABM94495.1	GCA_000015725.1_ASM1572v1	Methylibium petroleiphilum PM1	Bacteria; Proteobacteria; Betaproteobacteria; Burkholderiales; Methylibium	chromosome		ImuB1		1	32.6	GRQD-GEHAALLDRLTARLGSDHVRRWV		PRADHRPEHAQRVRSVGEPPPAPFVTTAPAPTAPRPLWLLPLPLPLASDALGRPRHGGPLRVCSRAERIEAGWFDGALVRRDYHVAEGPDHRLRWIYREHPGDASSGGWFLHGWFG	116
MEVEASLRLFGGKRALRERIRTEGAELGVAVASWASTSLAALAFARAGVENGFARPLTEGLDRLPLEVLSASGPHRPTLARLGCKTLGDVRKLPRGGVSRRFDKELLTALDQAYGLRPEAHAWVELPEQFRARLELMSRVELAAAMMFGVRRLILQMCGWLAARHSGAGGFVLRWAHDAMRSKSAGEGGQLTIRTGEPTRSAEHFSRLLNEHLAKTELLAPVGDLELEAVDVQALEETSGSLLPDTVRQGETLREVLERISARLGPERVLRPVVTEDHRLEWAQCWQPAAEKLPRESSCLDVPQPSWVLPEPLKLATRGPKPMYQGELHLLAGPHRVEGGWWHRVQTPSGQDNRHVQRDYWVALSESAGVLWVFQERLADEDAAWYLHGIFA	ABM97382.1	GCA_000015725.1_ASM1572v1	Methylibium petroleiphilum PM1	Bacteria; Proteobacteria; Betaproteobacteria; Burkholderiales; Methylibium	plasmid		ImuB1		1	35.2	VRQG-ETLREVLERISARLGPERVLRPV		VTEDHRLEWAQCWQPAAEKLPRESSCLDVPQPSWVLPEPLKLATRGPKPMYQGELHLLAGPHRVEGGWWHRVQTPSGQDNRHVQRDYWVALSESAGVLWVFQERLADEDAAWYLHGIFA	119
MFAVLEHEQVLAMSASAAAAGVRPGMRRGGVLALAPETLLCERDAGREQGARDDIALTLLQYTPEVAHAEEDSLLLDVSASLSAFGGRLALCRRIRDSVQALGFSLQLSMAPTAQGAWLLARYRRRHRRPPLPRQRRSLGMASMQRRLDALPFVILPAARPYQEWLIGIGCQTLADLRKLPRAGLQRRSDQQLLASLDRAYGTAPEIFDWVQPPQTFSAWLELPDRIEHAEAVLFAARRLILQMTGWLVAQQLAVSCFRLSLEHERGRQAIAPTPLEISLAEAAWHEEHLLRLLKERLGRLQLEAPVIALRLQAMQVVPMLPPTASLFPEPGGTPGAYARLLELLSARLGSENVLQPAAQADYRPEIANAWQAAAAQGLRTPQENRRALSPARPFWLLQ…	AMP05709.1	GCA_001584185.1_ASM158418v1	Collimonas pratensis	Bacteria; Proteobacteria; Betaproteobacteria; Burkholderiales; Oxalobacteraceae; Collimonas	chromosome		ImuB1		1	38.4	GGTP-GAYARLLELLSARLGSENVLQPA		AQADYRPEIANAWQAAAAQGLRTPQENRRALSPARPFWLLQAPLALAVRNHRPFYSSPLRLLAGPERIECSWWDGVAAVRDYFIAEGDDAACYWIYRQRSGDDIYWFLHGLFA	113
MRLWIAVHLPLLPLEVFYPNWSDETAAVVLEHTRVMAASQSACDAGVHYGMRRGGVLALLPRAHMHERAIEREAQTLSGAATALLQYTPQAAFSDDATIVLDIGASLRLFGGIRALCRRVHGTVRRLGLTAAISCAPTAAGAALLARHRHLSGHRHPRTLSTPRLQHRLDRLPVDALPATLPYLDWLKGVGCRNLADLRRLPRAGLQRRGDTRMLDALDCAYGEAPELHAWIETPPSFRQRIELTERIEHADAAQHTVQALLAQLCGWLTARQLAVTQVCVQLEHERGRQAVAPTVIELALAEPAWQDAHLVRLLKERLAQLEISAPIIAVVLEAARTEAMAPASESLFPEPGGAPEDYKRLLELLVARLGAEHVLQPSPLADYRPEQANRWVSVMEPA…	AKZ64050.1	GCA_001267925.1_ASM126792v1	Herbaspirillum hiltneri N3	Bacteria; Proteobacteria; Betaproteobacteria; Burkholderiales; Oxalobacteraceae; Herbaspirillum	chromosome		ImuB1		1	30.6	GGAP-EDYKRLLELLVARLGAEHVLQPS		PLADYRPEQANRWVSVMEPAAPLEARPLPPRPGWLLEKPVALVMRQHRPYYGSRLRPVSPPERIEAGWWNGLLVTRDYYIAAGADHCHYWIYRERIGDVDGVEPHWYLHGVFG	113
MSPLWIAVHLPLLPLEVFRPNWLDEVAAVVFERERVAALSAAARACGVHEGMRRGGVQLLAPEAQLQERDPAREQAALEQTALALLQYTPQVSLAPQACVLLEVSASLRLFGGIRALCRKVRVSISRLGLSATLSCAVTATGAWMLARYGDVRTVRERSLRRRLDRLPVVLLSAAQAHLEWLHGLGCRQLGQLRALPRAGLQRRCGKALLDMLEHAYGEAPEVHDWVVAPPVFQARVELPDRIEQTDILTAYAQALLTQLAGWLTARQLAVKQLRLWLEHERGRQAVAPTDLRIALSAPAWQEDHLYSLVKEKLARSTLPAPAIALGLAAEELERRQPASDMLFPEPGGSAEDHQRLLELLVARLGADKVRQAAPRADYRPELANRWCSVMQPAASLPA…	AKN65771.1	GCA_001040945.1_ASM104094v1	Herbaspirillum seropedicae	Bacteria; Proteobacteria; Betaproteobacteria; Burkholderiales; Oxalobacteraceae; Herbaspirillum	chromosome		ImuB1		1	28.1	GGSA-EDHQRLLELLVARLGADKVRQAA		PRADYRPELANRWCSVMQPAASLPAPLSTDAARLPPRPLWLLDEPVPLRVLQHKPFYRTPLEFTSPPERIEAGWWEGRPSTRDYFTVRDAQHAYYWIFRQWHGGECPEEEPQWFLHGLFG	120
MLWIALHLPQLPLDVALRSRFRSASGELDPLVEMPVAICENKRVGWCNPHAEEAGIRPGMSETNAHALAGKLQSFPRDVDQEAQALQEAALCALRFTPHVVLRPSGLLMEVTASLRLFNGPQSIASQLLSGLAELGLHARLSGTSTATGAWWRAQCDHLTEIFQYDFEHALDPLPLHVMETAQPHLDTLDGIGCQSIGQLRRLPRTGLTRRFGKELLRELDRAYGDEAEAHQWFEAPTHFDAKLELPARVESTEALLFAARRLLLQLTGWLTARHAAVISITLALHHESTRQRDHRSTPLTIVLGMPSRDIDHLTLLLRERLAQLELMAPVIELTLKADQIVMQAAPNTELFPTPTSDAENTGRLIERLQSRLGPTAVRQLSMVADHRPEKSVAMPVVT…	CAL60858.2	GCA_000026125.1_ASM2612v1	Herminiimonas arsenicoxydans	Bacteria; Proteobacteria; Betaproteobacteria; Burkholderiales; Oxalobacteraceae; Herminiimonas	chromosome		ImuB1		1	32.7	TSDA-ENTGRLIERLQSRLGPTAVRQLS		MVADHRPEKSVAMPVVTSHQGKRRIAKEDSASHSESARPTWLLQQPLALITRQHKPFYHSPLTLLTGPERIESGWWDDALAARDYFIAQNEQHQLLWVFRLRTMGDITGSGWFLHGFFG	119
MFCPNWSDDACGVVLEHEQVMALSARARQAGVSHGMRRGGVLILAPHARVHQRAPLQEAQALQAVALALLQYTPLVAAAEEATLLIDIGASLRLFGGIRKLCRAIRASLRGLGFTARLSCAPTARGAWLLARGGAGRTLTMAAMARRLDSLPASLAPPARPFLSWLDGIGCATLGQMRQLPRPGLQRRCGRELLDMLDAAHGHAVELFEWIVAPPSFRARLELFERVDDAGALLSGARSLLLQMTGWMCARQLAVESVNLLLEHERGRVARAPTVIDIVLAEPAWRGEHLLRLLKERLARMTLDAPVIGLCLEALQVHAMAPPSASLFPEPGATPQERRRLLELLAARLGEDNVLQAAPLADYRPETANAWLPVQRNISAAARQQQLPADLSGMPRPGW…	CDG81961.1	GCA_000723165.1_JAG1	Janthinobacterium agaricidamnosum NBRC 102515 = DSM 9628	Bacteria; Proteobacteria; Betaproteobacteria; Burkholderiales; Oxalobacteraceae; Janthinobacterium	chromosome		ImuB1		1	35	GATP-QERRRLLELLAARLGEDNVLQAA		PLADYRPETANAWLPVQRNISAAARQQQLPADLSGMPRPGWLLARPLALMTRNERPYYGSPLKMVSVPERIEAGWWSTAEARDYFIAVGQDHAHYWVYRERISGSGEDGAPRWYLHGLFS	120
MLWIALHLPQLPLDAALRCRLRHISCEPDPFADAPIVICERQVAGWCNQLAEDAGIRAGMSEASARALAAGLQTLQRDTGQETKALQEAALWCLHFTPHVVLKPDGLLLEVGASLRLFGGHQRIATQLLGGLLELGLQARLASAATAGAAWLRAQSDGISKVFAHDGDINEALDPLPLHVLDSAQAHLDTLDGIGCRRLGELRQLPRAGVARRFGQALLSELDRAYGTEAEAHLWFEAPVIFDVKLELPARVENTEALLFAARRLLLQLTGWLSARHAAVAGITLCLHHESSRQRDHRRTNVNIMLGMPSRDIDHLALLLRERLAQLELIAPVIEISLKAEQITAQAAPNTELFPTPSSDAENTGRLVERLQSRLGHEAVRQLSVFADHRPEKSVMSSV…	ABR90571.1	GCA_000013625.1_ASM1362v1	Janthinobacterium sp. Marseille	Bacteria; Proteobacteria; Betaproteobacteria; Burkholderiales; Oxalobacteraceae; Janthinobacterium	chromosome		ImuB1		1	34.5	SSDA-ENTGRLVERLQSRLGHEAVRQLS		VFADHRPEKSVMSSVLNTRPNARRNAADEAAATHPPCLRPTWLLPQPLALNTHQHKPFYQSPLTLLTGPERIESGWWDDALATRDYFIAQNEQHLLLWIFRLRTTSTVSGSGWFLHGLFA	120
MRLWIGLHLPRLPLEVFSPRWSVDTGIVVLEQEAVLAASPLARAAGVRPGMRRAGALMMAPEAQLYERAPLREAEALQAVAMALLQFTPQVAEGEEATLLLDVGASLRLFGGIRSLCRKVRHSLRALGYSARLSTAPTARGAWLLARSGAGRALKLSTLERKLDGLPVSLLPPLRPYLGWLEGIGCLTLGELGRLPRPGLQRRCGAAVLEMQDAARGERPEMFEWIEAPASFRARLELFDRIDDAALLLSGACRLLQQLCGWLCARHFAVERIRLSLEHERGRVARPPTAIEIALAEPVWRDEHLLRLLKERLAKTQLEAHVIGLTLEAPDVKPMAPLSDTLFPEPGGSKEDRQRLFELLVARLGTENVLQPSPRADYRPEHANAWVPVQEKLRPAQVQ…	AKU24323.1	GCA_001191005.1_ASM119100v1	Massilia sp. NR 4-1	Bacteria; Proteobacteria; Betaproteobacteria; Burkholderiales; Oxalobacteraceae; Massilia	chromosome		ImuB1		1	31.7	GGSK-EDRQRLFELLVARLGTENVLQPS		PRADYRPEHANAWVPVQEKLRPAQVQAQMPPQRLPRPAWLLAKPIELILREHRPYYNSPLRTVSPAERIEGGWWNGTEARDYFVAEGRDHAYYWIYRERLGGAATPRWYLHGMFG	115
MRLWIGLSLPRLPLEVFSPSWCTDAGSVVLEQERVLAMSGMARAAGVQPGMRRGGVLMLMPEAQVHERSPQREAEALFAVAMAMLQYTPQVAEAEEGTLLMDVGASLRLFGGVLALCRRVRANVRALGFTVSLGCAPTARGAWLLARAGGRARGQRTVKMPSLVRRLDLLDLLLAPPARSFAAWFEGIGCASFGELRRLPRPGLQRRCGRALLDLVDAAYGLSPELHEWIAAPEAFGARLELFDRIDDAELLLAGARRLLLQLTGWLCARQLAVERIVLKLEHERGRVARPPTCVEVALAEPAWRDEHLVRLLKERLAKLVLEAPVIGLGLEAQQLQPMAPLNESLFPEPGGTEEDRMRMLELLVSRLGAENVLQALPMADYRPEQANMWVPVQQKLSD…	ALK98418.1	GCA_001412595.1_ASM141259v1	Massilia sp. WG5	Bacteria; Proteobacteria; Betaproteobacteria; Burkholderiales; Oxalobacteraceae; Massilia	chromosome		ImuB1		1	32	GGTE-EDRMRMLELLVSRLGAENVLQAL		PMADYRPEQANMWVPVQQKLSDRARNAQMPPDVMSLPRPTWLLAKPIALLMRDHRPFYGSPLRMASNAERIEAGWWNGPQTRDYFIAEGQDHALYWVYRERIGADDMEPRWYLHGLFG	118
MRLWVAVYLPHLALEAYFPRHLPDPCCAIVEGQHVMAMSDSARREGVRHGMGRGGVLMLAPHTVILERDIVREEDCLDAIAMALLQYTPEVTHFEESVLLMNVGASLTLFGGVRRLCSRISADMRALGFTGRISCAPTARGAWVLARGAGRPRTLKMLTLQRRLGPVPVSVLPPARRFSVWLDGIGCTTVGELRRLPRPGLQRRCGRELLEVLDAAYGLSTELHNWIEPPEVFRARIEIFDRVEKADELLAGGHRLILQMLGWLTARQLAVRRIVLEMIHERGRVARPPSTLEITLADPVWRDDHLVRLLKERLGRQVLEAPVIGLVLEATDVVPMAPPSESLFPDPGGSEEDQQQLLEVLMARLGAENVLRPDPKADYRPEFANAWASISTPVRPGQL…	ALK99945.1	GCA_001412595.1_ASM141259v1	Massilia sp. WG5	Bacteria; Proteobacteria; Betaproteobacteria; Burkholderiales; Oxalobacteraceae; Massilia	plasmid		ImuB1		1	32.4	GGSE-EDQQQLLEVLMARLGAENVLRPD		PKADYRPEFANAWASISTPVRPGQLEAALPPNVDQFIRPTWILAKPIPLLMRDDRPYYSSPLKIVSKPERIEAGWWSTAQSRDYFIAEADDKVFYWIYRERVATEDGTVEPRWFLHGMFG	120
MHWLALLSPPPAPTETLAGGSGGTAASQQQALAWWALQFTPRVALLEEAVVLEVAASLRLFGGPQALHQRLFASAPQAGLHLQAAAWAPSSLGALALARCQPSLDWPSSLSLGAQLDALPLPALSAAQAHAPMLARLGCKRLGDVRRLPRAALGRRFGAELLRALDQAYGQLQEAHAWISIPEQFSARLELPQRSDNAMALLHHAQHLLRQLCAWLAARHAGVQDLTLHWEHDAMRAREIASHGSLQVHTAEVTRDYRHLARLLSEHLQRIALPAPVGEISLHAGTVLPLIEASQPLLPPGPGQPVAGQESLSQLLERMALRLGERQVRCGHLQEDHRLEQMQCWQPWPGHAAPAPGLRPNGSPQPTWLLPEPLRLEVRQDQPHYLGPLRLLAGPQRIE…	ALT78130.1	GCA_001477625.1_ASM147762v1	Paucibacter sp. KCTC 42545	Bacteria; Proteobacteria; Betaproteobacteria; Burkholderiales; Paucibacter	chromosome		ImuB1		1	29	VAGQ-ESLSQLLERMALRLGERQVRCGH		LQEDHRLEQMQCWQPWPGHAAPAPGLRPNGSPQPTWLLPEPLRLEVRQDQPHYLGPLRLLAGPQRIEGGWWGGHAGDPGQAQQESQQEPKNRPPQHVQRDYFLALSATAGVLWIFQQRLSVDEQGWFLHGLFA	133
MLWVALILPPSPTDDPQAPPAVSPDALRGLAVWCLQFTPRVARMEDAVVMEVAASLRLFRGRAALQARLADEAPDLGVCSIGWAPTATAALILARCGISGLGDRLLQAVLDPLPLDALTAAATHAASLNRAGVRTLGQLRQLPRGGVSRRFGAPLLAALDQAYGLRPEVHAWEALPEDFHARLELPSREDRAPALLMSARPLLMQLCGWLAARHAGATGITLHWVHDSMRARDVGDHGQLTVRTAEPIRELEHFCRLLAEHLAKTQLLAPVGELRLEALGVQALQEDSASLLPDEVRTGETLYLTLERIAARLGPEQVLQPALADDHRLEWMTRWQPCDPGRAKRGGRPRPCAAPQTPEPAFLLDEPLRLAVRDHRPHYQGPLTLLIGPDRVEGGWWDR…	ALV05753.1	GCA_001483865.1_ASM148386v1	Roseateles depolymerans	Bacteria; Proteobacteria; Betaproteobacteria; Burkholderiales; Roseateles	chromosome		ImuB1		1	13.5	VRTG-ETLYLTLERIAARLGPEQVLQPA		LADDHRLEWMTRWQPCDPGRAKRGGRPRPCAAPQTPEPAFLLDEPLRLAVRDHRPHYQGPLTLLIGPDRVEGGWWDRLPEAPAAPAPDAQGTDATEKAHSAKASTPASATASATASAPRAAHTTVTVPTAPHPGHRNVMRDYWVAVNENAGVLAIFQERLADGEGAWYLHGVYA	174
MEVQASVRLFGGKTALRDQVVHEAADQGVKAVAWAGTSLAALALARVGVENGFKRALPDLLDSLPMGVLSAVGPHQATLARLGCKTLGDIRRLPRGGVSRRFDKELLAAIDQAYGLLPCVHTWVALPERFESRLELMSRVETAPALLFGARRLLQQLCGWLAARHCGTTAYTLRWAHDSMRSRDAGEGGELTIRTAAPTRDLEHLCRLLAEHLAKVSLAAPVGDLELRADEVVPLQAASASLLPDPAQDGESLQLVLERIAARLGPDRVLRPVIVDDHRVEWMQMWQPAAAPRPRKSAAIKAMPQPSWVLPEPLKLATRGPRPMYQGVLLLLTGPHRVEGGWWHRIGEGEAATTANVQRDYWVALSEHAGVLWIYQERLANDETAWYLHGVFA	BAL95150.1	GCA_000284255.1_ASM28425v1	Rubrivivax gelatinosus IL144	Bacteria; Proteobacteria; Betaproteobacteria; Burkholderiales; Rubrivivax	chromosome		ImuB1		1	38.2	AQDG-ESLQLVLERIAARLGPDRVLRPV		IVDDHRVEWMQMWQPAAAPRPRKSAAIKAMPQPSWVLPEPLKLATRGPRPMYQGVLLLLTGPHRVEGGWWHRIGEGEAATTANVQRDYWVALSEHAGVLWIYQERLANDETAWYLHGVFA	120
MFWIALHAPRLSLESWRATLGPAEQERPLALVAAHRIAVVDRLAAERGVQPGMRRGTALALAPDLVHGEADPVRDAAALTALAHAALAFTPMVVPEPPATVLLEVAASLRCFGGGPRLLQRLQAAVEPLGHTLGIASAPTARGASLLARWRGDQAGFMLVPGDRLVALQALLAGAPLALLDAGREPAAALQGMGVRTLGELQSLPRDGVARRFGSPLLDELDQLLGRRADPREPIVPPAVFESRLELFARADTTAQVLHGALVLLARLVAWAQARQVRIAAFTLGMRHDRHRGDAPPATRLRLELAEPSLDSGHLQLLLRERLGRLELVAPTLELELECRETVHAPAPNAELFPSRQGQAQGLLRLLERLRARLGDEQVLRLAPQPDHRPECGTRLLPL…	BAL96762.1	GCA_000284255.1_ASM28425v1	Rubrivivax gelatinosus IL144	Bacteria; Proteobacteria; Betaproteobacteria; Burkholderiales; Rubrivivax	chromosome		ImuB1		1	25.2	QGQA-QGLLRLLERLRARLGDEQVLRLA		PQPDHRPECGTRLLPLGSAPARPVPAGRRSRRAPSAPPPPEPSAAPPVPETDPAQALIASLLARAAPVVPEAARRRRAALHRPVWLLDAAQPLPERHERPQWQGRPLRVLAGPERIESGWWDGGLAVRDYFVAQAEDGALVWVYRERLPADDAAGGWYLQGWFG	164
MLWLALHLPRLPLEVFPSLPSPSAIVSRERVVVADAAAVSAGVLPGLRVAEAWAFLPALAIQERDAGRERAALTRLACWAGGFTSEICVLPPQTLLLEVAGSLRLFGGVAPLFERIVTGCREQGFTSWAALAPTPLAAQWLAFAGDREPCLDADQLPQRLGRLPLAVLDLSAQSRARLASFGVRSVADLLRLPRAGLARRLGADFAADLARALGELPDPRARFVFPERFSEQLELPMRVENATALGFAGRRLITSLCGWLAARRGGISECLFEFAHERGARQRSATVLVLRFAGATRDAERIARVLGEHLQRLELPAAAELISLRAEAPEALPGHTVNLLGEYGGGAGGAGGESLAALVERLQARLGSGSVHALSAVAEHRPENASRPVPPRVPARERS…	ACV35417.1	GCA_000024165.1_ASM2416v1	Candidatus Accumulibacter phosphatis clade IIA str. UW-1	Bacteria; Proteobacteria; Betaproteobacteria; Candidatus Accumulibacter	chromosome		ImuB1		1	30	GAGG-ESLAALVERLQARLGSGSVHALS		AVAEHRPENASRPVPPRVPARERSPAGLLAAAALRDTSCAPRPLWLLARPQILREVAGRPQCGGPLRLLAGPERIESGWWDDAEPATVGDVRRDYFVAISLRAEWLWVFRSRAGWFLHGVFS	122
MLWLALHFPALSLEVFTRGSASALPLAVVEKQGNRTWVIARNDPAAERGVRPGMAASAAQALADELVVRQRDPGDEQAALTGLAAWAGRFTPSVSLQAPDGLLLEVGTCLTLHRGLDNLRARVREGVDAMAYSATSACAPTALGAWLLAQAGEETAVDANALEARLARLPVGLLDLSPDTRESLDLVGAHTLGDCLKLPRAGLARRYGQGLLDQLDRALGRLPEPRAFFAPPPRFERRLELPAPVEHAEALLFVARRLLPELEGYLALRQAGVQALEYVCRHEGRPDTVLKLGFVKPVRAASRMLLLLRETLERTVLPAPVYAVRLRARRLQPLHGSSPDLFQRGEEAGDGDLLLERLRVRLGRDAVYGVEAVADHRPERAWRRCEAGTRTKPAAAPKR…	AAZ96782.1	GCA_000012745.1_ASM1274v1	Thiobacillus denitrificans ATCC 25259	Bacteria; Proteobacteria; Betaproteobacteria; Hydrogenophilales; Hydrogenophilaceae; Thiobacillus	chromosome		ImuB1		1	34.3	GEEA-GDGDLLLERLRVRLGRDAVYGVE		AVADHRPERAWRRCEAGTRTKPAAAPKRPLWLLPRPLPCRNGDLVLKGAVERIESGWWDGRDATRDYYVAQDRAGARLWVYCERATGEWFVHGLFA	96
MLWIALYFPALSLDWVERRFPEALIPAIGVTVRKGNQICIQQANKPAQARGVMEGQPLASALAVFPDLVIMEQDSHEEGKALQQAVYAALRFTPNIAIQNSGLIAEVSGSLKLFGGLKKLCQSLNRVVTAQGLQLSAGIAPTATGAWLLARSASSGTVINGKGEEFRILLDALPVGFLESAQPHLEVIRGIGCKTLADLQRLPRSGVARRFGQNLPAELDRAYGDAPDPQKWFEAPEDFQQKMKMMGLIENAGLLLVPAQRMVEQMCGWLALRHAAVSAFSFVLHHEYSLRQPHKFTSINIHLSEQSSDPAHLMLLLREHLERTKIVAPVCELELTADEIAAGADGNLELFPTMQSETTSLNRFIEKFSSRLGPEAITGLKVVSDHRPEYSQRLELSGR…	ABB75885.1	GCA_000196355.1_ASM19635v1	Nitrosospira multiformis ATCC 25196	Bacteria; Proteobacteria; Betaproteobacteria; Nitrosomonadales; Nitrosomonadaceae; Nitrosospira	chromosome		ImuB1		1	32.8	QSET-TSLNRFIEKFSSRLGPEAITGLK		VVSDHRPEYSQRLELSGRGALNRFSKRGRNSQIIPPESPRPAWLMEIPLELKVQRGRPVYESPLKLLAGPERIEAGWWNDDAIARDYFIAENDQGQLLWIYREHNPVEKDKGNKDGNWYLQGLFG	125
MLWFALILPDLPLQVFTRGVDDAGLLAVIEPQPRATIVAATTAARVRGVELRQGVAGALAVVPELVLRERDPALEAATLAELATWAGRFTSCVSLDPPDAVLLEASASLRLFGGIDGLAQRIADAALPLGLTTTLAAAPTPLAARWLARVRPGTLVRPSNGWAGALDALPIELLADGAPVPPATLELLRGVGVRRIGELARLPRDGLARRDASVVTDTVARARGREPDPRPRFVPAERFASRLVLPASVAHTEPLRFAAGRLFSNLAAWLAARQAGLDCCRLHLEHDCAPATVVEIVTGRPQRDAARFVQLASEHLAALVLPAPVEALRLTADTPVALPAGTPDLFGGKDDAREAALRLLDRLHARLGRDAVRTVLPVADHRPERAWRPAAPGARPAPH…	CAI07860.1	GCA_000025965.1_ASM2596v1	Aromatoleum aromaticum EbN1	Bacteria; Proteobacteria; Betaproteobacteria; Rhodocyclales; Rhodocyclaceae; Aromatoleum	chromosome		ImuB1		1	29.3	DDAR-EAALRLLDRLHARLGRDAVRTVL		PVADHRPERAWRPAAPGARPAPHPAILAPRPLWLMQPRALGAARALTLLSGPERIESGWWDGDDVRRDYYVARTPEGALWWVFERLDSPGGWYVHGFFG	99
MFDAPSPAAAVAHQRIVVGDGAAEAAGIQPGMRVSSALGLAPGLTLHARDPAREAAALEALACWAGRFSPQLSVAGEDELVLEIQGCLRLFGGLAALLGQVREEGEAQGFTLQCGLAPSVLGAQWLARAGIAPAAAMPHAGPPAAADAAQAATVDGLHALLAPLPVEVLRLPPADQRRLDTLGLRHLGHLLALPPATLARRFGPQLTLQLERALGTVPDPRPPFAFPQRFATRLELPARVDHAAMLLFAARRLAMALAGWLAARAAGVQEYLLVLIHEDAPPTRLVLGFATATRDAGRLLRVLRERLDRTTLAAPVVELQLLAETPLPLPGHSAGLFGEAGGAAIAPVVERLRARLGQTAVHALAVVGEHRPECATRSPDWPLPASAPPRGAPPRPLWL…	CAL96572.1	GCA_000061505.1_ASM6150v1	Azoarcus sp. BH72	Bacteria; Proteobacteria; Betaproteobacteria; Rhodocyclales; Rhodocyclaceae; Azoarcus	chromosome		ImuB1		1	33.5	EAGG-AAIAPVVERLRARLGQTAVHALA		VVGEHRPECATRSPDWPLPASAPPRGAPPRPLWLLPAPRALAERRGRPQHDGPLRLLTRAERIESGWWDGGEGHGDLRRDYFVALSRRGAWLWVFRDDRGWWLHGHFA	108
MDEPGELAVVEHSPGARVTAATPAALARGVEPGQNVAGALAVAPSLQLRERDPALEAATLAEFAAWAAQFTPCVSIDPPDVLVLETSGSLRLFGGVTGLVRRIRSELVPLGLDAAIAAAPTPLAARWLARTHPGRQIRAAAEWWRKLDDLPVELLGDGAEVSRATLDLLHGIGARRIGDVARLPRDGLARRQASVVLDTLARARGKRPDPRLWFLPPERFEARLVLPASMLHTEPLLFAAGRLFSGLSAWLAARHAALDRCRLHLEHEDRPDTVLEIVTGTPGRDDGRLLMLAREHLAALELPAPVEALRLFADNPVVTPGRTQDLFGDPDSARDAAALLLDRLRARLGREAVRTVHPVSEHRPERAWRLAAPGRPAPRNTPPAAGPRPLWLMNEPRAL…	AKU12060.1	GCA_001190925.1_ASM119092v1	Azoarcus sp. CIB	Bacteria; Proteobacteria; Betaproteobacteria; Rhodocyclales; Rhodocyclaceae; Azoarcus	chromosome		ImuB1		1	30.6	DSAR-DAAALLLDRLRARLGREAVRTVH		PVSEHRPERAWRLAAPGRPAPRNTPPAAGPRPLWLMNEPRALESIRSLTLLNGPERIESGWWDGADTRRDYYIARAPDAALWWVFEQLDPPGGWYVHGFFG	101
MLWLALRFPRLAVETLSLPPPAVALQRGRVAVADEAAVAAGVRQGMRLAGALGLVPGLIGRERDLAGEAAALNRLACAAGEFTPQVSLAPPDELLLEIGGCLRLFGGLPPLLTRIAASYAEQGFARQWGLAPTPLAAQWLARCAPVDGMPPTLVDDTKLRATIAPLPIGVLAVPERTAGRLTTLGVRRLADLMVLPRAGLAHRFGPELPGLLAQALGEVPDLRPPFVFPEHFRDGLELPARVEDAARLLFAASRLLAALAGWLAVRCAGIQYCHLILVHEGQPPSRLELGFASPTRDPERLQRVLRERIERLELAAPVVGLGLEAPEPHPLPGTNAVLFGQGGTASLAPIVERLRARLGPEAVHGLTAVADHRPEQASRPVAEPAAARPGEPPAGPRPL…	BAL23062.1	GCA_000349945.1_ASM34994v1	Azoarcus sp. KH32C	Bacteria; Proteobacteria; Betaproteobacteria; Rhodocyclales; Rhodocyclaceae; Azoarcus	chromosome		ImuB1		1	34.2	QGGT-ASLAPIVERLRARLGPEAVHGLT		AVADHRPEQASRPVAEPAAARPGEPPAGPRPLWLLPQPRPLTEENGAPCHGGRLRLLTRAERIESGWWDGGEGLGDVQRDYFVALSPQGEWLWIFRDGQSWWLHGLFA	108
MAANGAARQLGVAPGMGLASAWGLAPELKVTERDGAAETRALAGLACWGGNFTPQVSLDPPAGLLLEIGGCLRLFGGLPALLQQAVDGALAQGYSLAAACAPTPLAARWLANGAPWLEPAADGPRPATAPLLAENGGPLPVCADPARLGAALAPLSLDCLELPRQQRQRLENFGARRLGDLLALPRSGLNRRLGLQLAADLARALGEVPDPRPRFPFPDTFRQGLELPARVDDAPALNFAARRLLQQLQGWLASRGAGVGRCTLELQHEKYAGSTRRGLPPTRLVLGFAGLTRDGERLQRVLSERLGRLALAAPVDALTLIADQVEELPGSDRQLPGQAPPEEEGSDPARTAVALERIKARLGEDKVYSLAAVPDHRPEQATRRCAPNLDLQGITARAQ…	AEV26629.1	GCA_000236665.1_ASM23666v1	Dechlorosoma suillum PS	Bacteria; Proteobacteria; Betaproteobacteria; Rhodocyclales; Rhodocyclaceae; Azospira	chromosome		ImuB1		1	24.3	GSDP-ARTAVALERIKARLGEDKVYSLA		AVPDHRPEQATRRCAPNLDLQGITARAQDPSHSHAMAGQGPRPLWLLAHPQALGETQGRPRHGGPLQLLAGPERIESGWWDEGESADGLPAPGDLRRDYFVARNPAGEWLWVFRDESGWFLHGRFA	126
MLWLALHFPLLPIEALPLRQSPSAVVSRGRVLVGDLAARLAGVCAGQKLSTALGLQPGLMVFERDEVREIKALESLACWAGRFTPTISVVSPDVLLLEIGSCLRLFGGAPAIIEAVLAGCAEQSYSTNWAAAPTPLGASWLARNACAGIHIEISAMQAALADLPCAIDEWPGEVIDRLESFGLKRLGDLRQLPGAGLRRRIGNQPMDDLLRAWGDLPDPQKPFAFPESFAIDLELPARVEHAEALAFAGQRLFAALAGWLHGRQLLLRCCTLHLAHDDGEKTPLALRFSEPAADEGRFMRLLREHLARLQLKAPVEALCLQADELLDKPGASAHLFEQAATGEGALACLERLRARLGEGAVQALSLMADHRPECATFRHEVVTCSPHDMRASTAVGQHR…	AAZ46687.1	GCA_000012425.1_ASM1242v1	Dechloromonas aromatica RCB	Bacteria; Proteobacteria; Betaproteobacteria; Rhodocyclales; Rhodocyclaceae; Dechloromonas	chromosome		ImuB1		1	31.1	AATG-EGALACLERLRARLGEGAVQALS		LMADHRPECATFRHEVVTCSPHDMRASTAVGQHRPLWLLPNPQALVECAGRPQWHGQLKLLSRAERLESGWWDEGEAGATGDVRRDYFVARNPLGQWAWVFRDAQGWFLHGLFA	114
MLWLAILVPDLPLQVFTRGLTHTNTPFAVVDRMGAARILCANAAALALGVQTGQPLSTAQAVALALQLQPRQPEREAALLAEIACWAGRFTPRISLAPPDTVLLEIHSSLRLFGGQSHIENQLKEGLAQLGLRARLACAPTPLAARWFAACGQGLPARGDWRCGLDALPLAVLGSEGDCSAATLELLRGLGAQRLGDVRALPAAGLARRQAQSVSLLLARARGEQPDPRLWFAPPERFHHELALPAPTDSSEALLFAARRLFASLASWLQARHAAIDHCRLRLLHERQPATVLEIVLGQAANDEAHLALIARERLDSLALPTEVCALGVDADHLLAHVPRADDLFGAPGQARDQAMRLVDRLRARLGENAIRHLAPVADHRPEAAWQTQGRTQHGRQRP…	AMO36462.1	GCA_001051995.2_ASM105199v2	Thauera humireducens	Bacteria; Proteobacteria; Betaproteobacteria; Rhodocyclales; Rhodocyclaceae; Thauera	chromosome		ImuB1		1	35.1	GQAR-DQAMRLVDRLRARLGENAIRHLA		PVADHRPEAAWQTQGRTQHGRQRPATSKAASNPEAVLPDRRRPFWLLPHATVISPQHYTLLGDAERIESGWWDDGDMRRDYFLAQRSDNTLCWIYHELSPPGGWYLQGYFG	111
MVLSPRVQYRFPHYIFVDIGSTQHLMGGEIGCLEKALQIAAKFAPDASAAIADTPAGAQMLAKWRPSHISLRGKEQESFKGLGLDALKDLEGLSPWAQKKPVEHMIAFFHTLGVYGLEGVLNFRLNSLRERWGDFGVLLWNRLHSQDSQVISPLVPRDPLVGYGYLDDPLGSAPLLMNRLKVHLDILFARLQGLARHAQRLDVVLHCEYSDKRYNLSIEPVSPTRDQELFEDLLFKKLEQQVLENPIREFEITLFDVPEKIQQLDFFEPRDNTEDRWRRLISFAKQSQCEMGFLQMEASHFPEQSFRLVTDWPEDFKPQDLVERQDEALQIKSVYAKALASSPRPSLLLEKPQALSAGEVQKLRFVSSLPSERIESAWWQISVQDLKNRDYYFALSHQG…	CAE78372.1	GCA_000196175.1_ASM19617v1	Bdellovibrio bacteriovorus HD100	Bacteria; Proteobacteria; Deltaproteobacteria; Bdellovibrionales; Bdellovibrionaceae; Bdellovibrio	chromosome		ImuB1		1		RDNT-ERWRRLISF--AKQSQCEMGFLQ		MEASHFPEQSFRLVTDWPEDFKPQDLVERQDEALQIKSVYAKALASSPRPSLLLEKPQALSAGEVQKLRFVSSLPSERIESAWWQISVQDLKNRDYYFALSHQGQLLWVFKDRINSQVYLHGYFD	125
MRTLCINLKTPLENSWAEAFLTLSPRVQVRHPSYIFIDIASTSHLLGGEKDCLLKALEIANHFSQDATAAIANSPYLAQLLAKWKPFHISETLNEVESLKTLGLDPLKDLEGLTAWPQTTKLDHMIQVFHSLGVHSLMDVYNFRISSLRERWGEAGTLIWKRLHNEDLQVISAFTPQDPLSSYGYFDDPIHNVSLLMNHLKPSLNHLFLRLQGLSRFAQKLEVILHCEYSHRRYSLAIEPVSPTRDQVLFEDLLAKKLSDLVLENPIREFEISISDVPEKVQQLDFFEPRDNSEDRWRRLISFAKQAHCEMGFLQVEASHFPEQSFRLVTDWPEDFKAHDFVERIDEAVQIKSVYAKGLAQSPRPSLLLDKPKALTPQQVQALQFITKFPTERIESSWW…	AHI04785.1	GCA_000525675.1_ASM52567v1	Bdellovibrio bacteriovorus W	Bacteria; Proteobacteria; Deltaproteobacteria; Bdellovibrionales; Bdellovibrionaceae; Bdellovibrio	chromosome		ImuB1		1		RDNS-ERWRRLISF--AKQAHCEMGFLQ		VEASHFPEQSFRLVTDWPEDFKAHDFVERIDEAVQIKSVYAKGLAQSPRPSLLLDKPKALTPQQVQALQFITKFPTERIESSWWKTTETDLKNRDYYFAFSQHDQLLWVFKDRINSQVYLHGYFD	125
MPREPVAPRVVALQLPDLPLQRVLRGRERAARGLAALVAVLEEGRVVCCTPAARAAGVRPGQSAAEALAACGRLETVVRDAAADLAALRALAEVLLGIAPAVEVAAPDALLLDAGAARLLAAGPGTGAASAAFGPGEERLARRAVQAAVDMGYAARAVVATGRGPATALARHGRFDGAVHGVAPGGAAAAAALAGLPLAALGLAPAVAGRLAAVGVGDAGALARLPEGTLAHRFGPEGVRAARLARGEDVSPLVPHVPETLPQESLELEAPAESAEPLLFGLKRLADRVAARLAGRGLGATRLRLVLALDPRGEERIQVPLSQPSASAARWLVPVKEHLFALRLPGAVTALRLVAAEVAPVAAEQLAFGDRPEAVAALEGVLARLAVRLGDGALFAAEP…	ACL65675.1	GCA_000022145.1_ASM2214v1	Anaeromyxobacter dehalogenans 2CP-1	Bacteria; Proteobacteria; Deltaproteobacteria; Myxococcales; Cystobacterineae; Anaeromyxobacteraceae; Anaeromyxobacter	chromosome		ImuB1		1	19.8	PEAV-AALEGVLARLAVRLGDGALFAAE		PVARYRPEGAYRPVPFRPRAPSGPGRAPARPPAGPGRAAPSAGAEARGAGQDGEAAFRPTRLLAAPEQVVAEGEGGRLTALRVGGRDRAVLALEGPERLRGEWWAGGFDRDYYRVRLDGLGDCWVYRDGADGRLWLHGFFD	141
MATRREASGLRVVALCLPELPLQRARRLRIDGGEGPLAVVSDGKIVHCDAAAAADGVRPGATVSAALAACGRLRTVALDPAAERAALRAVAEAVLLLAPAVEPVTPDVVLLDASSAHLLAGAVQGARAEATAAGGTAPSAPVITGTMAARDRALVAGERVLAQRAIAAAAEMGYVAQAAIATGRAAAGALARHGAFPAHDGVTARIVQVPRQETGRALAALPLEALGLAPAVAARLRGLGVADAGALARLPAGTLAHRFGPDGVAAARLARGEDDTPLSPYAPETLPVEALELDAPAESAEPLLFAVKRLADRVAARLAGRGLGATRLKIVLKLDPRGEERVIVPLAQPTAAAARWLVPAKEHVFALRLPGAVTSVQLAAIEVAPLAAEQLAIDDRPEA…	ABS26403.1	GCA_000017505.1_ASM1750v1	Anaeromyxobacter sp. Fw109-5	Bacteria; Proteobacteria; Deltaproteobacteria; Myxococcales; Cystobacterineae; Anaeromyxobacteraceae; Anaeromyxobacter	chromosome		ImuB1		1	24.9	PEAL-AALENVLARLTGRLGDGALFAAE		PVERYRPEAAYRPVPFEPSASRPGAARPRSLLRDGDAAPARDEGAPPRPTRLVQPPAPILAEGEGGRVTALRVEGRARAVIAMEGPERLRGEWWAPAPFDRDYYRVRLDGLGDCWVYRDAADGRLYLHGYFD	132
MRLGYLHFSRFPVQRKVIELPELAGRPFVLVEEVRGQQRVACASTSALKAGVKQGMTVTAATALEPALRHFPYRPEEERRALVGIGEMLMGLAPGFQLSEPDGLWFDASAANLAKGEEGLCAKVLAQCSELGWRGRVVVASEKFTARALARHGAPRMSVVPEGESAQALAPLPLSALEGPEQTAFAALGLMTLGEVAGLPVGAVTARGGAAGMRAHARCRGGDETPFIAEVLEEVLEERLTLEWAAESLEPLQFALKTVLDRLCGRLGGRKRAAVRLNLTLKLDPSGQAVVPLTLARPTAQAKMLLELTRHRLSDVRLEGPVAGLILRVEEDCEDRGQQLALGDAPEGDAALEVVLSRLATALGEDALFMAALEDTHRPEDAYETKTFRPPPMRRGLEG…	AKJ04224.1	GCA_001027285.1_ASM102728v1	Archangium gephyra	Bacteria; Proteobacteria; Deltaproteobacteria; Myxococcales; Cystobacterineae; Cystobacteraceae; Archangium	chromosome		ImuB1		1	21.6	PEGD-AALEVVLSRLATALGEDALFMAA		LEDTHRPEDAYETKTFRPPPMRRGLEGELLQPVEAAEPVPEVMRERPSRMLGTPATIDVEITASGELLAARLGGRRRRVMALVGPERLSGDWWDARPYSRDYYRVHFEGLGPAWVFRDARDGRFYLQGLFD	131
MRWGYLHFARFPAQRKVIESPGLAGKPFALVEEVRGQRRVAFASTSALKAGARAGMTLTAANALEPALQHFAYRAEEEARALSSLGEALLCVAPAFQLAAPDGLWFDASAAHLFGGEEGLCLRALEVCSGHGYRGRAVVASELFTSQALARHGTRPVQVVAPQESAPALASLPLLALAEASRAPFTALGFSTLGEVAALPAGAVTARGGAEGLRAHMLCQGRDDTPFVAAVLEEVLEERMTLEWPAESFEPLQFALKTVLDRICARLAGRRRAAVQLSFVLRLDPKGQVELPLTLARPTARSKLLLDLARHRLSDLKLENPVAALSIRVEEHSEDRGQQLALGDAPEGDAALEVVLSRLATTLGEGSLFCAALEAVHRPEQAYVARAFRPPSSPRGMAG…	ADO72237.1	GCA_000165485.1_ASM16548v1	Stigmatella aurantiaca DW4/3-1	Bacteria; Proteobacteria; Deltaproteobacteria; Myxococcales; Cystobacterineae; Cystobacteraceae; Stigmatella	chromosome		ImuB1		1	27.8	PEGD-AALEVVLSRLATTLGEGSLFCAA		LEAVHRPEQAYVARAFRPPSSPRGMAGELLPKEEVEVSVDEAFRERPARLLEAPAPLDAEVTESGELLAAWLLGRRRRVTAMAGPERLSGEWWAETPFSRDYYRVHFEGLGPAWVFRDARDGRFYLQGLFD	131
MRRGYLHITRFPVQRKVIESPALAGQPLVLVEEVRGQRRVAFASTRALKAGVRPGMTLTAATALEPELRNFPYRLKDEAQALTALGESLLGLCPGFQRDAPDGLWFDASAAHLVGGEQELGARVLEICGEQGYRAHVTVASEAFTSRVLARHGSRRVEVVPEGQGVRALAPLPLSALEDAAAKAFSVLGLSTLGQVAALPAGAVTARGGAAAARAHARCRGVDDTPFTPEPLEEALEDRVVLDAPADTFEPVQFALKTLLDRLGARLSGRQRAAVRLTFVLRLDPTGEAQVPLLLARPTARAKLLLDLARHRLGELRLERPVAEVAVRVDAHDEDLGQQLALGDAPEGDAALEGVLSRLATTLGEEALFAASLQAVHRPESAHTPRAFHPPETRRGLLS…	AFE05519.1	GCA_000255295.1_ASM25529v1	Corallococcus coralloides DSM 2259	Bacteria; Proteobacteria; Deltaproteobacteria; Myxococcales; Cystobacterineae; Myxococcaceae; Corallococcus	chromosome		ImuB1		1	22.1	PEGD-AALEGVLSRLATTLGEEALFAAS		LQAVHRPESAHTPRAFHPPETRRGLLSPSGLLAPAPEGERPGAPITVWRETGAARERPSRLLAQPARLDAEVTASGEMLAARLAGRRHRVTGMAGPERLGGEWWTDTPYQRDYYRVHFEGLGPAWVYRDGRDGDFYLQGLFD	142
MRRAYLHLTRFPVQRRVVESPELSGRPFALVEAVRGQRRVAFASTSALKAGVRPGMTLTAATALEPGLRHFDYRPEDEQRALTALGEALLPLAPGFQLRAPDGLWLDAGAAHLCGGEDGLGARVLAVCAELGYRAHVVVASEAFTARAVARHGARRVEVVAPGDSARALAPLPLSALEGREGAAFSALGLTTLGEVAALPAGAVAARGGAAGARAHAWCRGEDDTPFVPAVLEEVLEERVVLDFPAESFEPLRFALKTLTDRLGARLSGRCLAAVRLTFTLKLDPTGHRQVTLTLARPTARAKLLHELARHRLEALRLENPVAEVSARVDEHSEDGGQQLALGDTPEGDAALEVVLSRLASTLGEASLFAAGLEPVHRPEAAHGARAFRPPEARRGLSA…	AEI67506.1	GCA_000219105.1_ASM21910v1	Myxococcus fulvus HW-1	Bacteria; Proteobacteria; Deltaproteobacteria; Myxococcales; Cystobacterineae; Myxococcaceae; Myxococcus	chromosome		ImuB1		1	21.7	PEGD-AALEVVLSRLASTLGEASLFAAG		LEPVHRPEAAHGARAFRPPEARRGLSAGLLESGGAGPVSSVPAASRERPSRLLAEPACLEAEVAESGRLLAARMGGRRHRVTALTGPERLGGEWWSESSAFQRDYYRVHFEGLGPAWVFRDGRDGRFYLQGLFD	134
MRRAYLHFTRFPVQRKVIEYPELAGRPFVLVEESRGQRRVVAASTSALKAGVRPGATLTAATALEPGLRHFTYREEDEARALVALGEALLCLGPAFQLSSPDGLWLDAGAAHLSGGEEGLCSRALELCAEQGYRAHVAVASEAFTSRALARHGARRVEVVAPGESARVLAPLPLAALEGREGAAFSALGLTTLGEVAALPVGAVVARGGAQGARVHARCGGVDDTPFVAEVLEEVLEERRVLDWPAESFEPLRFALKTLLDRLGARLAGRGQAAVRITFTLKLDPTGQQQVTLALARPTAAAKLLLDLARHRLEELRLQNPVAEVSARVDEHSEERGQQLSLGDAPEGDAALEVVLSRLATTLGEESLCSAGLESVHRPEGAHGAKVFRPPEEKKKGWV…	AGC45230.1	GCA_000331735.1_ASM33173v1	Myxococcus stipitatus DSM 14675	Bacteria; Proteobacteria; Deltaproteobacteria; Myxococcales; Cystobacterineae; Myxococcaceae; Myxococcus	chromosome		ImuB1		1	20.1	PEGD-AALEVVLSRLATTLGEESLCSAG		LESVHRPEGAHGAKVFRPPEEKKKGWVEDLREERGPAGMGGLRERPSRVLAEPARLDAEVGEAGRLLAARVGGKRHRVTAVTGPERLGGEWWSESPFQRDYYRVHFEGLGPAWVFRDMRDGSFYLQGLFD	130
MRGQRRVAFASTSALKAGVRPGMTLTAATALEPGLRHFDYRPEDELRALTALGEALLPLAPGFQLCAPDGLWLDAGAAHLCDGEEGLGTRMLSLCAELGYRAHVVVASEAFTSRAVARHGARRVEVVAPGDSARALAPLPLSALEGREGAAFSALGLTTLGEVAALPVGAVAARGGAAGARVHARCRGEDDTPFVPAALEEVLEERVVLDFPAESFEPLRFALKTLTDRLGARLSGRCRAAVRLTFTLKLDPSGQRQVTLTLARPTARAKLLHELARHRLEELRLENPVAEVSARVDEHSEDGGQQLALGDAPEGDAALEVVLSRLASTLGEASLFAAGLEAVHRPEAAHGIRAFRPPEARRGLSAELLEPGARRASVSAASRERPSRLLAEPACLEAE…	ABF86841.1	GCA_000012685.1_ASM1268v1	Myxococcus xanthus DK 1622	Bacteria; Proteobacteria; Deltaproteobacteria; Myxococcales; Cystobacterineae; Myxococcaceae; Myxococcus	chromosome		ImuB1		1	31.1	PEGD-AALEVVLSRLASTLGEASLFAAG		LEAVHRPEAAHGIRAFRPPEARRGLSAELLEPGARRASVSAASRERPSRLLAEPACLEAEVAESGRLLAARMEGRRHRVTALTGPERLGGEWWSETPFQRDYYRVHFEGLGPAWVFRDGRDGRFYLQGLFD	131
MDRTACVDLPAFPLQLLRQRHPEWAGHPVVIVDEDAPQGRILWADERARERRILPGQRYAHALSLAPDLHAGVIDEREIAAGVDAVCELLREFSPEIEPCADLPGVFWLDGAGLERLFRSLRKWARGIERALRERGYEVALAVGFTRFGSYAVARGRPRALSIFDDRASEHAAARDVALERLGVDPQLREHLRRLGVVTVGEFLHLPAGGILERFGAEAHRIHRLAAGESWDPLRPTPAPEPLEECVLFDDPERNTERLLYALEGALTPLLDRLAKDRCALTRLAVELTLDDAIQTRAQPRTRGRNRPSAHVEGRDAHDHPVRVDAIRPAEPTLELQTVMRLVRLRFEAEPPRAAVRELRLRVGAILATREQLELFAHAPRRDLRAANEALARLRAELG…	ACY15707.1	GCA_000024805.1_ASM2480v1	Haliangium ochraceum DSM 14365	Bacteria; Proteobacteria; Deltaproteobacteria; Myxococcales; Nannocystineae; Kofleriaceae; Haliangium	chromosome		ImuB1		1	34	RRDL-RAANEALARLRAELGDHAVVKAS		LREGHLPEARYAWEPLRELRLPQPAPARAESDTRPLIRRIWARPRILPPQEHRFRDDGWLLGGVEQGPVVRVVGPYVISGGWWAGEVHREYHYAETRRGDLLWVFYDRRRRRWFHHGRVE	120
MSTARRIAAIVLPQLACELVGQRGAVAPGSKGPLSVILEASVHAVGAEGEGREALPATAVIDVVNEEARRYGVRPGQRVTEASALVAHLAVHRVTFAEIDAALGRVAEVALALGPTAAIQLGTKIEAGDRCAWGKGPYDTVWLDITGAAHLVGGEEALCDELAERLSVLGHRARIAIADGPRIAQALARWGVVSQGMGGAAPGRASSAQGARAEGEGGGSSRWLIAPPGRGADALSPLPVQALPLDAEVASFLVRVGLLKVGDLAKLPRAAAAARLGKAAAEIMALTGGFDPAPLQPFQPPRVLEEEASFEDGVEGAESLLFVLRGMTSRLGARLEARGEATGLLEVMIPYDRSVARLRALDLDRPLADGEDVEALRFAIELPAPLADAADLLRPLKAR…	AKT42233.1	GCA_001189295.1_ASM118929v1	Chondromyces crocatus	Bacteria; Proteobacteria; Deltaproteobacteria; Myxococcales; Sorangiineae; Polyangiaceae; Chondromyces	chromosome		ImuB1		1	21.4	CADP-DSLPALLAELSAEIGAERVGVLE		VVDAHRPEARSRLVPASLEAAAAGKVVDPEAPDAMALPAPARMLPRAIPLGQVGRGAIVAVDRQIFSVEGMRFVMRLDGVEWWTSTPVSRDYFKAWFSAASPASAGGGGRSGGVGEGRQGALGPAGEAWIYVDRASGEAFLQGWCE	146
MAVRRIVAIVLPQLACELVKQRGPVSPSGKAPLPVILGGEEDRRAALAPQPEREPQAPAAVIDVVDDEARRYGVRPGQKVVEAAALVAHLAIHRVTFAEIDAALGRVAEVALGLGATAAIQLGEQGAPRAGAARASRAPERAASEARSPWGDGPYDTVWLDITGASHLVGGEEALLGELGERVAALGHRARLAIADGPRLAQALARFGAHADGGGGAEAPIAPPGKGAQAIGPLPVQALPVEREVASFLVRLGVLRVEDLARLPRAQVAARLGPRTADVMELLAGRDPVPLLPFEVPRLLEEEVLFDEPIESAESLLFVLRGMTSRIASRLAARGEACGRLNVAIAYDRSIARLRLGEREDDGAAALLEDDGRGPSLRFHVDMPVPLSDAGDLLRPLKA…	CAN91898.1	GCA_000067165.1_ASM6716v1	Sorangium cellulosum So ce56	Bacteria; Proteobacteria; Deltaproteobacteria; Myxococcales; Sorangiineae; Polyangiaceae; Sorangium	chromosome		ImuB1		1	8.1	SVDP-DSLPALLAELSAEIGQERVGILE		IADAHRPEARSRLVPASGEAAMTRASAAARARAAADRGAAEQAEGADAPALEPARLLAQPIPLGRVGRGAIVAVDRHLYAIERLSFVMRIDAVEWWTPTPASRDYARAWLVSGSPSGKAAPARLGELRPPRDGASASSCGEAWIYVDRATGEAFLQGWCE	160
MSRIACLDVPALPLQVLRRDRPEWAGMPLAVVGDDRPQAPVLWTSQSAQRLGVRVGMRYASALGISRELRAAPVPEARIAEVRAELVGAMHRYSPRVEPDDERPGVIWIDPEGMVSLFGSLERWAQSIWGELGAHDLFGAVVVGFQRMRAWAIARTVRDARVIADADTEHRLAGRVSIARLDLPPELESALAVLGVATLDDFLALPPGELSVRFGPSASRLHALFSGVMREPMTPVIAAQPIAIEAELDPPDDDASRLLFCVKGALHALHRALEQRSLALAALDLTLTMEGGAAPHREVLRPARASRDATSVLELVRLRLDTISLPERVERIRLEAEPAPLEGTQLVLAAGTRRRDPDAATRGIARLRAAFGDEAVTRARLEDAWLPEHQFRWEPVRTI…	AKF08233.1	GCA_000737325.2_ASM73732v2	Sandaracinus amylolyticus	Bacteria; Proteobacteria; Deltaproteobacteria; Myxococcales; Sorangiineae; Sandaracinaceae; Sandaracinus	chromosome		ImuB1		1	27	RRDP-DAATRGIARLRAAFGDEAVTRAR		LEDAWLPEHQFRWEPVRTIDVPRRAPDDDPRDPPLVRRLMPSPQPLPSDDAGRPVCVPPITEMSGPYRLQSGWWAHGVVRDYWYAERADGALLWMYRDAALDRWFVQGRID	111
MLWLGLYFPELPLEVFLHGTTDRSPAAVHAVREGRETVLRCNATARAGGVHPGLPVPAALALLPRLRLWPRDAGRERRAMETLALWAWQFSSRLYREPALLLFEIGASLRLFGGIEALLGRIEAELPALGHEVRRAVAHTATAAALLARERPGARVASREALLPWLEDIPMARLSADPRVRQLVRDIGLHSIGDVLRLPRPELARRVGPGLPALLDRLLGDAPDPRPAWRPPPHFLEWLELPAELDDREALRFPARRLLLTLCGWLRGQGAATQHLRWRLRHPDDLPETAFAQTLLRPERDAEYLLARFGERLQRLELPAPVRALGLEVRDCLPFSERTAALLDAPAGGDAAGEWLERLHSRLGPRLTGLCPVADHRPERAQRCCVPGETGARPSWRGE…	BAN68718.1	GCA_000801295.1_ASM80129v1	endosymbiont of unidentified scaly snail isolate Monju	Bacteria; Proteobacteria; Gammaproteobacteria	chromosome		ImuB1		1	25.9	PAGG-DAAGEWLERLHSRLGP-RLTGLC		PVADHRPERAQRCCVPGETGARPSWRGELPLWLLPQPRPLRVRAGRPWHRGALELLGPPRRIETGWWDGDDVARDYYLARNPANERFWIYRDRRGGGWFLQGLFD	105
MLWICVHFPQLALDVFHPASDMPVAIETRRQVWLATETARASGVRSGISIPSALGMCPTLQVRLRDPALEQRTLARTALLAYQFTPHITQAEPDCVLLEVQSSLRLFGSCEALLAQLQQVLAAEDLHYTLACFPTARGAIVLARSALELNQAGIFPLEALDGCPLSASELPATQIDRLQGMGLDRLGQLFALPSAALGKRLGQGSLLYLQQLRGLHPDLRPHYSPPPSFESDLEFGHEVEHQEALLFPLKRLLNALTLYLHARQQTATSVQLHLRQRDGSQEMLQLTPAQATLRAEILLDLFRLRLERFQIRQPIVALKLVCDEFQPWKPIVTDLFDTQAAALWSPQALVDHLQARLGNDFVSGLRPLEDYRPERSWQVTPPGQPHEIARTLSTRPLWL…	CBL44849.1	GCA_000198515.1_ASM19851v1	gamma proteobacterium HdN1	Bacteria; Proteobacteria; Gammaproteobacteria	chromosome		ImuB1		1	27.8	AAAL-WSPQALVDHLQARLGNDFVSGLR		PLEDYRPERSWQVTPPGQPHEIARTLSTRPLWLLATPRALACKNGLPCDPAPLTLLQGPERIDSGWWDQAPVKRDYFIARHSEGMLYWIFRPLAKNELEHTQPQWFLHGVFG	112
MLWAYFHCYQLTLDTYVSQQSASPCPVPTVVYNEKNNAVVQLNPPAKDTGLDVGFGLAQTAALCPHVNILTYRAEAERDTLISLAHRLYPLASDIVLEDTNSLAIRLDNLVQYYGSYEVLWSTLTHEISLSGIHYNYATAWGIEAARLLAKNHHNKVSIQTADIRESLSTCALSQTELDSKAITSLAKVGITQVGQLLSMPVHELGRRFTNDTIRYLTALRGETFPTRQVFRPSDTFEKTTALSFEVENTQHLQPYLNIQLETLSHYLRARNLTTSAIEFRISFREVSPLRLAVNAALPTTALKDWLELAVLKTERLALPAPAISLTLTCCEFEPTAGDNGDLFSNRFTTLAQKQLIGRLKAKLGDTSTQQPLMGNSHAFEKMCTYDVQHATETYQFDA…	AIF97235.1	GCA_000730385.1_ASM73038v1	Alteromonas australica	Bacteria; Proteobacteria; Gammaproteobacteria; Alteromonadales; Alteromonadaceae; Alteromonas	chromosome		ImuB1		1	31.1	NRTT-LAQKQLIGRLKAKLGDTSTQQPL		MGNSHAFEKMCTYDVQHATETYQFDAAPTFLFSQPKPLTQGSKICFGPLRLQTLWWEEEAQPRDYFIAQTLQGRRLLVFKDHHKRWWMQGIYS	93
MMLWAYIYCYQLTLDSHIKAARSKRAHSQLPKHETNNQYSALASNTPVAVYCSKTNKITQCNDIAKKEGIEIGHGLAQAAALCPYVHILPFSEEAEKHMLTQLAHRLYPLASDIVLDNHIHSNSFSGLAVRLDNLTHYYGGHKPLWKTLTQALAEADIRYHFASAWTIEAAKVLALHKFNTHLHTPDDIKKALSTCPLSITALSPKVIDSLARVGVSCVQQLLAMPVQELGRRFDNNTIMYLTALRGETFPRVTLFRPLEHFDNFILLPFDIENTQHLTPFVTQQFEHLSHYLRARNLYTSSISVHIHFREAPVMDINIRSALPQSSVQSWLPLFSLKTENLVLPEPATAIALTCQQFEEMDTQNGDFFSDRFNDIAQKQLIGRLNAKLGDNSTFQPRA…	AFS35615.1	GCA_000172635.2_ASM17263v2	Alteromonas macleodii ATCC 27126	Bacteria; Proteobacteria; Gammaproteobacteria; Alteromonadales; Alteromonadaceae; Alteromonas	chromosome		ImuB1		1	35.2	DRND-IAQKQLIGRLNAKLGDNSTFQPR		AADSHQFEYMTVTESSTGNCAGNYAYSSDITPTFTFDVPKPLIQATQICFGPVRLHSEWWHDSPTKRDYFIAQTEQCVRLLVFKDEESRWWVQGLFC	97
MMLWAYFYCYQLTLDSHKKDGGFTDGDIPTVVYHEQSNQVVQANSQAINEGVECGQGLAQAAALCPHVHILAFNREAEKETLLFLAHRLYPLASDIVIEAHNAIAIRLDNLLQYYGGLDALWHVLTNELHSTGIHFYFATAWGVDAARLLAKNKTNRYTDNKENITLLLSRCKLEQTALDSKTIATLAKVGVRQVGQLLKLPVHELGQRFSNDTIRYLTALRGETFPKYVLFRPSISFKQLKNLSFEVENTQHLLPSIKALLISLEHYLRARNLLTSSILFQVHFREAEPLSIAVNGAMPFATQKDWLALVELKVESLLLPEPAIAISLTCQQFEPIENDGNDFFSHRFTSVAQKQLVGRLKAKLGDNSTLHPKAGNSHTFEGMTVNQVEETTPAYTAD…	AMJ72755.1	GCA_001562115.1_ASM156211v1	Alteromonas stellipolaris	Bacteria; Proteobacteria; Gammaproteobacteria; Alteromonadales; Alteromonadaceae; Alteromonas	chromosome		ImuB1		1	31	HRTS-VAQKQLVGRLKAKLGDNSTLHPK		AGNSHTFEGMTVNQVEETTPAYTADIIPTFLFERPMPLNLPTRICFGPIRLQTQWWSSAASQKDYFIAETNHGVRLLVFKDVNACWWTQGVYS	93
MQFDTSSLWIYLYLPNLQLNIQQAHAEQLSAANKQAKTQETAAQIVYHPKLNQVLQLNAQAQKLGIKKGMGLASASIICSHLVVSEYKETIAVQALQELANQLYLVTSDIVIDEPSGLFLRAQNMLRLYGNLTQYWQVIQEVINKQGYDVYYASAYSVNVAKLIAKHEQRYMGDDKKQIQQQLQQCSLLLTDIDKKDIEKLQRIGIKNIADLFDQPLSAFASRVSKFSLQIMSELRGESAAKLRFYQPPQRYEHYLELLYDVELTARLLPVIRKCLDALEAYLLVRNGLALSIHITLFQREHEPITQVINSALPIYKSAHWLDIIALRFEHLALSSGVYGITIRCEKIEQADGCESDFFSEKSTHVAAMTLLSRLKAKLGEQQVKLMQYHDDYRPECCT…	AEP28194.1	GCA_000226565.1_ASM22656v1	Glaciecola nitratireducens FR1064	Bacteria; Proteobacteria; Gammaproteobacteria; Alteromonadales; Alteromonadaceae; Glaciecola	chromosome		ImuB1		1	28.5	KSTH-VAAMTLLSRLKAKLGEQQVKLMQ		YHDDYRPECCTQLSAKAVDNEAHKAIHTTRNSATKPHFLDRPGFLLRAPIPLNAKVSIIDGPERIASGWWDNHEVQRDYFLAESHQGQQMWIFRTLDENWFVHGYFI	107
MSDLWLYLHFPSLQLDCLHSKPGQPVVVLNKADNRIIQLNQTAYQCGIRSGMGLGTAASLCHGLQVAEYQQQLESDKLKDIASWLYGCTSDIALWPPDGLLLRVHPMLSLYGGLQPYWLAVKQRLQPLAFNHTYACGQTPLAARLLAREGLKLIDEEPQKLHEAIRHCPLSATDLSTKQQHQLTRVGVRRVGELLAISTTELSQRFSHDLAIYTGRLSGHFSHPQIFYYPPPHFRQTLTLLYGVENSQRLLSPIQALLLQLEHFLRLRDKLTTRLLLRFVHQDNSTAELCIESAQAEYQASFWQSLIVLKLEKLTLCEAVHAIMLKVTELQDKPGQCQDLFAGQQGRQTPLQLLAQLQAKLGKEALKGLNLDDDFRPEQSTGYTEPDFTGTSCINRTLP…	ALT00120.1	GCA_001466725.1_ASM146672v1	Lacimicrobium alkaliphilum	Bacteria; Proteobacteria; Gammaproteobacteria; Alteromonadales; Alteromonadaceae; Lacimicrobium	chromosome		ImuB1		1	31.9	QQGR-QTPLQLLAQLQAKLGKEALKGLN		LDDDFRPEQSTGYTEPDFTGTSCINRTLPSMRPLLLCDPPTALNEKVRLLHGPERIETGWWDSKPVHRDYFIGRCTKGRWLWVYRTPQAQWFIQGVFS	98
MLWLYLHFPHLVLDHIRRTREDEGALVVVEGSGQKVIQACPDARSQGIRSGMRLKTAISLAPDLGMVRADETQEARILEDQARWLYRYAAHIVLVPPDGLLAEIGSLQKLYGGLPAVWQTVEQGLNERQLNAWIGIGYTPLAARLIARAGKGECTADKGHILRSLSQMPLLAAEFNEKACTRLRRLGLNTLGEVFDLPPGELARRLSPELLAYIQKIQGTRPDPRTPWQPPHSFRQQADFVQEIEHTQGLLFPLQRMLVELEEDLCWRQQDTDSLRLVLKHRHAEPTRLQIRTSGPEHRADHFLNLVRLRLEQHSLSAPVISMVLLVKRFLSREAPSGQDLLGETQDLNEAWHTLISRLQARLGDQALRQLSPQADHRPERAWSASEVLRKTGTPLVPA…	ADP97098.1	GCA_000166295.1_ASM16629v1	Marinobacter adhaerens HP15	Bacteria; Proteobacteria; Gammaproteobacteria; Alteromonadales; Alteromonadaceae; Marinobacter	chromosome		ImuB1		1	30.7	QDLN-EAWHTLISRLQARLGDQALRQLS		PQADHRPERAWSASEVLRKTGTPLVPAAELPRRPLWLLKGPQPLTEAPVTWFSGPERISGGWWDGQRVHRDYYIAQLSSGQLAWVFRDAREGWFVHGWFG	100
MLWLYLHFPHLLLDHVRRSQQTQGALAVVDLAGQAILQVCPEADHLGIRPGMRLKTALGLAPDLVILHLDSQQETNLLEEQARWLYRYAAHITLSPPHGLWAEVSSLQRLYGGLPAVWQTVEQALAERQLTAWLALGHTPLAAQLLAQAGKGECTADKGHILTALGKLPLVAAGFDEKSCTRLHRLGLNTLAEVFNLPARELARRLSPELLARIQKAQGTRPDPKSPWHPPHRFRQRADFIQEVEHAQGLLFALQRILTELEEDLCWRQQDTDTLHLLLQHRHEEATRLTLRTTGPEHRAESFLKLLRLKLDQHPLRAPVISLSLSVKRFLGREAPVGQDLLGDGQDLNEAWHTLASRLQARLGTEALQQLAPRADHRPEFAWTASAIKPASRHSETPE…	CCG95785.1	GCA_000284615.1_ASM28461v1	Marinobacter hydrocarbonoclasticus ATCC 49840	Bacteria; Proteobacteria; Gammaproteobacteria; Alteromonadales; Alteromonadaceae; Marinobacter	chromosome		ImuB1		1	28.3	QDLN-EAWHTLASRLQARLGTEALQQLA		PRADHRPEFAWTASAIKPASRHSETPEVSGLPARPLWLLSTPHPLAEPPARWFSGPERISAGWWDGQRVHRDYYIAQLSSGQLAWVFRDIRDGWYIHGWFG	101
MLWLHLHFPQLLLDHIRRSRKQDAALVIVDASGQKVLQACTQASSQGVQPGMRLKTALSLVAGLTMVRTDPQQEARVLQDQARWLYRCAAHVTLVPPDGLLAEIGSLQKLYGGLPAVWETVEQGLNERHLTAWLGIGLTPLAARLIARTGKGECSADRGHMLRLLEQLPLAEAEFDTQACSRLQRLGLNTLGNLFALPAAELARRLGPKILAHSQKIQGTRPDPQMPWQPPHRFRQQADFVEDIEHSQGLLFPLQRILSELEEDLCWRQQETDSLNVLLCYRYTEPTHLHIRTSSPEHRAEAFLDLIRLRFEQQPLQAPVVSLVLLVKRFIGREAASGQDLLGETQDMNEAWHTLISRLQARLGDGALQQLAPHADHRPEQAWASADVQRKQRKASTAE…	AKO52224.1	GCA_001043175.1_ASM104317v1	Marinobacter psychrophilus	Bacteria; Proteobacteria; Gammaproteobacteria; Alteromonadales; Alteromonadaceae; Marinobacter	chromosome		ImuB1		1	30.8	QDMN-EAWHTLISRLQARLGDGALQQLA		PHADHRPEQAWASADVQRKQRKASTAENPLPCRPLWLMHKPQPLHTKPQAWFSGPERISGGWWDGQRIQRDYYIAQLPSGQLAWVFRDASQAWHIHGWFG	100
MLLGIHFPDLALHHLARGLPQSERPLALISGHPLTIQQCNDAALALGVVPGQRLATATALCDGLLCHPLPDEAPLLEAMAQWAYGLSGQVMLFPPQTLVLEVSSMLRLFGGLASWLSALQQGLASLGQPAHWALSHTPMAAALLARARQPETEARPVMEALASLPLSAWDLPADAEVRLAGMGVHDGKALLALPRAELGQRFGAELLLYLERLLGQRPDPRPHFQPPEHYQRRLELMEEIETLAVLRFPLNRLFLELAELLRRRQLAASEVQIGLQHRDRPATELTLRAAGPEFRAEVWMTLCQLQLERLVLYEPVIALTLAAPVLLPLEPESAALLPGQGPDRAAQDLLARLQARLGAERIYSLQSVAEVRPELAQRRCAPGAGAGEAVVAERPLWLL…	ADN76466.1	GCA_000148645.1_ASM14864v1	Ferrimonas balearica DSM 9799	Bacteria; Proteobacteria; Gammaproteobacteria; Alteromonadales; Ferrimonadaceae; Ferrimonas	chromosome		ImuB1		1	35.4	QGPD-RAAQDLLARLQARLGAERIYSLQ		SVAEVRPELAQRRCAPGAGAGEAVVAERPLWLLPEPAPIARDTVTLLSGPERIETGWWDAQPVARDYFIGLDPAGRRLWLFRDGQGWFVHGGF	93
MWLYCHFPQLLLDNRVRLQPDSNTLPLALYQLQGNQSVIVQCNTLAREAGVKPSIQTVMAISLCEQLQLVEYIPEREQQVLQQLATRLYQWAAKLVLYPPKGLAIELSSLAQLYGGMDAVFNTLSREVDALPIKAQLAVADNPLAAQLLAEYDCPVSLNRKESAQLLAQLPIGAAGLGTKTQKHCKAAGFRQLGELIQLSGDEVGRQLGLETQLYLERIQGRQQQSYNFFTPPESFRQSLDLVTEIPHWQGLLFPLKRLFGELEDFLYQRQKVTQQVSIELHHRYEPPSVVPVALAEPGWRGQSFLSLLQLKMESIPLPEAVIEITLVANELLQSEQHNSHFFGVQQHRHETLQLIGRLQAKLGNNAVFSPAMNDDPRPGNNEFRRPAGEKPQVLSPAP…	AAV83399.1	GCA_000008465.1_ASM846v1	Idiomarina loihiensis L2TR	Bacteria; Proteobacteria; Gammaproteobacteria; Alteromonadales; Idiomarinaceae; Idiomarina	chromosome		ImuB1		1	33.1	QQHR-HETLQLIGRLQAKLGNNAVFSPA		MNDDPRPGNNEFRRPAGEKPQVLSPAPKRPLWLLQPPQLTSIDLWQLRHGPERKVCGWWDAGDIARDYWIARDKFQRVGWLYFESGQWYLHGWFS	95
MQPLWLYLHFPNLQLDSYHVHEGAESKGYIDDTGNHKSISSIPIVILDTAHGIVQLNKCARQAGIQPFMSLGTAAALHGGLQVMPFNPEIEKQQLSIIAQRLYMVVSDICFFSEQGLLLRVHNMLRLYSSLNELWSMIKSQLVPLNVSFSYATGHSPLAAKLLAVKGWNQITDEPAAIQHALKKVDLSLTELSSKDVTKLNSIGVKTVEQLLIIPFSDLHKRFDTQMITYLGQLRGDFKHPVIFFHPQANFKQYIELLYEIERTDLLLKPIQKLLSNLENFLLLRDELTQELRIILYQRDKSKIEFTVRAQQGEYRAKDWLGLLALKLENVLLNAPIIALQLSTGKTFVRHPDKQDLFLGKQGVVSRLQLISALQAKLGDDVLFSPQTINDYRPERASQ…	ABG38567.1	GCA_000014225.1_ASM1422v1	Pseudoalteromonas atlantica T6c	Bacteria; Proteobacteria; Gammaproteobacteria; Alteromonadales; Pseudoalteromonadaceae; Pseudoalteromonas	chromosome		ImuB1		1	30.8	KQGV-VSRLQLISALQAKLGDDVLFSPQ		TINDYRPERASQYCSVLTVNERNPIYRSPLRPSFLLAEPSLLTQHVSIVHGPERISTGWWDQQPVLRDYFIAVSKEGQWFWVFKTPENTWFLQGIFS	97
MTLWLYLHFPAIQLDKLKIAAQAQKPDAQQSVEVFAASSRPCIVVGGRDNTVMQLDQAAMQLGVSAGMGLAGAAARSRDLLVHPYDEVDESRTMREIAQWLYLITADIALFAPQGLLLKVSGMLAMYRDLSHYLATLRAHLDTQSFSYRYACGYSPEAARLLAQHHGALVSQDSAVLESALHDLPLTALSLPSKQLERLRRVGFKTVADLFALPLVELGKRFDCELVQYVSRLRGKVPHPVTFYQPEPEFERHLSLLYDIENLDWLNKPLLKLLVQQEQFLRLRNRHARQLTLTLYQRDAEPQVLEIGRAEGTDRADLWLTLCDLKLSNVTLHGPVQAIGLKVTEMSQPDELMPDLFTERRGTMTPAGLVALLQAKLGEQAVQGLTVCDDLRPELASGY…	ALU44674.1	GCA_001482385.1_ASM148238v1	Pseudoalteromonas rubra	Bacteria; Proteobacteria; Gammaproteobacteria; Alteromonadales; Pseudoalteromonadaceae; Pseudoalteromonas	chromosome		ImuB1		1	28	RRGT-MTPAGLVALLQAKLGEQAVQGLT		VCDDLRPELASGYCTPLSTPGTPLLEKSGRLPATDYLRPAFLLPITQPLQHKVTVHLGPERICTGWWDAHGVERDYFVAQDEQGRWLWVFRDRQQRWFCHGVFS	104
MRWLGVWLPNWELDYLRHVQGLALSMPLILYDVAKARVLKACPQAASAGVMAGQSMGSAAQLCPEVQPFPFDLSLHRQGSDWLCRHGYSFSARLVPPPEPDTLFARCHDVLLLETGSMAKLFGGEAALAKALAAALEGLNCSFAMAFAATPLAAGVLAKAQPCLVSKTLQPMFAKAATLQSALKVSASKSASKAIAEPKSAAEDLSRQLSALPISTLPVPEALLSRLEGMGLEHIGALQALPAAELGIRFGPEFVLLLARLNGNQPHPQSFYCPQEEYCQRIELMYEAESLNALVFVLGRMFAELALFLRQRQLAVSMLELVLHYRVSEWMNHGEKGQKGSKRFSAKASCTKASFSAASPAVRGSVAGRLGGRIDGRSKVEGVQEEIVSEQTTDVVDVV…	ABM00070.1	GCA_000015245.1_ASM1524v1	Shewanella amazonensis SB2B	Bacteria; Proteobacteria; Gammaproteobacteria; Alteromonadales; Shewanellaceae; Shewanella	chromosome		ImuB1		1		DNSH-RASLSLLARLEARLGEDRVKRLG		ARQALLPEHSFCLQPMSAPVAVTYRALPVSSLSVSYLSAESSRQQPKPIPRKSAAPLLLTKPAQQRVAAAGIPPAPDKKAANPAAASNVIRTAFSLPAAHVGNTATMTEMDGANDDSMAGAIAPRFASDITDKDLAVTGLAATNEPFTNKAATAGMELCETVAKAAATSKPVATQDAATEGLSLACRPPWLLVAPEAIAETDVELLRGPERLREPWWHGSQTMAAQSTTELETGQVNESLPSGKPRGAARDYYLARHHEGGLCWVFRREGEPGLYLQGWF	280
MLWLAVYFPHWLLQYQSYHQGLPQGGELALFERQSSQILIASSAAAKLGVEPGQSLATAQALCPSLQLLAYDPSLSQEASHWLCQWSYGYSARVVPPVCPFEQAQQHRLNKPSKSHKASKSSRSSDVPSMADTLLLEVGSMAKIFGGLDRLIRQYQKSAQDYGLECQFALGENALLAQLGARSLPLTLPADVICDNKRNPKETRESRCTKLGNSKRGNFEPGSLESDIGATEPTYLAKQEVREAVQEEKAQGEEAQGEKAQGEETKVQSKDDQAGASLVSLPQMNLKQVAPLPLSILPLPEHVLQSCENMGLTQVQALLALPLKELGERFGESVLTLLAQLKGQLPQVHEFYLMPESYRHKLELLYEVSHLEGLAFPLGRMLATLSAYLVQRQQAVLAL…	ABO23967.1	GCA_000016065.1_ASM1606v1	Shewanella loihica PV-4	Bacteria; Proteobacteria; Gammaproteobacteria; Alteromonadales; Shewanellaceae; Shewanella	chromosome		ImuB1		1	31.9	GEKS-DATMRLLSLLEARLGADKVKGLE		HCSHHLPELSWQSRSLSQSLVSQSRASQSRVSQSRSGALGGKRSNQAVSQSTSRQSTSRQSISSQSVSTRGASSQKFKSQALESQTHNRCAEPRACYQGKTRALSEEATLFADLFHGLCDGRIRPNWLLRQPEPLAPESVSLLKGPERLHSPWSAASPRDYYLARMHQGGLCWVFRSPEGLFLQGWFG	188
MLWLAAHYPQWALQYFYYRNELEQSTAVLLYEPKSLQVLALDSLSEQAGVKLGMSLSTAQSLMPSAMLVEFDATISQQASDWLCQWSYEFSARVVPLRCSLSNEDQKKTSKIKLDVDEFVSNTLLLEVSSMALIFNGIDKLIEQYRQRAKALGLEVSLALAKTPLAAQLLACHASMENQQAKLATEVFSSNDYLNTDKTLLLLNQLPIALLPLSDFLKQSLHDIGIKSFASLSALPDKELGRRFGSKLLQLLAKISGRLPQPLSYVEPEESYQQKLTLLHEVELMQGIVFPLGRMLKEMASYLQLRQLAIQKLKLSLIYRDSDRSQLDIVIHYPFAEHRSDSLLNLCRMQLERVTLYQPVVEMVIHVDKFVPIAVNHDCWFGQQKAAQGQRSEKTQRLM…	ACJ29069.1	GCA_000014885.1_ASM1488v1	Shewanella piezotolerans WP3	Bacteria; Proteobacteria; Gammaproteobacteria; Alteromonadales; Shewanellaceae; Shewanella	chromosome		ImuB1		1	25.6	GQRS-EKTQRLMALLEARLGKGKVKGLQ		ASSAHLPEDSWMATELSVTAKEQSIRQQRLSEAASGSGALCAGACRPSWLLTTPELIAIENIELLKGPERLQTLWWQEPQISRDYYVASHYQGGLCWVFKEGNRFFLQGWFG	112
MSSNTTKYNKPRKKPQLWLALQLHQLPLNCCRQNEQPIHSHCNQAIVVVEKFRVTHLTQGAAKLGITTNMPIATAQALGNITQLESTPQKQQQAINILQDICYRFTPYIETQHSNGHTGLLLEISRCLLLFDGVDSLYNQLTQALNRTPFEYKLAFGHTKHAAWLQTFAQSQQADYSQKILDTLNTLYNSKHSTVNTAERCRAFFIEQLNRNAIHLLHDHPKAIESLDKTGFQTLKDIYNHIETNGLASLSKRLGTDFTEYLAELYDIDQGTKQTSLFKPPARTYQPQEIFCQHIQFDYPIANSEQLRQPMQTLLQQLDDFLRNRQQQIQRLYWHLFDIYQNKDTLVVNGNGLSGQHHTWQQLLELSIIQLENKSLAFEVDILELECQHLQQAQHTSQA…	ABD80291.1	GCA_000013665.1_ASM1366v1	Saccharophagus degradans 2-40	Bacteria; Proteobacteria; Gammaproteobacteria; Cellvibrionales; Cellvibrionaceae; Saccharophagus	chromosome		ImuB1		1	39.2	NQGS-NAFELTLARLQSRLGEHAIYKVS		AHDSHIPEHTNVKIPATANANTQLTPAQHNAWRPSWLLHEPIAIRMHKNTLYWYGQLQLLQGPERIEGHWWDTPTARDYFVAQREDFVRLWVFYDLFLKEWFVQGVF	107
MTRWQSTGQCWLCLRFPALVLDYWLSGSPDACLALHHQDQLVSVSPAAETVGVQVGMGFTSALALCPDLQLRSYEPALQSQLHTQLAHWAYSFTPHIHTEPELLLLELSASLRLFHGLDQLMAQITAALDARNLRWRAGLAPTAAAARLLAQTDLPLMQQLARWQQPGELIEPLPLALLDSPERCRQRLARAGFQRIAQVLDQPRAALGKRFGEGLVLALNQLTGAQPMPVPTLPMPQAFEASRVFMYGLSDVAHLQPVMQQLLDEFRQYLLRHQQVCQQLCWRFVAEDKSVQTLSVAVQQAHADTGEFAGLSQLRMEQLTLTAAVEIVSLQAPLLQAAHNRTGSLFRELQDNNEDLARLADRLYQRFDEHQLYCLGRLAEPVPEYSQQHQRVQALTQA…	AFU97582.1	GCA_000305785.2_ASM30578v2	Simiduia agarivorans SA1 = DSM 21679	Bacteria; Proteobacteria; Gammaproteobacteria; Cellvibrionales; Cellvibrionaceae; Simiduia	chromosome		ImuB1		1	34.4	QDNN-EDLARLADRLYQRFDEHQLYCLG		RLAEPVPEYSQQHQRVQALTQARVARLRPTPAQGPLDPLHCPWLFPAPEPVALRGDALYWRGQPLEPVTEHRRIDSRWWTRERVRRDYCIARQASRFYQCFFCHRQQRWFVSGCYVC	117
MALSSKSLWLAVRLPCLPLEVFGFKHQTDHALITQKQRVLCASKPAVADGIRAGMPAATAQLLGQHQQVERDFALETTALNALADRLYMFTPHLTPLQPAAHLQAGILAEISRSLALFKGLTTLVEQLKENLADTGYELALGLGHTDLCAWLLSWSPTPQPIQHYTQSQFIAQLDVMPVRQLGECHCAQLPYTQLQNRIDDLEKSGFNTIADLTRQIGNQNTSSLRRRWGGEFCGLLSQVLGIEHSLQQTRLFATPLPQYQPEQFFYDSIQFDYPLQTVEQLLQPMEYLLNNLQRYLNNQQLQCQKVEWLLFDIYHNKQTFKVHSSHAQNDAALLLELSRIQLETQSLSFEVDTVELICRDTFKHTPNTDPLGFTQHESNAREMAHDFAIVTAKLKARL…	ACR12682.1	GCA_000023025.1_ASM2302v1	Teredinibacter turnerae T7901	Bacteria; Proteobacteria; Gammaproteobacteria; Cellvibrionales; Cellvibrionaceae; Teredinibacter	chromosome		ImuB1		1	35.2	REMA-HDFAIVTAKLKARLGDQALFKVA		YKDTHIPELSSAKAPLEQGTSTSYLPHAPRPSWLFDKPQTIQEKQQRLHWRGTITLLQGPERIEGNWWQQQTARDYFIAAREDGLRLWIFYDLHHRQWLVQGIFS	105
MLWLCLRLPALPLDALGAKHSAGMLALSHNNIIVMANVAAQQAGIAAGMSVASAMSLCSALELRPRDVQAEQQCLENIALWAYRFSGDVCLSPPNAVLLELSASLRLFKNLARLYRKFISAFRRRGLSVQLGIAHTPLAAELLSHQNISPAKLVSAAGQLHQEALQNALQALPIDLVPLVPKTLNTLREMGMHTLGNIQALPRAELERRFGKDIVTVLAKLQGEQSDIRPKFAPPDTFNAQRHFDGGLHSKQQLRFPVSALLSELEHYLRLRQCLNRDLQWEFHYLDGSKEAWSLDLSQRHFDRRSLIELVMLRLEPLSLQGAVETLSLRCEQFIGNEQHCEQLFDAANSNKQQEKAAQVLDKLKLRLGSQRCHQFSLQDAHLPELNWVLRDAHTATQT…	AMO67970.1	GCA_001586255.1_ASM158625v1	Zhongshania aliphaticivorans	Bacteria; Proteobacteria; Gammaproteobacteria; Cellvibrionales; Spongiibacteraceae; Zhongshania	chromosome		ImuB1		1	33.4	NKQQ-EKAAQVLDKLKLRLGSQRCHQFS		LQDAHLPELNWVLRDAHTATQTPSHNKLQAQATAPNATNLLRPNWLCHPPEAISETAEGLFWQGELHLLQGPERFDGQWWLQRQTRDYYIARHQHGALCWVFKDCLNRRWYLHGFFG	117
MDRTACVELPAFPLQLLRQRHPEWRDHPVAVVDRDRPQGRLLWTDERARRFGIRTGMRFATALALGPELRAAEVSPAQTARAVAEIARRLHGYSPRVEPAIGEPGVFWLDATGLAGLYPSLRAWAEAIAGDLAANGLHATIVVGFRRFATYALAKAGRGITSLSDPHTEQAALRDVPLERLAIEPQVRDALARLGILTLGRLLELPAEGVGRRYGPAALELHRLASGDMSLPLQPERPILPPTRRLVLDEAETDAERLVHLIERLLTPLMTELAERGQILEELRLLLRFEHLGKHRERLRPAAPTGDTRQLLELVRLRLAQAQLPEGVEELWLAARPTTAEPRQTELLGERPRRDLEAADRALARVRAALGEQSVVRARLGAGHLPENGFDWEPLPRLA…	AGA90398.1	GCA_000327045.1_ASM32704v1	Thioflavicoccus mobilis 8321	Bacteria; Proteobacteria; Gammaproteobacteria; Chromatiales; Chromatiaceae; Thioflavicoccus	chromosome		ImuB1		1	33.9	RRDL-EAADRALARVRAALGEQSVVRAR		LGAGHLPENGFDWEPLPRLAPARPPAHRTPCLVRRLYRRPLPLDPSTTTERDHDSQPDTLIRAVGPYLVAGGWWVRPVQRAYYFFETRDGALLWAFYDRLRRRWFLHGRVE	111
MLWLALHLPDQALPESPCTPPATGACRATADQGADDPLENLAAWAYQYSSRVCPWPPATLVLEIGASLNLFGGLQALLSRIDTGLRRLDRTARRAVAPTPRGACWLARCGQQRILQSPEALRQALDPLPLAVLDLEPRQHQALHGLGLRRLGDCLALPRRELARRLGPALHQQLDQALGHRPEPLPEWRPPARYRGRRELVRETDNLTPLLPLLERLLHELQGLLRGLDAGVPRFELVLEHLHRPASRLTVGLTEPDRDPERLLRVAGERLAREPLAAPVQAITLLAEDIQPLRPEPEALPGTRAAHDHHPMRVLLERLTARLGETRAHGLAVHPEHRPERAWRRVPPGQAGAAAPQKPRPTWLLERPRILGQQQGQPVCRGPLILERGPERIESGWWD…	ABI56446.1	GCA_000014785.1_ASM1478v1	Alkalilimnicola ehrlichii MLHE-1	Bacteria; Proteobacteria; Gammaproteobacteria; Chromatiales; Ectothiorhodospiraceae; Alkalilimnicola	chromosome		ImuB1		1	26.7	AHDH-HPMRVLLERLTARLGETRAHGLA		VHPEHRPERAWRRVPPGQAGAAAPQKPRPTWLLERPRILGQQQGQPVCRGPLILERGPERIESGWWDGADVARDYYVARDHDGARLWIFRERRGRRRWFLHGLFG	105
MPEPQTSPLWLAVHLPTLTAEAPSASAAPTLEQIALWGLELTHQASLEPPDTVFLEVGGSQRLFGGRAAIQQRAQEGLRELGQPRAALAAAPTPQGARLLARASPGIWLTDRQSLRRALMPLPCHLLDPTPAQQSALSTLGLTRLGDCLRMPRSGLRRRIGDPPIRTLEQALGERPEPRRCIPPPQRYRGRLELPAPTAATQATGFALQRLLRALVGMLRGLDAGIQQAAVALEHPDGPDTRLTLGFLRPTRDLEHMAHIARHRLERQALPDVATAVRLEADQLLPYQGTSGDLFERTGADGEAVRTLSERLIARLGADCVQRLATYPDPRPERAWCRLPLEHPDRPPAATLPRPVWLLPHPRRLLSGEGGEPHWGGPLCLEAGPERIESGWWDDEDVA…	ABM62507.1	GCA_000015585.1_ASM1558v1	Halorhodospira halophila SL1	Bacteria; Proteobacteria; Gammaproteobacteria; Chromatiales; Ectothiorhodospiraceae; Halorhodospira	chromosome		ImuB1		1	34.9	GADG-EAVRTLSERLIARLGADCVQRLA		TYPDPRPERAWCRLPLEHPDRPPAATLPRPVWLLPHPRRLLSGEGGEPHWGGPLCLEAGPERIESGWWDDEDVARDYYVARAPVGSRLWVYRDRRPPYGWHLHGFFA	107
MLWLCLHFRHLPMEALSGAEPADYPIVITEAGRIMRRNRLARQDGIHDGMSVAAARAMTIGLREWAHCPDRERRMLEQLATWAGQFTSRVSVLAPRSLLLEIGASLHYFGGLEPLRQRLHDALTTLGHQAAPGIAPTPTAAWLLARHGDTTPITDASALADRLASLPVTRLDLPARIQKALKGLGCQTIGDLRAMPRDGLRRRLGQALLETLQRAHGERADPRMDWKPPAQFRARIELPAETTDRQQLQPGFSHLVDALCGHLQRLDAGITRLHFRLHHNDRPATPLRVGIMTPSRDRERLMALLEQQLAQCQLTTGAQAISLKAGRLQPLTGQSQDLLGDATENNTAAAWQRLVEDLDNRLGQGRVRALSVREEHRPEHAWQYAEPGQGRGNGGQTPR…	AGM41280.1	GCA_000319575.2_ASM31957v2	Spiribacter salinus M19-40	Bacteria; Proteobacteria; Gammaproteobacteria; Chromatiales; Ectothiorhodospiraceae; Spiribacter	chromosome		ImuB1		1	29	NNTA-AAWQRLVEDLDNRLGQGRVRALS		VREEHRPEHAWQYAEPGQGRGNGGQTPRPTWLLPQPAVLESHDGRPHYHGRLILEHGPERIESGWWDGQDVSRDYYLAASPTGERLWIFRERRGARGWYLHGLFA	105
MLWLCLHLFKLPVECFRDAEGEGETRPLFVSQAGRVIGGNQPARRLGIRPGMTPTAARALTEDGRHQLRDPDREQRTLERLATWAVQFTPRVSIEPPTALLLEIEGSLRYFHGMEPLRRRILDGLEQWGHQAGTGIAPTPTGAWMLARAGDGTPVTARSELAERLAALSVDVLPLGQRATDALQGLGCETVGALRALPSDGATRRLGRTLLETLQRAHGERPDPRRNWQPPAHFERRVDCLEAIAATDGLRPILQQLIDGLCTDLRHRDAGIRRLRFALWHREGRPTRLPLGVLSPTRDAGHLKWLIDRQLDNLTLTADVVAVTLRAGRFHALQGVSEAFDLLDRDDRHTTAADWRTLIETFDSRLGEERVCMVKPLAEHRPERAWCYQRPDTTIRPLT…	AGY92306.1	GCA_000485905.1_ASM48590v1	Spiribacter sp. UAH-SP71	Bacteria; Proteobacteria; Gammaproteobacteria; Chromatiales; Ectothiorhodospiraceae; Spiribacter	chromosome		ImuB1		1	24.4	HTTA-ADWRTLIETFDSRLGEERVCMVK		PLAEHRPERAWCYQRPDTTIRPLTLPAQPTRPTWLLDHPLPLRSPRGRPEYDDAPLLLEAGPERIETGWWDGLDITRDYYHARTAQGRRIWIFRDRRGQRDWYLHGIFA	109
MPPAGNSGRIQLALLPEASRVAPYPGPEPGRPLWLAVWLPHLALDALVQTGNAQPGPLIVVEEQGRPRVHDGNRAARRAGVVPGMPLADALAVLNAPTVVEHRPDTLELHLHTLASVLLQFSDHVCPEPDGPRILLEIGRSLRLFRGMEVLARQIADTLRGLGYSARIGIARTPAAARLLAGQRGAARPANRDALRRALSPLPLAALPLPGHTFAGLRAVGLRRIGELLRLPRGELAQRHGTVLPVLLDRLLGDTPEVLPRFRPPETPVFQLEFDREITTSGALRFPLRRLLLQMEHALRARQRGVQRLELDLLHRERTTRLALERSHAGSRADDWLELWNIRLSRLTLPAPVRALRLHPGCLLPGTTDTAGLFHASASGAPDDSTLLARIRARLGDRA…	AGA33541.1	GCA_000321415.2_ASM32141v2	Thioalkalivibrio nitratireducens DSM 14787	Bacteria; Proteobacteria; Gammaproteobacteria; Chromatiales; Ectothiorhodospiraceae; Thioalkalivibrio	chromosome		ImuB1		1	29.5	ASGA-PDDSTLLARIRARLGDRAVLRLE		PTLHPLPEHAQAERTADNPPRDAPAAVTPAQYAAGAALWLCPPQPCAAPAAPAWLGRLEGGWWADGNDQRRDYALARDRDGRLLWLFRDLRSGKWQLLGFWG	102
MPPVAHHPEPEPEPETGRPLWLAVWLPHLALDALVQTGNAQPGPLIVVEERDRPRVHDGNRAARRAGVVPGMPLADALAVLNAPTVVDYRPDTLERHLRTLASVLLQFSDHVCPEPDGPRILLEIGRSLRLFRGMEALARQIVDTLRGLGYSARIGIARTPAAARLLAGQRGAARPANRDALRRALSPLPLAALPLPGHTLAGLRAVGLRRIGELLRLPRGELAQRHGTALPELLDRLLGNAPEVLPRFRPPDTPVFQLEFDREIATAGALRFPLKRLLLQMEHALRARQRGVQRLELDLLHREHTTRLALERSHAGCRADDWLELWNIRLTRLALPAPVRALRLRPGRLLPGTTDSAGLFHASASGVPDDSTLLARIRARLGEHAVLQLAPTFHPLPE…	AHF00036.1	GCA_000227685.3_ASM22768v3	Thioalkalivibrio paradoxus ARh 1	Bacteria; Proteobacteria; Gammaproteobacteria; Chromatiales; Ectothiorhodospiraceae; Thioalkalivibrio	chromosome		ImuB1		1	35.4	ASGV-PDDSTLLARIRARLGEHAVLQLA		PTFHPLPEHAQTERAADGPLRGAAAVVTPAQYAAGAALWLCPPQPCAAPAAPAWLGRLEGGWWADGNDQRRDYALARDRDGRLLWLFRDLRSGEWQLLGFWG	102
MAVELPHLALETLARAEGDSARLTERPLLVIEDGTAPCVHAANRAARRAGARPGMALADALAILDTPELVEHDPQAQTAQIAMLAGVLLQFSDHVHPEPDARRILLEVGRSRRLFGGLAVLREQARETLEGLGFHPRIGVARSPAAARLLATLRNPAIPEDAEALRRTLSPVPLEALPLPAATREGLRATGLRQLGDLLRLSRPELARRHGPELLALLDRLLGRRTETLPRFNPPPELDLPLRLEHEIHTTGALAFPLKRLLRQAEAQLRGLNRSLQGMTLELKHREVHTRITLERGHPGIRAEDWLPLWQTRLEREALPAPVIGLRLRATQLLDPPAEGASLLAEAPGHPPPESQLPAVLARLSARLGEQAIVRLTASGIPRPEAAQGARNDLETSPP…	ADC72325.1	GCA_000025545.1_ASM2554v1	Thioalkalivibrio sp. K90mix	Bacteria; Proteobacteria; Gammaproteobacteria; Chromatiales; Ectothiorhodospiraceae; Thioalkalivibrio	chromosome		ImuB1		1	33.5	PPPE-SQLPAVLARLSARLGEQAIVRLT		ASGIPRPEAAQGARNDLETSPPSPAPTPAQGVCGTALWLQEPEPVPPPLHPHALGRLEDGWWDQGRDVRRDYATARDRQGRVLWLYRCLRSGRWFRQGYWG	101
MAIDLPHLALDALARTEPDPGRLQRPLLVVESDPAPRVHAANRAARQAGARPGMALGDALAVLDTPELVEHAPDTLQTQLEMLAGVLLRFSDHVHPEPEAQRILVEVGRSRRLFGGLETLRDQARDTLTELGFHPRIGLARSPAAARLLARLRNPAIAEDPEALRRILSPVPLEALPLAAATREGLRAVGLRQLGDLLRLSRPELARRHGPELLDLLDRLLARRAETLPRFAPPPVLDLSLRLEHEIHATATLAFPLKRLLRQAEAQLRGLNRSLQGMTLELAHREAYTRISLERGQPGIRTDEWLPLWQTRLDRETLPAAVIGLRLQAPRLLDPPARGDSLLAADPASRPPADQLPAVLARLRARLGEQAVARLINRRTPRPEDAQRPRHDLATTPAP…	AKJ96469.1	GCA_001020955.1_ASM102095v1	Thioalkalivibrio versutus	Bacteria; Proteobacteria; Gammaproteobacteria; Chromatiales; Ectothiorhodospiraceae; Thioalkalivibrio	chromosome		ImuB1		1	30.5	RPPA-DQLPAVLARLRARLGEQAVARLI		NRRTPRPEDAQRPRHDLATTPAPTAPTPGQRACGTALWLQGPEPAAPPDQPQWLGRLEDGWWDHGQDARRDYACSRDRQGRRLWLYRCLRSGQWYRQGYWG	101
MPSSRLTLWAGLHCPRLPLDAVWRWEAQDGPIAVHEHVRGQARILQADAQARRHGVRPGQGLSQALALLPSLPSRPRCRQSEQRALEQIALVAYQHSHQVSLAPPDTVLLEVGGSRRLHGGIAPLLDQLADTLSEQGFSIRIGLAPVPTAACLMARLGRRCSKLETLRHELPGLPIDVLPLSAEQSRALEACGLRTLEELYALPAAQRARRFGTGLNLYLDRLEGRLDTPLAQWKPPERFELGLELPVATHDRQALMFIFKRALDSLGHWLELRDQRLTRLHACLGREDGGPDCRFDIGLARPAFDRARMLELIELKLEALQLGGDIDSLRLRAESTSEHRPAQADLLGGGNRSDAWPALLDRLGARLGEDGLASLAPRSDHRPEQSWQWVAPGTSRPC…	AKS42150.1	GCA_001187785.1_ASM118778v1	Wenzhouxiangella marina	Bacteria; Proteobacteria; Gammaproteobacteria; Chromatiales; Wenzhouxiangellaceae; Wenzhouxiangella	chromosome		ImuB1		1	27.4	GNRS-DAWPALLDRLGARLGEDGLASLA		PRSDHRPEQSWQWVAPGTSRPCQETRPRPSWLLPAPQPCQRERLVLEEGPERIEAGWWDGQDCKRDYWIARDRQGRRLWVFREHSPRSGWFIHGLFG	97
MALARAHPFPSLPAEPPCAASAAKAAPLWLALCFPALALEALGITGPEPVAITEAGDGRLRVHSASAAAAAQGVAPGMALSEAQALCPGLTAVSRDPEAEQRVLSHLAERCLRFTPWISLDFPATLQLEVRGSLRLFGGPARLAGAARQVCAADGHAVQCGLAPTPMAAWLLARAGFPAPVLETEALRSVLGDLSIAALGIDDKLSGRLARAGLRVLRDLWRMPRDGLARRYGSDLLRRLDEVVGSRPQPLGRFHAPPRFRAERELAMETEDLTRVFPLVEALLMEFEGFLRSRDAVAAGLELELRHVRAAPTRVCLRPRRAGRAARQFAALLRERLDRAALPGPVRGVLLQSADIQPFTLPTADLFTPGAAGGESWDELLDRLQARLGPQALRRPMLR…	AAU91611.1	GCA_000008325.1_ASM832v1	Methylococcus capsulatus str. Bath	Bacteria; Proteobacteria; Gammaproteobacteria; Methylococcales; Methylococcaceae; Methylococcus	chromosome		ImuB1		1	24.6	AAGG-ESWDELLDRLQARLGPQALRRPM		LRADHRPERAEFGNASRSGEAARSPRPLWLLSRPRRLRDRDIRILPECERIETGWWDGGPVRRDYHLAVDGVGARLWVYRDAGTAGPWHLHGLFG	95
MAATARALSPTPTDRVDALVKPNAANSPLWLCAYFPDLALAALHLDLGQAVASSALSKGQTRLYAVSEAARQAGVEPGMAPAAALALCPGLSIRNRDPLAERQALQQLAEIALDFSPWVSLDQTDCLLLEIRSCLTLFGGVEHLQDKLRTALQTARHRPLIAISPSPTASTLLARLNLETIVSDRQALRSALGPLPIAALELDDKILHRLFRTGIRQLTDLWRLPRDGLAKRYGAVLLQQLDKLAGQQTQVLQAFHKPPSFQASREMPIELERIEHFFPAVEQLAGEFAAFLKNRDATTLGIILELHHHDRPATRLTLDFRVGNRAPKHWCSLLYEKLERSPLPAPVLALTLLSSAIVPFQPERFSLFDDSEQPSSEAEWQAVLDQLQARLGHHALKFP…	AMK78310.1	GCA_000785705.2_ASM78570v2	Methylomonas denitrificans	Bacteria; Proteobacteria; Gammaproteobacteria; Methylococcales; Methylococcaceae; Methylomonas	chromosome		ImuB1		1	27.3	PSSE-AEWQAVLDQLQARLGHHALKFPG		TCSDHRPERAMTDTPSPLNANPGLPSRPLWLLPNPDPIRIGDVHLLSAVERIESGWWDDQFIRRDYFIAKDTRGRKLWVYRDLNTKNQWFVHGLFG	96
MNTAVAGVFTPQVSPPPQTEAAVSPLRAKLWLCAYFPELALTAAGLDLRQVVALQQQHKGRPSLYAVSEPARQAGVTVGMAPAAALALCPSLQIRDRDSRLEQIALSRLADAALAFSPWVSLDCSNALLLDVGSCLTLFGGVERLRERVRQALLDLGYQCALALAPTPAAGELLARLKIETIAQQPAALRSLLGPVPLTALGLDEGLLKRLSRTGVQRLADLWRLPRDGLARRYGTALLRHLDALAGNDNRVLRQFHQPPRFTGSRELPAELEKLQHFFPAVEQLAAELADFLRQRDAAALGVHLFLYHYRQPASRIELSFRLPTRDAEHCCRLLREKLERTALPAPVLSIELVSEAIAPFQPHTFSLFDDGREREQDWQTALEQLQNRLGHQALQYPA…	AEG01731.1	GCA_000214665.1_ASM21466v1	Methylomonas methanica MC09	Bacteria; Proteobacteria; Gammaproteobacteria; Methylococcales; Methylococcaceae; Methylomonas	chromosome		ImuB1		1	25.3	RERE-QDWQTALEQLQNRLGHQALQYPA		IGADYRPERAGFLAYAAGVLDVSLPARPVWLLPEPESLDPAGLDCLPDSERIESGWWDGAAVRRDYRVAYDRAGRKLWVFRDLKPGGGWYCHGLFG	96
MNPPLWLALHFPLLALEAVNGPSPEPRVLVQQQRIILANAAARGTGVSAGLRLGTARALCDDLQVQQADPQQEERALLREARHLLAMTPQVCLAPPHTLLLEVGGCLSLFGGFSELLSRVDQYRLHCPLTSHLGLGPTPLAAWHLTELPSLEHLPERSRFQAWLATLPIDTLALEDAVKERLRAPGFHTLGDLFALPRAALGKRFGVSFLDWLQRLLGEKADVRRAIPAPAPFREQQQFDDPINDQALLKIPMAALLEQMEQHLRRYQEQVLAIRWHLRLDNRERHTLLVRRAQPAHDAAGWLDLSLRRLENQPLDGAVLGLGLDTSRPRPLNPGLAALFPEPGARAPLTGLLEKLVDTPGLALYRPALADDHLPEYSECRQPPFGVKPREPEQDQADQ…	AFT70724.1	GCA_000300005.1_ASM30000v1	Alcanivorax dieselolei B5	Bacteria; Proteobacteria; Gammaproteobacteria; Oceanospirillales; Alcanivoracaceae; Alcanivorax	chromosome		ImuB1		1	14.5	PGAR-APLTGLLEKLVDTPGL-ALYRPA		LADDHLPEYSECRQPPFGVKPREPEQDQADQDRPLWLLESPLRLHQDNGVPIWRGRPLRLFPQQERFSQPWRGTMPRHYRLAHHPQGECCWLFQDARQQWWLHGFF	106
MPEPLWCAVRLPQLPLEALHSDAQTPAVLAGRQRVLLACPLSHAAGITPGMKLATAHALCDGLRVCQRDLAAERQHLQQLAWQLLRFTPGVALHQPCVAEQGQQPGTDDLTTSPGLLLDLGGSLRLFRGSENLLVALFTRLSDGPLDWQAGLGHTPLAAWTLSHVPADVSLQALHRSRLGPDPAGPDLRDVFSLALASLSLDLLPLHSTLKDKLLAPGFHSLAALIALPRPALGRRFGKPFLHWLERLLGERPDPRESVTPPARFRSQYDVEEPITHQQSLLPLMQRQLAELESHLHWRHQAVRSIRWQLTDHLGEAPPLIVRRTRPGSDAATWLTLTGRHLEQHRLRAPVLRLVLTASRPERIEGTSHVLFHDPGERAGRHALLEKLASLPGLSLRQV…	AJD47788.1	GCA_000299335.2_ASM29933v2	Alcanivorax pacificus W11-5	Bacteria; Proteobacteria; Gammaproteobacteria; Oceanospirillales; Alcanivoracaceae; Alcanivorax	chromosome		ImuB1		1	10.3	PGER-AGRHALLEKLASLPGL-SLRQVR		QCDEHLPELAQALTDPLRPAASIAPAQPPHARQPLWLFDPPQPLSTGSDGQPRWRGAPLALLGPDRTLSSHWWQQPRQRDYFLARHPGNQALCWLYRCDAGWFLHGLF	108
MDANTSASRSGVDSGMLLNTAFCLCPALRVLRIKSYKQTQAIHRTAQVASRFSSWISLDEPDGLYLEVASMKRLYTNPSQLRQAIQQAFSTFKITVLSATAPHPKAAHLLARSGIERDVNAESFWRTLKRLKLDRLNLESRIEYKLRKVGLKSIYDIAKLPSCDLAYRIDVDLALYLDHALGRKPWRPSPFSPPRHFKKRLDLEQEFESLQPLLFYLAKVVKEFCLFLQERCLTCQSLEVRLIHRHQTPTQENIRLAQGDNRPESWLYILNKSLERIELTAPVIMIELFASHFEAAPQQSEYLFAHFNENIAAEKTRLLNRLTARLGSDRVHFLNLTTDHRPELRTQQTPLPALVKYPLSQASPQPLWLLPSASPVDIEFYRLLYGPLRIDSGWWDKDA…	ABC29029.1	GCA_000012985.1_ASM1298v1	Hahella chejuensis KCTC 2396	Bacteria; Proteobacteria; Gammaproteobacteria; Oceanospirillales; Hahellaceae; Hahella	chromosome		ImuB1		1	29.8	ENIA-AEKTRLLNRLTARLGSDRVHFLN		LTTDHRPELRTQQTPLPALVKYPLSQASPQPLWLLPSASPVDIEFYRLLYGPLRIDSGWWDKDAIKRDYYVAATPTNNLHWIFHTPEKQWFRHGFFS	97
MKGLWLYLHFPLLALESQSDAAERPAALLDERAAQVVQVNALAQADGVVPGMAMASALSLVPRLRMLQACPARHQAQLEGLGLWSGRFSARVSLRPPDGVLLEVGSMLRYFRGLEGLRTLLRHQLEKLGLTCVTATGHTPRAARLLALDGGFWAEDEGPHLQRLTQVPLSRLDLEARQQSRLKGLGLATLGQLQALPQTEIVHRLGKELGDQLARISGQQADPPEYFVPPEVFCRAITLSHEIERAPALIFPLRRLLVELEGFLHARCRRALKLELCLGHPQGQQQLDIGHAVGEQQADAWLELCRLRLEGLQLSQPVISLRLIVSELKELERGGEDLFSAPAPRDTPGQLLSRLVSRLGDGAVSRLVCREDYRPECSWQRLPATGRWPEIVELPATRP…	ALM53009.1	GCA_001431725.1_ASM143172v1	Halomonas huangheensis	Bacteria; Proteobacteria; Gammaproteobacteria; Oceanospirillales; Halomonadaceae; Halomonas	chromosome		ImuB1		1	34.5	PAPR-DTPGQLLSRLVSRLGDGAVSRLV		CREDYRPECSWQRLPATGRWPEIVELPATRPGWLLETPQPVEPAQIATTIALVEGPERVAGGWWDLAPVRRDYYVGRWPDGRCGWVFRDAQGEWFVHGWFG	101
MRWACILLPRLALDGVLRRHPDPEAPLALITGASQRRVLHAVNPSARALGLRAGQSLTAAQALSRDFTIHGYDPRDAERWQRLLAAWAYRYSSQVSLHYPRALLVEIASSLALFGPWPRFEARLREELAALGFTHRINVAPNPAAARVLGNAHDGLAVASQEALKDVLGALPVERAGLPRDAVEALSRMGLRRLDQVLALPRATLTRRFAPEVIRHLGELLGEWPLALESYLPPDEFDLRLELNFEVSSHQALLFPLRRLIGDLAAFLAGRDSGVQRFTLELEHVKGAPSLVPVGLLGAERDPGLLFELARGRLERTRVGAPVRAVRLTARELPPFAPERRELFDARPQQSQPWEQLRERLRARLGDHAVHGLGTVGDHRPECAWQPAFLSSAQLDGAR…	ANF58637.1	GCA_001648175.1_ASM164817v1	Halotalea alkalilenta	Bacteria; Proteobacteria; Gammaproteobacteria; Oceanospirillales; Halomonadaceae; Halotalea	chromosome		ImuB1		1	28.9	PQQS-QPWEQLRERLRARLGDHAVHGLG		TVGDHRPECAWQPAFLSSAQLDGARLRPGWLLARPIPFDVEVAGILAGPERIESGWWDGGDVRRDYYLIETRKGQRGWVYREVGGDGHYWLQGWFG	96
MWMAFYFPQLSLEALGIDKGSEPVALISQQTQKLLLCNQQAQSKGLKEGMSLSLAYSFDSELQLREADPQAESEQLEALALCLNQFSATVSISPPQAILIEVASMLRYFGNETVIAQKAHMALRMFSDSYQVGFAKSGKLALWRALSEQPLRPSPNWQTLNEDDWIKDIPIDRLDWSPEHIQRLQGMGFDSLTSLYRLPTALLRRHLGVGLYTQFGHALGFIKESYTPYQAPEMFTRERIFEYEIENSLGLLFPLRPIIQSMCLFLKNRRKVMYAFDVSLTLAWSVEQERQPIIRVQHDLGSDDAQLWLELTELKLNRLSLQAPIRSMRIDIVKMEQSEEESGDLFNDTKQQTRDQNLFLSRLQARLGNQSIQAATLTNDHLPEQAMCFQPISICNNEN…	ADZ91426.1	GCA_000192865.1_ASM19286v1	Marinomonas mediterranea MMB-1	Bacteria; Proteobacteria; Gammaproteobacteria; Oceanospirillales; Marinomonas	chromosome		ImuB1		1	17	KQQT-RDQNLFLSRLQARLGNQSIQAAT		LTNDHLPEQAMCFQPISICNNENQKNDKQRKQKSKIGEEQEGKNTEKQIDTRELAQRPTWQIHHPERISPRQFNILEGPERISSAWWCETSTEYTFRRDYYIAHWVDGRKAWVFRDDAGAWYLHGWFG	128
MRVSSLWLFIYFPRLALESYFLSSDGSKPQLLLNPGSREVVQCNCLAERLGIKTGMSASTAYFLLEDAEIGIYDTHIEYENLQRLALTGYRYSAHVSLIAPDGLLLEVGTMLKLFNGLENYWQQLQQSFQRAGFTAVYAVAHTARAAETLARNQIPCCSTSADEVTNKLDALTVFQLDIETRLAQRLTSMGIHHYQQLRRLPRSELGYRFGKTLVHYLNTLEKDQTLQQSFVIPPHFRHQIDLLHEAESASHLRFPLKRLLQYLEQYLSARQLTAEQLFIKLIHRQRSPTILRIQAINGAWKYRDWQNLISIQLERTRLSEPVIALQLRAHHFRPQKQSARDLLKQHFPEQDKDQLLSILISRLGHEQVNTIRLTPDPRPQYASQLVSADMSAQFKKPE…	AJQ94005.1	GCA_000940805.1_ASM94080v1	Gynuella sunshinyii YC6258	Bacteria; Proteobacteria; Gammaproteobacteria; Oceanospirillales; Saccharospirillaceae; Gynuella	chromosome		ImuB1		1	39.1	KQPE-QDKDQLLSILISRLGHEQVNTIR		LTPDPRPQYASQLVSADMSAQFKKPEKHPQKLHYPVLLLAQPKPVNPQNYRLLSKPERIVTGRWLNGCHYRKDFFRAEIMAADHAHQIHWLSRRDDGNWFLEGVFA	106
MVMRSRVNPQKAQGWLYLYFPSFYRHSLLSLASEPLAILHGQGHHIIDHNISAEKAGITLDMPLASALYSCPNLITHTLDSSRLQHLLQQRALWAYQFSAQVSPDTQYAEQGHAGLWLEAGSMLRLFGGLEAFWRHIDDACRQQEWPVQLAAGLTPLAARLLARANKGFPSLEHATINSALQALPLLQLDFNAADTLALQRLGINTLGELLRLPLAELGRRINPNLVHTLQQLSGSKKHTLMQFKPPLNFHDNALFMYEVEHRNGLLFPLSRLLESLSGFLHHRQLSTRWLKLRLQHAEPPDTYWQFELVRPEYRHSELLNVCRYQLERKQLRAPVRELHLSVTRFLDRKAEQGGCLQDADTQATVYQVRDDAALLNRLQARLDEEQVQCLKATADPRP…	CCU73219.1	GCA_000355675.1_ASM35567v1	Thalassolituus oleivorans MIL-1	Bacteria; Proteobacteria; Gammaproteobacteria; Oceanospirillales; Thalassolituus	chromosome		ImuB1		1	30.6	QAQV-RDDAALLNRLQARLDEEQVQCLK		ATADPRPEKAWQTYSLQQAQHKTTQSIQARHAKRPLWLLPKPHPCPPPEHILHGPERIASGWWDDHAIRRDYYQVLCRQQLIWVFRDDHGQWFVHGYFG	99
MLKARWSQKPWHQRTQGTRHKQQPSYNSQSSSALWLAIHRRSDKQSLEAIAHAGLHISDYVSLVEPDDVLVEVRSSLRYFGSIRALSRQLNQQLDTHSYCAALSPSPAASLLMARLELSSCVRETPQLRAALGDIPVACLPLPERQSLALQRCGLIVLRDVWRIPIREIRLRFGRQLTDYLQSLLAIRPWTPARWQPAPCFEQSMESEYGLHSHQQILSAIQPLMEAFVGFLKQYHLLCDHLELHLSGEKPEPAILTIQTRHASRDGALFMLLVQQALERQRLPAVASTIMLRSRTLSPFHASSAQQSLADLLSARLGADQVLQLGISEEHAPEYVTELKPHPYKSDEPTSTGYPGQNSSVSRQPLLLVQPPQILQQHDNKVFYLTPLKIICGPERIET…	ALO44812.1	GCA_001444425.1_ASM144442v1	Pseudohongiella spirulinae	Bacteria; Proteobacteria; Gammaproteobacteria; Pseudohongiella	chromosome		ImuB1		1	17.3	-----Q--QSLADLLSARLGADQVLQLG		ISEEHAPEYVTELKPHPYKSDEPTSTGYPGQNSSVSRQPLLLVQPPQILQQHDNKVFYLTPLKIICGPERIETRWWAGHSIRRDYYVARNSHGSDLWIFRDLNQQGSWYLHGIFA	115
MRRLCPFHSRPTLEVLMLWACVLLPQLALDGVMRRRSDPDEPLALISGSAHRRVLQTVNPAARALGLRAGQSLTAAQALVPNFATVVHDPADTEHLQQLLAAWAYGFSSSVSLKYPRVLLMEIESSLKLFGPWPVFEARLREELTAQGFRHRIVVAPNPIAARMLANMHDGLSIECPHELRRTLEQMPLERIGLSRETATALTRMGLRNVRQVLALPRDTLARRFPASVLQHLDTLLGERPVALECYTPPDFFDVRIELNFDVESHQALLFPLKRLTADLALFLAGRDSGVQRFGLHLEHVDGPETVIPVGLLSAERDPSMLFELARGRLEQVLVASPVRAVRLQARDLPDFVPAHRELFDERVQQTLPWEQLRERLRARLGDESVNGLRAQADHRPEC…	AAO56294.1	GCA_000007805.1_ASM780v1	[Pseudomonas syringae] pv. tomato str. DC3000	Bacteria; Proteobacteria; Gammaproteobacteria; Pseudomonadales; Pseudomonadaceae; Pseudomonas	chromosome		ImuB1		1	29.6	VQQT-LPWEQLRERLRARLGDESVNGLR		AQADHRPECAWQPQSTRKPVLPARGCTRPGWLLREPQPLPVHATRIVAGPERIESGWWDGGDVRRDYYLVETANGQRAWAYRSVGEQGELLLHGWFA	97
MLWACILLPQLAMDSALRQRNNPDAPLALLGGPAQRRQLQAVNPAARALGLRPGQSLIAAQALSRDFATAEYDLAAVERWQAFLAAWAYGFSSQVSLHYPRALLLEVQSSLALFGPWPRFEARLRKELTALGFRHRLCLAPNPVAARVLANSHDGLAIEDETALQRQLSALPLDRLGLSRELAVALGRMGLRYLRQVLELPRAALARRFPAELLLHIDRLCGRSPLALEHYRPPDTFDLRIELNFDVESHQALLFPLRRLSADLAAFLAGRDSGVQRFTLHLEHHGRADSQVTVGLLSAEREAAMLFELTRGRLEQLQLPAPVHAVRLEARELPPFTPQHRELFDERPQQYLGWEQLRERLRARLGDEAVQGLSAVAEHRPERSWRPHSCDRAQSPAAC…	AAG04059.1	GCA_000006765.1_ASM676v1	Pseudomonas aeruginosa PAO1	Bacteria; Proteobacteria; Gammaproteobacteria; Pseudomonadales; Pseudomonadaceae; Pseudomonas	chromosome		ImuB1		1	34.9	PQQY-LGWEQLRERLRARLGDEAVQGLS		AVAEHRPERSWRPHSCDRAQSPAACGLRPGWLLAEPRPLGEALPTVLAGPERIESGWWDGEDIRRDYYLVETRSGQRAWVYREVGSEGPLWLHGWFA	97
MRWACILLPQLALDHALRQRDDPQAPLALLSGPANRRVLQALNPAARELGLRPGMALNAAQLLSRDFATADYDLAAVERCQQFLAAWAYRFSSQVSLHYPRALLLEVHSSLALLGPWPRLEQRLRTELDALGYRHRIVLAPNPAAARALTNAHAELAVDEQELPRAIAQLPVNRAGLPGEMVSTLIRMGLRQLRQVLELPREGLARRFPPELLEHLDQLLGHRPLGLDFYLPPDEFSTRIELNFEVASHQALLFPLRRALGDLAAYLASRDGGVQRFSLALEHRSGVATELKVGLLAAERDAGLLFELTRVRLEQLQLPAPVLALALTARDLPAFVPECRELFDPRPQQNQSWEQLRERLRARLGDDALHGLNAHADPRPEQAWRPLAGKAMPLADRPR…	AMR66982.1	GCA_001597285.1_ASM159728v1	Pseudomonas alcaligenes	Bacteria; Proteobacteria; Gammaproteobacteria; Pseudomonadales; Pseudomonadaceae; Pseudomonas	chromosome		ImuB1		1	27.1	PQQN-QSWEQLRERLRARLGDDALHGLN		AHADPRPEQAWRPLAGKAMPLADRPRPGWLLHEPQPLREPLARILAGPERIESGWWDGGDLRRDYYLVETRNGQRAWVFRSVGTDEPFQLHGWFA	95
MLWACILLPQLALDAVLRGRADPDTPLVLLSGPPQRRLLQAVNPAAAALGLRAGQPLTTAQALAGNFTCVDHDPAAIDALQQLLAAWAYQFSSQVSLHYPRVLLLEVESSLGLFGPWPAFEARLRAELSALGFRHRIVLASNPVAARMLANCHDGLALDCPEQTRAALEQLPIERVGLPVEAASAFSRMGLRRLGQVMALPREALARRFAAAVQLHLDRLLGLRPMALTFYLPPDRFDARLELNFDVESHQALLFPLRRLINDLAAFLAGRDSGVQRFTLHLEHAEGVDTCVAVGLLAAERDPLMLFELARGRLEQLQLRAAVRNLRLLAEDLPAFVPQHRELFEPRPQQNQPWEQLRERLRARLGDTAVHSLSAQADHRPECAWRLDNPATLAAAAPA…	AIL62431.1	GCA_000746525.1_ASM74652v1	Pseudomonas alkylphenolia	Bacteria; Proteobacteria; Gammaproteobacteria; Pseudomonadales; Pseudomonadaceae; Pseudomonas	chromosome		ImuB1		1	32.6	PQQN-QPWEQLRERLRARLGDTAVHSLS		AQADHRPECAWRLDNPATLAAAAPAALRPGWLLAEPQALPGVGVQLLTGAERIESGWWDGGDVRRDYYRVQTPTGLYAWAYRNLGEDGPLWLQGWFA	97
MLWACILLPQLAMDGILRQRTDAEAPLVLLAGPPQRRVLQAVNPAARALGLKPGQSLTAAQALTRDFAVADYDLAHVQHWQQFLAAWAYGYSAQVSLHYPRCLLLEVQSSLGLFGPWPRFEARLREQLTALGFRHRITLAPNPAAARVLANAHDGLAVTDDIALQQALGQLPVERLGLPREAATAFARMGVHRLQQLLALPRDGLAKRFAAEVLIQLDTLFGRRPLALAFYRPPDLFEARIELNFEVESHQALLFPLRRLTADLAAYLAGRDSGVQRFVLYLEHRHHADSQVVVGLLGAEREAAMLFELTRGRLEQLQLPAPVLAVRLVARDLPAFAPERRQLFDERPQQSLPWEQLRERLRARLGEDAVQGLGACADHRPEHAWSQQPGHAALPPCGA…	AJE15549.1	GCA_000818015.1_ASM81801v1	Pseudomonas balearica DSM 6083	Bacteria; Proteobacteria; Gammaproteobacteria; Pseudomonadales; Pseudomonadaceae; Pseudomonas	chromosome		ImuB1		1	29.5	PQQS-LPWEQLRERLRARLGEDAVQGLG		ACADHRPEHAWSQQPGHAALPPCGARPGWLLQQPIALQEATVQVLAGPERIESGWWDGGDIRRDYYLVQTRAGQRGWAFRPVGGGPLWLQGWFA	94
MLWACIVLPQLALDTVLRDRDDPDTPLVLLGGPTQRRVLQSVNAAAAGLGLRAGQTLTAARALAEGFTCVESDPARIEQVQQMLAAWAYGYSAQVSLHYPRSLLLEVGSSLRLFGAWPTLQARLREQLNAQGLRQRIVLAANPVAARMLANAHDGLAATTPEQTHAAVAQLPIARSGLPEEVAQAFARMGLRHVQQLLELPREALARRFPASVQLHLDQLLGRRRLPLAFYQPPQCFEASLELNFDVESHQALLFPLRRLIGDLAVFLVGRDCGVQRLDLHLEHAEGQSTLLRVGLLSAERDAGLLFELTRGRLEALRIPAPVRKLRLQVDDLPRFVPSHQGLFDPRAAQAQSWQQLRERLRARLGDAAVNGLSVYADHRPEQAWRSVETEPGNAVGAM…	AIR91177.1	GCA_000759535.1_ASM75953v1	Pseudomonas cremoricolorata	Bacteria; Proteobacteria; Gammaproteobacteria; Pseudomonadales; Pseudomonadaceae; Pseudomonas	chromosome		ImuB1		1	37	AAQA-QSWQQLRERLRARLGDAAVNGLS		VYADHRPEQAWRSVETEPGNAVGAMTGQRPGWLLADPQKLAPSTFTVLGQAERIESGWWDGGDVRRDYFRIETRDGLRGWAYQDIAQPGQLWLQGWFA	98
MLWACILLPQLAMDGVLRGRPEPDAALALLAGPTQRRVLQAVNPAARALGLKPGQSLTAAQALSRDFATAEYDLGDVQRWQNLLAAWAYGFSSQVSQHYPRALLLEVQSSLQLFGPWPRFEARLREELNGLGFRHRITAAPNPAAARILANGHDGLAIHDNEQLRQCLGRMPLERLGLDRDAATSLGRMGLRSLQQLLALPRESLARRFPPQVLRQVDTLLGQRPLALEFYRPPDRFESRIELNFDVESTQALLFPLRRLTADLAAFLAGRDSGVQRFVLHLEHHEGSDTLMPVGLLSAEREAAMLFELTRGRLEQLQLRAPVHSVRLLADDLPAFVPQHRELFDDRPQQSLPWEQLRERLRARLGDDAVYSLGGRADHRPERAWQGSSTPLKVVTEAP…	AGI24437.1	GCA_000349845.1_ASM34984v1	Pseudomonas denitrificans ATCC 13867	Bacteria; Proteobacteria; Gammaproteobacteria; Pseudomonadales; Pseudomonadaceae; Pseudomonas	chromosome		ImuB1		1	34.6	PQQS-LPWEQLRERLRARLGDDAVYSLG		GRADHRPERAWQGSSTPLKVVTEAPRPGWLLAEPQPLREFAPALLAGPERIESGWWDGEDIRRDYYQVRTRSGQRAWVFRPVGDDGPLLLHGWFA	95
MLWACILLPQLALDTVLRERDDPDTPLVLIDGPAQRRVLRAVNPAASQLGLRAGQSLTAARALADGFTCVEVDPARIEQVQQLLAAWAYRFSAQVSLHYPRALLLEVGSSLQLFGPWPLFEAQLRQELAALGLRQRIVLASNPVAARMLANAHDGLAVAGPDETRAAVANLPIDRAGLPAEASTTLARMGLRRLGEVLALPREALARRFSAQVQVHLDQLLGLRTLGLDFYQPPDRFEARLELNFDVESHQALLFPLRRLVTDLAAFLAGRDCGVQRFELHLEHAEGPDTQLKVGLLAAERDAAMLFELARGRLEPLRLPAPVRNLRLVAADLPVFVPQHRALFDPRAQQAQPWELLRERLRARLGDEAVKGLRVEADHRPECAWQGTWQEGVGRMIIA…	CAK15221.1	GCA_000026105.1_ASM2610v1	Pseudomonas entomophila L48	Bacteria; Proteobacteria; Gammaproteobacteria; Pseudomonadales; Pseudomonadaceae; Pseudomonas	chromosome		ImuB1		1	33.2	AQQA-QPWELLRERLRARLGDEAVKGLR		VEADHRPECAWQGTWQEGVGRMIIAPGSRPGWLLPAPRALPEAGLRLLGHAERIESGWWDGGDVRRDYYRIETRDGLRGWAYRDLAQPGPLWLQGWFA	98
MRWVCILFPQLALDAALRQRLDPDQPLALLTGPAQRRVLQAVNAPARALGLRPGQTMTAAQALSKGFATAEYDAAQIEYWQQFLAAWAYRFSSQVSVHYPRTLLFEIESSLGLFGPWPVFEARLRAELTELGFRHRIVAAPNPVAARVLANAYDALVVPDAETLQQCLGDMPVERIGLEPEVATALSRMGLRRLSQVQALPRQTLARRFEAQVLKHLDALTGSRTLALSFYLPPDRFDVRIELNYDVQSHQALLFPLRRLTGDLSAFLCGRDSGVQRFDLHLEHAGLPDTLIKVGLLSAERDPAMLFELARGRLEQVQVAAPVRGFRLCAEDLPGFVPQRLELFDERPQQSLPWEQLRERLRARLGDDAVQGLGFRDDHRPECAWQMTPQPRPQACPVR…	AEV63231.1	GCA_000237065.1_ASM23706v1	Pseudomonas fluorescens F113	Bacteria; Proteobacteria; Gammaproteobacteria; Pseudomonadales; Pseudomonadaceae; Pseudomonas	chromosome		ImuB1		1	32.9	PQQS-LPWEQLRERLRARLGDDAVQGLG		FRDDHRPECAWQMTPQPRPQACPVRAGVQRPGWLLNEAQVLQDSQARVLMGPERIETGWWDGADVRRDYYLIETRSGQRGWAYRPVGEGGPLWLQGWFA	99
MRWVCILFPQLALDAVLRQRPDPEQPLALLSGPAQRRVLQAINPAARALGLRPGQSMTAAQAMSKGFTTVDYDVAEVEHWQQFLAAWAYRFSAQVSVHYPRTVVFEIESSLGLFGSWVQFEARLRTELTELGFRHRIVAAPNPVAARVLANAYDGLVVPDGEALRHHLGQLPVDRIGLEPSVATALSRMGLRNLHQVQNLPRQALARRFEAPMLKHLDTLFGARPLALAFYLPPDRFDVRIELNFDVQSHQALLFPLRRLTSDLAAFLCGRDSGVQRFDLHLEHAGLPDTLIKVGLLSAERDPAMLFELARGRLEQVQVEAPVRGFRLRAEDLPSFVPQFQELFDDRPQQTLPWEQLRERLRARLGDEAVQGLRFQADHRPECAWQNADDKQRCPALPC…	ABA74888.1	GCA_000012445.1_ASM1244v1	Pseudomonas fluorescens Pf0-1	Bacteria; Proteobacteria; Gammaproteobacteria; Pseudomonadales; Pseudomonadaceae; Pseudomonas	chromosome		ImuB1		1	31.3	PQQT-LPWEQLRERLRARLGDEAVQGLR		FQADHRPECAWQNADDKQRCPALPCVQRPGWLLGEPQSVPEGSARILMGPERIESGWWDGDDVRRDYYLIQNRAGQQGWAYRAVGEVGPLWLQGWFA	97
MRWVCIVFPQLALDGVQRVHPEPDQPLALLAGTPQRRVLQTVNDAARALGLRPGQSLTAAQALTKTFASAEYDPAEIERHQQFLAAWAYQFSSQVSLYYPRALLFEIESSLGLFGPWPQFEARLRKELAELGFRHRIVAAPNPAAARALANIEDGLAVQDDGLMQALGPLPIDRAGLDPQAATALSRMGLRTLAQVQALPRHTLARRFDASLLKHLDALSGQRPLALAFYQPPDRFDVRIELNFDVQSHQALLFPLRRLTGDLSAFLCGRDSGVQRFDLHLEHAQATDTVIKVGLLSAEREPAMLFELARGRLEHVQVTSPVRGVRLVAQDLPVFVPQRQDLFDDRPQQTLPWAQLRERLRARLGDEAVQGLRFHADHRPECAWQAATDKHPCPPLNNV…	CAY49822.1	GCA_000009225.1_ASM922v1	Pseudomonas fluorescens SBW25	Bacteria; Proteobacteria; Gammaproteobacteria; Pseudomonadales; Pseudomonadaceae; Pseudomonas	chromosome		ImuB1		1	26.1	PQQT-LPWAQLRERLRARLGDEAVQGLR		FHADHRPECAWQAATDKHPCPPLNNVHRPGWLLSTPTLLAEHGVHILMGPERIESGWWDGADVRRDYYLIQTRAGQQGWAYRTVGQNDGLWLQGWFA	97
MRWACILLPQLAMDGVLRGREEADAPLVLLSGTPQRRMLQAVNPAARELGLRPGLTLTAAQSLNCAFASAEYDPADIERWRSFLAAWAYGFSSQVSLHYPRCLLLEVQSSLSLFGPWPRFEARLREELTALGFRHRITLAHHPAAARMLANLHDGLAITDEQALRERLAAMPLDRIGLPEELATTLARMGLRQVRQLQALPRDSLARRFAPELLAGLDTLMGLRPLALDYYRPPDVFDSRLELHFEVESTQALLFPLRRLTADLAAYLAGRDCGVQRFVLHLEHRDGDDSLLPVGLLSAEREAGMLLEFTRGRLEQLQLPSPVLALRLVARDLPTFVPQHQALFEDRPQQTLGWEQLRERLRARLGDDAVQGLAAHADHRPEKAWRTATSHVALPSPSG…	AEF23152.1	GCA_000213805.1_ASM21380v1	Pseudomonas fulva 12-X	Bacteria; Proteobacteria; Gammaproteobacteria; Pseudomonadales; Pseudomonadaceae; Pseudomonas	chromosome		ImuB1		1	30.8	PQQT-LGWEQLRERLRARLGDDAVQGLA		AHADHRPEKAWRTATSHVALPSPSGARPSWLLPEPQVLREPLHILSGPERIESGWWDGEDVRRDYYLIETRSGQRGWAFRSVGKDGPLRLHGWFA	95
MLWACILLPQLAMDAALRGRADPEAPLALLGGPAQRRVIQALNPAARQLGLRPGQSLTAARALSGDFACADYDAEEIQRCHDLLAAWAYGFSSQVSQHYPRALLLEVRSSLGLFGPWPRFEARLRAELDALGFRQRIGLAPNPVAARVLVNAGDGLVVEDPGELREVLGRLPLERCGLPKEALSSLARMGLRTLQQVLVLPRDGLARRFPPTLLQHLDALLGQRALALDFYRPPEVFESRLELNFDVESTQALLFPLRRLTGDLAAFLAGRDSGVQRFELHLEHHGRGDTRMPVGLLSAERDPAMLFELTRGRLEHLQLPAPVYAVRLHADELPAFAPEHRQLFDERPQQSLPWEQLRERLRARLGDDAVHGLGALAEHRPEQAWQPRDNPRPPPLAPC…	CDF83941.1	GCA_000689415.1_PKB13	Pseudomonas knackmussii B13	Bacteria; Proteobacteria; Gammaproteobacteria; Pseudomonadales; Pseudomonadaceae; Pseudomonas	chromosome		ImuB1		1	30.9	PQQS-LPWEQLRERLRARLGDDAVHGLG		ALAEHRPEQAWQPRDNPRPPPLAPCGPRPGWLLAQPQVLREAAPRILAGPERIESGWWDGGDLRRDYYLVETRAGQRAWAYREVGNEGPWLLHGWFA	97
MNPLWACILLPQLALDGVMRQRVEQTEPLVLLGGPPQRRVLQAVNPAARALGLKPGQLLSAAQALTRGFASADYDLAAIERWQQFLAAWAYGFSAQVSLHYPRCLLLEVGSSLGLFGPWPHFEARLRRELGELGFQQRITLAPNPVAARMLANVHDGLAIGDAAELRAALERLPVDRIGLSRETASALTRMGLRSLQQLLALPRDGLARRFPAELLRHLDSLLGERALALDFYRPPDRFDTRIELNFEVESHQALLFPLRRLTADLAAYLAGRDSGVQRFTLHLEHRNPPASQLVVGLLSAERDPAMLLELTRGRLEQLQLPAPVLALRLEARELPAFAPQHRQLFDERPQQSLPWEQLRERLRARLGDEAVQGLGVRADHRPEQSWQAESDRRTPPLP…	ABP84697.1	GCA_000016565.1_ASM1656v1	Pseudomonas mendocina ymp	Bacteria; Proteobacteria; Gammaproteobacteria; Pseudomonadales; Pseudomonadaceae; Pseudomonas	chromosome		ImuB1		1	37.7	PQQS-LPWEQLRERLRARLGDEAVQGLG		VRADHRPEQSWQAESDRRTPPLPSVGPRPGWLLGEPQPLAEAGLLILAGPERIESGWWDGGDLRRDYYLVQTRSGQRAWAFRPVGGAGPLQLHGWFA	97
MRWACILFPQLALDAVLRRHPQPEQPLVLLAGPPHRRLLQAVNPAARALGLRPGLTLAAAQALTRDFEQQEHDPALIETAEALLAAWGYGFSSQVSRHYPRALLLEVQSSLPLLGPWPRLERRLRQELEALGFRHRLALAPNPVAARMLTNVADGLVASPEDLPHLLDRLPVERAGFAPQQAQALVRMGIRRLEQLKALPRAALARRFAPELLQQLDLLCGSRSLALEFYRPPDRFVARVELNFEVESHQALLFPLRRLTADLAAWLASRDRGVQRFLLWLEHRQGPASMLAIGLLAPERDAALLFEFARGRLEQLQVVAPVLALRLESEELPLFVPERHGLFDERPDQAVGWEVLRERLRARLGEEAVLGLGIQADHRPERALVWRHERRPETALPGL…	ALZ84126.1	GCA_001518815.1_ASM151881v1	Pseudomonas oryzihabitans	Bacteria; Proteobacteria; Gammaproteobacteria; Pseudomonadales; Pseudomonadaceae; Pseudomonas	chromosome		ImuB1		1	26.6	PDQA-VGWEVLRERLRARLGEEAVLGLG		IQADHRPERALVWRHERRPETALPGLRPGWLLHEPRPLDGQPRRVLAGPERIESGWWDDGDQRRDYYRIEVADGRQAWAFRRYGEEAPWWIQGWFA	96
MKWACIFFPQFALDGVLRNCPDPDEPLVLLHGPIQRRIIKAANPAALALGVRPDMTYTAAQAICPRFATVEYDEAALRRQHELLAAWAYGFSSQVSLHFADALVLEVQSSLPLFGPWPRFESRLRQELTALGFGHRITLAPNPVAARVLANAGDSLAVRDDAGLASAMRTLPVALLGFEPEIVQTLSRMGLRQLSQVLALPRAQLARRFPLSLLNHLDQMLGSKVLPMEFFLPPTTFTLRIELNFDVESTQALLFPLRRLTSDLATYLAGRDMGAQRFTLRLEHREAPTTEIVVGLLAPERDPALLFEFARGRLEPTQVVEPVLAIGLVADELPSFVPQHRGLFDERPQQTMSWEQLRERLRSRLGDDAVYAIGAQGDHRPERSWRRDTPSLALQALGP…	ALZ85331.1	GCA_001518815.1_ASM151881v1	Pseudomonas oryzihabitans	Bacteria; Proteobacteria; Gammaproteobacteria; Pseudomonadales; Pseudomonadaceae; Pseudomonas	chromosome		ImuB1		1	29.9	PQQT-MSWEQLRERLRSRLGDDAVYAIG		AQGDHRPERSWRRDTPSLALQALGPNRRPGWLLPAPEPLDVDQPRVLSGPERIESGWWDGEDARRDYYVLELADGRTAWAFQSPAEGPGWWVQGWFA	97
MPCGPPSSACVPAVAARCCAGRSKPTIGPCGACRWRRKAARPWPLPTAPWRRRATPRRRPCELPCKAVPGSCGCSSAGAGWPIRRLSPGPPGTEVGMRWVCILFPQLALDAVLRQRAEPEAPLALLSGTPQRRVIQAVNAAARELGLRPGQSLTAAQALTKAFASAEYDPRQIEHWQQFLAAWAYGFSSQVSVAYPRTLVLEIESSLGLFGPWPQLEARLRRELQALGFRHRIVAAPNPAAARALANAYDGLAVADCEALAQALGAMPIERLGLAPEQATALSRMGVRSFQQLRELPRPSLARRFDGSLLKHLDTLLGERPLGLAFYQPPDRFDLRIELNFDVQSHQALLFPLRRLTADLAAFLCGRDSGVQRFALHLEHAEGADTLIPVGLLSAERDP…	AGL85511.1	GCA_000397205.1_ASM39720v1	Pseudomonas protegens CHA0	Bacteria; Proteobacteria; Gammaproteobacteria; Pseudomonadales; Pseudomonadaceae; Pseudomonas	chromosome		ImuB1		1	39.3	PQQN-LPWEQLRERLRARLGDDAVQGLG		HRADHRPERSWQAQTDSRPCPATPGLRRPGWLFSEPQVLGEGSVRILMGPERIESGWWDGADVRRDYYLIETAAGQQGWAYRQVGEPGPLLLQGWFA	97
MLWACILLPQLALDTVLRERDDPDTPLVLIGGPTQRRVLQAVNPAAAALGLRAGQTLTAARALADGFTCVEADPKRIDQVQQLLAAWAYRFSAQVSLHYPRALLLEVGSSLQLFGPWPLFEARLRQELAELGLRQRIVLASNPVAARMLANGHDGLAVGDVDATRAALLGMPITRVGLPAEAAEAFARMGLHQLGQVLALPRDTLARRFAAQVQLHLDQLLGLRNLGLDFYQPPDRFETRLELNFDVESHQALLFPLRRMLNDLAAFLAGRDCGVQRFCLHLEHAEGPDTLLKVGLLAAERDAAMLFELARGRLEPLRIPAPVRNLRLVAEDLPPFVPQHQALFDPRAQQAQPWAQLRERLRARLGDEAVKGLGAAADHRPECAWHLAEQGAQGNMPVA…	AAN68726.1	GCA_000007565.2_ASM756v2	Pseudomonas putida KT2440	Bacteria; Proteobacteria; Gammaproteobacteria; Pseudomonadales; Pseudomonadaceae; Pseudomonas	chromosome		ImuB1		1	35.7	AQQA-QPWAQLRERLRARLGDEAVKGLG		AAADHRPECAWHLAEQGAQGNMPVAPGSRPGWLLSAPIALDDAAYQVQGYAERIESGWWDGGDVRRDYYRIETRDGLRGWAYRDLSQAGPLWLQGWFA	98
MRWACILLPQLALDGVLRAHPDPEAPLALVSGTPQRRVLRALNPAAKALGLRPGQSLSAAHALTRDFALVEHDPAQIERWEQLLAAWAYGFSSQVSLRYPRCLLLEVESSFALFGPWPRFEARLRRELAALGFRHRIVAAPNPVAARMLANACDGLAVTSQEELRDALGRLPVDRAGLDRDAATAFVRMGLRNLGQVLALPRDTLARRFPAEVLRHLDSLLGERPLALECYRPPDEFDLRIELNFEVESHQALLFPLRRLTADLAAFLASRDSGVQRFSLHLEHRDLADTLVPVGLLSAEREAAMLFELARGRLEQLQVPAPVRAFRLQARDLPAFVPERRELFDERPQQSLPWEQLRERLRARLGDAAVHGLAARADHRPERAWQLDGASPSPPLPSG…	BAN50120.1	GCA_000412695.1_ASM41269v1	Pseudomonas resinovorans NBRC 106553	Bacteria; Proteobacteria; Gammaproteobacteria; Pseudomonadales; Pseudomonadaceae; Pseudomonas	chromosome		ImuB1		1	36.5	PQQS-LPWEQLRERLRARLGDAAVHGLA		ARADHRPERAWQLDGASPSPPLPSGATRPGWLLREPLVLRDGSVRILAGPERIESGWWDGADLRRDYYLVQTRCGQRGWAFRAVGGEGPLLLHGWFA	97
MLWACILLPQLALDAVLRQRDDPQQPLALITGPVQRRVLQAVNPAARALGLKPGQSLTAAYMLSRDFATAPYDPAQIEHWQRFLAAWAYRFSSQVSVHYPRVLLLEVQSTLGLFGPWPQFEARLRAELTALGFRHRITLAPNPAAARMLANAYDGLGVEDQCALADILQQLPVERVGLAPDDATALKRMGMRHLGQVFALPRAQLARRFPAQVLSHLDTLLGHRPLALEFFIPADVFDQRIELNFDVESHQALLFPLRRLINDLAAYLAGRDVGVQRFTVHLEHAEGEDTQVDVGLLAAERDAALLFELARGRFEPMQVPRPVQGVRLSALDLPRFVPVCKELFDQRPQQTQPWEQLRERLRARLGNDALQDLRAHADHRPERAWRNDGPWLPASLDLS…	AIS17667.1	GCA_000761155.1_ASM76115v1	Pseudomonas rhizosphaerae	Bacteria; Proteobacteria; Gammaproteobacteria; Pseudomonadales; Pseudomonadaceae; Pseudomonas	chromosome		ImuB1		1	31.3	PQQT-QPWEQLRERLRARLGNDALQDLR		AHADHRPERAWRNDGPWLPASLDLSAQRPGWLLPQAEPLPDHGLRVLAGPERIESGWWDGGDVRRDYYLVETSAGRRGWAYRAVGDDQPLLLQGWFA	97
MLWACILFPQLAMDGVLRQRADSDQPLVLLSGPAQRRVLQAVNPAARALGLRAGQSLTAAQSLASGFAMADYDVSQIEASQQFLAAWAYGFSAQVSLHYPRCLLLEVQSSLGLFGPWPKLQARLREELAALGFVHRISAAPNPAAARVLANGRDGLAVWDAQRLAQTLDLLPIERVGLPIDAVNTLARMGLRQLRQVLALPRDGLARRFAPEVLQQLDRLSGRRALALTFYSPPDVFDARIELNFEVDSHQALLFPLRRLTGDLAAYLAGRDCGVQRFVLHLEHRSHPATQVPVGLLSAERDAGMLFELTRGRLEQQRLPAAVLAVRLLAEQLPTFAPQHQPLFNERPQQLQAWEPLRERLRARLGDGSVRELHPRADHRPEHAWSVEPGALPSAIDAP…	BAP45217.1	GCA_000829415.1_ASM82941v1	Pseudomonas sp. StFLB209	Bacteria; Proteobacteria; Gammaproteobacteria; Pseudomonadales; Pseudomonadaceae; Pseudomonas	chromosome		ImuB1		1	25.4	PQQL-QAWEPLRERLRARLGDGSVRELH		PRADHRPEHAWSVEPGALPSAIDAPRPGWLLSEPSTLNDDSVQILAGPERIESGWWDGGDVRRDYYVVQTRDGQRGWAFRDAGCEGPLQLHGWFS	95
MLWACILLPQLAMDGILRHRDDAAAPLVLLAGPPQRRVLQAVNTAARKLGLKPGQSLVAAQALTHDFATADYDPLMIERWQQFLAAWGYGYSAQVSLHYPRCLLLEVHSSLGLFGPWPRFEKRLREELTGLGFRHRITLAPNPAAARVLANAHDGLAVTDTAALHQALGALPIERLGLPREVSTSLVRMGLRHLHQLLALPRDSLARRFPAEVLAQLDTLLGHRPLPLEFYRPPDVFDTRIELNFEVESHQALLFPLRRLTADLAAFLAGRDSGVQRFSLYLEHRTLPDSEVPVGLLSTEREPAMLFELTRGRLEHLQLPAPVLAVRLLARDLPAFTPAHQALFDERPQQNVPWEQLRERLRARLGDDAVVSLSARADHRPECAWREGSLAHTEPLPQV…	AEJ05507.1	GCA_000219605.1_ASM21960v1	Pseudomonas stutzeri	Bacteria; Proteobacteria; Gammaproteobacteria; Pseudomonadales; Pseudomonadaceae; Pseudomonas	chromosome		ImuB1		1	33.5	PQQN-VPWEQLRERLRARLGDDAVVSLS		ARADHRPECAWREGSLAHTEPLPQVGLRPGWLLNTPQPLREEGLLTLAGPERIESGWWDGADARRDYYRVQTTTGQQGWAFRALTGGPLLLHGWFA	96
MGTLWACILLPQLAMDGVLRGRADAGTPQRRVLQAVNPAARALGLKPGQSLIAAQALTRTFTTAEYDLASIERWQQFLAAWAYGFSSHVSLHYPRCLLLEVQSSFGLFGPWPCLEARLREELHALGFQHRITLAPNPAAARVLANAHDGLAVTDTETLQSMLNPLPVERIGLPREVTTAFVRMGLRTLKQVLALPRAGLARRFPAEALKHLDTLLEHRPLALDFYRPPDRFDARIELNFEIESHQALLFPLRRLTADLAAYLAGRDSGVQRFTLHLEHRSLADSQMTVGLLSAERDPAMLFELTRGRLEHLQLPAPVLAMRLVARELPAFIPEHRQLFEERPQQSLPWEQLRERLRARLGDAAVQGLCARADHRPECAWQPQHAIQHEPSTAIALRPGW…	AHL75113.1	GCA_000219605.1_ASM21960v1	Pseudomonas stutzeri	Bacteria; Proteobacteria; Gammaproteobacteria; Pseudomonadales; Pseudomonadaceae; Pseudomonas	chromosome		ImuB1		1	30.7	PQQS-LPWEQLRERLRARLGDAAVQGLC		ARADHRPECAWQPQHAIQHEPSTAIALRPGWLLSEPKTLHEASLRILAGPERIESGWWDGRDVRRDYYLVETRTGQRGWAFRAVTGAGPLLLHGWFA	97
MRWACVLLPQLALDGVLRRRPDPDTPLALITGTPQRRILQTVNSPARALGLRPGLSLTAAKALVCDFATAEYDPAEIDRWHRFLAAWAYRFSSHVSLDYPRVLMMEIESSLGLFGPWPRFEARLREELTALGFRHRIVAAPNPAAARVLANAYDGQCIADDETLLQALGQLPIDRVGLDREVATALSRMGLRRLHQVLALPRETLARRFPAEVLRHLDTLTGRRALALDCYRPPDRFDVRLELNFDVESTQALLFPLRRLTADLAAFLAGRDSGVQRFDLLLEHAQGEDSRVPVGLLSAEREAAMLFELARGWLEHLQVPAPVRALRLVARDLPSFVPQHRELFEERPQQTLPWEQLRERLRARLGDEAVHGLCARADHRPEHAWLCEGRGEALPTGSP…	AFN78043.1	GCA_000279165.1_ASM27916v1	Pseudomonas stutzeri DSM 10701	Bacteria; Proteobacteria; Gammaproteobacteria; Pseudomonadales; Pseudomonadaceae; Pseudomonas	chromosome		ImuB1		1	27	PQQT-LPWEQLRERLRARLGDEAVHGLC		ARADHRPEHAWLCEGRGEALPTGSPRPGWLLREPRPLPDAAVRMLEGPERIESGWWDGDDVRRDYYRIETRSGQQGWAYRDVVEHGPLLLQGWFA	95
MLWACVLLPQLALDGVMRRHGNPDEPLALISGSAQRRVLQSVNPAARALGLKAGQSLTAAQALVPNFTTIEHDPADIERLQQLLAAWAYGFSSNVSLKYPRVLLMEIESSLKLFGPWPVFEARLREELTTQGFRHRIVVAPNPIAARMLANMHDGLSIDCPHELRRRLEQMPLERIGLSRDTATALTRMGLRSVRQVLALPRDTLARRFPASVLQHLDTLLGERPVALECYTPPDFFDVRIELNFDVESHQALLFPLKRLIADLALFLAGRDSGVQRFSLHLEHVPGPETVVPETVVPVGLLSAERDASMLFELARGRLEQVLVASPVRAVRLLARDLPDFVPAHRQLFDERVQQTLPWEQLRERLRARLGDESVNGLRAQADYRPECAWQAHSSSKPV…	AAY37561.1	GCA_000012245.1_ASM1224v1	Pseudomonas syringae pv. syringae B728a	Bacteria; Proteobacteria; Gammaproteobacteria; Pseudomonadales; Pseudomonadaceae; Pseudomonas; Pseudomonas syringae	chromosome		ImuB1		1	34.7	VQQT-LPWEQLRERLRARLGDESVNGLR		AQADYRPECAWQAHSSSKPVLPARGFTRPGWLLREPQPLPVQATRIVAGPERIESGWWDGGDVRRDYYLVETASGQRAWAYRAVGEPGELLLHGWFA	97
MISAIQTTAFPLVIRQQQASRQQVFDVNPAARRLGVRRGMSMKQAQLLVPDIAIVDRDRVGESEGLERLAHWAMQFTSQVVLQPPRGLLLEIGASRRLFGGVDALHQRVIASCARLGHAPRSAIAPNPQAAWWLSALPRTTLITRDRDLRAALTALPLSCLELPDKQRQALRRMGLQRLGACLRLPRAGLRRRFGAEWMDRLDRALGQQPDPRPVFQPPRRFEARLELPAEVDNCTGLLFGLRRLLQELGGALLGADATIDCLTLTLEYVDRPAAPISLQLLQPQRDPDYLLELWRERLERESLAAPVMGLRLASVDFRLAEHTSQGLFEQKSGQLAGQALWERLQARLGREAVRRPGVLADHRPESAWSLAHSTEGAPLGERPLWLLDPPERLRQGPE…	AKH22031.1	GCA_001007875.1_ASM100787v1	Sedimenticola thiotaurini	Bacteria; Proteobacteria; Gammaproteobacteria; Sedimenticola	chromosome		ImuB1		1	33.3	KSGQ-LAGQALWERLQARLGREAVRRPG		VLADHRPESAWSLAHSTEGAPLGERPLWLLDPPERLRQGPEGPWRDGPLRLEQGPERIESGWWQGRWVRRDYFIATDSHGARLWLFRPADERNWYLHGRFG	101
MQWLGLYFPNLPLDLFWAGEKEQPVAVTRRHQGREIIDRCNIPARQQGLHPGMVLNAALVLVPGLCLHERDRKREQRQLEAIAAWAWRYSSRISLDPLLLLLEVGGSARLFGGRDALLEQLREDPLAPAALEYQALAPSPGAAALLARVRPGCRVETFRELRQTLETIPLAQLTRNARLLDLMRGIGLSRIGDALSLPRPELARRVGPEPALLLDRLLGRAPDPRPLWQPPEHFRQSLLLLAEIEQAPALQFPARRLVAALSAFLRGRDAATQKLRWRFLHRNAPSSLLEQGMLAPTNDSDHILELFRQHLEHLQLPEAVVEMVLEVDTWQAADKTHGDLFSAPREGEQGFLERLCARLGTSAVRGLQGQPDHRPEKSWAYREPVVGAGSRESLDVAAK…	BAO43727.1	GCA_000828615.1_ASM82861v1	Thiolapillus brandeum	Bacteria; Proteobacteria; Gammaproteobacteria; Thiolapillus	chromosome		ImuB1		1	34.3	SAPR-EGEQGFLERLCARLGTSAVRGLQ		GQPDHRPEKSWAYREPVVGAGSRESLDVAAKEAPLWLLPQSRRLPLRNGQPWHEGRLELRAFSRRIETGWWDDGDIARDYYRATNPAGQQLWVYRDRRNGHWYLQGVFE	109
MSLWIYLHFPRLQLDALFGDNQEQPVVIVESQRCQIIQYNEIAEQQGIKPGMGLGSAASLCRDLQVHPYHPQTELNKLQEVAQWLYLITSDVVLMPNQGILLRATPMLALYEGLENYWNKVRAHLSELKLSFQFGCGFSPFAAKLMALSGANVISEDKSAIQKALSPIPLTLTDLSNATVEKLQRVGVTTLQNLLELPLQDIARRFDIDLVNYVGRLTGQFKHPVDFYHPTESFQVYLELLFEIENVQWIEKPLAKLLRQLEIFLKLRDKVAFELCLTLHQREKQEQHLQLTSAQGDYLCQRWQQLASLSLESLSLNGPVTGLTLKVIRQGEPLSASRDLFAGQKGNMNALELLSLLQAKLGKSAVLKPNIACDPRPEKASQYRPADAPDEKGHDIPSI…	AGV16944.1	GCA_000354175.2_ASM35417v2	Vibrio alginolyticus NBRC 15630 = ATCC 17749	Bacteria; Proteobacteria; Gammaproteobacteria; Vibrionales; Vibrionaceae; Vibrio	chromosome		ImuB1		1	32.5	QKGN-MNALELLSLLQAKLGKSAVLKPN		IACDPRPEKASQYRPADAPDEKGHDIPSILRPAMQLPTPIVLQEQVSLVHGPERIVSGWWDGDEIMRDYYIAHTKQGRWLWIFRDQHKHWFLHGYFC	97
MVLWIYLHFPRLQLDALFGDNQEQPVVIVESQRCRIIQYNEIAEQQGIKPNMGLGSAASLCRDLQVHPYHPQTELSKLQEIAQWLYLITSDVVLMPNQGILLRATPMLNLYEGLQNYWTKVSAHLSELKLSFQFGCGFSPFSAKLMALAGANFISEDKSAVQQALSPLPLTLTDLSSATVEKLQRVGVTTLQGLLELPLQDVARRFDIDLVNYVGRLTGQFKHPVDFYHPTESFQVYLELLFEIENVQWVEKPLAKLLRQLETFLKLRDKVAFELCLTLHQRDKQTQHLQLTSAQGDYLCQRWQQLASLSLESVTLNGPVIGLTLQVERQGEPLTSARDFFAGQKGQMNALELLSLLQAKLGKSAVLKPNIACDPRPEKANQYRPADEPDVPINTIPAL…	ABU71820.1	GCA_000017705.1_ASM1770v1	Vibrio campbellii ATCC BAA-1116	Bacteria; Proteobacteria; Gammaproteobacteria; Vibrionales; Vibrionaceae; Vibrio	chromosome		ImuB1		1	31.6	QKGQ-MNALELLSLLQAKLGKSAVLKPN		IACDPRPEKANQYRPADEPDVPINTIPALLRPAMQLPEPIVLQEQVSLVHGPERIVSGWWDGDEIMRDYYIAHTKQGRWLWVFRDQHKHWFLHGYFC	97
MQVWLYLHFPTLQLDALYSEQAQQPLVVVDCKRFQIVQCNFAAHEQGIRPEMGLGSASALCHSLQVHPYDEKVEQQTLLDIAQWLYMVTSDLVLFPPQGLLLKVTDMLSLYGGLDAYWRRVSQHLQQLNIQYQYATGFSPFSAILLAKSGSALISQDRTQLCEALKSYPVSATELDSKQVEKLSRVGVLTLNDLLELPMQEVARRFDIDLVNYVGRLMGQFKHPVDFYHPPEHFQSYLELLFDIENTQWLEKPLLKLLEKLEGFLTLRNQVAYELELTLHQRDRAAGVIAFTSACGDYFAQRWAKLCQLTMESIKLDAPVQGLTLKVVRSGELESTSQDIFAGRKGQQTELELIATLQAKLGSHQVLKVAPTDDPRPEKSISLCAPDLPISTKVSLSGL…	AIU67373.1	GCA_000763535.2_ASM76353v2	Vibrio coralliilyticus	Bacteria; Proteobacteria; Gammaproteobacteria; Vibrionales; Vibrionaceae; Vibrio	chromosome		ImuB1		1	38	RKGQ-QTELELIATLQAKLGSHQVLKVA		PTDDPRPEKSISLCAPDLPISTKVSLSGLRPSLMLPNPEPLTEKVNVMHGPERFVTGWWDGEEMTRDYFIARSDSGRWLWVFRNQEMQWFLHGLFS	96
MTLWIYLHFPALQLDTVFAPTAETEPAVPVVIVDGRVHQVVQANELAFNQGITLDMGLGSAAALCAELQVHPYDAEIEQRAVEEIAQWLYLVTSDIALYPPQGLLLRATNMLSLYGGLTAYWRTLSHHLDQRGVRYHYGCGFSPLSAMLLAKSGANLIEADTAILRQKVGRFPLTATELEGKHTDKLARVGIRDIDSLLALPMQEIARRFDIDLVNYVGRLLGQFKHPVSFYHPPEAFHSHLELLYEIDNVQWLEKPLRRLLTRLELFLTLRNQVAFDLKLTLTQRDKIQHSVTFTSARGDYQAEKWAQLCRLSMESLLLEHPVVSLTLSVVRAGLAEQTAEDFFSGIKGQQSALELITLLQAKLGPSHVHKLQLGDDPRPEKRSRYVHPNVHPATTTT…	AMF96109.1	GCA_001558415.1_ASM155841v1	Vibrio fluvialis	Bacteria; Proteobacteria; Gammaproteobacteria; Vibrionales; Vibrionaceae; Vibrio	chromosome		ImuB1		1	29.2	IKGQ-QSALELITLLQAKLGPSHVHKLQ		LGDDPRPEKRSRYVHPNVHPATTTTEPLRRAELRPSLLLPQPQPLCEAVSLIHGPERIATGWWDGHNMIRDYFIARTEQGRWLWVFRTPEQQWFIHGQFS	100
MLWLYLHFPSLQLDSCFFDSDLKNNIAIVDEHHQIIQLSKSGFDAGLKLNMGLGTAASLCQDLQVHPYDIDIEHKKLKEIAQWLYLITSDITLCEPNGILLKISNMLCLYSNLEHYWLTVQQHLKKFNVRYQFSTGFSPYSAQILAQQKKQFITDDSDLMKKHLYTLPLGVSDLSEKVVDKLSRVGIETFDALFTIPMADIAKRFDIDLINYIGKLTGRFKHPVDFYHPPQTFKYSLDLLYEIENIQFLERPLGNLLKKLEHFLKLRDQLANEIQIILQLRNKQNTEFKVCSAQGEYLASKWLALSQLTFESLSIDSPVVTITLSVARITQQEGSYTDLFEGKQGTTNALELMSLLHAKLGERALHNPGISEDPRPEIAYQYTSPNTVLSSTPSIPPKL…	CCO58368.1	GCA_000801275.1_ASM80127v1	Vibrio nigripulchritudo	Bacteria; Proteobacteria; Gammaproteobacteria; Vibrionales; Vibrionaceae; Vibrio	chromosome		ImuB1		1	40	KQGT-TNALELMSLLHAKLGERALHNPG		ISEDPRPEIAYQYTSPNTVLSSTPSIPPKLRPAILLPHPKPLEEKVTLSLGPERVATGWWDNQPMVRDYFIAHTHEGRWLWVFRTPKQQWFLHGVFS	97
MVLWIYLHFPHLQLDALFGNNQEHPVVIVESQRCRIIQYNETAEQQGIRPNMGLGSAASLCHDLQVHPYHPQTEWNKLQEVAQWMYLVTSDVVLMPNQGILLRATPMLNLYEGLQNYWNKIRTHLDELKLSFQFGCGFSPFSAKLMALSGANVLSEDKAFIQKALFSLPLTLTDLSPSNVEKLQRVGTTTLQGLLELPLQDIARRFDIDLVNYVGRLTGQFKHPVDFYHPTESFQVYLELLFEIENVQWIEKPLAKLLRQLETFLKLRDKVAFELRLTLHQRDKHEQHLQLTSAQGDYLCHRWQQLASLSLESLTLNGAVVGLTLKVVRQGEPLSAARDLFSGPKGQMNALELLSLLQAKLGKSAVLKPDIACDPRPEKASQYRLADEPDVPTHSIPDL…	BAC60298.1	GCA_000196095.1_ASM19609v1	Vibrio parahaemolyticus RIMD 2210633	Bacteria; Proteobacteria; Gammaproteobacteria; Vibrionales; Vibrionaceae; Vibrio	chromosome		ImuB1		1	31.9	PKGQ-MNALELLSLLQAKLGKSAVLKPD		IACDPRPEKASQYRLADEPDVPTHSIPDLLRPAMQLPAPIALQEQVSLVHGPERIVSGWWDGDEIMRDYYIAHTKQGRWLWVFRDQHKHWFLHGYFC	97
MLWLYLHFPSLQLDTLFNSELSNSEKVHSNEELHEQPIIIVDEKDHRVLQANQAALQSGISLGMGLGSAAALCHNLHVHPYSIELEKSKLKEIAQWAYLVTSDMALLPPNGLLIKASNMLSLYDGLDNYWHELKSHLETLNIQFSFATGYSPLSAILLGKQSINQVTNNVEQIKAWVNQQALSSSELPTKQVERLNRVGINLVDDLLKLPLQEVARRFDIDLVNYVGRLNGQFKHPIDFYHPPENFQQYLELLFDIENILFIEKPLLKLLNQLECFLKLRDRVAFELTLTLHLRDKDDHPVSFYSAQGDYLAAKWANLTHLTLESLKITAPVQGLTLSVIRHGEPQMAYRDLFDGNTGTLAALDLLSLLQAKLGQACIQTPKIQHDPRPEKANQYSLPT…	CAV18110.1	GCA_000091465.1_ASM9146v1	Vibrio tasmaniensis LGP32	Bacteria; Proteobacteria; Gammaproteobacteria; Vibrionales; Vibrionaceae; Vibrio	chromosome		ImuB1		1	18.8	NTGT-LAALDLLSLLQAKLGQACIQTPK		IQHDPRPEKANQYSLPTLSKSMAKRQTPPEFEQQTATLNINQQRLRPSILLPEPEALTENVTLSQGPERIVSGWWDGEKIIRDYFIAHSENGRWLWIFRTPDKQWFLHGLFS	112
MQSWIYLHFPTLQLDALFSEQASLPLAIVESKRFKIVQCNEIARQQGVQTGMGLGSASAMCHQLQVHPYDEKVEQQTLLDIAQWLYMVTSDICLLPPQGVLLKATNMLSLYGGLEPYWQRVSQHLTQLQLNYSYSSGFSPFSAIALGKANAALLTLEKEQLIKIIKPFPLTATELDNKTVEKLQRVGITTLSDLLDIPIKDLARRFDIDLVNYVGKLMGQFKHPIDFYHPPEHFENYQELLFDIENIQWLEKPLAKLLTKLEWFLTLRNQVGYELELILHQRDKDDASVTFYSASGDYLATRWMTFCQLTMESLKLDAPVQGLTLRLIRSGELESTSADLFKGFQGEQTELELIGLLQAKLGKDKVRKVAHSHDPRPEKATFLCDPTLPIPTKAASQRL…	AIW14554.1	GCA_000772105.1_ASM77210v1	Vibrio tubiashii ATCC 19109	Bacteria; Proteobacteria; Gammaproteobacteria; Vibrionales; Vibrionaceae; Vibrio	chromosome		ImuB1		1	37.4	FQGE-QTELELIGLLQAKLGKDKVRKVA		HSHDPRPEKATFLCDPTLPIPTKAASQRLRPNIVLPAPEPLQEKVSIMQGPERFVTGWWDGDDMTRDYFVARSEQGRWLWVFRNQDKHWFVHGLFC	96
MNMHLWLYLSFPRLQTDSMLVTQHPLAVVHPQSHQVVQINDLASNAGLAVGMGLASAATLCSQLQVIVYDEKLEHRKLKEIAQWLYFMTADLVLDPPSGLWVRVSHMLNLYQGLDNYWHTLSAHLATLAVSYHASTGFSPLSAKLLAKAGHPLISDNQTELLTKVKKHPLTFSELKATTIEKLQRIGIHTFDALLTLPLQELARRFDIELVNYIGKLTGQLKHPVDFYHPPSRFKQELELLFELDNVQWLEKPLEKLFRQLESYLTIRNKTAHELQLTLFQRNDLSKAISFHSAQGEYRSQQWQKLSALTLESTILQAPVTRLQLEVIREGEPNAHPTDLFSHRTGQLSRLELYSLLQAKLGADSIATLGLNHDPRPEKATRYQSTLTETPSEEIECRL…	BAC94059.1	GCA_000009745.1_ASM974v1	Vibrio vulnificus YJ016	Bacteria; Proteobacteria; Gammaproteobacteria; Vibrionales; Vibrionaceae; Vibrio	chromosome		ImuB1		1	33.4	RTGQ-LSRLELYSLLQAKLGADSIATLG		LNHDPRPEKATRYQSTLTETPSEEIECRLLRPSFLLPAPEPLQHHVSLIHGPERIVSGWWDGDEIMRDYFIARTEQGQWLWVFRDQKKQWFLHGLFC	97
MLWACILLPHLALDGVLRRRPPSDEPLVLVSGPAQGRIVHAANAPARAAGIYRGQRLTAAQALLPSFAMIEHDAGDETHWHRLLAAWAYRYSGDVGLLPHAVVLEVSRSLNLFGPWPRFESLLREDLAGLGFRHRVALAPTPQAAYVLAGGEDGMAVMDAPTLRGALSFVDVTRARLPDGVAPSLQSMGIRTLGQLLALPRAGLQRRFGSELVAHIDRLLGDEPSPMESYRPPDTFDQRMEWTHEIEHVEALMFPLRRLTGDLSAYLAGRDGGVQRFQLLLEHRDAPPTCVSIGMLTAAREASLLFDCARGRLERVELPQPVVAMRLLAPDLPPFVPAGRDLFDARPANAMPLDQLRERLRSRLGEQAIQHLRRTVDPRPERAQTSAPYAKEVPRREGL…	AHX13511.1	GCA_000632805.1_ASM63280v1	Dyella jiangningensis	Bacteria; Proteobacteria; Gammaproteobacteria; Xanthomonadales; Rhodanobacteraceae; Dyella	chromosome		ImuB1		1	29.5	PANA-MPLDQLRERLRSRLGEQAIQHLR		RTVDPRPERAQTSAPYAKEVPRREGLPRPAWLLDVPRPWRGPPPELLAGPERIETGWWDGGEIRRDYYVARTAQGQYAWIYGAPGEQGAWMLHGWFA	97
MLWACIVLPHLALDTLLRRRLPDAEAPPLVLIDGPLQTRHVLDADEAARAGGIAPGQPLTTAHALLARFDAVAHDVALTARQHDLLAAWAYRYSAEVLRLPGALALEVQRSQRLFGHWPGFEKKLRDDLAAMGFRHRLALAPTPLAARALADAADGAALTEPGQLRAQLAKLPLVHAQLPDDLHEAFARMGVHRLGALLALPRAGLRRRFGAALLEHLDDLLGERPIPRPRYLPPDRFDARIAFNFDVENLAALAFPLRRLTGDLATFLAGRDGGVQRFVLSLGHRGQAPTRVVIGLLQPEREAGALFESARSRLERIVLARPVEWLRLRADELPPFVPGGRDLFDLRPEHALPLAQLQERLRARLGDDAVYRLEATPDPRPEHAQRIADDAGRAAVPT…	AND68123.1	GCA_001641285.1_ASM164128v1	Dyella thiooxydans	Bacteria; Proteobacteria; Gammaproteobacteria; Xanthomonadales; Rhodanobacteraceae; Dyella	chromosome		ImuB1		1	35.1	PEHA-LPLAQLQERLRARLGDDAVYRLE		ATPDPRPEHAQRIADDAGRAAVPTTLPRPTWLLPQPVPLRTHGLRVLAGPERIESGWWDGGDLRRDYYVLETAEGQRAWAFCPAGERPDALAGWMLHGWFA	101
MAPSWICLWLPELALDGVLRGRQVEGALVLIDGSVHGRRLVAVNAAAGQAGLRVGQSLNTAKALLANFEVVIHDAADELQSLNFLAGVAYRFSSDVHFMPRAIVLEAGRSAGLFGDAVAMTARLRQELSGLGFRHQLAVAPTPLAAYVLAGMRDGIVITDQDALYQALERVPLQRIALPGRAVGRLPDMGIRTLGQLRRLPREGLRRRFGGALVDALEALLGERPDTLARYIPPDTVDWRIELSHEVEDTAALAFPLRRMTSDLAAYLRGRDGGVQRFCLQLEHQQGQTEVVVGLLAPTREADLLFEAARGRLERVQLSAPVLALRLMAADLPPFVPEGRDLFDERCARAMPFDALRERLRARLGDASLQQWRTTGDPRPEFSQAVAASDAAWLESRLR…	AFC86317.1	GCA_000242255.3_ASM24225v3	Frateuria aurantia DSM 6220	Bacteria; Proteobacteria; Gammaproteobacteria; Xanthomonadales; Rhodanobacteraceae; Frateuria	chromosome		ImuB1		1	30.1	CARA-MPFDALRERLRARLGDASLQQWR		TTGDPRPEFSQAVAASDAAWLESRLRPTWLLPAPRPWHGPPPRILAGPERLETGWWDGAAVRRDYYLVETAQGQRAWAFCPAGEVAGWMLHGWFA	95
MLWACINLPHLAMDGILRRHPVTGPLVLVDGPANARTIVAANEPAHAAGLHVGQRLSAAQALLSQFEAMAYERESADRWHRFLAAVAYRYSSEVSLLPHAIVLEVSRSMGLFGPWPRLEAMLRADFTALGFRHRLAAAPTPHAAQVLATVADGQAVQGADALRRALQGVPLAASGLPAAAIAALPGMGIRRLGQLLALPRDGLRRRFGAELPAALERLTGERPPGLESYRPPDVFDLRIELLHEVENRSALVFPLRRMVDDLAAYLAGRDGGVQRFLLRLEHREGRCTDVPVGLLAPERDGVLLFEFARGRLEHVVLPASVLALRLLARELPAFVPAGRDLFDERPAHALPLGQLHERLRARLGERAVYRLSGTTDPRPERAQAVAEGDHGHDEPSPRP…	AGG88811.1	GCA_000230695.3_ASM23069v3	Rhodanobacter denitrificans	Bacteria; Proteobacteria; Gammaproteobacteria; Xanthomonadales; Rhodanobacteraceae; Rhodanobacter	chromosome		ImuB1		1	26.7	PAHA-LPLGQLHERLRARLGERAVYRLS		GTTDPRPERAQAVAEGDHGHDEPSPRPTWLLTHPVPLRGPPPRILAGPERLETGWWDGAEACRDYYVVETSLGQWAWAFCPPGEQDGWMLQGWFA	95
MLWLACQFPSLAVEVPPGATGVGRVAVDGVVRQACPLAQAAGIQPGMRVATARALLSPLEVRHTDAASRGRALADLAPRLATITSQVMLAPETDTLLGEVGGSRRMLGGLAGVRRAARGAFEDAAVTWRAAIAPTPAAAAMLAGYRPGTTVANLQELRSALTDLPASALPLPPAAHQLLRRIGARRVSDVLALPRAGLARRLGVPAVTLLARLLGERPDPRESWVPPARFVREADWDDALASVEILQFPLRRLLGDMAAHVACRGERATAWSLVLRTDARADAAIAVAAAAGTADARQLLDLTVARLASAPWPGPVVAMQLRLDAAREALGAAQLFGDDGDEQLVALLDRLRARLGDAAVYGLAAVADPRPERAQRRVLLAGEDTAAVSPRRRPAWLLP…	AGG88996.1	GCA_000230695.3_ASM23069v3	Rhodanobacter denitrificans	Bacteria; Proteobacteria; Gammaproteobacteria; Xanthomonadales; Rhodanobacteraceae; Rhodanobacter	chromosome		ImuB1		1	32	DDGD-EQLVALLDRLRARLGDAAVYGLA		AVADPRPERAQRRVLLAGEDTAAVSPRRRPAWLLPAPVPWRCDPARLLAGPERMESGWWDGGDSRRDYYVARGDAGATWWVYQDLRTDAWFVHGWFG	97
MRWACLLLPQLALDVVLRGHAEPERALALVDGPQARRRLYAVNAGARALGLKPGMSLIAAQAIADGFQTVDHDPQAAEHARQLLAAWAYRYSSQVSTVFPHAIVLEVGRSRRLFGPWPQLRERLAQELHELGFRHRIAAAPNPHAARVLTNIEDGLCCDDDRLEAMLAKLPIERSGFDADTVEALQRMGLRKLGAVFALPRAPLARRFGQDVLTRLDALRGAATPPLVYFQPPDAFDARIELGHEVESSLALLFPLRRLTADLSAYLSGRDGGVERFKLILEHERHAHHLNHPPTEVVVGLLAPERDATMLFELARGRLQQAQLPAAVVGLRLLAEALPPFVPARRDLFDTRPQQALPWTQLRERLRARLGDDGVQGLAPQADHRPERAWRSLPGDVAA…	ALN61142.1	GCA_001442535.1_ASM144253v1	Lysobacter antibioticus	Bacteria; Proteobacteria; Gammaproteobacteria; Xanthomonadales; Xanthomonadaceae; Lysobacter	chromosome		ImuB1		1	32.9	PQQA-LPWTQLRERLRARLGDDGVQGLA		PQADHRPERAWRSLPGDVAARADKHARKVLRPGWLLREPEPLHDKVARVLAGPERIESGWWDEGDVRRDYYLVETVKGQRAWVYRSAGSDGPLILHGWFA	100
MRWACLLLPQLAMDVVLRNHPHPERALVLVDGPHARRRLYAVNEAARALGLKPNMPLIAAQAIVDGFQTVEHDPAAVEHARGLLAAWAYGYSSQVSTEFAHALVFEIGRSRSLFGAWPELRQRLAAELRELGFRHRMAAAPNPQAARALTNIRDGLCFDEDNLIPALAKMPLERCGFDADTVQALQRMGLRKLGAVQALPRAPLARRFGQHVLTHLDALHGAATPLLTYFQPPDAFDARIELGYEVESSQALLFPLRRLTADLAAYLSGRDDGVERFTLILEHERHPHRPQLPHSEVAVGLLAPERDAAMLFELARGRLQQARIPAPVVGLRLLAEQLPPFVPASRDLFDPRPQQALPWAQLRERLRARLGDDGVQGLAVHPDHRPERAWRNVSGDAPT…	ALN85699.1	GCA_001442785.1_ASM144278v1	Lysobacter capsici	Bacteria; Proteobacteria; Gammaproteobacteria; Xanthomonadales; Xanthomonadaceae; Lysobacter	chromosome		ImuB1		1	34.2	PQQA-LPWAQLRERLRARLGDDGVQGLA		VHPDHRPERAWRNVSGDAPTRSNKTVSAPTNTIRPGWLLIEPEPLREPLARILAGPERIESGWWDQDDVRRDYYLVETAKGQRAWAYRDAGGDGALTLHGWFA	103
MLWACILLPHLAMDSILRRRPDPATDTPLVLVEGPAQLRRLHSVNAAAAQAGLKAGMRLSAAHALMAKVETVDFDPREQARSQCLLANWAYRHSSLVSQQWPHAIVLEARASFRLFGPWPQFARRLRNELAALGFRHRLALAPTPRAAYVLAGLEDGLAIAHIERLQQVLDGVSVRRAHLPEDSGERLQRMGLRTLAALRALPRDALRRRFGAALLDHLDRLYGQADDPLDWYRPPDHFDARVEMGYEVESHMALLFPLRRLIGELCMSLSIRDGGVQHFVLRLEHEHGHSDVEVGLLAPEREQAMLFELARNRLERVAIDRPVVGVRLLARQLPPFVPAARDLFDPRPQQALDWPQLRERLRARLGDQAVYRVEPAGDPRPERAWRRASGDALAGGVQ…	AER56112.1	GCA_000233915.4_ASM23391v4	Pseudoxanthomonas spadix BD-a59	Bacteria; Proteobacteria; Gammaproteobacteria; Xanthomonadales; Xanthomonadaceae; Pseudoxanthomonas	chromosome		ImuB1		1	35.2	PQQA-LDWPQLRERLRARLGDQAVYRVE		PAGDPRPERAWRRASGDALAGGVQSAPARPPRPAWLLPQPVPLQGMARIISGPERLESGWWDDGDARRDYYVVETVHGQRAWAFQPAGVRDAGWMLHGWFG	101
MRWACLLLPHLAMDGVLRGFADPAAPRVLVAGPAQRRVLQAANPAARAQGLKPGQALAEARAVARGFAESECDPRELGQWQRLLAAWAYRYSSQVSLHGGNALLLEVAGSHGLFGPWPRFQARLRAELEELGFRHRIVLAPNPFAARALANAHDGLAVDADGLRAALARLPVQRAGFAAETAAAFARMGLRRLRQVLALPRAGIARRFPPAVLQHLDRLLGGEPALLEWYRPPDRFDARLELGYEVESSQALLFPLRRLTADLAAFLAGRDGGVQRFVLRLEHEGRADTALEVGLLAAERDPALLFEIARSRLERVQVPAAVRALALHADELPAFVPAHRGLFEPRVQQAVPWEQLRERLRARLGEDAVHGLRVHADHRPECAWRGESVAETARPTAPA…	AKC87673.1	GCA_000972865.1_ASM97286v1	Pseudoxanthomonas suwonensis	Bacteria; Proteobacteria; Gammaproteobacteria; Xanthomonadales; Xanthomonadaceae; Pseudoxanthomonas	chromosome		ImuB1		1	30.7	VQQA-VPWEQLRERLRARLGEDAVHGLR		VHADHRPECAWRGESVAETARPTAPATTAPRPGWLLPGPIPLRGAVAQVLSGPERIETGWWDAADLRRDYYRLRTRLGQDAWAYRPAATGDKRGEGREGGWMLHGWFA	108
MLWACILLPQLALDAVLRRHPEPEAPLALVGGPAQLRSLHAVNAAAAAAGLAPGMRLTAAHALLPQFAMVDYEPAAEARVQRFLAAWAYRHSSLVSAQWSSAIVLEVRASFRLFGPWPRFERRLRGELEQLGFRHRIALAPTPRAARVLAGLRDGMAVMEAAELPALLDRIPVRRAVLPDEAGTRLQRMGIRTLGQLRGLPSDALRRRFGQALLEHLQKLYGQADDPLECYQPPEHFDERVELGYEVETHTALLFPLRRLVGDLCTYLSIRDGGVQRFVLRLEHEQGHTDVEVGLLAPERSASMLFELARGRLERVEIGRPVVGMRLLAKHLPPFVPAMQDLFAQRAQQALDWPQLRERLRARLGDEAVYRVAPQGDPRPERAWCRLTGDEAKVPVAPS…	ADV28007.1	GCA_000185965.1_ASM18596v1	Pseudoxanthomonas suwonensis 11-1	Bacteria; Proteobacteria; Gammaproteobacteria; Xanthomonadales; Xanthomonadaceae; Pseudoxanthomonas	chromosome		ImuB1		1	32.2	AQQA-LDWPQLRERLRARLGDEAVYRVA		PQGDPRPERAWCRLTGDEAKVPVAPSRPPRPTWLLPEPVPLHDTRLQVLSGPERLESGWWDEGDVRRDYYVVRTSRGQRAWAFRAAGVREGGWMLHGWFA	100
MLWACVLLPQLALDAVLRRCPDPQAPLALISGPAQLRTLQAVNAAAAAAGVRAGMRLTAAHALLPGLALVEHDPQAEARWQRFLAAWAYRHSSLVSAQWPGCIVLEVRASFALLGPWPRIEARLREELALLGFSHRIGLAPTPRAAQVLAGLRDGLAVTQPAAMATLLDRVPVARARLPDDAGERLRHMGIGDLRTLRALPRDALRRRFGLPLLDHLDRLYGQADDPLAYYAPPDHFDARLELGYEVESHTTLLFPLRRLVGDLCTYLSVRDGGVQRFVLRLEHEEGHSDVAVGLLAAEREPALLFELVRNRLEQVRIERPVVALRLLARELPPFVPAARDLFDPRTRQQQPWPQLRERLRARLGDTAVHRIAPTCDPRPERAWRPLQGDEARIGDAAP…	ALJ26929.1	GCA_001314305.1_ASM131430v1	Stenotrophomonas acidaminiphila	Bacteria; Proteobacteria; Gammaproteobacteria; Xanthomonadales; Xanthomonadaceae; Stenotrophomonas	chromosome		ImuB1		1	32.8	TRQQ-QPWPQLRERLRARLGDTAVHRIA		PTCDPRPERAWRPLQGDEARIGDAAPGLPPRPAWLLPQPVPLRDPRLRIVSGPERLESGWWDGDDARRDYYVLETSQGQRAWAFAPPGEQGGWMLHGWFA	100
MHWACLLLPQLALDSVLRLQPDPQRPLVLLQGPAQRRVLRAVSPSARAAGLRPGMLLSAAQVLVQDMHLHDYDPNAEQHTRQLLASWAYAYSSQVSLDFPHALVLEIGASRALFGDWLTIQQRLRNELHELGFRHRLVAAPTPHAARVLANVHDGLGIDAQQLPAALAQLPLPRCGLPNEAVTVLGRSGLRTLGTVLELPRDSLARRFAPEVLQQLDALRGLPTAPLRYYQPPDRFDARIEFEYEIESSQALLFPLRRLLLDLAAFLCSRDGGVQRFDLHFEHDLLPASVLTIGLLAPERDPALLFEIARNRMEAFALPAGSRALRLQAEQLPPFVPAARDLFDTRPAQAMPWNQLRERLRARLGDDAVQPLAVQADHRPERASGSQPAAKPPSYWPLR…	CAQ46382.1	GCA_000072485.1_ASM7248v1	Stenotrophomonas maltophilia K279a	Bacteria; Proteobacteria; Gammaproteobacteria; Xanthomonadales; Xanthomonadaceae; Stenotrophomonas; Stenotrophomonas maltophilia group	chromosome		ImuB1		1	24.2	PAQA-MPWNQLRERLRARLGDDAVQPLA		VQADHRPERASGSQPAAKPPSYWPLRPGWLLDTPQPLRDPRLRIVTGPERIESGWWDQADARRDYYVVETAHGQRGWAFRERNDPHAPWMLHGWFG	96
MLWACILLPQLALDDVLRRREDTQAPLALVEGPAQLRSLHAVNAAAAAAGLKPGMRLSAAHALMAEVQTCDYDPQAEARCQRFLASWAYRHSSLVSQQWGRAIVLEAGASFRLFGPWPRFERRLREELQALGFQHRLALAPTPRAARVLAGLRDGMAVTQLPALQALLDKVPVRRAALPGDAGERLQHMGVRTLAALRALPSEGVRRRFGGALLDHLDRLYGQADDPLECYAPPDHFDQRVELGYEVETHPALLFPLRRLIGDLCTYLSIRDGGVQRFLLRLEHEEGATDVDVGLLTPERAPALLFELARNRLERVEIPRPVVAMRLLAKQLPPFVPAMRDLFDQRAQQSVDWPQLRERLRARLGDEAVYRVLPADDPRPERAWQKAIGDDIREAAAPP…	AAM40399.1	GCA_000007145.1_ASM714v1	Xanthomonas campestris pv. campestris str. ATCC 33913	Bacteria; Proteobacteria; Gammaproteobacteria; Xanthomonadales; Xanthomonadaceae; Xanthomonas	chromosome		ImuB1		1	29.7	AQQS-VDWPQLRERLRARLGDEAVYRVL		PADDPRPERAWQKAIGDDIREAAAPPRPPRPTWLMPLPVPLHDPHLRIVSGPERLESGWWDDAEARRDYYVVETSRGRRAWVFASPGRTDGWMLHGWFA	99
MLWACVLLPQLALDAVLRRLEEPQAPLVLVEGPAQLRSLHSVNAAAGAAGLKAGMRLSAAHALMTQVRTIDYDAQHEARTQRFLAAWAYRHSSLVSQQWSRAIVLEAGASFRLFGPWPRFERRLRDELQALGFQHRLALAPTPRAARVLAGLRDGMVVTQLPALHSTLDNVPVRRAALPDDAGARLQHMGVRTLAAVRALPRDGLRRRFGAGLLDHLDRLYGQVDDPLECYAPPDHFDHRVELGYEVETHPALLFPLRRLMGDLCTYLSIRDGGVQRFLLRLEHEEGATDVEIGLLTPERAPTLLLELARNRLERVEIPRPVVAMRLLARQLPPFVPAMRDLFDQRAQQTVEWPQLRERLRARLGDDAVYRVLPADDPRPERAWRRAIGDAVREAAAPP…	AAW76694.1	GCA_000007385.1_ASM738v1	Xanthomonas oryzae pv. oryzae KACC 10331	Bacteria; Proteobacteria; Gammaproteobacteria; Xanthomonadales; Xanthomonadaceae; Xanthomonas	chromosome		ImuB1		1	30.3	AQQT-VEWPQLRERLRARLGDDAVYRVL		PADDPRPERAWRRAIGDAVREAAAPPRPPRPTWLLPQPVPLHDPHLRIVSGPERLESGWWDDDEARRDYYVVETARGRRGWAFAAPGRLDGWMLHGWFA	99
MRWACILLPQLALDTVLRRWPTPDEPLALLDGPPQRRTLKAVNAAARTRGLRPGQSLVTAQALCDRFATALHDAEESRRSQQFLAAWAYRFSSLVSTDYPGALLLEIEASLGLFGPWPRFEARLREELTALGFRHRIVVAPHPLAARALVNAHDGIALLDNAALQRALGQLPIARAGLPPALAEGFARMGLRRLQQLFALPRTGLARRYPPALLQHLDALRGQAPLPLQYYLPPDRFDARVELGYATESNQALLFPLRRLTQDLAAFLAGRDGGVQRFRLLLEHEDLEPSVVPVGLLAAERDAAMLFELARGRLQQASVPAPVQALRLCADELPPFVPAARELFDERAHQALPWEQLRERLRARLGDDAVHGLRAHADHRPELAWRAESSTARSTATPA…	AJC45637.1	GCA_000815185.1_ASM81518v1	Xanthomonas sacchari	Bacteria; Proteobacteria; Gammaproteobacteria; Xanthomonadales; Xanthomonadaceae; Xanthomonas	chromosome		ImuB1		1	30.3	AHQA-LPWEQLRERLRARLGDDAVHGLR		AHADHRPELAWRAESSTARSTATPATNAPPRPGWLLARPVPLRERAPERLAGPERIESGWWDDGDVRRDYYVVRTRQGQRAWAFAPADAPDALMLHGWFA	100
MRWACILLPQLALDTVLRRWPTPDQPLALLAGPPQRRTLKAVNPAARACGLQPGQSLATAQALCDRFATALHDAEESRRCQQFLAAWAYRFSSLVSTDYPGALLLEIEASLGLFGPWPRFEARLREELTALGFRHRIVVAPHPLAARALANAHDGMALLDNAALQCALGQLPIARAGLQPGLAEAFARMGLRTLQQLFALPRTALARRYPPALLQHLDALRGQAPLPLQYYLPPDRFDARLELGYAVESSQALLFPLRRLTADLAAFLAGRDGGVQRFQLHLEHEGLDDSVVPVGLLAAERDAAMLFELARGRLQHASVPAPVQAMRLRAEELPPFVPAARELFDDRAQQALPWEQLRERLRARLGDDAVHGLRAHADHRPEQAWRAESGKPAASGKPN…	AKK66803.1	GCA_001021935.1_ASM102193v1	Xanthomonas translucens pv. undulosa	Bacteria; Proteobacteria; Gammaproteobacteria; Xanthomonadales; Xanthomonadaceae; Xanthomonas	chromosome		ImuB1		1	30.3	AQQA-LPWEQLRERLRARLGDDAVHGLR		AHADHRPEQAWRAESGKPAASGKPNKAPAPAAATLPRPGWLLTRPIPLRERDPERLAGPERIESGWWDDGDVRRDYYIVRTRQGQRAWVFAPADAPDALMLHGWFA	106
MSRTAEIYACLCVREFPTQALLRLRPQLRNQPCVVMEGEPPLEQVCSLTRKARILGLLPGMTQVEVDTFSGVTVLQRSRKEEITTSEALLECAGSFSPRVEEVSYRHSFVCVVDIAGTQELFGPPNKLAQNLLTRVSALGIAACVGVSSNFHASIAVARAPLALSVRVIPPGEEGAALAALPLTVLNLSEQQAETFSSWGIRNLGMLAALPERELISRLGQPGKHLRQLARGEAPHLFLPVEPEFTLHERMELDSPVAVLDALMFVANLMLEQLIVRATARVLALAAVTVALTLEGGASCLRTIRPALPTNDRPLWIKLLHLDLEAHPPQAAVLAIRLEAEPGSTSQVQMGLFSPQLPEPSRLDVTLARIRSIVGDENVGRAVVADTHRPDGFRLEPFG…	ACO33559.1	GCA_000022565.1_ASM2256v1	Acidobacterium capsulatum ATCC 51196	Bacteria; Acidobacteria; Acidobacteriales; Acidobacteriaceae; Acidobacterium	chromosome		ImuB1		1	15.9	PQEP-SRLDVTLARIRSIVGDENVGRAV		VADTHRPDGFRLEPFGLDAFENSSAQSKVPSTTTLRSALRRLRPPESVSVTLQGARPEAFFFRQQRYRVEHAYGPWLTTGEWWSAASWGYEQWDLVARNPSGTTLCGCLMRDLLRNQWQMAGLYD	125
MSNTHEIYACLYVPEFPAQAVLRLRPDLQDRACVVMEGTAPAEQVIACNRRARQLGVACGMTRVDVELFPHITPLARSHAMEDATAAAVLECASSFSPRVEVLSTGTALICALDIAGTQTLFGPPEILARNLHERLRTIGMEARITASANLHAAVCMARGMRPADRVAILPRGKEASLLAPLPVDVLALSSDQAETFALWGIRTLGMLATLPKEALVARMGQAAKRLHALARGEWPHLLQPIQAPFQLIEKVEFDAPIDALESLLFVLNTMLDQLIERARARMLVLATVTVTLSLEGGAMATNTVRPALPTSDKPLWLKLLQLELEAHPPEASMIGITMQAEPGVSSKVQMGLFSPQTPDASRLDVTLARLRALVGEDHVGRAMIEDSPAPDRFHMEPF…	ACO34027.1	GCA_000022565.1_ASM2256v1	Acidobacterium capsulatum ATCC 51196	Bacteria; Acidobacteria; Acidobacteriales; Acidobacteriaceae; Acidobacterium	chromosome		ImuB1		1	15.2	PQDA-SRLDVTLARLRALVGEDHVGRAM		IEDSPAPDRFHMEPFSVAPSPAKTHEPERILLPRLTLRRLRPPEPARVTVRQSQPAEIFFREQKYIVDRVYGPWKIDGEWWTSTLWGEEQWDVVLRSMSGGLLCACLVRDCMQNHWHMAALYD	123
MYAVIYAREFPAQALLRLRPELRQKPVAVMEGEPPREFVCAANEFAYRMGVQRGMTRPQMEVLEAVETLRRSRAEEDAARAALLECAGRFSPRVEELRFEYTLAVGADISGTEKLLGTTEQIVRRMCEHAAVMGMEVSVAASCNFDAALCWAKAHAGTKVISPGEERKTLAAVPVDVLDLTLDQSVTFSLWGVHTLGELAALPQAELIARLGQDGKRLRELACGEHQHLLKPVGEPFVLREEIEFEADVESLDSVMFVLAPMLQQLCLRVQSRALALASVTVQCGLDGGTTHTRTVRPVLPTIDHQALLKLIHLDLIANPPGAAVVALRVFTETNRPSRAQLGLFSPQFPEPMRLEVTLARLAAVVGGEDRVGAPELVDSHRRDAFQIRHFSEPTLRLK…	ABF43046.1	GCA_000014005.1_ASM1400v1	Candidatus Koribacter versatilis Ellin345	Bacteria; Acidobacteria; Acidobacteriales; Acidobacteriaceae; Candidatus Koribacter	chromosome		ImuB1		1	16.9	PQEP-MRLEVTLARLAAVVGGERVGAPE		LVDSHRRDAFQIRHFSEPTLRLKPEGWGTHGVAGMRVLRPSEVVFVQKLHERPHQFVFRSEQYMVMECYGPWLASGDWWGAEKWERRQWDVVASSHSGKPLCCQLASSANEWWVEVLYD	119
MTKPAELYACVYAKELPAQAMLRLRPNLQQTPCVVMDGEPPLQYVCSRNARAHILGVSHGMTPVEIDTFLSITVLLRSRAEEAAAKAAILECAGTFSPRVEDRSNDHTFLCIVDIAGTETLFGPSMVLAKNLRERLKMLGITASIAVSRNTHAAVCLARGRSSRADVSVIAAGEEGVALASLPLAVLDLSEGHAETFSLWGIHTLGMLANLPEKALIARMGQEGKRLHQLARGEMPHLFLPLESKFALEERMELDTPVEVLDSLLFAVGVMLEQLIVRATGRILALASVTVTLSLEGGAVHTRTVRPALPTNERQLWIKLIHLDLEAHPPQAAILSLTLTAEPGNTSKVQLGLFSPQLPEPARLDVTLARIRAIVGEDGVGRAVLKDTHRMDRFSLEPF…	AEU37470.1	GCA_000178955.2_ASM17895v2	Granulicella mallensis MP5ACTX8	Bacteria; Acidobacteria; Acidobacteriales; Acidobacteriaceae; Granulicella	chromosome		ImuB1		1	15.5	PQEP-ARLDVTLARIRAIVGEDGVGRAV		LKDTHRMDRFSLEPFTVPAGTGSEAISTPERVALRQLRPAESLTVTFQENRPSAFFFREKRYDIEHSYGPWLTSGEWWGSTTWQLQQWDLVARSQDHSLLCCRVVYDRLQGCWQMVALYD	120
MGYAAIYIPEFPTLAWLRLEKRARVQAVAVVEGKAPLERVVSFNRSAKDLGLTHGMSKVQADTSGQVLFHERSIAEEKAALEILFEAVERFSPRVQIIASPVNGYANGKQSAAVLLVDQSGTETLFGDARSYAEAIRSALQQLDFASNVAVAPNAEASLLLARSYSGVTQVDAKDVRSKLAPLPLSMLTVEAATLATLGRWGIRNLGELAALPEAALVSRIGQQGKRLQRLAVGCEDHLLVPQDPSFVLTEHVELDGPLESLEPLLFILSPMIETLLRQTINHAYALRSVTITLELEKASPHRLEVRPAVPVQSKDLLLKLLHLKLQADPPQAGILGLTLDAEPAIPQVAQRGLFQSQFPEPDKLDLLVARLKAVVGEENVGSPMLSNSFCDDEFVMAP…	ADW71345.1	GCA_000178975.2_ASM17897v2	Granulicella tundricola MP5ACTX9	Bacteria; Acidobacteria; Acidobacteriales; Acidobacteriaceae; Granulicella	plasmid		ImuB1		1	18.1	SQEP-DKLDLLVARLKAVVGEENVGSPM		LSNSFCDDEFVMAPFQPSAGGRLPTQPIVPRAALRRFRPAQQAKVVYRDSIPSILFWRGERLELGTVSGPWQSSGYWWDGRRWEADEWDAVVSQPLQALRLRHEPEAGTWYVAGQYD	117
MTQPQVYLAVHVPEFAAQALLRMRPDLQCKPVAVVKGIAPLQEVCSANTAARAMGVENGITRAQLDAFDGLTILPVSAGEEACARTALLDVAAVLTPRIEPQPMADGAFRMLLDMTGTTLIWGQTHQLAQRVAHAVSSIRLSARVVASSNAHASLSLAAVPRSRPLVVNAGDEAKILAPLPLSALHLSQEETETFQLWGLRTLGELAMLPVRDVVSRIGQRGKHLHAMARGEHPHHLVPQEEAFKLEEQVEFEAPVDVLDSLLFVLGPMLDQLIYRAANRSYALASVTTHLRLDGGGEHERTVQPALPNADRAALLKLMQLDLQAHPPDNGIVAITLTAQTGDRSKVQMGLFAPQLPEAMRLDVTIARIAALVGEDSIGRARLLDTHGMHSFAMDRFLV…	AFL87985.1	GCA_000265425.1_ASM26542v1	Terriglobus roseus DSM 18391	Bacteria; Acidobacteria; Acidobacteriales; Acidobacteriaceae; Terriglobus	chromosome		ImuB1		1	17.3	PQEA-MRLDVTIARIAALVGEDSIGRAR		LLDTHGMHSFAMDRFLVKPSSAKTKHHAIPRQRFSIRRHRPPVPLHVSPQYRHNGSRPFSFYLEGKQYVIAEAYGPWRCNGDWWSSDVWSHEEWDVRARSDDDISTLLLCLLNHDLLRKTWTLEATYD	128
MEATSADTVTFDVGGLDRLFGLPQDVAAAIARRARECGIKANLALAANADAAICAARGFSGVSLIPYGDEGKFLGTLSLAVLAPSADLVETLERWGIRSFHQMGALPPLGIAERLGAEGMRLRELARGEAERKLLPIPEPLTFEDELELEYPVELLEPLAFLLARLINGLATRLATRALATDELRLRLKLENRGLHERTLRLPVPSLDTKAFLKLLQLDLEAHPPAAPIVHLWMGVNPVKPQSAQTGLFIPVAPEPVKLELTLARIQAFVGEGRVGTPELLDTHRPDAFRVNSFGRESATVVRAGKTMEAPRLALRVFRPARAARVALASGQPSFVMADGVRGKVLELAGPWRTSGDWWTIDPWHRDEWDISLSDGALYRIYCEPRGWFVGGSYD	ABJ87949.1	GCA_000014905.1_ASM1490v1	Candidatus Solibacter usitatus Ellin6076	Bacteria; Acidobacteria; Solibacteres; Solibacterales; Solibacteraceae; Candidatus Solibacter	chromosome		ImuB1		1	23.9	PVEP-VKLELTLARIQAFVGEGRVGTPE		LLDTHRPDAFRVNSFGRESATVVRAGKTMEAPRLALRVFRPARAARVALASGQPSFVMADGVRGKVLELAGPWRTSGDWWTIDPWHRDEWDISLSDGALYRIYCEPRGWFVGGSYD	116
MRVGCLFVHDLPLQAILRAEPTLAGTPVAVAEGEGARARVRCVSVPAHTQGVRPGLSVGDALSLAPELVVRWTPPELFEAARAAVLDAAASVSPRVEEARPGVALIDARGLEKLHGGDRGVASALVAAASRLGLDGRASVASGKTLAQIAAVRGAGVEVVPRGGERAFLAPLSAVALGADAALAQTLARWGIATAGELAALPANGIGARLGASGVRLHRLASGVDDEPLHPLQPPERFEEGADFDFELAAVEGLLFVIRPALERLVDRLDCHAMACGSVQLRLLLDPSGEAILPVELAAPTRDVPSLLALCRSILERRPPGAAVRGVRVIAVPAAARHEQLRLFGRPTVAPEKLATALAKVAAIVGDDRVGTPALADSHVNDSFTMSRFDPPPPPDELP…	AKU93267.1	GCA_001263175.1_ASM126317v1	Vulgatibacter incomptus	Bacteria; Proteobacteria; Deltaproteobacteria; Myxococcales; Cystobacterineae; Vulgatibacteraceae; Vulgatibacter	chromosome		ImuB1		1	13.7	RPAP-EKLATALAKVAAIVGDDRVGTPA		LADSHVNDSFTMSRFDPPPPPDELPRSTGGSRAGAGRDVSLAAEPPSRYGEDDGHVGSLRLFRPALVAEVREARGGPQALRAGAIAGWVVTCAGPWRLDVGWHETPTCRDAFDVELSDGAVYRLARDFTTGEWSLVGRYD	140
MFAVLHLSDFALQAVLRLERELVGRPVGLLDETLRPPAIVACTPEARASGVEAGLTAAQAMARCAGITLRNANPAAETEARAALLAAAFSISPHVEDTAPGVGTMQVGGLAEERRVPALHAAVTQLHGLGLVATAGLAATPLLALYAARFGQYHNSAARVGRGVSPSRELQRLAEDGSPYLLGGSGLPLRNEIVHLAPGTERMFLRDLPLAVAEPLPETAEILAGWGIRTLGELTALTKADVTQRLGPAGLALWERAAGEVTRPLRLIAPTQRFAAELTLEHEVETLEPLLFVLRRFIDRLALELRNAGFVAGELTLTLSLSDETAHARDFRLPEPTAQEEILFRVLHTHLETLHTAATVRGLRLECRPVRPLTRQHGLFDSALRDPHGFAETLGRVAA…	ACB77328.1	GCA_000019965.1_ASM1996v1	Opitutus terrae PB90-1	Bacteria; Verrucomicrobia; Opitutae; Opitutales; Opitutaceae; Opitutus	chromosome		ImuB1		1	19.2	SADP-HGFAETLGRVAAVVGADRIGTPV		VADTHRPDAVTLTVPANVVPPVTREAVHPPGGLPLRRYRTLLRATVELAGAAPAFVWTSTLAGAVQAVAGPWRGSGEWWDGTRRWAREEWDVEFETGGLYRLLRTREGWFVEGEYD	116
MYLRLHIENFRLFAALRASREQPRGPLVLVDAEGRVAELNSVAQTKQILPGMTMARALSRCSDMVVLHADVQAEAAAQRILWNAAWQITPQIELGEGEALGCATLELVRPDSETLSAQVDQLLQRLRRCGLPARAGAAATPDWAILVATAAERFDFKWVPTERRMRELLGYLPLQVLEGLDAKACSVLEGWGIRSLQALAELPRQSLGERLGPVGLDAWDRLNGQRRRVLQFRELEPDYRQRFDLEEPVRDLEAICFLIHRAAEALALQLEQSGKLARAVHLDLWVKRAEHYRKVIQLPEATCQAALLERLLRNHLEQVQLSGAVAGLQLSVEPVDPLSRQAGLFERSVRNPWRLQETLDQLAGLVGMEAFGSPRVLDSHRPDAHCLQPLLTDAEAVDV…	ADE53156.1	GCA_000025905.1_ASM2590v1	Coraliomargarita akajimensis DSM 45221	Bacteria; Verrucomicrobia; Opitutae; Puniceicoccales; Puniceicoccaceae; Coraliomargarita	chromosome		ImuB1		1	21.3	RSNP-WRLQETLDQLAGLVGMEAFGSPR		VLDSHRPDAHCLQPLLTDAEAVDVSERSTPQGPPLMGPPMRRFRPPLRAKVLLEKQFPAHVECSLTSGPVARVYGPYRSSGDWASAERWSLWEWDVEIEGSGTFCLRHESDEWWLVGAYD	120
MVPELETRAFLRPLPLEWLPLPSRVQDRLRALGIVTIGQFADLPLQSLRRRFGADIVLAHRLAHGDDPTPFRGWTPLVPLRAERALEPPIATHDALEPVLRSLCREIADGLAALAHAARSIQLELVEEADRTVARFRRLPQPLRTTPELFAVAWSLLAGMTVVHPIVLLRLTVEEHAPVHASQPALFDETPARTAERERLWQAAQRFARGRVVRILEHVPVAPLPELRWRVQGMTRLAAHPFHGEPVRLARRPSGWWLWLGERWIPIVRGGLYERLDLWWPVERHRRTVWVELADGQRLLLARDHLARDGASERPTWRLVGRLD	ACM06674.1	GCA_000021685.1_ASM2168v1	Thermomicrobium roseum DSM 5159	Bacteria; Chloroflexi; Thermomicrobiales; Thermomicrobiaceae; Thermomicrobium	chromosome		ImuB1		1		PA-R-TAERERLWQAAQRFARGRVVRIL		EHVPVAPLPELRWRVQGMTRLAAHPFHGEPVRLARRPSGWWLWLGERWIPIVRGGLYERLDLWWPVERHRRTVWVELADGQRLLLARDHLARDGASERPTWRLVGRLD	108
MAAGRLGIRAGMRISEARAHCATLDVRLWDNQAITDAVLAGTATLLTASPQVTPVIGTPGMWWIGATGFDALGGEDLFAHLLLQIAQQWHPQARVAIADSCVAARAATWAPIVRSTTPTSSAQPSHTRQQRRTPGWETTPATLRSATQLMIGATSTDDMTRMSITSDASPYITCIPSGRCAHYLAPAPLGLVPMASELREALQALGLRTVGALAALEASDVEERWGHEGLGAWRLAQGDDPRRPGLTRVDMSRSATVELPNAVHSAEPVLFVVRAQLQRLVQDCVRDGRAAAAVSITLVLDAGRQYPIEDIGSEWADDMTPTRSVREHPPETQESWPERRGPEPSMVAEASVSIDAVHMPGILNIPQRTITREVRPARPLARLDPLFDQCRMLLERWTI…	BAH39774.1	GCA_000010305.1_ASM1030v1	Gemmatimonas aurantiaca T-27	Bacteria; Gemmatimonadetes; Gemmatimonadales; Gemmatimonadaceae; Gemmatimonas	chromosome		ImuB1		1		PSAA-MNAEAVFARLRAVLDPEVVVHPE		ARDTHRVEGTGVWTPADAVALAAAPLPTARTSTTVAIVASANPTPAPASASASAVLRLLETPESVRVAAPHGAPGMLWWRGRRIRFVTAHGPERLSGDWWRGDKYARDYWRCHAETDGTLLLYCEGGLHWHVHGWYD	137
MPLPEQIHPALWRATQLARGSARVLPTGHDALARQLPDGGWPIGGLTELLLPHAGSGELTLLAPALADAPDTRPIALVHPPLTPHIAAWRQARLAPERLLWIAPPKATDAPWAAEQILRHASCAALLCWLPQARPEILRRLHLAAQASDTLFFVLRPAQAARAASPAPLRLALTPAPGGSPSISSSGAARPARPPCSFPCPLRQPRSPPLRRMSMRLWIALFLHQLPLDSVLAGWADTGRCCAVVEHERLIALSPAARQAGLRPGQRRASAQALAPQAELFARDRAAEILRLQEAALALLQYTPQLALREPDALLLDVGASLRLFGGPRALARRVRATLATLCLHGRLGMAPTAQGAWLLARGAAPAALRLSSLARRLDALPVGLLPEAQAQAAWLEGL…	SAI73208.1	GCA_900078695.1_H044680328	Bordetella trematum	Bacteria; Proteobacteria; Betaproteobacteria; Burkholderiales; Alcaligenaceae; Bordetella	chromosome		ImuB1		1		DPQA-ADHARLLDLLAARLGPQAVRHAA		ACADHRPEQANQWQPVHQPAPRHCPAGPVLERPFWLLEPARALPEQNHRPVYQGQPLRLLRGPERIESGWWDDTPAQRDYFVAEDQAGARYWLYRERGQRWFLHGLYG	108	ImuA fused to ImuB at N-terminus
MLSIWCLDWPIVAARAQEPSLEGVPVAVLVRSRILAASTEARNVGVISGLRRREAEARCPGIEIREADPSSEARAFEVVARCIETLTPRIEIERPGILSFPTRGPSRYFGGDESLVAAVLAALKTAGVEEARVGIADGVFAARLAARSSIVVPRNATPEFLAPWSVVHLGEPNLSGVLMRLGIRTLGDFGALPVGSVVARFGAQGLEAHRLSIGEERYPPALSTPPADLVESCVIDPPSNRVDEAAFIGKTLADRLLERLAALGLACTRVVIACETEHGESLERCWRHEGALTPATLATRVRWQLDGWLTESGGLSGGLTLLRLIPDEVIPAGGSQLGFWGGDQAGADRASRVFARVQGMLGPDSVVTAVEQGGRTPIERVRWVTWGEPRLVDFRGEGG…	AKL72999.1	GCA_001023575.1_ASM102357v1	Actinobacteria bacterium IMCC26256	Bacteria; Actinobacteria	chromosome		ImuB2		1		QAGA-DRASRVFARVQGMLGPDSVVTAV		EQGGRTPIERVRWVTWGEPRLVDFRGEGGKHRGTGMRGAGASGGHINAESWPGAVPGPAPARVFDPPYSAQLLDSKSRPVLVNARGDVSSTPAILKSAALPGQGGEVSAWAGPWAQDVRWWDPLGERRVLWHVVVGDVACLVRVEHGRATLDAIYD	156
MSADTGVDDASARAPRPSGPSRSSEPSERPERFITIWCPDWPIVAAGCRPEVPAAVMRSHRVVARSTAAASEGVVIGQRRRQAQQRCPLIELLDDDPARDAREFESVVRAVADVAPRVDVVEPGWLTVAAVGPSRYFGGDLATAEHLADIVRRALSNREVAVGVGVADGRFSASVAARLAVRRSSPVVVEPGESATFCSPLPVGWLQTLGEVDADLADLFVRLGMRRLGDLAALSAADVLGRFGHVGVHAHRLASGADHRPANTTDPAPERRLSRVLDDAAGQSDAVVFVAKQLADELAGALGADGRVCTRLVVLLETEHGERSERSWYRSAGMSASAMVERVRWQLDGWINLPRGSENEITGGVALIRLTPDEVRADEGVQLGLWGGQSEADRRAARA…	BAN03258.1	GCA_000348785.1_ASM34878v1	Ilumatobacter coccineus YM16-304	Bacteria; Actinobacteria; Acidimicrobiia; Acidimicrobiales; Acidimicrobiaceae; Ilumatobacter	chromosome		ImuB2		1	9.5	SEAD-RRAARAIARLTTLTSEQAVTVPV		WHGGRLPADRYRWVPATTVDLDQRERAVSRAGTGAGPHGPWPGSLPAPSPATVYGDGRPVEVLDADGLSVSVNGRGIVSAPPAVMRVMLGSEEEGWRRGKVRRIESWAGPWPVDQQWWEPANHRRLARFQMVTEADESGERHAALVVAEHRRWWLTAVYD	160
MTVLFQVSSLFPVERVLAVWCPDWPILAAGADPQTPCAVIARGRILSCSPAARAAGVRRGQRWREAQACCPELLGHTADPGRDSRVFEAVVRRVAEVAAGPDVVRPGLLVARAGGAARYWGGEEPLRQRIVDGVRSLGFPVRVGIADGTFAAVQAAYEDRIVPPGRSVDFLAELPVHRLGPPLSEILPRFGLRTLGDFTSLPRRTVVTRWGEDAGRAHDMARGVPLRFLVRAHDPPVIAVHRIFDPPLDRVDTASFIARVAAEELHEQLTRRGLGCLRLVVEVRDESGRIHARAWRRVDAVLPVFSVAAIVDRVRWQLAGWLDSGNVSGGLAALRLVADEVTRAVGWDVPLWDGGNDVLRGQADSIHRHTDIARVLTRLQGLLGESAVVSAVVDGGRDP…	ABK52767.1	GCA_000015025.1_ASM1502v1	Acidothermus cellulolyticus 11B	Bacteria; Actinobacteria; Acidothermales; Acidothermaceae; Acidothermus	chromosome		ImuB2		1	13.8	GQAD-SDIARVLTRLQGLLGESAVVSAV		VDGGRDPIHRVRWVPWGSGEPDGKPDTAPWPGRLPPPSPPTVWDPPRPAVVLAASGETVAVTARLRLTATPAILALPDAQRRRITGWAGPWPFDERWWDAPTARHGTRFQFATADGLAWLATHCGGMWAVEGRYD	135
MNPPQPPSPSGPPASRFVAIWVPDWPVVALTMEARQQHRHPRARQGAPHLPDPATEPVAVVGAHGVLAASAPARRAGVTTGMRLRTARSLCPELTVLPPQEERQARAFETVMEALTSLLADPMVARPGLALSHVRGPAAWIGGEESLASALVETVTQEVDVECQVGIADSLPGAVLAARQGIIVEPGRTPEFLAPWPLDALLTCLPLSRLRRDARPLLESFSRLGLRTLADLAALPRKDVTARFGPLGNRLHHLAAGTHHEVPAIPRPAQDITVTSDLDPPVERADTAAFAARHLAENLAARLLSAGLSVGRLCVAARCEDGTDLARSWMLEDTPTPAELTDRVRWQLEGWLSGRSGRPPSSGLTHLSLTALELSPATTSQAGLWQAPGHQAQSRARRA…	AMD99978.1	GCA_001553935.1_ASM155393v1	Actinomyces oris	Bacteria; Actinobacteria; Actinomycetales; Actinomycetaceae; Actinomyces	chromosome		ImuB2		1	7.6	HQAQ-SRARRAAERVESLLGAGSVQVPR		IVPGRDPRSRVRLIPWGESEGVGESTGDETAPWSGALPKPSPSIVLPRPVPARLTDIEGRELGVDIHGQLDGVPGFLSVDDGVVGVDEGAVGTGSQMEAVLLWAGPWPVDEGWWTSQGPSRRAYLQVVTDVGPPRLLVRSGRWWLDALYS	150
MRQATVWVPHWPIIAAEMAGIVSRENPVAVVEHHRVASLNIWAWQKGARVDMPTRQLQSLVPQCTVIQRDGARELRFFDPVLRAISNRVARFSMLEPGVVIFSAAGPARTTGGEERLCESIVGDIVDAAGCEARVGIAEGTLPSLWAARTSRIITPGASEQALASQPISLFLLAATSSTRPALRDCVELLHDLGITTISDVIGLGQRSLVTRFGNIGQYMWDLATARTLPAHEATPDTRDISVVATFDPPLSHAEHAAFAARNLAGQLETKMRAGAAGSARLDIRAGAASGEVMTRSWHLELLTQEDVVDRVRWQISAWIAQPREASEALAETRGGITQLELIARDITPAGNHPAPLWGARTTSDAAAARGAHRLQSLLGEEYVRVPRRVGGRLPEEDI…	AIE82218.1	GCA_000724605.1_ASM72460v1	Actinotignum schaalii	Bacteria; Actinobacteria; Actinomycetales; Actinomycetaceae; Actinotignum	chromosome		ImuB2		1	10.2	TTSD-AAAARGAHRLQSLLGEEYVRVPR		RVGGRLPEEDIQEIPWGQAVDTSRAGLPWPGRLPEPAPVQFLRTPYPVAVLCTCGQPLAIAATTALHCPGECQWPYPATIRALFGVEDSLTVLDYAGPWVSEQRWWARPTRRAYIQAVTTTGAVLLYREQERWYLTASYI	140
MMRGSIWIPDWPVANVIMAGHARPEEPIAIYDNHIIALNGVAYQEGVREGMKRRQAQSLIPWLRLIHHDPASDVASFEQVVRVCEEHIAYFSVLEPGLVTFLARGPVASAGSMHKLSENLVGDIALRTGFEAHVGFGDGLLTSILAARQDVQVQDATCFLDAHPVSDILRAVFSAHSRRLIQAFILALENLGVRRVGDLRQLDRHALVTRFGDTGKQVLSLIDGSEPEGEASSYDLRELVVHRDIDTPLNSLSEAAFLARAMAAELANELEKRGVIARELTIFTRAEGQERQRVWALDVASARDISERVRWQLTAWMAEDGGGPDSGITHISVHASAIVPAGHAQGRLWGADRSSRDAATRAISRIQSLLGDTAVVVPEQVGGRHPLEAHQMRVWGSAV…	AHU90342.1	GCA_000612055.1_ASM61205v1	Trueperella pyogenes	Bacteria; Actinobacteria; Actinomycetales; Actinomycetaceae; Trueperella	chromosome		ImuB2		1	10	RSSR-DAATRAISRIQSLLGDTAVVVPE		QVGGRHPLEAHQMRVWGSAVPDTAQCGDPWPGALPEPWPNKVKAIPEKVSVLDARGHDCELSALGVFYCESGCTDSRPALLSWGSRQVGLTSVAGPWLQAVGWWNPHTQQRKAWIEAADDQARAYLAYREDHQWWLAGIYE	141
MSAHPAVPDRALAVWCPDWPVLAVGADPDTAAAVVVKGLIAACSAAARAEGVRRGQRTRDAQRLAPGLALHARDEAAEARAFEPVLAVLADFTPRYEVVRPGLAALPLEGPARYFGGEDLVVRAIRDRVGEAGIGAGVGVADGVFAASLAARSDTQVVPGRTAEFLASFPTSVLDLPELVDPLSRLGVRTLGRLAELPADAMTGRFGAAGVAAHRLARGLDAQPPAPLRQGPDLAVEAVFDPPADGSERIVFAAKALADELHAVLAQAGVAGVRVAVEIHGAAGPGAEPEVSYRLWRHEGLLSSTAVAERVRWQLSGWQTALQADHQNPDNQNPDTPGVSPETPTADQGITRLRLIPDHLVPARGVQPGLWGANEAPDRIARAAERLQAMYGPNAVTLP…	ACU74100.1	GCA_000024025.1_ASM2402v1	Catenulispora acidiphila DSM 44928	Bacteria; Actinobacteria; Catenulisporales; Catenulisporaceae; Catenulispora	chromosome		ImuB2		1	21.3	NEAP-DRIARAAERLQAMYGPNAVTLPA		DAGGRSPADQGVRTSYGDLPPTGAEPAPWPAALPAPAPADVPRAPRPAEVTDAAGAPVGVSGRLRISARPARLALPEGGERLRILSWAGPWPLAERWWEPEAAVRRARFQAVTDDGRAWLLSVQDGRWFVEAVYD	135
MRLRHARALAPEALVFDRDDNLAARMFEPIVQSLSHIAATCEVLRPGLLALNMDAVQRYYKKPEDTLAQMLIDASASAGVDCFIGIADTMHTALIAARQQHIVPPGGCVDFLAQQPVGALHACDEEGTELPGLLTEMGIRTLGQFVELGRTGISDIASRFGAAGIEAYEIATARAQRDVITQEKQEELAVFVEPESPITRVDEAAFIARTLASQLHEKLAAAGVVCDRVKIRAYSNHDDMHERVWRTRDALTEAATAERVRWQLAGWVSGPLRAIELIPLSMHTPSTRSVLDDDAADDSAIARAIATAQAQWGAEQVMIAHAAGGRCPTQRVEFLPYGDRPLENESTTTPWAGAIPGPHPSRILSKHVDVVDYAGQAVIVNAEAELNTPVAALIVEGTT…	AGU15714.1	GCA_000590555.1_ASM59055v1	Corynebacterium argentoratense DSM 44202	Bacteria; Actinobacteria; Corynebacteriales; Corynebacteriaceae; Corynebacterium	chromosome		ImuB2		1	14.1	AADD-SAIARAIATAQAQWGAEQVMIAH		AAGGRCPTQRVEFLPYGDRPLENESTTTPWAGAIPGPHPSRILSKHVDVVDYAGQAVIVNAEAELNTPVAALIVEGTTHAVTAWAGPWAEDTGWWTATPTRRAFLHVATSEQALLLTWSDGRWILSGAY	129
MRVAALWFPDWPIQALQDADRAACAIAAQHRVAVCNAAARRAGARRGMRVRQAQALLPELRVEEANPDRDGVVFAEIAAGLDAVASSVEVLRPGLVIVDAGAAGRFHGSEAKAVEMLVDATARSHLDATVGVADEIATALIAARHRNLGAVVPAGQSREFLAQQPVGVLAAEVALGCAADVVHALEQLGVRTLGELASLPLRQVTTRFGEAGRRCHAVAAAAPDRRVTPELARPDLGVEQGFEEPLERVDAAAFAARQLAARLHGALEEAGVVCLRLRVAAEFEGGERLERIWRTQKALSEAATADRVRWQLDGWLSAARAGSAPGEGGGIVKLALEPVEVAPPGDGLLWGAGESAEQAKRVIARVQSQLGVDRVLQPRPAAGRGVAERIEYVPYGEQR…	ACP32090.1	GCA_000022905.1_ASM2290v1	Corynebacterium aurimucosum ATCC 700975	Bacteria; Actinobacteria; Corynebacteriales; Corynebacteriaceae; Corynebacterium	chromosome		ImuB2		1	16.4	GESA-EQAKRVIARVQSQLGVDRVLQPR		PAAGRGVAERIEYVPYGEQRDPQPEGTWPGRIPAPLPASLAHPAARIRLIDSSSKDIIVTAEALLSGEPAGLGWGRHRYRVTGWAGPWPVDSEWWEAGAAQRCARLQVVGENDKGQRAWLLVWAGGRWSVEATYA	135
MRIMVLWFPDWPVQAVRLERDDLNDVEKPVAIAANYRIKVCGLAARKRGVRRGMKVRQAQAVCPELEVVDQDLDRDGRIFENIVASLGEVASSIEVLRPGLVAIDAAAAARYHGGEEIAAQLLIDAAARRGIDVEAGVADSLNTAIIAARAPHGAVAGRGEGASTSFLARQAMSVLVAEEALACDPDIIKTLVDLGISTLGELAALPVESLATRFGKAGVHCHNIATARYGRKVAPALEGASWEISHIPEEPITRVDAAAFVARALAARLHQQLSEAGVVCQLLKVEADFSDGTQVSRVWRTGEPLSEAATADRVRWQLDGWLSARGNVDEANEEDGIIALTLRPLECVPPDMASGGLWDTGRSQKHVARQVIQRVQSTLGIDAVLQPIPAGGRGVEER…	AGG66041.1	GCA_000344785.1_ASM34478v1	Corynebacterium callunae DSM 20147	Bacteria; Actinobacteria; Corynebacteriales; Corynebacteriaceae; Corynebacterium	chromosome		ImuB2		1	10.4	RSQK-HVARQVIQRVQSTLGIDAVLQPI		PAGGRGVEERIRFVAFGEAPDPVRAPQGSWPGKIPGPLPARLSAGINHPASRVVLIDASGKRVQVTAEALLSSIPYALSWGNKRYVVTAWAGPWPVDDRWWESSGKRYARLQVVGQAVSAESNEQISAWLLLWMEEKWRVEASY	144
MRVAALWFPDWPIQAAQLDGPAAVASQHQIAVCNSAARQVGVRRGMRVRQAQALCPQLQLIDANPDHDGALFSEVADGLDAVASAVEVLRPGLVIVDAAAAGRFHGSEDVALEMLIDATATRNLNSQLGVADEIATALIAARAQEWGAVVPRGGSREFLAPQPVNALSAEVALGCDVAVVDKLQQLGVRTLGDVADLSVGQVTTRFGQPGLRAHEIARAKPDRRVAPELARPDLAVEVEEEIDRVDAAAFGARQLAARLHQRLSAAGLSCLRLRVAAELSSGEWIERVWRTREALTERATADRVRWQLDGWLRQRREAACIIRLRLEPVEVAAPQGAGLWGGEDNAAQQVIERVQSQLGIDKVLQPRLRGGRGVAERIALVPYGEPAEAGQAWEGQIPA…	AKE38420.1	GCA_000980815.1_ASM98081v1	Corynebacterium camporealensis	Bacteria; Actinobacteria; Corynebacteriales; Corynebacteriaceae; Corynebacterium	chromosome		ImuB2		1	19.2	GGED-NAAQQVIERVQSQLGIDKVLQPR		LRGGRGVAERIALVPYGEPAEAGQAWEGQIPAPLPALLGQGTADIHDATGHAVFVTAEALLSADPAWVQVRQDLQAVEAWAGPWPADEGWWTPHNNRVARLQVVGANQKAWLLAWTHGQWHIEAEYS	127
MSAGQPRIAALWFPDWPIQAAQIEDSSLTGPIILVRNHHVEVCNRAARAAGVKRGMRLRQAQAICSEATVVEANEDRDGALFTAIATSLDDVASSVEVLRPGLVIVDAGAASRFHGESAVEMLIDSVARRGVDSTAGVADEIATAIIAARDQEAGHVVARGASKDFLAVQPVSVLSAETALGVPSELVQQFQQLGLRRLGDVAKLPLRQVVNRFGPPGARVHDIVTTRADRRVAPEEARSDLSVAVIPADPIARVDSAAFAARQLAAKLHEKLAAAGVVCLRLKIRAEFNRGQALERVWRTREALSEDATADRVRWQLDGWLTAVRAADSGTADGHLADDAESEGAGIIELSLEPLEVGQPDFIGQLWGSGSSDEHVKRAIARVQSTLGTDKVLQPWAA…	AHI19226.1	GCA_000550785.1_ASM55078v1	Corynebacterium casei LMG S-19264	Bacteria; Actinobacteria; Corynebacteriales; Corynebacteriaceae; Corynebacterium	chromosome		ImuB2		1		GSSD-EHVKRAIARVQSTLGTDKVLQPW		AAGGRGVAERVDFVPYGDDIPKTQEGSWPGRIPAPLPARRDGGPQHPAARIRLIDATAKDVQVTAEAVLSSVPYAVGWGKHRYMVVGWAGPWPVDTLWWQPAHAEDPDKPRRVARLQLVGKADNESYERAWLLQWVAGQWRVEATYS	147
MRVMALWFPDWPVQAVWLDREEKLQVKNPIAITAQYRIQVCGLVARRRGVKRGMKVRQAQAVCPELEVVDADLDRDARMFEGIIESLGDVASSVEVLRPGLVVIDAGAAARYHGSEDTAVAMLIDASSRQGIDVFAGVADEITTAVIAARYEGGKVVERGREASISFLNQQPLSALGAETALGCDLDVVRALSDLGLRTLGDLAALPVDAVATRFGNPGLRCHNIARARNARNVAPPITHVDWEVAHVPEETIMRVDAAAFLARTLAAQLHQRLAHAGVVCQVLKVTADFTTGDTLSRVWRTGEPLTEQATADRVRWQLDGWLTARGVTESDDPNDHDGITGLWLTPVECVPPDMASGGLWDTGRSHNHVARQVIQRVQSTLGIDAVLQPVPAGGRGVE…	ALC05089.1	GCA_001277995.1_ASM127799v1	Corynebacterium deserti GIMN1.010	Bacteria; Actinobacteria; Corynebacteriales; Corynebacteriaceae; Corynebacterium	chromosome		ImuB2		1		RSHN-HVARQVIQRVQSTLGIDAVLQPV		PAGGRGVEERIHFVPYGEKRDAVRNPQGAWPGQIPGPLPARLGGGINHPASQITMIDAESQRIYVTAEALLSSSPYALAWGKARYLITGWAGPWPVDDRWWEKNGTKYARLQVVGRAVSEERQLSAWLLIWKDSKWRIEATY	142
MRALALWFPDWPVQAAYSDGIAQGHRAVMIVDQRRVMVCNARARKAGIRRGMLVKHALALDENVTMVPYSPERDTRVFERIVRDIDQVAANVEIARPGIVLIDVQGAAAFHGSEEKTTEKIMDVTSKSGMESFVGIADDIPTAIIAARRNAVVPLDGSARYLDSQPTELLRVEETLECDPDTVAHLQTCGLTTLGDIARISLRDIATRFGPRGHHCWTIATAQTQRTMSTPTSEIDHSVSITPEDPITRIDEASFLARSLAAQLHTQLHNASLTCHRIKIIAVIGNQAHERTWRTRGDLSDHAISDRVRWQLEAWLTSFPEGIDDSVGIVQLTLRPYECMRPSQPQLWGTNKSDEESEQRMIARVQALVGPEFFVAPFQKGGRGSTDCVGWAPVGERRY…	CKG73471.1	GCA_001457455.1_NCTC11397	Corynebacterium diphtheriae	Bacteria; Actinobacteria; Corynebacteriales; Corynebacteriaceae; Corynebacterium	chromosome		ImuB2		1	12.4	KSDE-ESEQRMIARVQALVGPEFFVAPF		QKGGRGSTDCVGWAPVGERRYADERVWNAALPAPLPVIVDTEDIKLTDARGNAVTITATMQLSREPERFHYGRDVYTVVNWAGPWPVDDAWWRYEYSGMRARLQIVAEKDTAAQAWVVAWEEEHGRWLAEGRYE	134
MEVAALWFPDWPVQAARLEDEITGPLAVAAHHRIRVCSADARPLGVRRGMKVRQAQALCPSLTVVDDDPERDARVFAPVADGLDDVASSIEILRPGLVIVDAGAARRFHGERATEMLIDAAARRGIDVFTGVAGEIATAVIAARRGAVVTDSREFLADQPVRVLTAEEALGCDPDVVATLAQLGVATLGDLADLPSAAVASRFGVAGQRCHRIARAEPDRRVAPELPVADLTVAIAPEDPIERVDEAAFLARALAAQLHERLGRAALACQRLRVRVELGDGTVLERVWRTREALTEAATADRVRWQLDGWLTAGGAGAIHRLELTPLEAGPPEATQLWGAAASGQRARRVIERVQSSLGIDAVVQPRAVGGRGVAERIELVPYGEIREPARQASWPGRL…	AIT60372.1	GCA_000767055.1_ASM76705v1	Corynebacterium doosanense CAU 212 = DSM 45436	Bacteria; Actinobacteria; Corynebacteriales; Corynebacteriaceae; Corynebacterium	chromosome		ImuB2		1		AASG-QRARRVIERVQSSLGIDAVVQPR		AVGGRGVAERIELVPYGEIREPARQASWPGRLPAPLPARLGGGPAHPSARIRLITAEAADVYVTAEALLSAAPYALGWGKDRFVVVGWAGPWPVGGRWWAGENHLARLQVVGMDAEDRARAWLLLWVRRQWRVEATYA	138
MRMMALWFPDWPIHAVALAGGLGPGHQTGHHLGPGHQTGHHLGQRPGQRDEELALVSNHRVWACSAAARRRGVRRGMKARAAQALSASLRLVERDNDRDARAFELVVEGLDSVVASVEVLRPGLAVVDAGAAARFHGGEERAAQLLLDAAALRGVDCLVGVAGSIETAVLAARQGQVVAPGADRDFLSGLPTQVLLAEESLACGRDTVAALCELGLSTLGEVARLPKGSVVTRFGQAGQRIHHIASGDLVRKVAPAWEGEPLDVRGTPPDPINRVDAAAFYARGLAAALHEKLRAAGVVCQRLKVTAVVNVAGNEQQLSRTWRTHEPLSEAATADRVRLKRPGFCSASYTGVSSLTRV	AKK02388.1	GCA_001021025.1_ASM102102v1	Corynebacterium epidermidicanis	Bacteria; Actinobacteria; Corynebacteriales; Corynebacteriaceae; Corynebacterium	chromosome		ImuB2		0						CT tail found as separate protein (AKK02391.1)
MRAGTAHTTVHRRVAVLWFPDWPVYAIGQAQGWNVLEPAAVISEYRILACNAVARRAGVKAGMKQRHALATCPGLNVAADDPAQQAAVHEDVLTALDAVAAGVETIRPGLLAFPMHSLARFYGSEDIAGQKLLDAAARMQADCLLGTADDLITAVWAARVGRNIGPGEAQPFISALPITALTIEPSLHGPTGLVTTLNQLGVRTLRDFAALPVAEVAARFGQEAVVWHRVACGDADRDVSPRRVAEPLEVSYEAPDPISRTETAAFVARHVAAQLHALLFDANKSCTRLAVRAHLQPPEGYEGPTTIERVWRCREPLTEEETAQRIRWQLDGWITRLRGDDAQSRSDQRSAMPDTSEWTDHTVGVSAIELCPVEVITAGSVKVPLWGGPDDGIRAARAA…	AHI03798.1	GCA_000525655.1_ASM52565v1	Corynebacterium falsenii DSM 44353	Bacteria; Actinobacteria; Corynebacteriales; Corynebacteriaceae; Corynebacterium	chromosome		ImuB2		1		DDGI-RAARAAAGRAQALIGTHAVRRAV		HRGGRAVAGRIRTVPYGEDDPEELSQLPTTRWEGELQAPLPGLIGAPAGGADTSASSARHPAAAIGLRDAYGQPVYVTGRGLMSSPPETMTWGRATYRVTGWAGPWPVDEDWWAAGKRYARLQVAIENNPGDATGTGQSSSAFLLVCKGTRWRIEATY	158
MSTHRVVVLWFPDWPVYTVALRRGWDLLAPAAVVDNHRVHAANAAARRAGVRQGMKERHAVGTCPALQVGEVEESSEAEAHEEVLLALEAVAAGVETLRPGLLAFSASSLVRYYGDEATAVELLVDAAARVGADCLAGAADEVVTAVWAAREGRQVSTGGSRDYLAGLPLQVLVAERSLGAPREMVSVLAQLGIRTLGDFTALPVSDVAGRFGEEGVRWHRIASGEPERPVSPERTAVPVEVRIEPEEPVADTGTAAFLARQAAVRLHERLAETGQVCLRLAVRAHLDPPAGYDGPVVVERLWRCREPLAEEDTAQRVRWQLDGWLTRVRAHLPDTPDGVGGISAIDLVPVECVPAGEVAEALWGGPDVGIRAARAAAARAQALIGTRGVLRPVHRGGR…	AHW63267.1	GCA_000626675.1_ASM62667v1	Corynebacterium glyciniphilum AJ 3170	Bacteria; Actinobacteria; Corynebacteriales; Corynebacteriaceae; Corynebacterium	chromosome		ImuB2		1		DVGI-RAARAAAARAQALIGTRGVLRPV		HRGGRAVAGRVVSVPYGEQDPEEVTAVRDRAWDGELPAPLPALVGAPVGLPVSQESSTTDRLRAPGPRHPASSVQLLDDTGEPVWVTGRGVMSSPPVALRWGGTVHRLTGWAGPWPVDEMWWSESGAARRYARLQVATDEPSAFLLVCRGRAWRIEATY	159
MTRVMALWFPDWPVQAVHLDEDAPAHNKPVAIAAHYRIQVCGVAARKRGVRRGMKVRQAQAVCPELEVVDADADRDARMFEGIVASLGEVASSVEVLRPGLVAVDAGAAARYYGSEDIAAQMLIDAALRQGIDVFAGVADEITTAVIAARANGGTVVKREASRSFLQQQPLGVLAAEEALGCEAEVVRALADLGMRTLGELAELPVEAVATRFGNAGLRCHNIARARHDRKVAPPITHADWEVSHVPEEPILRVDAASFVARNLASRLHQLLSKGGVVCQLLKVTADFSTGDTVSRIWRTGEPLTEQATADRVRWQLDGWLTARGVHSDDPNEHDGITALWLIPLECVPPDMASGGLWDTGRSQQHVARQVIERVQSSLGVDAVLQPVPAGGRGVEERI…	BAB98010.1	GCA_000011325.1_ASM1132v1	Corynebacterium glutamicum ATCC 13032	Bacteria; Actinobacteria; Corynebacteriales; Corynebacteriaceae; Corynebacterium	chromosome		ImuB2		1	10.4	RSQQ-HVARQVIERVQSSLGVDAVLQPV		PAGGRGVEERIHFVPYGEKRDAIRNPAGSWPGKIPGPLPARLGGGINHPASQVTMIDTEGQRIYVTAEALLSSSPYALSWGPARYLITGWAGPWPVDDRWWEKNGTKYARLQVVGRAVSEERQLSAWLLMWKDNKWRIEATY	142
MRVAALWFPDWPVQATRIDDEDLPATLAVARQHRIHVCSDAARRTGVRRGMRVRQAQAVCPDLVVLDEDPDRDGRMFESIAAGLDDVAASVEVLRPGLVVVEAGAAGRFHGSESRAVEMLIDAAARRGVDAQVGVADEIATALIAARVGGGQVVPAGGSRTFLAGQPVELLAAETSLHCDHALVQSLGDLGVRTLGELAALPATAVTTRFGADGERCHRIARAAADRRVAPELPAADLSVAVTPEDPIDRVDAAAFAARQLAAILHERLRAAGLVCLRLRVLAELSDGTRLERVWRTREALTESATADRVRWQLDGWLTAGGAGALAALILEPLETGPPDIVGALWGEHRDTTRVRRVVGRVQSTLGVDRVLVPRLIGGRGVAERIAFVPYGEEGGVEK…	AJE32305.1	GCA_000819445.1_ASM81944v1	Corynebacterium humireducens NBRC 106098 = DSM 45392	Bacteria; Actinobacteria; Corynebacteriales; Corynebacteriaceae; Corynebacterium	chromosome		ImuB2		1	11	HRDT-TRVRRVVGRVQSTLGVDRVLVPR		LIGGRGVAERIAFVPYGEEGGVEKQGTWPGRIPGPLPAHLRHPATQVRLLSRTARDVTVTAEALLSDVPYAVGWGNRRYRVAAWAGPWPVDAGWWGPEAQKVARLQVVGQAENERHPRAWLLLWLGGGVGCWRIEAGYR	139
MRVAALWFPDWPVQAATLDAGDTLREPVAIAAQHRIKVCSQAARRAGVRRGMRVRNAQALAPELTVVDDNPDRDGRMFAALAGSLDDVAASVEVLRPGLVAVDLQAAARFHGDEDTALEMLLDAAQRSGIEAFVGAADELATAVIATRSSELVVPGASAQFLAEQPLGVLVAEVALGADIATVNALGQLGIATLGQLAQLPPQAVTTRFGAGGMRIHRIARAAPDRRVAPELPAADLAVGLTPEDPIERVDAAAFAARALAATLHEKLAEHGASCLRLKVIAELATGERVERVWRTREALSESATADRVRWQLDGWLTRGGTGAITSLILEPLELSTPEERELFRSSAGDGARRVIERVQSQLGIDAVVQPRAVGGRGVAERIAFSPFGEQPEATAAQP…	AIJ32890.1	GCA_000739455.1_ASM73945v1	Corynebacterium imitans	Bacteria; Actinobacteria; Corynebacteriales; Corynebacteriaceae; Corynebacterium	chromosome		ImuB2		1	10.1	SSAG-DGARRVIERVQSQLGIDAVVQPR		AVGGRGVAERIAFSPFGEQPEATAAQPWPGAIPAPLPARLGGGIDHPASRIMLIDAHAHPITVTAEALLSADPYALAWGKHKYLVTGWAGPWPVDEGWWGASGQRVARLQVVGESGRGVEAWLLVWTRRSWRVEAVY	137
MRAAPATHNRRVAVLWFPDWPVYVQAQSRGWDALAPAAVIADYRVLACNAAARAQGIRIGMKQRHALAAFPQLNVAADDPTRQASVHEDVLAALQDVSAVVETLRPGLLAFPVDSLARYYGNEASAVEKLLDAAARIHADCLAGVADDLVSAVWAARLGKSIPVGGSAAFIAELPISVLSIEPELRAPARLSATLQQLGLRTMRDFAGLPRADVAARFGQEAVEWHRIASGHVDRDVAPLRHREDLELRYEADEPIARTETAAFIARHVATALHNKLFAAGEACLRLAVRAYLEPPVGYTGPTVIERLWRCREPLSEQDTAQRVRWQLDGWLTRLRAGTGTVGEADLHSDGRGGVDGETGVLDVSDWVDNTVGVTCIELVPVETVPAGSLAAPLWGGPD…	CAI37893.1	GCA_000006605.1_ASM660v1	Corynebacterium jeikeium K411	Bacteria; Actinobacteria; Corynebacteriales; Corynebacteriaceae; Corynebacterium	chromosome		ImuB2		1		DEGI-RAARAAAGRAQALIGMNRVLRPI		HRGGRAVARRIATVPYGEDDPEAVSALPTRQWEGQLLPPLPGLIGAPTNADGAYSADERNPSAAHPAARLALLDRQGDAVYVTGRGLMSSPPATLCWGARRLRITGWAGPWPVDEHWWAEGKRYARLQIAAREETYEGAPKNHAFLLVCKGKQWRIEATY	160
MTPDNSIDASQCADDPHREQSGVPMDERTIVLWVPDFPLYAARCDNEVPDGPLALVDQHGVYVCDRQARHVGVRRGMKRRQAQSLCPTMHIMPADDDRDARYFEDFVADVDSISAGIELLRPGLIAVKSAPLVKYYGSEERAITMVLDAVARPGVDVIAGAAGTLPTAVFAARRGMTIPEGHDADFLAGLPVRTLCEDKALGQPQELVDTLEKMGITRMKDWAGLSRRDVSSRFGAEGLWWWSIARGAPSRRLTPQENTSDLAITHHCDSPESRSDTVAFIGRRLAADLHDQLSDRGQICLRVAIRALIRTPDGDQELERVWRCTDQLTEHAIAQRVRWQLEGWLHRFVSRAAATVGQSDHESGASDNAGVPDSVEVDATPVGVGVCELTLDPIETTSS…	ACR17108.1	GCA_000023145.1_ASM2314v1	Corynebacterium kroppenstedtii DSM 44385	Bacteria; Actinobacteria; Corynebacteriales; Corynebacteriaceae; Corynebacterium	chromosome		ImuB2		1	10.9	AKED-HAAHAALARVQTMLGPDRVCTPV		LKGGRGPEDRIALVPVGESAPDLPSSTYSWPGQFPAPIPVTKRVERGPSTAHPASGVSLLDEDGHDIIVTGRSLLSAQPACVAWGTKRYDITGWSGPWPVDEQWWAQGRRFARLQVTTNQPSGLLLICRGKKWRIEGVYR	140
MSRVFALWLPDWPVQAARLAGVLDSQPTAPVALCLQGEISVCSPAARRAGVRRGQSRRQAQALCPGLGLAEADEGRDSAEFEPVVQRLEAIAAGVEALRPGLAVVAGGGVARYYGGEDIALEKLVDAAAVPGVDCMVGAADDIVTAILAARRGILVPEGASAGFRAGVSLAELCAETSLGLPEELAAAWSELGLRTLGDVAAVPKRAVANRFGARGARWHDVAVRGEARLVAPRSLPADLAVVHGAWESPLQRVDEASFVARSLAVRLHDVLAEHGFSCYRLLIEAQFDDSTQVRRVWRCAEPLSERATADRVRWQLDGWLNTRAASEEAEGRGIVELRLEPMDVVTAGLVRQDLWRGGDAAAARARRSAERVQGLLGTDAVSRPVLRGGRGPGERIEY…	ALA66763.1	GCA_001274895.1_ASM127489v1	Corynebacterium lactis RW2-5	Bacteria; Actinobacteria; Corynebacteriales; Corynebacteriaceae; Corynebacterium	chromosome		ImuB2		1		DAAA-ARARRSAERVQGLLGTDAVSRPV		LRGGRGPGERIEYLTFGESREPRGGCAESAWLGAIPAPNPSVVGAGADVQLCDCRGDPVGVTGRATVTSAPRTLHVEGTEYHVESWAGPWPIDERWWAPDEARRAARIQVQAVAPNGDVRAMLLIGRRGLWSVEGIYD	138
MRVAVLWFPDWPVQAARIEDEALPGALVTAARHRIRVCSPEARRAGVRRGMRVRQAQAVCPGLVVLAEDADRDGRIFESVAAGLDDVASTVEVLRPGLVIVDAGAAGRFHGSEGVAVEMLVDAAARRGVDAAVGVADEIATALIAARVGEGRVVPPGGSREFLAAQPVGLLAAETSLQCGAALVDSFRQLGVRTLGELADLPATAVSTRFGVAGQRCHRIARAAADRRVAPELPAADLSVAVTPEDPIDRVDAAAFAARQLAGALHGRLRAAGLACLRLRVLAELADGTRLERIWRTREALTEAATADRVRWQLDGWLTSGGSGAIASLILDPLETAPPDPAGTLWRDGTPGGREQARRVVSRVQSTLGTEAVLSPRPAGGRGVAERIYFVPYGEEGDV…	AJK68088.1	GCA_000835165.1_ASM83516v1	Corynebacterium marinum DSM 44953	Bacteria; Actinobacteria; Corynebacteriales; Corynebacteriaceae; Corynebacterium	chromosome		ImuB2		1	8.7	PGGR-EQARRVVSRVQSTLGTEAVLSPR		PAGGRGVAERIYFVPYGEEGDVGRQGSWPGRIPGPLPARLGGGPAHPASLVRLVDAAAGDVVVTAEVLLSASPYVLGWGKESYRVAAWAGPWPVDAGWWGSGPRRVARLQVVGQAEDEEHPRAWLLLWVGGGAGRWRIEASYF	143
MRVLALWFPDWPVQAALAAQCAEGGDAVVVVKHNAVTVSNIGARKAGIRRGMSVRQAQALHPKVVVVPEDPECDARYFLNVAEQLDQVVATIEIIRPGLVLVDATAAARYHGSEEVVAQHCLDAVAHCGNDCSVGIADDITTAIIAARAGSVVGEGRAATRRFLAQQPTKVLMSEPALGCEAETVMSLIHVGLHNLGDIAALNATALATRFGHAGARCHAIATGRYYRTVSSPPPGADLTVTLVPELPINRVDTAAFAARHLAAQLHQRLKAHGLVCLRLKVQAVIGTDAEQDAEHVVERVWRTKQALTEAATADRVRWQLDGWLTSRNLDKAGAVDDGGELGAGIIQLILDPIECAVPEESQLWGDNVDEKAARVIARVQSQLGIDKVLQPYEVGGRG…	AKK04931.1	GCA_001020985.1_ASM102098v1	Corynebacterium mustelae	Bacteria; Actinobacteria; Corynebacteriales; Corynebacteriaceae; Corynebacterium	chromosome		ImuB2		1	10.9	DNVD-EKAARVIARVQSQLGIDKVLQPY		EVGGRGVVDRIAFSPYGDHPVAETASTPWVGAIPPPFPAVIIDSSAGNASAAATIFSETNAEIYVTVDAVLNAKPAVFSWAGRKYEVIGWAGPWPVLGKWWDNQRPYAQMQLVATDNHHRPHAWLLRWVGRWQVEATYQ	139
MSKASGGQQNAQRVTVLWFPDWPVYAASRAEGWDVLHPAAVIAEHRVVACNASARKAGVRAGMKQRHALATCPVLHVATDDPAQQAAVHEELLVELESVAAHIETVRAGLLAFPMHALAKFYGDEDTAVELLLNATARANVDCLAGTADDLVTATWAARVGKSVEPGKAGEFVSDLPIEALCIEPALHGPREVMETLRQLGVVKMRDFAALRRSDVAARFGQDAVEWHRIASGQPSREVAPRQVEVPMQVVHEVDGPITNTETAAFVARQAAGRLHEELSSAGDVCLRLAVRARINAPAGYSGPTEIERVWRCREPLTEKDTAQRVRWQLDGWITRMRGAGAPRKAIGCEQGRHGIREEGRQGTTAEDAGFAGNGDFVQCGEFDGDNWDSDGIVGIVAI…	AEI10160.1	GCA_000177535.2_ASM17753v2	Corynebacterium resistens DSM 45100	Bacteria; Actinobacteria; Corynebacteriales; Corynebacteriaceae; Corynebacterium	chromosome		ImuB2		1		DEGV-RAARAAAGRAQALIGINAVLRPI		PCGGRAVAGRVVTVPYGEEDPEEVKVLSTRRWRGELLAPLPSVIGAHRTAGANQLVSPSARLSANTGPRSRASARAGVASGSQMTAPSMQHPAAKVVVLDAEGEQLYVTGRGLLSGEPTHLRWGGHTFAITGWAGPWPVDEQWWAAGKRYARMQVSTDEPSAFLLVCKGTRWRIEATY	178
MAQHKVVVCDGLARRAGVRRGMRLRQAQAVLPELRVEELNADRDGAAFAEIAAGLDAVASSIEVLRPGLVIVDAAAAGRFHGGEDTAVHMLVDAASRAGLDATVGVADEITTALIAARHNGLGAVVPEGASREFLAVQPLSVLAAEVSLGCAKEAVEQLRQLGISNLGELAALPARQVMTRFGQAGRRCHDIANAVPDRRVAPELARPDLAVEVSYEEPLERVDAAAFAARQLAAQLHSVLAEAGQMCVRLRVVAEFLGGAVLERVWRTQEALDESATADRVRWQLDGWLSSARAGAEGGVVRLALEPVETAAPEGEGLWGQTKSNDKAKRVIARVQSQLGVDRVLQPREAGGRGVAERIEYVPYGEQRDPAPQGSWPGRIPSPLPASLAHPASRIRLL…	AMO88613.1	GCA_001586215.1_ASM158621v1	Corynebacterium simulans	Bacteria; Actinobacteria; Corynebacteriales; Corynebacteriaceae; Corynebacterium	chromosome		ImuB2		1	12.9	TKSN-DKAKRVIARVQSQLGVDRVLQPR		EAGGRGVAERIEYVPYGEQRDPAPQGSWPGRIPSPLPASLAHPASRIRLLDASSHDVYVTAEALLSAAPVALSWGNKRYQVIGWAGPWPVDTAWWGEEAQRFARLQVVGQGTQNQRAWLLVWAAGRWSVEASYC	134
MRVAALWFPDWPIQALQDADRAACVIASQYHVAVCNAAARRAGVRRGMRVRQAQAVLPDVRVEEANPDRDGAVFAGIAAGLDAVASSVEVLRPGLVIVDARAAGRFHGSEDRAVEMLVDASSRAHLDATVGVADEIATALIAARHENLGAVVPEGGSREFLAEQPVGLLAAEVSLGCPPEVVHTLHRLGVRTLGELARLPLRQVTTRFGEAGRRCHAVASAAPDRRVAPELQRPDLGVEQAFEEPLERVDAAAFAARQLAARLHAALDDAGLICVRLRVIAEFEGGTRLERIWRTQEALSEAATADRVRWQLDGWLSSARAGEGGGVEKLVLEPVEVAPPGDGVLWGAGESTEQAKRVIARVQSQLGVDRVLQPRPAAGRGVAERIELVPYGEQRDPAP…	AJI78102.1	GCA_000833575.1_ASM83357v1	Corynebacterium singulare	Bacteria; Actinobacteria; Corynebacteriales; Corynebacteriaceae; Corynebacterium	chromosome		ImuB2		1	14.6	GEST-EQAKRVIARVQSQLGVDRVLQPR		PAAGRGVAERIELVPYGEQRDPAPEGTWPGRIPAPLPASLAHPAARIRLIDASARDIIVTAEALLSGEPAGLGWGRHRYRVTGWAGPWPVDTGWWDPNEAQRCARLQVVGDNENGQRAWLLVWAGGRWSVEATYT	135
MSRTVALLFPDWPVYVVAVTHGWDLLAPAAVVDNHRIGAANRAARRVGVRPGMTARHALGLCPALTVGAVDNAAEATAHEEVLAGLEQVTAAVETLRPGLLAVPAQSLTRYYGSEHRAVELLVDAVARSGADCLPGVADDLVTAVWAAAHGETLAPGGSASWLAAQPLQVLTSEPALGAPVDLVETLTGLGIRTVADFAALPRRDVVGRFGAGAATWHRIASGEPERTVSPVQVTGPPQVTLEPEEPVTSTEAAAFLARRAAARLHDALAAAGLACLRLSVTATLAPPEGYTGPASVERLWRCREPLGEEDTAQRIRWQLDGWLTRISGRGGEDADGGAGIRSVTLTPVECVPAGDVVDTLWGGPDDGIRAARSAAARAQALIGVPAVRRPVHRGGRRV…	AGP31489.1	GCA_000418365.1_ASM41836v1	Corynebacterium terpenotabidum Y-11	Bacteria; Actinobacteria; Corynebacteriales; Corynebacteriaceae; Corynebacterium	chromosome		ImuB2		1	12.1	DDGI-RAARSAAARAQALIGVPAVRRPV		HRGGRRVTDRVLTVPYGEEDPAEVQALSTRSWDGELPAPLPGLVSGAGVRLLDATGVPVGVTGRGLVTAAPATLCRGEGQWTVTGWAGPWPVDEQWWDAPAARRYARLQIATDEPAAHLLVCRDGSWIIEGSY	133
MRVAALWFPDWPVQAARIEDEGLPAEILIAAQHRVQVCSVAGVRRGMRVRQAQAVCPGIMVLEADPDRDGRMFESIAAGLDDVASSVEVLRPGLVIVDVGAAGRFHGSEGAAVEKLIDAAARRGIDSFVGVADEIATALIAARIGAIVPVGGSRDFLAGLPVNVLPEEQVVTALQDLGVRTVGELAALPVTAVSTRFGAAGVRCHRISQARPDRRVAPELPAADLSVAVTPEDPIERVDAAAFAARQLAATLHERLRDAGLSCVRLRVIAELSDGTRLERVWRTREALDESATADRVRWQLDGWLTAGGAGAIASLILEPLETAYPDSYAPEEKKNAQRVINRVQSSLGIDAVLQPRLVGGRGVAERIDLVPYGETRDPVPEGSWPGRIPGPLPARLAH…	AKK07964.1	GCA_001021045.1_ASM102104v1	Corynebacterium testudinoris	Bacteria; Actinobacteria; Corynebacteriales; Corynebacteriaceae; Corynebacterium	chromosome		ImuB2		1	14.8	-EEK-KNAQRVINRVQSSLGIDAVLQPR		LVGGRGVAERIDLVPYGETRDPVPEGSWPGRIPGPLPARLAHPASRVRLIDAEARDIRVTVEALLSSPPHALGWGRHRYWVAAWAGPWPVDTGWWGSDPHKVARLQVVGQADEEDYPRAWLLVWAGGEWRIEAAYG	136
MTGRGKTGVQGSAEAGAVAAERVTVLWFPDFPVYAVRLARGWDMLRPAATIADYRVQACNAAARAQGVRQGMKQRHALATCPELRHAPADPVQEAAIHEDIVAALMDVAAGVETLRPGLVALPTRPLANYYGGEAAAVELLLDSAARLGVECLAGTADDLMPAVWAARRGVHVPPGRNSSFVPTLPIGFLAVEAVLSAPAELVSTLQELGVRSLRDFAALGRKHVAGRFGAEAVYWHRVACGEPGREVSPQRPAQPVEVLHQVEEPIRSTETAAFVARQAAARLHGELFRRGEACLRLTVRVHLNPPAEYTGPTVVERAWRCREPLTEEDTAQRVRWQLDGWITRLRAKVGEPEQEGFEDSAAGVVAIELLPVETVPAGTIAEPLWGGADEGLRAARAA…	CAQ04364.1	GCA_000069945.1_ASM6994v1	Corynebacterium urealyticum DSM 7109	Bacteria; Actinobacteria; Corynebacteriales; Corynebacteriaceae; Corynebacterium	chromosome		ImuB2		1	10.7	DEGL-RAARAAAGRAQALIGMAAVQQVV		HRGGRAIGGRVLTLPYGEEVPEEISAQPTTQWRGELPAPLPATVGEAANPSAGHPAASIAVLGERAQPVHVTGRGLMSEPPQRLRWGNRTLPIRGWAGPWPVDEQWWAEGKRYARLQVATDEGAYLLVCKGQKWRIEATY	140
MRAAALWFPDWPVQAARLDSGDELAEPIAIAAQHRVKVCSHAARQLGIRRGMRVRNAQAVAPELTVVDDNPDRDGRMFASLAASFDEVAASVEVLRPGLVVVDLEAAGRFHGSEDKALEMLIDAASRRGIDAMAGAADEIATALIAARASRVVAPGGSAEFLAAQPLGSLVAEESLAADTDTVRALGQLGVSTLGELAKLPPNAVTTRFGAKGMRIHRIASAAPDRRVAPELPVEDLAVAITPEDPIERVDAAAFAARTLAANLHERLKETGRNCLRLKVVAELGDGTRVERVWRTREALTEAGTADRVRWQLDGWLTSGGSGAITSLILEPLEFAPPEPVGELWADGASTDTARRVVERVQSQLGIDAVLQPRLVGGRGVAERVAMLPFGEEPEVVEK…	AIL96246.1	GCA_000747315.1_ASM74731v1	Corynebacterium ureicelerivorans	Bacteria; Actinobacteria; Corynebacteriales; Corynebacteriaceae; Corynebacterium	chromosome		ImuB2		1		GAST-DTARRVVERVQSQLGIDAVLQPR		LVGGRGVAERVAMLPFGEEPEVVEKQSWPGAIPAPLPARLGGGIDHPASRIMLISATGAPVIVTAEALLSAEPYGLAWGEKRYLVTGWAGPWPVDAGWWAQTDLPAGRVARMQVVGREGGQKGAVTGWLLVWSRRSWRVEAVY	143
MTAASARVAALWFPDWPVHAARLDGAVEVGADGLAAVAAGHRVRVCTQAARLRGVRRGMKIRQAQAVCPELIVADDDPERDGRVFAPMVDALDDVASSIEVLRPGLVIVDAGAAQRFHGEAALEMLVDAASARGVDTFVGVAGEIATAVIAARVGAVVTDSPAFLANQPVGVLAAEEALGCDQAVVDALTQLGVRTLGELAGVDSTAITTRFGLAGQRCHRIARGAPDRRVAPELPAPELSVDYVPEDPISRVDTAAFAARVLSARLHARLHAAGVSCQRLRVRVRVAGGDILERVWRTRRALSEDDTANRVRWQLDGWLSGGGRGEIEYLELTPLEVAEPEERRLFGSGGSREAAYRAISRVQSALGVDAVVQPRVVGGRGVAERVEWVPYGERRDDV…	AKK10456.1	GCA_001021065.1_ASM102106v1	Corynebacterium uterequi	Bacteria; Actinobacteria; Corynebacteriales; Corynebacteriaceae; Corynebacterium	chromosome		ImuB2		1	12.1	GGSR-EAAYRAISRVQSALGVDAVVQPR		VVGGRGVAERVEWVPYGERRDDVRQASWCGQIPPPLPARLMGPGHPASRLRIVDADGSEVYVTAEALLSGEPYALSWGGNRFVLRLWAGPWPVDEAWWDPARARRAARMQVVAESAEGTVVGWLIAWAGGQWRVEAAYS	139
MRTIALRFPDWPVYVVACAQGWDLLAPAAVVDNHRIAAANRAARHAGVRVGMKARHSLGVCPSLTVAEEDADAEATAHEEVLTGLEQVTASVETLRPGLLAVPAGSLTRYYGSEEKAVELLVDAAARAGVDCVPGVADDLVSAVWASFTGAVLAPGASAAWVAAQPVGILTAEPVLGAPTVMVETLSDLGIRTLADFAALPRRDVVGRFGADAATWHRIAAGEPERTVSPVQVTGPPQVHVEPEEPVTSTEAAAFLARRAAAQLHAALAAAGSACLRLSVTATLAPPEGYTGPASVERLWRCREPLGEEDTAQRIRWQLDGWLTRVNGRGGDTYDTDGGAGTADAAGIRSVTLTPVECVPAGEVVETLWGGPDDGIRAARAAAARAQALIGTRAVLRPV…	AEK37627.1	GCA_000179395.2_ASM17939v2	Corynebacterium variabile DSM 44702	Bacteria; Actinobacteria; Corynebacteriales; Corynebacteriaceae; Corynebacterium	chromosome		ImuB2		1	11.6	DDGI-RAARAAAARAQALIGTRAVLRPV		HRGGHTVTGGVVTVPYGEEDPEEVQALSTRHWEGAVPAPLPGLLASGGGKVHLLDGAGAEVQVSGRGLLSAAPDRLVRGDRGGRSVTVTGWAGPWPVDERWWEASSARRYARLQIATDEPGAHLLLCRDSSWIIEGSY	138
MRTLALWFPDWPVQAARYEDKAGAGPVVIASRYRVAVCDGAARAAGVRRGMRVRQAQALCPAASVVDADPERDARAFAGMVEDLAEVVPSIEILRPGMVVINAGAAGRFYGSEARAAEKIINAAARAGIDCLAGIADEIPTAVIAARAQRVVEPGASRAFLAGQPVRVLGVEESLGCEPEVVDTLENLGLRLLGELAALPTTTVSTRFGRAGLRCHAIAAAEDDRLVAPAIDGEDLSVWVRPEDPITRVDEAAFLARALAARLHEALSRRGLVCQRLSVQAVTHSTTLERTWHTRAQLSERAMADRVRWQLDAWLAAGGGDVICELGLRPVECSVPTARSLWGADSSDEAQRVIARLQSTLGTDAVLTPVDVGGRGVSERIGMVAYGDSAEEKALAAKG…	AHI21939.1	GCA_000550805.1_ASM55080v1	Corynebacterium vitaeruminis DSM 20294	Bacteria; Actinobacteria; Corynebacteriales; Corynebacteriaceae; Corynebacterium	chromosome		ImuB2		1	9.7	ADSS-DEAQRVIARLQSTLGTDAVLTPV		DVGGRGVSERIGMVAYGDSAEEKALAAKGSWPGRIPPPLPACMSGEAATLVGAGGEVYVTGEAVLSTEPATLRVGKESFEVTGWAGPWPVDDGWWRGKAPEARLQVVGVDGRGHPRAWLLVWTGAWRVEARFE	133
MAAPLMTQRTVTRRVLALWCPDWPATAAAADVDLSPELPIAVLSANRVIACSASARVLGVRRGMRKRQAQSTCPEMTLVAADEHRDARFFEPVAAVVAEVAPTLEVLRPGLVVVPGDRAVRYFGSEEALSEEMVDAVSTCGVESQVGIADELFTAVLAARRGHHVEPGGDRRYLADLPIAHLALEPSLSDPTRTELVDLLRRLGITTIGAFAALSAADVATRFSADAALAHRLANAQPGRVPSGRRHPVDMAVDHVCDPPVDRVDAAAFLGRQLADALHRRLLDASTACTRLTIEATTERGQRHSRTWRCAQPLTPEATADRVRWQLEGWLTGGRGAGVKPDSPIASLRLEPVELVDAGALQYGLTGAGLPGDQDTDDRAHRSLVRIQGILGGDAVKIP…	ACY21007.1	GCA_000024785.1_ASM2478v1	Gordonia bronchialis DSM 43247	Bacteria; Actinobacteria; Corynebacteriales; Gordoniaceae; Gordonia	chromosome		ImuB2		1		QDTD-DRAHRSLVRIQGILGGDAVKIPV		LSGGRGPAEQITMVALGDERVPQHDPSAPWPGRLPQPAPAVLVDTEIIVLDGAGQPVSVSARGAFTTEPSTIRMATVGRHPAGRAMAWEVCWWAGPWPTGTDERGIIARAQVLLDDSRALLLCYRGGGWIVEGVYE	136
MAAQARVLALWCPDWPATAAAADADLPPRHPVAVLHANRVIACSAPARALGVRRGMRKRQAQSVCPEMTVVTADEHRDGRLFEPVAAAVADLVPAMEVVRPGLVVLRLSGAARVFGGEAELAEELIDRVSACGVESQVGVADELFTAVLAARTGRSVPPGGDREHLADRPIADLAAEPSLCGPGRTELVDLLRRLGLRTIGAFAAMAASDVATRFDADAVIAHRQAAAQPGRPPSTQALPEDLVIEYPCDPLIDRIDAAAFAGRRIAELLHRRLVDASVACTKLTVEAITERGQRHSRTWRCGQPLTASATADRIRWQLEGWMTSGRTRGSGDARPDSPIAVLRLVPVEVVDAGMLQHALTGAGLPGEPELTERARRSMERVQGLLGGDAVRIPVLSGG…	AFA72671.1	GCA_000247715.1_ASM24771v1	Gordonia polyisoprenivorans VH2	Bacteria; Actinobacteria; Corynebacteriales; Gordoniaceae; Gordonia	chromosome		ImuB2		1		PELT-ERARRSMERVQGLLGGDAVRIPV		LSGGRGPAEQISMITLGEDPVPGRDPEAPWPGRLPQPAPTMSSDAPVEVIDPAGKPVQVTPRGAFTAEPTMVRMPEPSRQGWEVRWWAGPWPVGLEPAGPESGHEAISARAQVLLDDSRALLLCYRSGGWVVEGVYD	137
MTGGSASDPRGRPSDGRRVLALWCPDWPTTAAAAAAGRSPGEPVAVLRAGRVQACSHAARVDGVRRGMKKRQAQSLCPRLAVYDDDPARDGRLFDPVVAAVTDVVPMTEVLRPGLLVVAADRAARFFGSEEDLAERLSDVVAEVGRSREGDGLGVVVPGGVTARAGVADELYTAVLAARSGQTVPRGADADYLAGRPVSDLVIESSLTGPGRDDLVNLLWRLGIRTLGAFAALDAADVASRFSSDAITAHRLARGLPGRRPSRAPIPADLQVEHVCDPPIERVDAAAFLGRRMAQELHERLSSAALACTRLTVHAFTERGQRHSRTWRCAEPLTPEATVDRIRWQLEGWLTGRGRSSGRGVDEGPDSPIARLVLEPVEVVDPGALQHVLAGAGLPDDVA…	ALG84198.1	GCA_001305675.1_ASM130567v1	Gordonia sp. QH-11	Bacteria; Actinobacteria; Corynebacteriales; Gordoniaceae; Gordonia	chromosome		ImuB2		1		GD----GARRALVRVQGLLGGESVRIPV		RSGGRGPAEQVALVAFGDAPQPPRDPAAAWPDRLARPSPSLLTQTDAEMTDAEGNPVVVTARGAFSAPPSMVRVGARRYRVHWWAGPWPFGGGAARAQVLVEDARALLLCYRETAWIVEGVYE	123
MSVKSQRVIACLFPDWPATALLLDTERDLSTPVVIVDNYQVTAVNVRARQYGIQVGMRQRDAHSRCSEVLLATHDDDRDARWFEPVIQRCNTVTPHMEVLRPGLIVVSAQSVASFYGGEEAACEVLATEMEQAGVECLVGSADSMEAAVWAAARSVLVPVGQTPHFLHNLPIRVLAEESALPFFSQRCHMAAMLARMGVQTMGQFAHLPRPDVVQRFGNDARDIHSMACGEPLRAVLPHPAEVSSTVQHTCEPPLCRIDEAAFLARRLAVELHEQLVAQDLCCHTVEVGACTTDGVELVRTWRCSEPLSSTAMADRMRWQLEGWLTAGTLTAGLQQVWMRPLDVMGAGHQQSDLWSGVSDREMTRRRCLTRVQGMLGENDVLSAVPSGGWGPNDAVSWV…	ALE18721.1	GCA_001281505.1_ASM128150v1	Lawsonella clevelandensis	Bacteria; Actinobacteria; Corynebacteriales; Lawsonella	chromosome		ImuB2		1	11.7	SDRE-MTRRRCLTRVQGMLGENDVLSAV		PSGGWGPNDAVSWVPYGDAPAVRQQQRAAAPWEGRMLCPLPATIAQRPVTLLDSSRHSVGVTGRGVMTAAPAYLEDQGRPSSITNWAGPWTFDDKWWEDNPVRCARIQVQTSRNELFLLVIREKRWYIEGEY	132
MSHESRVLALWCPDWPAVAASAEAGVAAHQPVAVLLSNRVMACSATARMQGVRRGVRRREAQARCPELYVCVADEDRDARRFESVAAAVDAIVPGAEIVRPGLLVLPARGVARYLGGEEAAAERLIDAIAGTGVECQAGIADQIFTAVLAARHGQVVPGGRDAEYLAPFPVSELAVEPGLAAVERAELTGLLTRLGLRTIGDFAAVEARYVASRFGTDAISAHRRARGEPDRPPSGRALPPDLEVAQRCDPPIERVDMAAFAGRALAVQLHEKLAGANVACTRLRVHARTENGEEHARVWRCAEPLTPEGTADRVRWQLDGWLTGHHQSSPTAGITWLRLEPVEVVSSGALQLGLWGGVGEDEERARRALIRVQGLLGGDAVRIGVQSGGRGTAERVTL…	AEF42450.1	GCA_000214175.1_ASM21417v1	Amycolicicoccus subflavus DQS3-9A1	Bacteria; Actinobacteria; Corynebacteriales; Mycobacteriaceae; Amycolicicoccus	chromosome		ImuB2		1	17	GEDE-ERARRALIRVQGLLGGDAVRIGV		QSGGRGTAERVTLIPLGDEQVPASDPAAPWPGKLPEPAPSEVYDPAPEVALLDERRREVLVTGRGILTAEPHTLMWDKDECSIEAWAGPWCVDENWWDAGSAQRAARLEILTENRGALLVKCTAGIWNVEGRWG	134
MTRASRVLALWCMDWPAVAAAAAAGLPPTVPVAVTLANRVIACSAAARATGVRRGLRRRESQARCPELHVVTADPARDARHFEHVTAAVDDLVPRAEVLRPGLLALPVRGAARYFGSEQAAAERLVDAVAAAGAECQVGIADQLPTAVFAARAGAIVDSGADATFLSQLSIRQLSTEPSLAPASRADLVDLLWRMGIRTVGQFAALSRSDVASRFGADAIAAHRIARGESTRGPSGREPEGELDAVMDCDPPIDRVDAAAFAGRSLAGVLHRSLEAAGVGCTRLAIHAVTAAGQELERVWRCAEPLTEDATADRVRWQLDGWLNRRNPADRPSAPITVLRLRPVEVVSAEALQLPLWGGVGEEDRLRAQRALVRVQGLLGPDAVKVPVLSGGRGPAERI…	AFM15933.1	GCA_000266905.1_ASM26690v1	Mycobacterium chubuense NBB4	Bacteria; Actinobacteria; Corynebacteriales; Mycobacteriaceae; Mycobacterium	chromosome		ImuB2		1	11.8	GEEDRLRAQRALVRVQGLLGPDAVKVPV		LSGGRGPAERITFTSFGDEAVPQADPGQPWPASLPEPSPTVLLDDPVELFDAEGTPVRVTARGLFSTDPFRLSAPGRSGRLSWWAGPWSVDERWWDPGAARSGRTARAQVLLHGDRDQPQDQHQALLLCYRQRRWYVEGRYE	142
MDWPAVAAATAAGLTSTVPVAVTLANRVIACSASARAVGVRRGLRRREAQARCPQLHVVTADPARDARHFENVTLAVDDLVPRAEVLRPGLLVLSVRGAARYFGSEPVAAERLIDAVAAAGAECQVGIADQLSTAVFAARAGCIVEPGNDARFLSGLSIRQLSTEPALAAPGREDLADLLWRMGIRTLGQFAELSRTDVASRFGADAVTAHRFACGEPDRGPSGRDPAAELDAVMNCDPPIERVDAAAFAGRSLASDLHRNLEAVGVGCTRLAVHAVTANGEELERVWRCAEPLTEDATADRVRWQLDGWLNRRTADRPSAPLVMLRLRPVEVVSAAALQLPLWGGLGEEDRLRARRALLRVQGLLGPEAVQVPVLSGGRGPAERITLTPLGDEPVPRA…	ALI25492.1	GCA_001307545.1_ASM130754v1	Mycobacterium fortuitum	Bacteria; Actinobacteria; Corynebacteriales; Mycobacteriaceae; Mycobacterium	chromosome		ImuB2		1		GEEDRLRARRALLRVQGLLGPEAVQVPV		LSGGRGPAERITLTPLGDEPVPRADPRQPWPGQLPEPSPTVLLDDPVELLDGQGNPVRVTGRGLFSADPAQLAGAGRRDGRLRWWAGPWPVDERWWDPENRGAGRTARVQVLLRSGDREEDDLALLLCYRQRRWYLEGAYE	141
MAGRVLALWCMDWPAVAASAAAELPPTTPVAVTLANRVIACSAAARAAGVRRGLRRRESQARCPELHVAAADPARDARHFENVTLAVDELVPRAEVLRPGLLALSVRGAARYFGSEVAAAERLVDAVAAVGAECQVGIADQLPTAVFAARMGRIIDPGGDGPFLAELSIRQLSGEPSLASASREELVDLLWRMGIRTIGQFAELSRSDVASRFGADGVTAHRIARGEPARGPSGREPEAELDAVMNCDPPIDRVDAAAFAGRSLAGVLHRSLEAAGVGCTRLAIHAVTANGQELERVWRCAEPLTEDATADRVRWQLDGWLNRRNPDRRAGAKRPGDGYGRPGAPITVLRLRPVEVVSAEALQLPLWGGVGEQDRLRARRALVRVQGLLGPEAVKVPVL…	ADU00873.1	GCA_000184435.1_ASM18443v1	Mycobacterium gilvum Spyr1	Bacteria; Actinobacteria; Corynebacteriales; Mycobacteriaceae; Mycobacterium	chromosome		ImuB2		1	14.4	GEQDRLRARRALVRVQGLLGPEAVKVPV		LSGGRGPAERITLTPFGDELVPQANPDQPWPGRLPEPSPTVLLDDPVELFDAEGNPVRVTGRGLFSAEPSRLHAPGRSGQLSWWAGPWPVDERWWDPSSKSGRTARAQVLIDETQALLLCYRQRRWYLEGVYE	133
MNLVASSRVLAIWCMDWPAVAAAAAAGLPATAPVAVTLANRVIACSATGRAAGVRRGLRRREAAARCPQLHIATADADRDARFFEGVIAAVDDLVPRAEVLRPGLLVLPVRGAARFFGSEQQAAERLIDAVAVAGAECQVGIADELSTAVYAARAGRVVDPGQDAQFLSALSIRQLATEPSLSGPGREELTDLLWRMGIRTIGQFAALSRTDIASRFGADAVVAHRFARGEPERLPSGREPPPELDAVLHCEPPIDRIDAAAFAGRSLAGTLHQALMAAGVGCTRLAIHAVTANGEERSRVWRCAEPLTEDGTADRVRWQLDGWLTNRTARDRPTAPVTRLRLQAIEVVSAEALQLPLWGGLGEEDRLRARRALVRVQGLLGPEAVQVPVLSGGRGPAE…	AGZ52393.1	GCA_000157895.2_ASM15789v2	Mycobacterium kansasii ATCC 12478	Bacteria; Actinobacteria; Corynebacteriales; Mycobacteriaceae; Mycobacterium	chromosome		ImuB2		1	11.2	GEEDRLRARRALVRVQGLLGPEAVQVPV		LSGGRGPAERITLTPLGDEPVPQADPNQPWPGQLPEPSPAVLLDDPVELLDAQGNQVRVTGRGMFSADPARLTSRGRDDRLRWWAGPWPVDERWWDDRPEAGQGGSRTARAQVLLEDERALLLCYRQRRWYLEGSYE	137
MNSGPPSRVLAIWCMDWPAVAAAAAADQPVTAPVAVTLANRVIACSSTARAVGVRRGLRRREAAARCPQLHIATADADRDARFFEGVVAAVDDLVPRAEVLRPGLLVLPVRGAARFFGSEQQAAERLIDAVAAAGAECQVGIADRLSTAVFAARAGRVVEPGHDARFLSALSVRQLAAEPSLSGPGRDELTDLLWRMGIRTVGQFAALSRTDVASRFGADAVAAHRFARGEPERLPSGCEPPPELGAVLRCDPPIDRVDAAAFAGRALASELHQALLAAGVGCTRLAIHAVTDSGEERTRVWRCAEPLTEEATADRVRWQLDGWLSSRNARDRPTAPVTQLRLQALEVVSAEALQLPLWGGLGEEDRLRARRALVRVQGLLGPEAVQVPVLSGGRGPTE…	ACC39609.1	GCA_000018345.1_ASM1834v1	Mycobacterium marinum M	Bacteria; Actinobacteria; Corynebacteriales; Mycobacteriaceae; Mycobacterium	chromosome		ImuB2		1	17.7	GEEDRLRARRALVRVQGLLGPEAVQVPV		LSGGRGPTERITLTALGDEPVPQADPGRPWPGQLPAPSPAVLLDDPVELLDVQGNPVRVTSRGMFSTAPARLVVGGRDDRLHWWAGPWPVDERWWDPDLGKGRTARAQVLLGDERALLLCYRQRRWYLEGSYE	133
MADVSRVLALWCMDWPAVAATTAAGLGATDPVAVTLANRVIACSAAARAAGVRRGLRRREAQARCPQLHVATADPAGDARHFEAVTAAVDDVVPRAEVLRPGLLVVSIRGAARYFGSEQAAAERLVDAVAAVGAECQTGVADQLGTAVFAARAGRIVEPGQDAVFLSALSIRQLAAEPSLAGQGREELTDLLWRMGIRTIGQFAELSRTDVTSRFGADALHAHRFARGEADRGPSGRELPADLDVVMNCDPPIDRVDAAAFAGRSLAGELHRSLESAGVGCTRLAIQAVTANGEELNRVWRCAEPLTEDATADRVRWQLDGWLARRHGGQGPTAPITVLRLHPVEVVSAGALQLPLWGSSGDDDRLRARRALVRVQGLLGLEAVRVPVLSGGRGPAERI…	AHC24455.2	GCA_000317305.3_ASM31730v3	Mycobacterium neoaurum VKM Ac-1815D	Bacteria; Actinobacteria; Corynebacteriales; Mycobacteriaceae; Mycobacterium	chromosome		ImuB2		1		GDDDRLRARRALVRVQGLLGLEAVRVPV		LSGGRGPAERITLTALGDEPVPRFDPEQPWPGQLPEPSPAVLLDDPVEVVDAQGEPVRVTRRGMFSSYPARLESACHGGDLTWWAGPWPVDERWWDPASAKSGHTARAQVLTAPGRAMLLCYRQRRWYVEGIYE	134
MSTSRVLAVWCMDWPAVAAAAAAGLPPTTPVAVTLANRVIACLAAARAVGVRRGLRRREAQARCPQLHVVTADPARDARHFEQVTLAVDELVPRAEVLRPGLLVLPVRGAARYFGSEQAAAERLVDAVAAAGAECQVGIADQLPTAVFAARAGRIVEPGGDARFLAPLSIRSLAAEPSLAGPGREELADLLWRMGIRTFGQFAELPRSDVASRFDADAVAAHQLVRGEPSRAPSGRDPDPELDAVLDCDPPIDRVDAAAFAGRSLAAELHRSLAGAGVGCTRLAIHAVTADGRELERVWRCAEPLTEDATADRVRWQLDGWLNRRNPADRPTAPITVLRLRPVEVVSAGALQLPLWGGVGEEDRLRARRALVRVQGLLGPEAVQVPVLSGGRGPAERIT…	AMO60286.1	GCA_001583415.1_ASM158341v1	Mycobacterium phlei	Bacteria; Actinobacteria; Corynebacteriales; Mycobacteriaceae; Mycobacterium	chromosome		ImuB2		1		GEEDRLRARRALVRVQGLLGPEAVQVPV		LSGGRGPAERITLTPLGDEPVPRADPSQPWPGQLPEPSPTVLLDDPVDLFDADGRPVRVTARGLFSADPARLDAPGKVVKAGRLAWWAGPWPVDERWWDPGQVRAGRTARAQVLLDRNGRPGQALLLCYRQRRWYVEGIYE	141
MDWPAVAAAAAAGLAPTAPVAVTLANRVIACSAAARSVGVRRGLRRRESQARCPDLHVVTADPARDARHFEGVTAAVDDLVPRAEVLRPGLLVLPVRGAARYFGSEQAAAERLVDAVAAAGAECQVGVADHLPTAVFAARAGRIVEPGKDALFLSTLSIRQLATEPSLAAPGREDLADLLWRMGVRNIGQFAALSRSDVASRFGADAVTAHRFARGESTRGPSGREPEQELDAVMDCDPPIDRVDAAAFAGRSLAGTLHRSLEASGAGCTRLAIHAITANGEELERVWRCAEPLTEDATADRVRWQLDGWLNRRNRDDRPTAPVTVIRLRPVELVSAEALQLPLWGGIGEEDRLRARRALVRVQGLLGPEAVQVPMLSGGRGPAERITFTPLGDEQVPR…	AEV71187.1	GCA_000230895.3_ASM23089v3	Mycobacterium rhodesiae NBB3	Bacteria; Actinobacteria; Corynebacteriales; Mycobacteriaceae; Mycobacterium	chromosome		ImuB2		1		GEEDRLRARRALVRVQGLLGPEAVQVPM		LSGGRGPAERITFTPLGDEQVPRADPAQPWPGQLPEPSPTVLLDDPVELFDAGGKPVRVTGRGLFSADPSRLVVFGREDRLSWWAGPWPVDERWWDPELAKTGRTARAQVLLDGKPGQALLLCYRQRRWFLEGIYE	136
MAASRVLALWCMDWPAVAAAVAAGLPATAPIAVTLANRVIACSAGARAAGVRRGLRRREAAARCPPLHVVAADTDRDARLFEPVLAAVDDLVPAAEVLRPGLLVVSVRGAVRAFGSEEQAAERLVDAVAAADVECQVGIADGLSAAVLAARAGAVVPPGGDARFLSALSIRQLAAEPSLSGPGRDGLVDLLWRLGIRTIGQFAALPRPDVTSRFGSDALTAHRFARGEPERGPSGREPAPDLDAVLHCDPPIDRVDAAAFAGRSLAGVLHRTLMAAGVGCTRLAIHAVTATGDELTRVWRCAEPLTEDATADRVRWQLDGWLNSRATSDRPTGPVTLLRLQPVEVASATEALQLPLWGGLGEEDRLRARRALVRVQGLLGPEAVRVPVLSGGRGPAERI…	AEF37216.1	GCA_000214155.1_ASM21415v1	Mycobacterium sinense	Bacteria; Actinobacteria; Corynebacteriales; Mycobacteriaceae; Mycobacterium	chromosome		ImuB2		1	13.2	GEEDRLRARRALVRVQGLLGPEAVRVPV		LSGGRGPAERITLTPLGDEPVPLADPRQPWPGRLPEPSPAVLLDDPVELLDAERNPIRVTGRGLFSADPVWLVARGRDERLRWWAGPWPVDERWWDPLREGPGAGRTARVQALLDGPAGAPGAALLLCYRLRRWYLEGSYE	141
MPEGSRVLALWCMDWPAVAAAGAAGLPPTAPIAVTLANRVIACSAAARAAGVRRGLRRREAQARCPDLHVVTADPARDARHFERVTAAVDELVPRAEVLRPGLLVLSVRGAARYFGSEDAAAERLVDAVAATGVECQVGIADQLSTAVFAARAGRIIAPGEDASFLSDLSIRQLATEPALAAPDRDALADLLWRMGIRTLGQFAALSRTDVASRFGADAVVAHRFARGEPARAPSGRDPAAELDAVLDCDPPIERVDAAAFAGRSLAVTLHRSLEAAGVGCTRLAIHAVTANGEQLERVWRCAEPLTEDATADRVRWQLDGWLNRRTDDRPSAPITVLRLRPVEVVSSAALQLPLWGGIGEEDRLRARRALVRVQGLLGPEAVQVPVLSGGRGPAERIT…	ABK76097.1	GCA_000015005.1_ASM1500v1	Mycobacterium smegmatis str. MC2 155	Bacteria; Actinobacteria; Corynebacteriales; Mycobacteriaceae; Mycobacterium	chromosome		ImuB2		1	13.6	GEEDRLRARRALVRVQGLLGPEAVQVPV		LSGGRGPAERITFTALGDEPVPQADPRQPWPGQLPEPSPTVLLDDPVELLDAQGNPVRVNSRGLFSSDPSRLSGAGKRDGVLRWWAGPWPVDERWWDPQNRGTGRTARAQVLLGDGEDALALLLCYRQRRWYLEGAYE	138
MTGRVLAIWCMDWPAVAAAAAAGLPATSPVAVTLANRVIACSAAARAAGVRRTLRRREAQARCPQLHVVTADPARDARYFEGVTAAVDEVVPRAEVLRPGLLVLSVRGAARYFGSEQAAAERLVDAVAAAGAECQVGIADQLPTAVFAARAGRVIETGGDARFLSALSIRQLAGEPSLSGPGREELADLLWRMGIRNLGQFAALSRSDVASRFGADGVAAHRFARGEPVRGPSGREPPADLEAVLQCDPPVDRVDAAAFAGRTLASALHRSLEAAGVGCTRLAIHALTASGGELTRVWRCAEPLTEDATADRVRWQLDGWLNRRRPDDRPNSPVTMLRLQPVEVVSAEALQLPLWGGIGEEDRLRARRALVRVQGLLGQEAVQLPVLSGGRGPAERITL…	AKK26493.1	GCA_001021385.1_ASM102138v1	Mycobacterium sp. EPa45	Bacteria; Actinobacteria; Corynebacteriales; Mycobacteriaceae; Mycobacterium	chromosome		ImuB2		1		GEEDRLRARRALVRVQGLLGQEAVQLPV		LSGGRGPAERITLTPLGDELVPRANPDRPWPGRLPEPAPVVILDDPVELLDAEGNPVRVTGRGMFTAEPARLDGAGHHYRGALSWWAGPWSVDERWWDQGQQSRAGRTARAQVLVDSRPGEPGTALLLCYRQRRWYLEGVYE	142
MDWPAVAALAAADLPPTAPVAVTLANRVIACSASARAAGVRRGLRRRESQARCPELHVVTADPARDARHFEVVTAAVDDLVPRAEVLRPGLLVLSVRGAARYFGSEEAAAELLVDAVAAAGAECQVGIADQLATAVFAARAGRIIEPGKDALFLSALSIRQLATEPSLAAPGREDLADLLWRMGIRNIGQFAALTRSDVASRFGADAIAAHRFARGEPTRGPSGREPPAELDAVMNCDPPIDRVDAAAFAGRSLASTLHRSLEATGVGCTRLAIHAVTANGQELERVWRCAEPLTEDATADRVRWQLDGWLNKRNPNDRPTAPVTLIRLRPVEVVSAGALQLPLWGGIGEEDRLRARRALVRVQGLLGPEAVQVPVLSGGRGPAERITFTPLGDELVPR…	AGB21570.1	GCA_000328565.1_ASM32856v1	Mycobacterium sp. JS623	Bacteria; Actinobacteria; Corynebacteriales; Mycobacteriaceae; Mycobacterium	chromosome		ImuB2		1	13.1	GEEDRLRARRALVRVQGLLGPEAVQVPV		LSGGRGPAERITFTPLGDELVPRANPDQPWPGQLPEPSPTVLLDDPVELLDADGNPVRVTGRGLFSADPSRLASPGRESKLSWWAGPWPVDERWWDPEQAKAGRTARAQVLVNGGERPQALLLCYRQRRWYVEGIYE	137
MARSHRETAARVLAVWCMDWPAVAAAAAAHLPPTAPVAVTLANRVIACSASARAAGVRRGLRRRESQARCPHLHVAAADPARDARHFENVTAAVDDLVPRAEVLRPGLLVMAVRGAARYFGSEQAAAERLVDAVAAAGVECQVGIADQLPTAVFAAREGRIVAPGEDAGFLSALSIRQLATEPSLAAPGREELADLLWRMGIRTIGQFSALSRTDVASRFGADAVAAHRFARGEPARGPSGREPPAELDAVMNCDPPIDRVDAAAFAGRSLAGQLHRSLESAGVGCTRLAIHAVTEDGKELERVWRCAEPLTEDATADRVRWQLDGWLNRRNPQDRPTAPITVLRLRPVEVISAEALQLPLWGGVGEEDRLRARRALVRVQGLLGPEAVQVPVLSGGRG…	ABL90404.1	GCA_000015405.1_ASM1540v1	Mycobacterium sp. KMS	Bacteria; Actinobacteria; Corynebacteriales; Mycobacteriaceae; Mycobacterium	chromosome		ImuB2		1	12.7	GEEDRLRARRALVRVQGLLGPEAVQVPV		LSGGRGPAERITFTAFGDEPVPQADPRQPWPGQLPEPSPAVLLDDPVEVLDAEGNPVRVTHRGLFSGPPARLDGGGYRGDLAWWAGPWPVDERWWDPDRAKGRTARAQVLLDGSKGQAALLLCYRQRRWYVEGAYE	136
MGDPVTPSRVLALWCMDWPAVAAAAAAGLPPTLPIAVTLANRVIACSAAARAVGVRRGLRRREAQARCPELHVVTADPARDARHFENITTAVDDLVPRAEVLRPGLLALSVRGAARYFGSEQTAAERLVDAVAAAGAECQVGVADQLPTAVFAARAGRLVGAGEDAAFLSGLSVRQLAAEPSLSSVRREELADLLWRLGIRTIGQFAELSRSDVASRFGADAVVAHRIARGEPARGPSGREPEAELDAVLDCDPPIDRVDAAAFAGRSLAGELHRNLEGAGVGCTRLAIHAVTATGQELERVWRCAEPLTEDATADRVRWQLDGWLNRRNPQDRPAAPITVLRLRPVEVVSAEALQLPLWGGVGEEDRLRARRALVRVQGLLGPDAVKVPVLSGGRGPA…	ANI38495.1	GCA_001655245.1_ASM165524v1	Mycobacterium vaccae 95051	Bacteria; Actinobacteria; Corynebacteriales; Mycobacteriaceae; Mycobacterium	chromosome		ImuB2		1		GEEDRLRARRALVRVQGLLGPDAVKVPV		LSGGRGPAERITFTPLGDELVPQSNPDQPWPGRLPEPSPTVLLDDPVELFDAAGDPVRVTGRGLFSTDPVRLHAPGRSGRLSWWAGPWPVDERWWDPRPAKAGRTARAQVLLDADPAQALLLCYRQRQWYLEGAYE	136
MQSRVLALWCMDWPAVAAAAAADLPPTVPVAVTLANRVIACSAAARAVGVRRGLRRRESQARCPGLHVVTADPARDARHFENVTAAVDDLVPRAEVLRPGLLALSVRGAARYFGSEQTAAERLVDAVAAVGAECQVGVADQLPTAVFAARAGRIIDAGEDAAFLSGLSIRQLAAEPSLAPAPREALTDLLWRMGIRTIGQFAELSRSDVASRFGADAVAAHRIARGEPGRGPSGREPEAELDAVLNCDPPVDRVDAAAFAGRSLAGELHRSLEAAGVGCTRLAIHAVTATGQELERVWRCAEPLTEDATADRVRWQLDGWLNRRNPQDRPAAPITVLRLRPVEVVSAEALQLPLWGGVGEEDRLRARRALVRVQGLLGPEAVKVPVLSGGRGPAERITF…	ABM12355.1	GCA_000015305.1_ASM1530v1	Mycobacterium vanbaalenii PYR-1	Bacteria; Actinobacteria; Corynebacteriales; Mycobacteriaceae; Mycobacterium	chromosome		ImuB2		1	11.6	GEEDRLRARRALVRVQGLLGPEAVKVPV		LSGGRGPAERITFTPLGDELVPQADPGQPWPGRLPEPSPTVLLDDPVELFDAEGNPVRVTGRGLFSTDPVRLHAPGRSGRLSWWAGPWPVDERWWDAAPAKTGRTARAQVLLGADPAQALLLCYRRRRWYLEGVYE	136
MWCPDWPAVAAAAMADLPATRPVAVTLANRVTACTAAARALGVRRGMRRRESQARCPQLHIAVADADRDARFFEPMIAAVDDLVPGAEILRPGLLALPVTGAARYFGSEHAAAERLADAVSVAGAECQVGIADQMSTAVYAARHAALVPPGGDAQFLAPLSVKELAAEPSLCHPQREDLVDLLWRMGIRTIGAFAELARADVASRFDDDAVQAHRHARAESQRPPSGHAVPAELGVELSCDPPIDRVDAAAFAGRTLAVRLHERLSSAGVACSRLAIHAVTVDGQELSRVWRCAEPLTEEATADRVRWQLDGWLARRRCLDGPVALLRLEPVEVVTAEALQLTLWGAVGAEERQRARRALTRVQDLLGEESVQVGVISGGRGPAERITLVPLGDELRPR…	CAM63786.1	GCA_000069185.1_ASM6918v1	Mycobacterium abscessus ATCC 19977	Bacteria; Actinobacteria; Corynebacteriales; Mycobacteriaceae; Mycobacterium; Mycobacterium abscessus	chromosome		ImuB2		1	12.5	GAEERQRARRALTRVQDLLGEESVQVGV		ISGGRGPAERITLVPLGDELRPRADPSAPWPGKLPDPAPVVLSDEPVELLDVDGAPVTVTGRGMFSGEPARVRRGNGRWELSWWAGPWPIDERWWEEREPTSVSVAARAQVLLESSGGGQALLLHFRRQRWYVEGVYE	138
MVTPSGSRVLAIWCMDWPAVAAAAAAELPATAPVAVTLANRVIACSSAARAAGVRRGLRRREAAARCPQLHVSTADADRDARFFEAVIAAVDDLVPRAEVLRPGLLVLPVRGAARYFGSEEAAAERLVDAVAVSSVAGAECQVGIADRLSTAVLAARAGRIVEPGGDAKFLSVLSVRQLATEPSLSGPGREELTDLLWRMGIRTIGQFAALARGDVASRFGADGVAAHRLARGEPERPPSGREPPAELEAVLDCDPPIDRVDAAAFAGRSLAGTLHQALMAAGVGCTRLAIHAATGSGEERHRVWRCAEPLTEDATADRVRWQLDGWLSNRTARDRPTAPVTLLRLRAVEVVSAEALQLPLWGGLGEEDRLRARRALVRVQGLLGPEAVQVPVRSGGRG…	AAS06037.1	GCA_000007865.1_ASM786v1	Mycobacterium avium subsp. paratuberculosis K-10	Bacteria; Actinobacteria; Corynebacteriales; Mycobacteriaceae; Mycobacterium; Mycobacterium avium complex (MAC)	chromosome		ImuB2		1	10.2	GEEDRLRARRALVRVQGLLGPEAVQVPV		RSGGRGPAERITLIPLGDEPVPQADPDLPWPGRLPEPSPAVLLDDPVELLDAQGNPIRVSSRGLFSADPARLVVHGRGERLCWWGGPWPVDERWWDDRGQGGGRTARAQVLLESERALLLCYRQRRWYLEGSYE	134
MDWPAVAAAAAADLPASVPVAVTLANRVVACSSAARAVGVRRGLRRREAAARCPQLHVTTADADRDARFFEAVIAAVDDLVPRAEVLRPGLLVLPVRGAARYFGSEAVAAERLIDAVAAAGAECQVGIADQLSTAVFAARAGRVVEPGGDARFLSVLSIRQLATEPSLSGPGREELTDLLWRMGIRTIGQFAALSRSDVASRFGADGVTAHRLARGEPERPPSGREPPAELEAVLDCDPPIDRVDAAAFAGRSLAGTLHQALMAAGVGCTRLAIHAVTANGEERHRVWRCAEPLTEDATADRVRWQLDGWLSNRTARDPRPTAAVTLLRLQAVEVVSAEALQLPLWGGLGEEDRLRARRALVRVQGLLGPEAVRVPVLSGGRGPAERITLIPLGGEPVP…	AFC45422.1	GCA_000277125.1_ASM27712v1	Mycobacterium intracellulare ATCC 13950	Bacteria; Actinobacteria; Corynebacteriales; Mycobacteriaceae; Mycobacterium; Mycobacterium avium complex (MAC)	chromosome		ImuB2		1		GEEDRLRARRALVRVQGLLGPEAVRVPV		LSGGRGPAERITLIPLGGEPVPRADPDLPWPGRLPAPSPAVLLDDPVELLDTQGNPIRVTNRGLFSADPARMISQGRDERLCWWAGPWPVDERWWDDRPVGGQGAGQGSGRTARAQILLESERALLLCYRQRRWYLEGSYE	141
MMASARVLAIWCMDWPAVAAAAAAGLSATAPVAVTLANRVIACSATARAAGVRRGLRRREAAARCPQLFIATADADRDARLFEGVIAAVDDLVPRAELLRPGLLVLPVRGPARFFGSEQMAAERLIDAVAAAGAECQVGIADRLSTAVFAARAGRIVEPGGDARFLSLLSIRQLATEPSLSGPGRDDLTDLLWRMGIRTIGQFAALSRTDVASRFGADAVAAHRFARGEPERAPCGREPPPDLAAELACDPPIDRVDAAAFAGRSLAAELHRALMAAGVGCTRLAIHAVTANGEERSRVWRCAEPLTEDATADRVRWQLDGWLNNRNARDRPTAAVTLLRLQAVETVSASEGLQLPLWGGLGEQDRLRARRALVRVQGLLGPEAVRVPVLSGGHGPAER…	CDO44698.1	GCA_000195835.1_ASM19583v1	Mycobacterium bovis AF2122/97	Bacteria; Actinobacteria; Corynebacteriales; Mycobacteriaceae; Mycobacterium; Mycobacterium tuberculosis complex	chromosome		ImuB2		1		GEQDRLRARRALVRVQGLLGPEAVRVPV		LSGGHGPAERITLTVLGLVAPEPVPQADPGQPWPGRLPDPSPAVLFDDPVDLLDAQGNPIRVTSRGMFSADPARLRVRGRDDRLRWWAGPWPDDERWWDPDRASGRTARAQVLLDGDPGTALLLCYRQRRWYLEGSYE	138
MMASARVLAIWCMDWPAVAAAAAAGLSATAPVAVTLANRVIACSATARAAGVRRGLRRREAAARCPQLFIATADADRDARLFEGVIAAVDDLVPRAELLRPGLLVLPVRGPARFFGSEQMAAERLIDAVAAAGAECQVGIADRLSTAVFAARAGRIVEPGGDARFLSLLSIRQLATEPSLSGPGRDDLTDLLWRMGIRTIGQFAALSRTDVASRFGADAVAAHRFARGEPERAPCGREPPPDLAAELACDPPIDRVDAAAFAGRSLAAELHRALMAAGVGCTRLAIHAVTANGEERSRVWRCAEPLTEDATADRVRWQLDGWLNNRNARDRPTAAVTLLRLQAVETVSASEGLQLPLWGGLGEQDRLRARRALVRVQGLLGPEAVRVPVLSGGHGPAER…	CCP46215.1	GCA_000195955.2_ASM19595v2	Mycobacterium tuberculosis H37Rv	Bacteria; Actinobacteria; Corynebacteriales; Mycobacteriaceae; Mycobacterium; Mycobacterium tuberculosis complex	chromosome		ImuB2		1		GEQDRLRARRALVRVQGLLGPEAVRVPV		LSGGHGPAERITLTVLGLVAPEPVPQADPGQPWPGRLPDPSPAVLFDDPVDLLDAQGNPIRVTSRGMFSADPARLRVRGRDDRLRWWAGPWPDDERWWDPDRASGRTARAQVLLDGDPGTALLLCYRQRRWYLEGSYE	138
MLALWCPDWPAVAAAAPAGIPATRPVAVLFANRVVACSAVARTDGVRRGLKRREAQARCPDLFLAQADPDRDARLFEPVVAAVDETVPGVEVLRPGLLVLGARGAARFFGSEEVAAERLVDTAAAAGVEAQVGIADEVSTAVIAARRGVLVPAGHGARFLAPLPVHELAVEPSLAAPERTDLVDLLHRLGLRRIGDFAALATAEVASRFGADAVLAHRSANAEPERPPAARQPPKDLAVEYPCDPPIERVDAAAFAGRLLATRLHAALAAAGLACTRLSIFAETEAGEELSRIWRCAEPLTPEGTADRVRWQLDGWLTHRDRPTAPIVRLRLDPVEVVAAGALQLGLWGGVGEQDERARRALIRVQGLLGGEAVRVGVLSGGRGPTERVTMVALGDELV…	AFT98986.1	GCA_000250675.3_ASM25067v3	Nocardia brasiliensis ATCC 700358	Bacteria; Actinobacteria; Corynebacteriales; Nocardiaceae; Nocardia	chromosome		ImuB2		1	11.2	GEQD-ERARRALIRVQGLLGGEAVRVGV		LSGGRGPTERVTMVALGDELVPATDPALPWPGRLPEPAPALILLHRPVVHLEDADGMPIRITERALFSADPSRLRWGSRQWQLAGWAGPWPVDERWWEASEKADGAATFTARAQVQLDGAAAEVRVLLLLYYDENWRAEGLYD	143
MTRPARVLAVWCPDWPAVAAAALGKVPASRPVAVLSANKVVACSATARADGVRRGLRRREAQARCPELFIAQADPDRDARLFEPVVAAVDAAVPGVEVLRPGLLILGVRGAARFFGSEEAAAERLVDVVAAAGAEAQIGIADELSTAVLAARRDTIVAPGAGADFLAPLPIGELAVEPALVAPERLELVDLLHRLGLRRVGDFAALTPAQVASRFGADAIAAHRCARALPERPPSARTPPRDLTVELHCDPPIDRVDAAAFAGRMLATRAHAAFSAAAVACTRLAVFAETAAGEQLTRIWRCAEPLTADGVADRVRWQLDGWLTHRDTGGSGPTAPITLLRLEPVEVIPAAALQLGLWGDAGGTDERAMRALVRVQGLLGGAAVQVGVLSGGRGPAERI…	CCF61770.1	GCA_000284035.1_ASM28403v1	Nocardia cyriacigeorgica GUH-2	Bacteria; Actinobacteria; Corynebacteriales; Nocardiaceae; Nocardia	chromosome		ImuB2		1	16	GGTD-ERAMRALVRVQGLLGGAAVQVGV		LSGGRGPAERITMVALGDEQVPAADPALPWPGRLPEPAPAVLMMNRPRVELESAGGAPVYVTERGLFSATPARLRWGSKHWELTAWAGPWPMDELWWSTGSAPSARVQVELPGPHSLLLIIRDGHWHVEGLYE	133
MTPAAARASRVLAVWCRDWPAVAAAAVAEVPPTRPVAVLSANRVTACSATARVAGVRRGLRRREAQARCPELHLAQADPDRDARLFEPVVAAVDATVPGVEVLRPGLLVLGARGAARFFGSEEAAAERLVDAVAAVGVEAQVGIADEVFTAVIAARHGAVVAPGAGADFLAPLPVAELAVEPSLAAPERADLVDLLHRLGLRRVGDFAALRPAEVGSRFGADAVLAHRSARALPERPPSARRPAPDLVVEHRCDPPIDRVDAAAFAGRLLATELHGALAAASLACTRLAVHAETEAGEQLSRTWRCAQPLTPADTADRVRWQLDGWLTRGDRPSAPVTLLRLEPVEVVRAGALQLGLWGGVGEEDERARRALVRVQGLLGGEAVRVGVLSGGRGPAERV…	CRY78945.1	GCA_001182745.2_NCTC11134	Nocardia farcinica	Bacteria; Actinobacteria; Corynebacteriales; Nocardiaceae; Nocardia	chromosome		ImuB2		1	11	GEED-ERARRALVRVQGLLGGEAVRVGV		LSGGRGPAERVTLVVLGDERVPAADPDQPWPGRLPEPAPAVLLTPRPQVRLLAADGAPVEITPRGLFTADPVHLHWESRSWRLTGWAGPWPVDEHWWAPGGSAALAARAQVRITDSQDRVLLLGYRDGVWEAEGVYG	137
MPLPGGVAVKRPGFRVLAVWCPDWPAVAAAAAADIAPLRPVVVLHANRVVACSAAAREAGVRRGLTRREAQARCPELHVAQSDPDRDARLFEPVVTAVDETVPGVEVLRPGLLVLGARGAARYFGSEEQAAERLVDAVAATGVECRIGIADELSAAVIAARRAQIVASGAAANFLAPLPVGELAVEPALAPPERGELVDLLRRLGLRRIGDFAALTPAEVASRFGADAIRAHRCARAEPERPPSAAPPAPDLVVEYHCDPPIERVDAAAFAGRMLAARLHDRLSAAAMACTRLAVHAETGDGEHLSRIWRCAQPLTPETTADRVRWQLDGWLTHRALTRRTDGGNHDEASDSGSPITLLRLEPVEVVTAGALQLGLWGGVGEEEQRARRALVRVQGLLG…	AHH15849.1	GCA_000523235.1_ASM52323v1	Nocardia nova SH22a	Bacteria; Actinobacteria; Corynebacteriales; Nocardiaceae; Nocardia	chromosome		ImuB2		1	12.9	GEEE-QRARRALVRVQGLLGGEAVRIGV		RSGGRGPVESVTLVTFGEEAIPATDPDQPWPGRLPQPAPVVVLSNLPEVRLEAVAGQVVWVTERGVFTAEPAVLHWGNRSWRIIGWAGPWLVDERWWGTGDSGETVRAQILLDEQERALLLLGYEQVWHVEGLYE	135
MSESGCPARVVALWCPDWPAIAAAAAADLPPTAPVAVISANRVAACSAPARAAGVRRGLRRREAQARCPDLYVTQDDPDRDARLFEPVVAAIDAAAPGVEVLRPGLVVLAARGVVRWFGSEEAAAERLVDEVAATGVECQVGIADELFTAVLAARHARLVPPGEDEEFLAPLNISEICVEPSLTAPDRVDLVDLLKRLGLRTIGAFAALSPTDVASRFGADAVAAHRSARARPQRPPSGRALPPDLVVERPCDPPLERVDSAAFAGRALAALLHTRLAAAGVACTRLLVAARTGNGEELTRTWRCAEPLTPDGTADRVRWQLDGWLTGHSATRPTAGIVLLRLEPVEVVAAGALQLGLWGGAGDEDERARRALVRVQGLLGGEAVLVGVLSGGRGPLER…	AKE90788.1	GCA_000982715.1_ASM98271v1	Rhodococcus aetherivorans	Bacteria; Actinobacteria; Corynebacteriales; Nocardiaceae; Rhodococcus	chromosome		ImuB2		1	18.3	GDED-ERARRALVRVQGLLGGEAVLVGV		LSGGRGPLERVTLVPLGEERVPATDPSAPWPGRLPPPAPAVVLTTLPPIALEDASGTPVTVTERGLLSGDPTRLSWGSRSWRVHAWAGPWPVDEYWWDPAAARAAARLQVRLEESRALLVIHVDDRWHVEGVYE	134
MSARVLAVWCPDWPAVAAAAAADLPATRPVAVFLANRVIACSAQARAEGVRRGLRRREAQARCPELHVAQSDPERDARLFESVAAAVDEAAPGVEVLRPGLLVLAARGAVRYFGSEEAAAERIMDAVAAAGAECQIGIADELSTAVIAARRAALVPAGGGARFLAPLPIAEIAAEPSLSAPDRTDLVDLLRRLGLRTVGAFAALSAVDVASRFGTDAVRAHRAARGEPERPPSARALPPDLEVEQQCDPPIERVDAAAFAGRALAERLHAKLSAASVACTRLQVSASTGNGEHLSRTWRCAEPLTPEGTADRVRWQLDGWLTGRSDSRPTAGITVLSLEPVEVVAAGALQLGLWGGVGEENERARRALVRVQGLLGGEAVQVGVLSGGRGPMDRITLVP…	CBH49472.1	GCA_000196695.1_ASM19669v1	Rhodococcus equi 103S	Bacteria; Actinobacteria; Corynebacteriales; Nocardiaceae; Rhodococcus	chromosome		ImuB2		1	12.6	GEEN-ERARRALVRVQGLLGGEAVQVGV		LSGGRGPMDRITLVPLGDELVSETDPSAPWPGRIPEPAPSTVLPNVPVVSLEDRSGAPVHVTERGELGAAPTLLRWGSRDWGVQGWAGPWSVDERWWDASAARAASRVQVLLADSRALLLIYEGGRWGVEGIYE	134
MSTGQSNRVLALWCPDWPAVAAAAQADLPATHPVVVTSANRVVACSATARASGIKRGLRRREAQARCPDVHVAVADTDRDARLFEPVVSAVAAIAPGVEVLRPGLLVLAARGVGRYFGTEHRAAERLIDEASAAGVECQIGIADELSTAVVAARYAQVVPRGGGAGFLSPLPIAELSAEPSMAAADRGELVDLLHRLGLRRIGDFAALSPSDVASRFGTDAVLAHRSARGEPERPPSARALPPDLDVEYLCDPPIDRVDAAAFAGRALAEQLHTKLAAAAVACTRLLVHASTGNGENLSRIWRCAEPLTPEGTADRVRWQLDGWITGRSENKPTSAITVLRLEPIEVVAAGELQLGLWGSVGDEDDRARRALVRVQGLLGGESVLGGVLSGGRGPAERI…	AMY51536.1	GCA_001620305.1_ASM162030v1	Rhodococcus fascians D188	Bacteria; Actinobacteria; Corynebacteriales; Nocardiaceae; Rhodococcus	chromosome		ImuB2		1	14.1	GDED-DRARRALVRVQGLLGGESVLGGV		LSGGRGPAERITLRPLGDELVPLSDPSAPWPGRLPEPAPAAVIETRPAVTLMNRAGSGIGVTDRGVFDAPPKRLRWGTKEWELTGLAGPWPVDERWWDSGQGSTGPTARAQVVLDDERALLLVFDDGLWRVEGIYE	136
MSRVLALWCPDWPAVAAAAAADLPPTHPVAVTSGNRVIACSAPARADGVRRGLRRREAQARCPRLHVVTADPDRDARLFEAVASAVDAVAPGVEVLRPGLVVLSARGVARYFGSEEAAAERLVDQVSAVGVECQVGIADQLSTAVIAARRATLVPPGEGTAFLAPLPMRELAAEPSLAAPHRGELVDLLHRLGLRTIGSFAALSAGDVASRFGTDAVLAHRAARSEPERPPSGRSLPPDLEVEERCDPVIERVDAAAFAGRALAEKLHRTLSDAAVACTRLSISASTGNGEQLSRIWRCAEPLTPEATADRVRWQLDGWLTGRSEKRPSAGIAVLRLEPVEVVAAGALQLGLWGGVGDRDERARRALVRVQGLLGGEAVQVGVLSGGRGPAERITLLPL…	ABG97990.1	GCA_000014565.1_ASM1456v1	Rhodococcus jostii RHA1	Bacteria; Actinobacteria; Corynebacteriales; Nocardiaceae; Rhodococcus	chromosome		ImuB2		1	13.9	GDRD-ERARRALVRVQGLLGGEAVQVGV		LSGGRGPAERITLLPLGDELIPRNDPSEPWPGTLPEPAPAAVLTAYPEVWMSDERGMAVTVTERGVFSAPPARLRWGSREWAVCGWAGPWPVDERWWDPPAARTAARAQVLLEESRALLVICTAGRWSVEGIYE	134
MNDSSSRRAPARVVALWCPDWPAVAAATAAELPATVPVAVVSANRVVACSASARAAGVRRGLRRREAQARCPELHVARSDPDLEARTFEAVVAAIDAVAPGVEVLRPGLVVLAARGAVRWFGSEEAAAEALIDAVAANGVECQVGVADELSTAVLAARRNALVPTGRGAEFLAPLPVSYLAVEPALAAPRRADTVDLLRRLGIRTIGAFAALSPIDVASRFDADVVAAHRSARGLPERPPSGRPIPPDLTVEQPCDPPVERVDAAAFAGRALAELLHTRLAAAGVACTRLLVTARTGAGEELARTWRCAEPLTPEGTADRVRWQLDGWLTGRNTNRPTAGIVLLRLEPVEVVAAGALQLGLWGGVGDEDERARRALVRVQGLLGGDAVRIGVLGGGRGP…	AHD20647.1	GCA_000511305.1_ASM51130v1	Rhodococcus pyridinivorans SB3094	Bacteria; Actinobacteria; Corynebacteriales; Nocardiaceae; Rhodococcus	chromosome		ImuB2		1	13.9	GDED-ERARRALVRVQGLLGGDAVRIGV		LGGGRGPTERIVLVPVGDEAIPHSDPDAPWPGRLPPPAPALVLHTPPSIRLDDDVGNPVSVTERGLLSGSPARLRWGSRSWTVIGWAGPWPVDEYWWDPAAARCAARLQVLLEESRALLVFFGADGWRVEGVYD	134
MSGREQRILALWCPDWPAAAAAADVDLPPDHPVAVLHGNRVIACNAAARADGVRRGMKRRESQARCPNLHVTAADPGRDARLFEPVAGAVAALIPLIEVLRPGLIVIPARGAARFFGGEEQAAEKLVDAASSVGAESLAGIADEVFTAALAARTGVIVAPGGSAEFLSPLPIAQLGAEPALATDDRAELIDLLRRLGVRTLGAFAALSTSNVATRFGVDAIAAHRQARAVADRPPSTAALPPGLEAELRPDPPINRVDAAAFAGRTLAAELHRKLSAAGVACLRLEVSAVAENGERHTRIWRCAQPLTPDGTADRVRWQIDGWLTGGRGRSGGPGAPITLLRLEPVEVVDAGALQAGMWGDEGDGAARFRRALVRVQGLLGGEAVRLGTRSGGRGPAEQ…	ADG77557.1	GCA_000092225.1_ASM9222v1	Tsukamurella paurometabola DSM 20162	Bacteria; Actinobacteria; Corynebacteriales; Tsukamurellaceae; Tsukamurella	chromosome		ImuB2		1	13.9	GDGA-ARFRRALVRVQGLLGGEAVRLGT		RSGGRGPAEQVTWTPLGDEAVPAQDPAAPWPGRMPEPAPAVLLSGASVAVTDASGTPVRVTERGGFTAEPTRLSWGSRDWALSWWAGPWLVDERWWESGAGELRARAQVLLEPAPGRDDGRALLLQYAGGWEVEGVYE	138
MPVRMLAVHYPDWPAVAAGVAADQPGAVLAAGRVVAATPAARRAGIRPGLRRREAQARCPEITLVPDDPGRAARVFEPLVAAVESVAPGVEVRGPGDCVVPVRGVARYFGGVEAALAEVRRALTAAWPAAVRSAGAVGPAPRCGLGVADGPFAAGIAARGEAVVPLGGTAAFLAPHPVDLLGDAELVDLLRRLGLVTLGSFAALPAADVAARFGPPGDWAHRLARGEDPRPVTPREHPVDLGVVTAFDPPAERVEQAAFAARRLAEQAHDRLRDHGLACTGIRMEAETGHGEHHVRTWRHDGPLAAAAITDRVRWQLDGWLAGSASAGDEVAHAAMPTRPRGAAGSGPTAGVVRLRIEPVGLVPAAGRQLGLWGEPGAAAARVGRALTRVQGLLGPDAV…	CAJ60828.1	GCA_000058485.1_ASM5848v1	Frankia alni ACN14a	Bacteria; Actinobacteria; Frankiales; Frankiaceae; Frankia	chromosome		ImuB2		1	16.2	GAAA-ARVGRALTRVQGLLGPDAVLTAV		VGGGRDPGDRIRLVPWGEPRVATGLDRPWPGTLPAPAPTLVHRPPLVASVLDDAGEPVGVSARCTVTAPPARLAIGAGSPMPVTGWAGPWPVDERWWDADARRRARFQISVAEGGAYLLAVAGGRWWVEASYD	133
MPVRMLAVHCPDWPTLAAGIGPEVPAAVIEANRVVSVTAAARAAGVLPGLRRRDAQGRCPRLRLLAADPDRDARVFEPVVAAVETVVPGAEVTRPGDCLVPVRGAARYFGAEALVVAQIRGAVAAVAGDCRIGIADGPFAAGLAGRLGETVPAGASAGFLAGLPVELVDRPELAGLLRRLGLPTLGAFAALPAAQVLDRFGPDGALVHRLARGDDERLPEPRAVPPDLTVDTRLDPPADTVEQVVFTARRLAEDCHAKLLAAGLACARVAIEAETENGERLRRVWRHDGPLTAAAITDRIRWQLDGWLSAAALASEASRAAPPGTGYGPGLAGPGSAGAGHGPTAGVTWIRVVPEDLLAADGRQLGLWGEPGAADGRVRRALDRVQGLLGPEAVLTAEV…	ADP80396.1	GCA_000166135.1_ASM16613v1	Frankia sp. EuI1c	Bacteria; Actinobacteria; Frankiales; Frankiaceae; Frankia	chromosome		ImuB2		1	17.5	GAAD-GRVRRALDRVQGLLGPEAVLTAE		VRGGRDPATAVRLVPWGEPRGPRDALDADRAGAPWPGRLPAPAPATVLAEPRPALLLDAAGEPVVVSGRTVATGAPAWLAVDGRPPVRVTGWAGPWPADERWWEPSGRRRARFQLTTEDGDARLLFVEGGRWWWEASYG	139
MRALVVWCPDWPVIAACRSQGLDETDPVAVVIAHRVSACSATARRTGVEVGMRRRDAAAVCPDLRLLAADPDAEAAGFEPVIAALEELVPAVQVLRPGWCGLPAKGPSGWYGDEEAAAETIVEYIAQLCDLEARVGIADGFWPASVAAVSGAIVPTGHNAQFLADRNIGLLGLPPLVELLRRLGINTLGAFAALPRDAIAERLGTVGLRAHARTRGHDERLPAPRTPPVDLDVFADYDEPLDRVDTAAFAARTLAEQLRATLAARELACTRLVIEAITAQGTGLRRVWRHRTVLRASDVADRVRWQLDGWLTHGGTGAIVHLRLSPEGIVDASALQDGLWGQMGDGLELADGSATKVQDLFGPEAVLHPVPQGGRNLDDRIAPTVWNQEPLPTDPVNRP…	ADD42620.1	GCA_000024545.1_ASM2454v1	Stackebrandtia nassauensis DSM 44728	Bacteria; Actinobacteria; Glycomycetales; Glycomycetaceae; Stackebrandtia	chromosome		ImuB2		1	10.4	GDGL-ELADGSATKVQDLFGPEAVLHPV		PQGGRNLDDRIAPTVWNQEPLPTDPVNRPWPDSYPAPYPHTVYPAPPRVRLETSTGEAITVSGRGVLSGSPAHVVLPNGRRLPIQAWAGPHPLDERWWDPARAHRAARLQLLLEDGRAVVLVRSEEVWRMEAGYD	135
MTMSALTERRRTAARTAELAPRLAVLWVPDWPVAAAVLSGAAPAHAPIAVHDSRVLTAVDARARSQGVRRGMRRRTAQGLCPDLELVAMDEGRDVRAFEPVVQAVEGVVAGVEVSRPGLVVLAAGGPSRYVGTEEALAELLVGTVADEAGTECQVGVADGLLAALLAARDGLIVPPGTSAEYLAGRPVRDLLHVATTRESHARLADLSDLLRRLGIGTLGAFARLRAGDVLARFGDVGTQGYRLARGLDARPVSVRRPEPDVTVRADLDPPAARLDTAAFAARRLAEDLQNRLLRRGAVCARLRVLARTEGGSELVRTWRIDGAATATELTDRVRWQLEGWLNGRSGQAPSAPLVRLELVAEEVTPAGTAQDGLWGRRSRGEQQAGRAALRVQGLLGSS…	ACQ80539.1	GCA_000023105.1_ASM2310v1	Beutenbergia cavernae DSM 12333	Bacteria; Actinobacteria; Micrococcales; Beutenbergiaceae; Beutenbergia	chromosome		ImuB2		1	9.1	SRGE-QQAGRAALRVQGLLGSSQVLTPV		LEGGRSPRDQVRLVAWGDEAVGLRPPEAPWPGRIPRPLPATVPDVPWRAELTAADGGPVTVGGRGTLVPAGVVPALLRILPEDGEDAARTSGRGQSRRMRSGSYRITGWAGPWPIGERWWQTTGARSGAYVQLLLDGAPGVLVVVRDGRWWVEGVYD	157
MSDEPDRTLVLTVPDWPAVAAAIEHDIAPGRPVAVLHAGKVIAANAPARAAGITAGNNKRAVGYRCPEAHVAVWDEEADNRHFSAGVGALEDLVARFTLLSPGTLAIPLDSLRHGYADEASAVETLVSALVDDTGWEFFPGIADTVFAAVLAAGQARRVEPGQTVDFLSAQPITTLEYAGTEATALIEVFLQLGLRTLGDFARLEAKDVNARFGAFGRHLHDLASGRAGAPLADHVRGEQLDVELDLDAPTTRSDTLGFLARQLGADLLAKVRRQGLVCTQITIELDAAAGQSSSRTWRIEDMQENAIADRLRWQAEGWLAGANTGAGASGPKQDSGSGQNPRTTQNSGTAQADPQALDIVDEPAPDAEDFSEDGIIALRLIAAELTTPIGATRSLFDE…	AMT93977.1	GCA_001606005.1_ASM160600v1	Brevibacterium linens	Bacteria; Actinobacteria; Micrococcales; Brevibacteriaceae; Brevibacterium	chromosome		ImuB2		1	25.1	DENT-GQITYTLERLQGLFGPDAVLVPG		IQGGWDPAETNLWTPWQQAAAPERSPAAPWPGALHAPRPTTVEHSAVDVLAADGSPVEARPSGLGAAPATIRFPTGQTETITDYSGSWPIESGWWDPSRTVYRTRLQVVTDAGRALLLSKEHGQWYLTGRYR	132
MSTRTTVLWVPDWPVVAATAADEVPAHLPAAVHDGQRITAVSALARVEGVRRGMRRRQAQGCCPELVLLPADDARDVRLFEPVAAAAETVVAGVEVVRAGLLLLPAGGAARYHGSEDVLAERLVDAVAARAGHECAVGTADGLLAAVVAARTGALVPPGGSRAFLAGRGAAELVHAAVTEDAVRAVGELVDLLHRLGLRTLGQLAALPPADVHARFGRLGAWAQTLARGDDERPPARRRPEADLEVAAELDPPVERVDTATFAGRRLAEDLHAQLVHRSVTCGRLQIAARTDDGTDLVRTWRTDLGGFGGLTPQRITDRIRWQLESWLSSTAVATARGRAQDAPDQVRAHRARVARARARDDGTQDPWAFDDLPLDPWPDEDVRAVTLVRLVVTALDVA…	AEE45869.1	GCA_000212695.1_ASM21269v1	Cellulomonas fimi ATCC 484	Bacteria; Actinobacteria; Micrococcales; Cellulomonadaceae; Cellulomonas	chromosome		ImuB2		1		SGGD-LRAHRALDRVQGIVGGQGVLTAT		LQGGRGVRDQVHLRPWGEQPQPPRATDLPWAGRLPDPAPATVLVRPVAVDVRDAAGRPVVLDVRVGMRGEPATVRWPEVDLEGPDPRAARSNGRGDGRGDGLGDGRAGAGRPDPHAARAAARTGRAPRTDTLFDVAPARADAPLGTWTAPSRAGGTAGTRERTVVGWAGPWLLSERWWVTGRTGAQAGVRGHLQVTFDDGDAVLLAGGADGWTCEATYD	219
MSTRTTVVWVPDWPVVAAMTADEVPVDVPAAVHDGRRITAVSALARADGVRRGMRRRQAQGVCPELVLLPVDDARDVRLFEPVAAATETVVAGVEVARPGMLLLPAGGAARYHGSEEALAERVVDAVARATGHECGVGTADGLLAAVLAARTGAVVEPGLSPVFLAPHGVTELVHATTTPEQAAEVMRLVDLLHRLGLRTLGAFAALPAPDVHARFGRLGSWARTLARGLDERPPARRRPEADLEVDVELDPPVDRVDTATFAGRRLAEELHAELVARSVTCGRLQITARTDDGTELVRTWRTDLGGWGGLAAARITDRIRWQLDGWLTAAAVATARDRRREVRERERGARGRGEGGGPAHGEHGPVRGTHGAVLDVRVPDDEDDTAPVALVRLTLTAL…	ADG74934.1	GCA_000092865.1_ASM9286v1	Cellulomonas flavigena DSM 20109	Bacteria; Actinobacteria; Micrococcales; Cellulomonadaceae; Cellulomonas	chromosome		ImuB2		1	12	SGGD-LRAHRALERAQSIVGGPGVLTAT		LQGGRDVRDQVHVRPWGEQSDPPRPLDRPWPGRLPDPAPATVLVDPVHVEVRDVHGSPVRVDRRGRLSGPPGSVLAGSGPDRVRVVAGWAGPWLLTDRWWTHPGAGPQVRAHLQVAFDDGGAVLLTHTDGAWTYEADYD	139
MSTRTTVLWVPDWPVVAASTAHEVPAHLPAAVLVGQRVTAANELARVEGVRRGMRRRQAQGCCPELVPLPADDARDVRLFEPVAAAAETVVAGVEVVRPGLLLLPAGGAARYHGSEDALAELLVEAVARGTGHECAVGTADGLLAAVVAARTGAAVPPGTSAAYLAGRPLTELGFAAVTDEAARQVDELVGLLGRLGLRTLGQLVALPAADVHARFGRLGAWAHLLARGDDERPPARRRPEADLEVSTELDPPVERVDTATFAGRRLAEDLHAMLLEQGLTCGRLEIAARTDEGADLVRTWRTDLGGWGGLTPARITDRIRWQLESWLTSTALTTARAHRLDARRSRVAGAVDPTSAASDAWLQPEHVPDDDVRAVTLVRLSVTALDVAPAGAEQGRLW…	AEI12384.1	GCA_000218545.1_ASM21854v1	Cellulomonas gilvus ATCC 13127	Bacteria; Actinobacteria; Micrococcales; Cellulomonadaceae; Cellulomonas	chromosome		ImuB2		1	9.3	SGGD-LRAHRALDRVQSIVGGGGLLTAT		LQGGRDVREQVHLQPWGEQVSAVRALDRPWPGRLPQPSPATVLPEPEPVDVRDDTGAPVLLDERAALSGTPAWVVWGPGRTRRARVVGWAGPWPLTGRWWTGTAPGDVQHGIAAHVQVTFDDEPAALLAAHGAADHAPTRWTCEARYD	148
MSAPVTDAAATPAGAATPAARAGSAATRTVAVTVPDWPLLAALDRHQRRREAASGADAPPTLDLAVDPVLLLDQHRVTHAGAAAREAGAVPGMKRRAARAACPDVLVLEADHEHDSALFELVAAAVDTIAAGVDVLRPGVLLMSARGPARHQGGEEALAERILDAVAELTGWDCAVGIADGPFAALLASPPGRIVREGRSAEYLAPHPIAALRHAPVGPGWGHRGQPSATRPERRLDLAETVDLLQRLGITTLGDLAALPSAAVADRFGPDVATLHLLARGQEPAPPAAHHPTQPLFAETTLETPLVRTDQAAFIARPLAEQLHTMLLERGLVCTRLRIVARTESGEEMERTWRHDGALSVADVVDRIRWQCDGWITRARLGGPATGAITRIGLHPQQL…	ACU85403.1	GCA_000023405.1_ASM2340v1	Brachybacterium faecium DSM 4810	Bacteria; Actinobacteria; Micrococcales; Dermabacteraceae; Brachybacterium	chromosome		ImuB2		1	9.5	GEAA-QRASRAFARAQGLAGEEAVQVPA		RAGGRLLAEEMTQVPWRSEKPEPRRGPWPGALPRPVPATVFRQRPPVRLEDAAGDPVVVTARGLLSAPPARLLVPAPGLPALQRAGLHAGSGYPVLAHGAPTVLDERWWAPDGTRAARLQLVVRSAEAEEAAVLALSRTGQWALEGLYD	149
MTPALAPVVTRPLRVLLVWCPDWSVVAVQRSQGINPDDQLALVDKGVVVACSATAQAEGVTPGLRVRQAQHRCPDMTVLPHDPALELQVFEPIMRAIEETVPGVHLVRAGLAAVRAKGASRFYGGDRAAAMTLLTRLRPYAGPDVRVAVADGLFAAEQAAFTTTAESAFVSIPEGTSAEFLAHLPVTAVEAQTGDKRMTNLLRRMGIRTLGDLTAIPRADVHARLGEGGWRAHQLASGEDAPVLNPRDVPRDLSVRVAFEPASEQVEHIIAECEPHIDDLVARLTSASLVCNEIRLSIHTESGPADQRSWRHPWHFTAAEIADRVRWQLEDVATTSTGDDDPFLSRAVITIEIAPESVDDMAHHAQGLWGERPDEHVVQTLTGLQHQLGYHGVLVSTIS…	AKU16041.1	GCA_001190945.1_ASM119094v1	Luteipulveratus mongoliensis	Bacteria; Actinobacteria; Micrococcales; Dermacoccaceae; Luteipulveratus	chromosome		ImuB2		1		ERPD-EHVVQTLTGLQHQLGYHGVLVST		ISGGRLLHERRVLRPWGDALPDAWERRVDQPWPGGLPGPAPATVFAQARPVLVLAADRTPIRIDQRGEVSAPLGWLSSGQASEGHRVTGWAGPWPVRQRWWRAHHRFDRFQVVDDRSQAWLLLTDGTQWWAEARYD	136
MPDWPVIVALALAHLPPHTPAITVSGTRITAASAFARAAGVRTTMALRHAQETLPTLTCLPTPPTDILAREHERIAQVLDSFLAHLTVLRPGLTLAPIDGALRHYPDPPTFLAAVTDAITDTTGIDPWAGIANGTLPAILAARRGRILTPDESLPFIQTHPLHTLRYTTTAPTPDPELTDLLALWAKLGLHTYADLASLPPTDIATRFGARGMWAYHIAIGREEPLVSQDRNEPDITVSSTFDEPLHRADTAAFYAKQLASQLREQLVKQGLSAYELRVSARTNERILTRTWRADPTMVGALSEHAITQRVRWQCDGWLSASAICPHTPKVGPLDMVELTAVRVIPAGHHHPTLWGADNTDNDHTRRLVERLSSLVGPDGVVVPRITGGRTPADRVTYV…	ACV08842.1	GCA_000024065.1_ASM2406v1	Jonesia denitrificans DSM 20603	Bacteria; Actinobacteria; Micrococcales; Jonesiaceae; Jonesia	chromosome		ImuB2		1		NTDN-DHTRRLVERLSSLVGPDGVVVPR		ITGGRTPADRVTYVPWDQEVTTTHGGAPHTHVSALAGVEELPWPGRLPAPAPSVTGEPVKVWVRDPAGREVRVDDLGALVSPPYRWCTAGVPLPGTEHVSGGVGDHTVTQWSGPWVLSPAWWAMSSSFDSPGESQAYLQLMSDSHPPIMVVLRGRTWWWEGTYE	164
MTARAPERSMVLWFPDWPVTALLRDGEGMPPGAEGRPIAVVEHNAVVACSADARADGVRRGQRRRDAQSRCPGLVIVPADAIRDHRAFSPVVAAVEEYAPGVQVLRAGLCALRAKGPARYYGGEGEAARVLLAALAELGLADVRTGIADGPFTAEQAARAATTRAEPVFSVPAGGAAGFLAPLSVSVLADATPGEPARAADDLPGLLARLGVQTLGGFAAMTPDRVRERFGERGIRLHALSAGWDSRPVEPRTPPPELHREVAFEPPLEIADQVAFGMRVAAEEFTTRLGAIDLVCTELRVELFGDRGEHSHRVWLHPRSFDAAAIVDRVRWQLAEDQEGLRSGVTRVRIEPAAVDAASHHAPALFGGGPEERVHHALSRVQAMLGHRGVLTPEIGGGR…	ANG86225.1	GCA_001652465.1_ASM165246v1	Microbacterium chocolatum	Bacteria; Actinobacteria; Micrococcales; Microbacteriaceae; Microbacterium	chromosome		ImuB2		1	13.8	GGPE-ERVHHALSRVQAMLGHRGVLTPE		IGGGRWLAERQGLVPWGDRVGAQAAVRARPWPGSLPEPHPATVFLEPVPADVRALGGEVIDVDERGSVSAVPAFLAESGRSREITAWAGPWPVVERGWDAARARRAHRFQVVDAEGAAWLLVCEGESWWVEGAYD	135
MSPAPVRSLVVWVPDWPVVALERERGEPADPQVPVAVLEKGAVVACSSAARLEGVRRGQRRRDAQARCPGLVTAAADPARDQRVFAPLIARLEELAPGVQLRQPGLCALRARGPARYYGGEAAAATVLAGAIADAGIGDVRAGVSDGPFPAEQAARFGTTAGDPIRIVPEGEAAAFLAPLSVAVLEDETVSLFARLGVQTLGQVAALSRDRLVERFGVRGARLHALVAGDDGQPVTPRKPPPELHREEWFEPPLDLAEQVAFGMRIAAEEFTGRLAAERLVCTEVRVIVTGARGERSERVWLHPGMFDPAAIVDRVRWQLAEQGLRSPVERVRLEPEAVEAASHHAPVLFGSGGEERVHHALSRVQAMLGHRGVLTPVIGGGRWMAERQVLVPWGDRPA…	ALJ19671.1	GCA_001314225.1_ASM131422v1	Microbacterium sp. No. 7	Bacteria; Actinobacteria; Micrococcales; Microbacteriaceae; Microbacterium	chromosome		ImuB2		1	10.6	SGGE-ERVHHALSRVQAMLGHRGVLTPV		IGGGRWMAERQVLVPWGDRPAAVADRSQPWPGSLPDPLPATVFPQPLPAAVVDADGDMVAVDARGEPTSAPVVLVEGGTARRIERWAGPWPIVERTWDSARARRAHRFQIVDERQEAWLLVCEDAVWHAEGRYD	134
MQAPTRSLVLWFPDWPITAFVHEASSPPRDDAPVAVFAHNVVVACSAAARVQGVRRGQRRRDAQALCPALMVIAADPVRDARVFGPVVARIEDRAPGVQVVRPGLCALRARGPARYYGGEAEAARTLVDLLAAEGFFGVRASVADGIFTAGHAARAASSEEPVRVVPPGEAAPFLAPLSVAALDDEEMASLLARLGVHTLGAFAAMPVERVQERFGPRGVRLHSLAGGRDSQPVEPRTPPPELHRDVAFEPPLDLADQVAFGMRVAAEEFIAHLGAQNLVCTELRVVLSGERGERSERVWLHPGSFDAAAVVDRVRWQLAEDGQGIFGSGVAGVHIEPEAVDDAAHHSKGLFGAGPDERVHHALSRVQAMLGHRGVVTPTIGGGRWLAERQVLVPWGDR…	BAJ75739.1	GCA_000202635.1_ASM20263v1	Microbacterium testaceum StLB037	Bacteria; Actinobacteria; Micrococcales; Microbacteriaceae; Microbacterium	chromosome		ImuB2		1	15.2	AGPD-ERVHHALSRVQAMLGHRGVVTPT		IGGGRWLAERQVLVPWGDRAVTAKDRARPWPGSLPDPLPATVYPEPRLVEVTDIAGAPVTVGERDVLSAPPAVLVTGERRSRIREWAGPWPISERGWDPLRRRRAHRFQVVDADGGAWLLVVEEGEWRAEGRYD	134
MTTATELRRTIVIWCPDWPLFAATANEKFSVDDPLVLSKKSRVFACSPAARSQGIRRGMRIREAQSRCTGLVTLPYDPVLDHRTFEPVVHALEEITPGVQVIRPGLCAVRARGPHRYYGSEHSAAEAILRQFAAQGIVQARIGIADGLFASELAAKHADGSLSVIPAGAAADFLAPLPLNALETETIRAQTTPLVHGENIVGVLHRLGVHTLGAFAALPHDDVTARFGPEGAKAHLLAAGAETEAVIPSLPPERFDRVLEFEPPLNRIDQVAFAFRIPAEEFVAKLIRVHRVATAIHIEVTSDRNEFSSRSWLHPRWFTAGDVLDRVRWQLQGSGASDTGLSSPIARIVVTPEAVDTVSHHEQGLWGTVREERMHHGLSRVQSMVGHEGIMTASIGGGR…	ALS58156.1	GCA_001465855.1_ASM146585v1	Rathayibacter toxicus	Bacteria; Actinobacteria; Micrococcales; Microbacteriaceae; Rathayibacter	chromosome		ImuB2		1		TVRE-ERMHHGLSRVQSMVGHEGIMTAS		IGGGRSLRDRQQLIPWGNRAPTDARPGGLPWPGALPPPLPSTVFTQPTAVLVTGPRGEPVSVTERGSLNTVPAFFSPAPSHAKLTPVTRWAGPWPLDERWWDASTAARYHRFQIVDSTGVAWLLLSFNGEWAAEAQYD	138
MTPPTGTPPRVLVTWFPDWPLVAARLTDDLPQDGPAAVIAQGLVAACSVEARAAGVRRGLRLREAQTRCPALVVCLADPVRDAREFEPLVASLEERIPGVEVLRPGLCAVRAGGAARYYGGEEAAVGAVLESADGLGMEARVGIADSVFAAEQAARSTTQASPFRVLSPGTSKEFLSRFPVDVLGDAKLTSLLKRLGILRLGDFAALSGTDVRARFGAAGALAHAMASGRDPRRVTPRKPPRKLEQHAQFEPGLDRVDQIAFHLRATADLFIAGLQHEGLLCTELRIVVTDDSGARSERAWGHPRHFTAGDVVDRVRWQLNPQTPGRANEGLGSAVTRVDLIPGRVDAISHHGQTLFGDGAGERIHHGLSRIQSMLGHEGVLVPAITGGRMLSERRTLA…	ALE06144.1	GCA_001281315.1_ASM128131v1	Arthrobacter sp. ERGS1:01	Bacteria; Actinobacteria; Micrococcales; Micrococcaceae; Arthrobacter	chromosome		ImuB2		1	10	DGAG-ERIHHGLSRIQSMLGHEGVLVPA		ITGGRMLSERRTLAPWGDAVPAATAAEAGRPWPGKIPDPQPATVFASPLPVRLLDGEKSPVRTDPRGALVSAPQWFFPPGSRTRHRTVAEWAGPWPLRQRWWDADRRLSAERLQLVDGNGEAWLLLHDGKGWWAEARYD	139
MNHRAIVLWCPDWPVTAVIQEQGLDPEKPLALVDRGEVFACSAAARQHGVKRGLKVREAQARCTTLEVLDYDPAIDSRAFAPILAAIEQIMPGVQVLRPGTCAIRAKGPARYFGGEQQAADVLRESLLGLGIPWVSVGIADGIFAAEQAARKTSTSRIVAPGASPDFLSTLGLDVLAQPELATLLQRLGLQTLGDFAALTDRKVRNRFGEEGARAHLLARGLDPRAVRPRTPPRNMDIALSFEPALERVDQLAFAVKTSAEKFIDGIAETGQVCTELRVQLFSDSGEQLERVWKHPQFFDAEDVLDRVRWQLQGSVGVPTTLDAELSSGIVKVVLSPETTDDRAAHARGLWGNGPQERVHHGLSRIQSMVGHGAVLTAVLTGGRMLAQRRVLIPWGDSP…	AJT42316.1	GCA_000950575.1_ASM95057v1	Arthrobacter sp. IHBB 11108	Bacteria; Actinobacteria; Micrococcales; Micrococcaceae; Arthrobacter	chromosome		ImuB2		1		NGPQ-ERVHHGLSRIQSMVGHGAVLTAV		LTGGRMLAQRRVLIPWGDSPPLVAEQKSRSQPWPGALSGPAPATLFEHPPAVTVLDAAGQPITVNQRLQLSGSPAFFDPPASSGVAKTQQRLINAWAGPWPVDERWWDAADQQIHRFQIVDSADTGWLLFCQAGEWLAEARYD	143
MRTAVVWVPDWPVVAALAVAGLDAHVPAAVMAAGATVAVSAVARSQGVRRGMRRRQAQERCPELVLLEADDARDAREFEPVALAAETVVAGLEVARPGMLLLPRDGAARYHGSERALAEALVGAVAARTGHECQVGVADGLLAAVLAARSDAVVPAGGSRAFLAERPVGELVHAATDAVTAAAVQEAVSLWWRLGLRTLGDLAALPSESVGARFGELGTWAHRLARGEDLRPPARRRIEPDLAVAEELDPPALRVDVATFAARRLAEELHALLAARGLACGRLRITAHTAERELERVWRTDDAAAGGMSAARITDRVRWQLEGWLTAAPGRDVPVVAPVVRLALAAEEVAPAGVHQPRLWGPDAGEDARARRALGRVQGLLGGDAVLTVRLQGGRDARD…	AEG44175.1	GCA_000215105.1_ASM21510v1	Isoptericola variabilis 225	Bacteria; Actinobacteria; Micrococcales; Promicromonosporaceae; Isoptericola	chromosome		ImuB2		1	12.6	AGED-ARARRALGRVQGLLGGDAVLTVR		LQGGRDARDRVQLVPFGEEAAPERDPDLPWPGSLPSPAPATLLPEPVPARVLDVAGRDVVVDVRLATSGEPVLVRWGDGEHEDEQKVAGWAGPWPLAERWWCGGPRRVYLQTVLDDGRGLLLAQAGGRWQVEALYD	136
MTPPTRTGVLWVADWPVVAAMAVAGVDAHVPAAVLAHQGVVAASAVARSAGVRRGMRRRVAQERCPELVLLAADDARDAREFEPVAVAAETVVAGVEVARPGLLLLPADGAARYHGTEAALAQALVEAVAGAGFEPQVGVADGILAAVLAAREDAVVPPGGSRAFLAPRRAADLLHAVTDPGSLAAVRAAVDLWWRLGVRTLGDLAALPEVAVLGRFGDLGAWAQRLARGEDLRPPARRRPEEDLAVGADLDPPALRVDVAAFAARRLAEELHALLSRRGLACGRLRITARTEEAELERVWRVDDAAAGGLSAARITDRVRWQLEGWLTASALRGRRGGPGEGDAEPAPVTHLALTAEEVVPAGTHQPSLWGADAGGDTRARRALGRVQGLLGGDAVLT…	ACZ30471.1	GCA_000024965.1_ASM2496v1	Xylanimonas cellulosilytica DSM 15894	Bacteria; Actinobacteria; Micrococcales; Promicromonosporaceae; Xylanimonas	chromosome		ImuB2		1	8.7	AGGD-TRARRALGRVQGLLGGDAVLTAA		LQGGRDPRDRVHLAPLGEHVPRLRDPGLPWPGSLPPPAPATLLPEPQPVRLLTGDGADVTVDARLAVAAPPATVQEPPATGTHPAAVHAVMGWAGPWPFDERWWDPAGARRRVLLQVLLDDGRGLLLASGVGSGVGSDPGWFVEAVYD	148
MTATSPASTSPASTSAAATLHVPGASAHRTAVVWVPDWPVVAAMRAAEVPAQQPAAVHDGRRVVASSAPARAQGVRRGMRLRTAQECCPELELLPVDDARDTRDFEPVAVAVETLVAGLEIARPGLLLLPALGATRYHGSEEELARRLVETVAERTGHECQVGVADGILASLLAARTALLLPPGQTREFLAAHPLDALLHAATSPDAVTETRELVHLWTRLGLRTLADLSALAEADVHTRFGERGRWAHRMARGADLRPPARRRLEPDIGVETALDPPVERVDTAAFVARSLAEDLYALVLERSVTCSRLRISAHTESGLALSRTWRTDDGALGGLSAARITDRVRWQLEGWLSATGVRGEGDPEPSPLVRLAITAEGVVAAGAQQGRLWGAASGDELR…	ACZ22048.1	GCA_000024925.1_ASM2492v1	Sanguibacter keddieii DSM 10542	Bacteria; Actinobacteria; Micrococcales; Sanguibacteraceae; Sanguibacter	chromosome		ImuB2		1	10.9	SGDE-LRARRVTERVQGILGGEGVLSAT		LQGGRSAQDQVHLVPWGDTHPPARALDRPWPGQLPPPAPATVPAEPADVTLLDADGAPVLVNVRLATSGEPAVLVTSTGRHRVTGWAGPWPLAERWWGETARRRVYVQVVLEDDTALLLACTGGQWTCEALYD	133
MSGVRTLLVWCPDWPVIAAEIVEGVAASGAVVVLHGNRVFACSEAARAEGVRRGLRRREAQSRCPQLVVVEHDAGRDARAFEAVVAAVEEVAVGVEVIRPGACALAARGPARYFGGEEQAAERIVEQVAQACSVESQVGIADGVFAAGLAARGGQIVAAGRTREFLAGVGVEALERPELTDLLRRLGVKSLGDFAALPASDVLSRFGFDGALAHRLAGGLDYRALAVRRPPPDLEVSDTYDEPLERVDVAAFAGRVLAERLHERLAAHGLACTQLGIEAVTADGQELHRVWRHDGTLTAAAIAERVRWQLDGWLTGARRGATNRPTAGLVRLKLVPDGVIVHLGLQPGLWGDVGAEKERAHRALSRIQGLLGPEAVVTAVLGGGRSADDQVRLVPWGDE…	AGZ40265.1	GCA_000494755.1_ASM49475v1	Actinoplanes friuliensis DSM 7358	Bacteria; Actinobacteria; Micromonosporales; Micromonosporaceae; Actinoplanes	chromosome		ImuB2		1		GAEK-ERAHRALSRIQGLLGPEAVVTAV		LGGGRSADDQVRLVPWGDERVPARAAGEAATPLPATDALVVAPLAASPALAPPPRDGEGEAPEHTRRALRAVPDAESRTGVIGPSWTGEASGTETRAKTIQLGKRLAAPVNPAGREDAGEQQNSASERSPAHQGPAAHEGLAAQEGAVDRAVGEGRGKRGRGVRKPVPQPPWPGRLPRPAPALVLPQALPAVVLDGEGQAVGVSARLELSGEPALLFIENGGPVEITGWAGPWPVDERWWAPGEARRRARFQVVVADGRALLLSLVAGHWAVEAIYD	277
METAVRALLVWCPDWPIVAAEIVEGVPADAPVVVLSANRVLACSEAARREGVRRGLRRREAQSRCPHVIVVEHDPGRDARAFEPVVAAIEEVVAGIEVIRPGACAVAARGPARYFGSEEAAAERIVEQVAQACAVESQVGIADGVFAAGIAARTGVVVAAGGTREFLSPVPVAALEKPDLTDLLKRLGVETLGQFAALPASDVATRFGFEGALAHRLASGSDHRPLALRQPPPDVAVEESYDEPLDRVDMAAFAGRALAERLHERLAAHGLACTRLGVEAVTADGQELYRVWRHDGVLTSAAIAERVRWQLDGWLTGARRGGMNGPTAGLVRLRLVPDGVMVHLGLQPGLWGEAGAERERAHRAFSRVQGLLGPESVVTMVLGGGRSADDQVRLVPWGD…	BAL86721.1	GCA_000284295.1_ASM28429v1	Actinoplanes missouriensis 431	Bacteria; Actinobacteria; Micromonosporales; Micromonosporaceae; Actinoplanes	chromosome		ImuB2		1		GAER-ERAHRAFSRVQGLLGPESVVTMV		LGGGRSADDQVRLVPWGDEREPSRPAAPLREPIPGIVTEPLVGKMASVTHLRPIQVLDTSENVLIETRQPSAARQPVKKGAKRKPALPPWPGRIPRPSPAIVLPEPLPAVVRDADGHPVGVSARLELTGTPATLTVGKSAERGLITGWAGPWPIDERWWAPEEARRRARFQVTTEDGRALLLSLAQGHWCVEAIYD	196
MSGWVVGGVRTLVVWCPDWPVVAAEIVEGVPAAEPVVVLRANRVVACSEAARAEGVRQGLRRREAQSRCPQLIVVEHDAGRDARAFEPVVAAVEEVAAGVEVVRPGVCAVAARGPSRYFGGEEPAAERIVEQIAQACGVESQVGVAEGVFAAGLAARAGQLVGAGLTREFLAGVPVDALERPGLADLLKRLGVRTLGDFAALPREDVLTRFGFDGALAHRLAAGADHRQLAVRKPPPDLEVTETYDEPLDRVDVAAFAGRALAERLHERLAAYGLACTRLGIEAVTADGQELQRIWRHDGLLTAAAIAERVRWQLDGWLTGARRNRIAGPTAGLVRLRLIPDGVIVHLGLQPGLWGDAGAERERAHRAFSRVQGLLGPESVVTAVAGGGRSADDQVRFV…	AGL15500.1	GCA_000389965.1_ASM38996v1	Actinoplanes sp. N902-109	Bacteria; Actinobacteria; Micromonosporales; Micromonosporaceae; Actinoplanes	chromosome		ImuB2		1		GAER-ERAHRAFSRVQGLLGPESVVTAV		AGGGRSADDQVRFVPWGDEREPARPAAAVAEPMAVVAVAATAHKPVNPMRETANPVREAANPVREPANLVREAANPVREAANSVREPANPVREAVNPVREAANSVREPANPVGEAARPVGRAGNAAAEGGVAGGGGEGGAAERGDAGKGDGAAGGSGRSGSGSVARGSGRSGSRGESRAEKLPPWPGRVPGPAPALVLRQPEGVVVLDAGGQPVGVSARLEVSGRPAVLLWDVPLEIVGWAGPWPVDERWWAPEEARRRARFQVAVADGRAFLVSLAGGHWTVEAIYD	288
MGVEEGVRTLMVWCPDWPVVAAEIELGVPGDGAVAVMANNRVLACSEAARRESVRRGLRRRDAQGRCPHLIVVEHDPGRDARTFEAVVAAVEEVAAGVEVVRPGACALAARGPARYYGGEEAAAERIVEHVAQTCAVESQVGIAGGVFAAGIAARGGQIVAVGGTAGFLAGMPVDALDRPDLADLLRRLGAKTLGEFAALPAGDVLTRFGFDGALAHRLARGGDHRPLAVRQPPVDLAVTETYDEPLDRVDTAAFAGRVLAERLHERLAGHGLACTRLGVEAVTADGQELHRVWRHDGLLGAAAIADRVRWQLDGWLTGGRRSGPARPTAGLVRLSLIPDGLLAHAGLQPGLWGDAGAERDRAHRAFSRVQGLLGPESVVTPVIGGGRSGSDQVRLVPW…	AEV82636.1	GCA_000237145.1_ASM23714v1	Actinoplanes sp. SE50/110	Bacteria; Actinobacteria; Micromonosporales; Micromonosporaceae; Actinoplanes	chromosome		ImuB2		1		GAER-DRAHRAFSRVQGLLGPESVVTPV		IGGGRSGSDQVRLVPWGDERTPARPAAVHADPIPGLVTVPVLDRAIAPDLPGRENGGTAPRKGAAAERGAAGAADGVRRNRGEGVGLPPWPGRLPRPSPAMVLPEPLPAVVHDELGLPVGVSARLELTGTPASLAVGRSAPLPITGWAGPWPVDERWWAPEEARRRARFQMSLADGRALLLSLAAGQWVVEAIYD	195
MSGVPQRTLLLWCPDWPVLAAEIVDGVPATDPVVVLHANRVIACSERARAEGIRRGLRRREAQGRCPHLTVVDHDPGRDVRAFEPVVAAVEEVVAGVEVIRPGACATAARGPSRYLGGEEAAAERIVEHVAQSCAVESQAGIADGVFAAGLAAREGRIVAPGGTREFLAARPVEALGRPALADLLRRLGVRTLGEFAALPAGDVLARFGFDGALAHRLAGGRDDRPLAVRQPPADLTVTADYDEPVDRVDAAAFAARMLAERLHERLAGYGLACTRLGIEAVTAHGQELHRVWRHDGLLTAAAIADRVRWQLDGWLSGSNGRGGTRPARPTAGIVRLRLVPDGVLAQAGLQPGLWGETGEERERAHRALSRVQGILGPEAVVTAVLGGGRSPADQVRLV…	ADL48008.1	GCA_000145235.1_ASM14523v1	Micromonospora aurantiaca ATCC 27029	Bacteria; Actinobacteria; Micromonosporales; Micromonosporaceae; Micromonospora	chromosome		ImuB2		1	11.6	GEER-ERAHRALSRVQGILGPEAVVTAV		LGGGRSPADQVRLVPWGDERAPARPGPPPLPPAGAAPGAVSAPVVVPAGGGAGRRAGRGRAVAEPPWPGRIPPPSPAVVLPTPLPADVRDAAGEPVVVSARLAVSAAPARLTVGDGRPAEITGWAGPWPVDERWWAPAEARRRARFQVCLADGAALLLAVEGGQWLVEAIYD	172
MTAVRTLVLWCPDWPVSAAELVDGVPATDPVAVLHANRVVACSEQARAKGVRRGLRRREAQSRCPQLTVVAHDPARDTRAFEPVVAAVEELVAGVAVVRPGVCAIPARGPARHLGGEEAAAERIIEQVAQACAVESQVGIADGAFAAGLAARTGQAVPPGGTPRFLADQPVEALGRPALADLLRRLGVRTLGDFAALPSGDVLARFGADGALAHQLAAGRDHRPLAVRQPPADLTVTVDQDEPLDRVDAAAFVARALAERLHDRLTAYGLACTRLGIEAVTAHGQELHRTWRHDGLLTAAAIADRTRWQLDGWLSGGRSGTESARPTAGIVRLRLVPDGVVASGALQPGLWGEAGEERDRAHRALSRIQGVLGPEAVVTAVLGGGRSPADQVRLVPWGD…	ABV99269.1	GCA_000018265.1_ASM1826v1	Salinispora arenicola CNS-205	Bacteria; Actinobacteria; Micromonosporales; Micromonosporaceae; Salinispora	chromosome		ImuB2		1	13.1	GEER-DRAHRALSRIQGVLGPEAVVTAV		LGGGRSPADQVRLVPWGDERRSARPGPPAPVRSPSRSGEPPWPGRLPPPSPAVVLPEPLAAAVRDAVEEPVVVSARLAVSAAPAWLTVADGRPVAITGWTGPWPVDERWWAPAEAQRRARFQVCLADGAALLLAVEGGRWLVEASYD	147
MTALRTMVLWCPDWPVVAAELVEGVPATDPVAVLHANRVVACSEQARAGGVRRGLRRREAQSRCPRLTVVAHDPARDARAFEPVVAAVEELVAGVAVVRPGMCAVPARGPARHLGGEEVAAERIIEHVAQACAVESQVGIADGEFAAGLAARTGQAVPPGGTPQFLADQPVEALGRPALADLLRRLGMCTLGDFATLSPGDVLARFGADGALAHRLAMGRDHRPLAVRRPPVDLTVTADQDEPLDRVDAAAFVARALAERLHDRLAAYGLACTRLGIEAVTAHGQELHRTWRHDGLLTAAAIADRTRWQLDGWLSGGRSGAEPVRPTAGIVRLRLVPDGVVALGALQPGLWGETGEERDRAHRALSRIQGLLGPEAVVTAVLGGGRSPADQARLVPWGD…	ABP55674.1	GCA_000016425.1_ASM1642v1	Salinispora tropica CNB-440	Bacteria; Actinobacteria; Micromonosporales; Micromonosporaceae; Salinispora	chromosome		ImuB2		1	15.5	GEER-DRAHRALSRIQGLLGPEAVVTAV		LGGGRSPADQARLVPWGDERLSARPGSPTSGQPGEPPWPGRLPPPAPAVVLPEPLVATVHDAVEEPVVVSARLAVSAAPAWLTIGAGRPVAITGWTGPWPVDERWWDPAEARRRARFQVCLADGVALLLAVEGGRWLVEASYD	143
MSAATRTLLLWCPDWPVLAAEIIDGVPATGPVAVLHANRVLACSEQARAEGVRRGLRRREAQGRCPGLTVVDHDPGRDARAFEPVVAAVEEVAAGVEVVRPGACALPARGPSRYLGGEEAAAERIVEHVAQSCAVESQVGVADGVFAAGLAARQGRIVPPGGTPEFLAAQPVEALGRPALADLLRRLGVRTLGDFAALSAGDVLARFGFDGALAHRMAAGRDDRPLAVRRPPVDLTVTTDLDEPIERVDVAAFAARTLAERLHERLAGHGLACTRLGIEAVTAHGQELHRVWRHDGLLSAAAIADRVRWQLDGWLTGARRGGPARPTAGIIRLRLVPDGLLAQAGLQPGLWGETGEERERAHRALSRVQGLLGPEAVVTAVLGGGRSPADQVRLVPWGD…	AEB46456.1	GCA_000204155.1_ASM20415v1	Verrucosispora maris AB-18-032	Bacteria; Actinobacteria; Micromonosporales; Micromonosporaceae; Verrucosispora	chromosome		ImuB2		1		GEER-ERAHRALSRVQGLLGPEAVVTAV		LGGGRSPADQVRLVPWGDERLPARPGATPLPAPPDAAPLPARPGAAPLPARPGDAPSAARSGAVPLADRPDAPLPSWPGRLPPPSPAVVLPTALAVQVWDAAGGPVTVSARLAMSAPPARLSIDATAEAPVPVGVGRGAEIVGWAGPWPVDERWWAPAEARRRARFQVCLADGTALLLAVEHGRWLLEAIYD	192
MSRTIVVWCPDWPAVAAARQANRPASDPVAVLHANRVRACTAAARAQGVHVGQRRRDAQSRCPDLLITGVDQDRDARMFEPVAAAVESLAPGVEVLRCGVVACPARGPARYFGSEAAAAERIVDAVEALDVECCIGIADDLEIAVLAAHRSVLVPPGESAAFCAGLPITDLSRDPAIGPPDRVALTDLLIRLGITTAGAFAALPPEKVATRFGADGVCAHRLALGRPERGLSRRQIPEDLVVEQECDPPLDRVDTAAFAARALAERFHARLADAGLACTRLVITAATDRGATLSRTWRCAAPLTAAATADRLRWQLDGWLTHRQQPGAITRLALEPVEAVGSGHIQYGLWGSDGQDDQRAGWAFARVQGLLGPDSVLSPVPAGGRSTADRVVLVPWGDE…	ACV79489.1	GCA_000024365.1_ASM2436v1	Nakamurella multipartita DSM 44233	Bacteria; Actinobacteria; Nakamurellales; Nakamurellaceae; Nakamurella	chromosome		ImuB2		1	12.9	GQDD-QRAGWAFARVQGLLGPDSVLSPV		PAGGRSTADRVVLVPWGDEKVSPRDPAAPWPGAIPSPSPARVSDTEPIAVLDAAGDPVRLTDRGRLTGPPAWLSGTRIDAWAGPWLLDEHWWASGRDIVPTARLQLVTAAGAALLVRSAGDGWQVEGTYD	130
MATSTSTRPTPGAQQERGLQRTMVIWVPDWPVLAAASAEGVPPETPLAVLQKGRVLATSAAARAEGVRRGLRAREAQSRCPELVVLKYDPVVDARAFDPVISCLEALTPGIQVIRPGMCALKARGPSRYYGSEPAAAEKLLDRLETYDVPGSRVGIADGPFAAEQAARAASAQTRVRVVPPGGSAEFLAPLSIDTLERPALTDLLRRLGLRSLGAFARLPAAEVLARFGPDGAFAHQLARGDDDRPVVVRQIPPELTRTLDFEPPVDRVDQVAFAIRTVADELIGRLSALGLVCTTLRVEVGTESGRIHEREWLHPRWFSATDVVDRVRWQLQGSGTATSELTSPVVRLRLIPEQADPVGAHADALWGGGPDERIHRALSRVQSMLGHGAVVTPVISGG…	ADB32220.1	GCA_000024345.1_ASM2434v1	Kribbella flavida DSM 17836	Bacteria; Actinobacteria; Propionibacteriales; Nocardioidaceae; Kribbella	chromosome		ImuB2		1	9.7	GGPD-ERIHRALSRVQSMLGHGAVVTPV		ISGGRGYAERQTLVPWGDPPTPHRPPDLPWPGSLPAGPNAGWPVPVPTTIYPSPLAALVLAADGRQVSVSARGVLSGAPAAFRLLPAPQVADSNKLYPVTAWTGPWPVEERWWDEDVGNRLARFQLVTADGRAWLAAIQNTQWWIEASYD	150
MPRVMAIWCPDWPVVAALADEGLPTHLPAAVFSANIVQACNAGARAFGVRRGMRRRDAQGRCPELKVYAAIPDRDARAFEPVLAAVEELRPGVAPLRPGLVALRAPGRFYGGEPAAAALVAERLVGLGVWDCRVGVADELFTAEQAARRAAPQDCFVVEPGESVPFLRGLPVEVIEDLPDGRDAVSLLKRLGLRTLGQLGDLAAADVRDRFGRQVAWVHRVVGGDGAELLATRIPPPELACHVDFEPPLDSAETIGFSVRQTADRFVAGLARQHLVCTEVRIEARCEGEAEPSCSRVWLHPRWFGAADLVDRLHWQLQGARSGVPGRGGQVRAPVDRVVFEPVTVVPDAVHADGLWGGTEERVERGIARVQGLLGHEAVVRPVLQGGRCPGDRQAFVPW…	ABL81406.1	GCA_000015265.1_ASM1526v1	Nocardioides sp. JS614	Bacteria; Actinobacteria; Propionibacteriales; Nocardioidaceae; Nocardioides	chromosome		ImuB2		1		GGTE-ERVERGIARVQGLLGHEAVVRPV		LQGGRCPGDRQAFVPWGERPTGLRPTGPPWPGSIPPPAPSRVLATPWSAEVVGATGRPVAVDERGSVTCAPERFRVDRSGGWQPVAAWAGPWPIDELWWEAPPRRRKVARFQVVGVDGRAWLLTCEEGVWWTEAAYD	137
MVWCPDWSVTAALLERADTDEPVGVEAPAVVLANNRVVVCNAAARAEGVRRGQRRRDAQARCPELVLLAANPDRDARWFEPVLSAVEEVRPGVAPLRPGLLAVPAPGRYFARAGAGVDGEEAAAAVLAEHLVRAGVWDSRFGAADDLYTAERAARSAPEQGCVAIPPGSSADFLRGLPVTVLADDGPEGAELAGVLRRLGLRLLGDFARLRAGEVSNRFGGYGTEVWRRVQGDEVTRLASRTPPPELACEIAFEPPLDSAEAVTFSVRTTAERFVAGLADRQLVATGVRVEAEFEEGVSARTWLHPRCFTSRDLVDRVHWQLQAGMATSGLRSRKSTGEDITSPVTLVRFLPDTVEPAGDHADGLWGGGADDQVVRGVARVQAMVGYDAVQVPVLQGGR…	AJR18391.1	GCA_000785495.1_ASM78549v1	Pimelobacter simplex	Bacteria; Actinobacteria; Propionibacteriales; Nocardioidaceae; Pimelobacter	chromosome		ImuB2		1	10.3	GGAD-DQVVRGVARVQAMVGYDAVQVPV		LQGGRGAADRQALVPWGERPVGLRPVERPWPGRIPGPAPSRVFAHPPPAEVVDEAAVPVGVTVRGLVTGEPWRFRVAVTPRALPWMPIASWAGPWPVDEGWWLVAGAAGAGAAGVAGAAPARAARFQVVGVDGRAWLLRWSALGPDARGSWEVEAAYD	158
MSVGTLSELSDSVATSPRVMVVWCPDWPVVAAIAAEELSSEAPVAVLAGNQVLFCSSSARLDGVRRGMRRRDAVARCPELSCIEGNEARDQRAYEQVLSGLEQLVATVTPLRPGLCALPVPRRFYGGEPQAAAVIAEMLVEYGVWDCRVGVADGMFAAEQAARRAEAQSWFVVPAGGSARFLADLEIGALDAGAPQDSELVSLLRRLGIRRLGEFAALSVRDVATRFGTHGSWLHRLCRGADARVAAGRRPPLELTQRAMFEPPLETIEPIAFSTRQTADRFVAELSRHGLVCTTVTIEVHGDRGWQGMRTWGHPRWFSSADLIDRVFWQLQGDPAPEPVGEVRLVPEAVESLGDHGDGLWGSAADDRVDRGVSRLQGMLGPEAVVAPAVQGGRGPARR…	BAK34696.1	GCA_000270245.1_ASM27024v1	Microlunatus phosphovorus NM-1	Bacteria; Actinobacteria; Propionibacteriales; Propionibacteriaceae; Microlunatus	chromosome		ImuB2		1	13.2	SAAD-DRVDRGVSRLQGMLGPEAVVAPA		VQGGRGPARRQASVPWGERVEGLRSASLPWPGSIPPPAPTRVFTQPRPAMVVGQDGRRVTVSDRGLVVGEPTRFRPDPAGPVLGVQAWAGPWPIDELWWDPADARQVARFQLVGVDGSAWLLVVERGQWWTEARYD	136
MAEIPRVLLARVPDWTIRAVRLSTGQTDPLLVVDKGKVVARCELAAAEGVEVGLRVRAAQLRCPDAVVVPHDPRVEEECFAPVVAAIEQQVAPAVHVVRPGVAAVRAGGVSRFYGGEPAAAQRLRQVLCARGLAEAGVGIADGLFAAGQAALRAEPVMIVPAGGSGEFLSGLEIGALDAGTAPKDRGSSDLVRSLRGLGLRTLGRFAALDHQKVVTRFGPGGGRAHLLAAGIDTTPLTSRHPDADDAVEITFPDPLGLAEQVAAGVEPLASAMLQDLGRRGMSCDEVRIVIRSTDGLSEQVWRHPWQFSSTDLVSRVVWQLSGTRRRDADEEACAIPAGVEAVRLVPTARPAAEHAEGLFGARPAEHLMAILTRLQDRLGPRAVLTPAVTGGRLLKERR…	ALN15571.1	GCA_001441165.1_ASM144116v1	Propionibacterium acidipropionici	Bacteria; Actinobacteria; Propionibacteriales; Propionibacteriaceae; Propionibacterium	chromosome		ImuB2		1	20.2	ARPA-EHLMAILTRLQDRLGPRAVLTPA		VTGGRLLKERRQLTPFGSLPEGRSRLEEPWPGRLSGPAPGVVFQQLRPVRVQTADGSPARPCEPGTGDSPEWFTDPSGRRRRVIAWAGPWPVLQRWWDAGATSVERFQLVTEDQQAWVLAASGDSWWAEARYD	133
MFAERLSPFPVRVLLMVIPQWRIVAASRLHPGDAPLMIADRGVVIDCCARAAEEGVIPGLRVRAAQLRCPEGVVVPYDSASEEVLFDEVVREIEKSVAPSVHVVRPGVAAVAARGVARFYGDEVAAAERMVNVLTHIGYSHVGVSVADGLFAAEVAATDNSGEGKRAPVFLASGTSRAFLAPYDVSVLARTGRADGELVRTLRQLGLTTMGAFADLDRQHVVQRFAGAGQRAHDWARGMDVTMLSSRRPQDDDAMEVVFDDPEPSGAQVVAKVRPVVEEFMTRLAETGRVCSQVRILLRATTGFSEHTWRQPWQFSGDDLLARLSRQLSDLPRGTDEFGADEFCQSGVQAVRIVPTIHRAGEAAEGLFGARPTEHLVHVISQLQERLGPEGVLVGEVAG…	AAT83386.1	GCA_000008345.1_ASM834v1	Propionibacterium acnes KPA171202	Bacteria; Actinobacteria; Propionibacteriales; Propionibacteriaceae; Propionibacterium	chromosome		ImuB2		1	12.2	ARPT-EHLVHVISQLQERLGPEGVLVGE		VAGGRMLKDRRRLVPFGTVVENARPVDRPWPGHLDGPAPGIVYSRPLPARLETTDGMPLTTSSDLPTITPGWFHDGTSRRRVIAWAGPWPVHQRWWSTPTVSVERVQLITEDQQAWVLAGSADRWWIEARYDEA	134
MFAERLSAAPVRVLMAVIPGWRIVAASRRQSGDAPLLVVDRGVVVDCCSRAAEEGVVPGLRVRAAQLRCPDAVVVSHDPASEEILFDEVVREIERSVAPSVHVVRPGVAAVAARGVARFYGGERAAAQRMSEVLTRIGYADAGISVADGLFAAEVAATDVAGPESHDPRILSPRTSRDFLAPRDVSVLARTGQADEALVRTLRQLGLTTVGSFAGLDRQHVVQRFAEAGQRAHDWARGMDVTVLSAHRPEDDDAMEVVLDDPEPFGAQVVTVVRPVVEEFMANLAADGRVCSQARILIRATAGLSERTWRQPWQFSGDDLLARLSRQLDDLSRGIGEFGADEFCQSGVEAVRIVPTIHRAGEAAEGLFGARPAEHLVHIISQLQEKLGPEGVLMGKVDG…	AGJ77166.1	GCA_000367205.1_ASM36720v1	Propionibacterium avidum 44067	Bacteria; Actinobacteria; Propionibacteriales; Propionibacteriaceae; Propionibacterium	chromosome		ImuB2		1		ARPA-EHLVHIISQLQEKLGPEGVLMGK		VDGGRMLRDRRRLIPFGTVAEDARPVDRPWPGHLDGPAPGIVYSRPLPARLETTDGMPLTTSSDLPSISPGWFHDGTSRRRVIAWAGPWPVHQRWWSTPAVSVERVQLVTEDQQAWVLAGSADRWWVEARYDEA	134
MNPPVRMLVLWCPDWPAVAAAAVAGEPVGRPAAVFSANRVVACTAVARGYGVRRGMRRREAQSCCPELAVFGEDEGRDARLFESVARAVEELAVGVEVVRPGIVAVPVDGAAGYFGGEHGLLERLVDEVSVAAGVESQVGVADGLFAATLAARRSTLVEPGGTAEFLAPLPIRELDQPEAGRAELVTLLKQLGLQTLGAFAALGESDVSARFGMEGVLAHRLARGRSERPPSRRRPPPELSLAKAFDPPIDRVDAAAFVAKGLGERFHAGLAAYGLACTRLGIYATTETGEQLGRVWRCAEPLTPLGVADRVRWQFEGWLKAKDRPHSGVVRLRLEPEETVEGRSLQLGLWQAGAAGVLRPSTEDEDLSGERAGRALVRVQGLLGPESVFTAVLDGGHG…	AIG79932.1	GCA_000732925.1_ASM73292v1	Amycolatopsis japonica	Bacteria; Actinobacteria; Pseudonocardiales; Pseudonocardiaceae; Amycolatopsis	chromosome		ImuB2		1	7.9	DLSG-ERAGRALVRVQGLLGPESVFTAV		LDGGHGPAERARLVPWGDRREKTAQADANWAGRLPSPSPATVFARPVPAQVLDESGRVVEITTRRRVTAAPCFVSFEGGEPREVLAWAGPWFVGVRAGAGHARSGTRMRLQVLLADGQDAEEAVLLRFEHHKNPMWTLEGKYD	143
MRRRDAQSNCPELAVFPADDGRDARLFEAVARAVEGLVVGVEVVRPGLVAVPVDGAAGYFGGEHALVERLLDEVAAAAGVECQVGVAEGLFAATLAARCGELVPAGRVAEFLAPLPVTELDQPGADRAELVDLLRRLGLKTLGAFADLPERDVANRFGAAGLLAHRLARGRSERPPLRRRPPPELALAEEFDPVVERVDVAAFLAKGLATRFCAALAGHGLACTRLGIYAVTEEGEHLGRAWRCAEPLTPAGVADRVRWQFEGWLRAAPGQRPTSGVVRLRLEPEEVVEGRSLQLDLWRNGGSDEADERAARAFVRVQGLLGPEGVLTPVLDGGRDPAGRVWLVPWGDPRERTTPPDATWPGRLPSPSPATVLDRPVPAQVFDDGGRAVGITARDQLTA…	ADJ42633.1	GCA_000196835.1_ASM19683v1	Amycolatopsis mediterranei U32	Bacteria; Actinobacteria; Pseudonocardiales; Pseudonocardiaceae; Amycolatopsis	chromosome		ImuB2		1	10	DEAD-ERAARAFVRVQGLLGPEGVLTPV		LDGGRDPAGRVWLVPWGDPRERTTPPDATWPGRLPSPSPATVLDRPVPAQVFDDGGRAVGITARDQLTAPPRRLTIAGGAGREVVGWAGPWPLTGDRRRPGPRRARLQLVLAGEGDEPPEAVLVHCAGTENPLWTVEGVYD	141
MVHQHDPDRDARLFEPVAAAVEAQAVGVEVVRPGLVAVPVDGAAGYFGGEAALAELLIDEAAARAGVECQVGVADGLFAATLAARRSALVPRGRAGEFLAPLSIGELNQPGDDRGELVDLLKRLGLRTLGAFAALAERDVAGRFPKDAITAHRLARGLSERPPLRRALPPDLAVTETFDEPLRRIDEAAFVAKTLGERFFAGLANHGLACTRLAIVAVTEAGEERVRVWRCAEPLTARSTADRVRWQCEGWLTARDRPTAGIVRLRLDPEEVAGGQALQLQLGSVGRDAAAAERAGRALVRIQGLLGPDAVVTPLLDGGRGPAERVRLIPWGEPRRPLAADRPWPGRLPAPSPTVVPPRPVPAEVLDAVGDVVRCSTRGELGYPPSTVAVEGGPPRRVI…	ADJ49165.1	GCA_000196835.1_ASM19683v1	Amycolatopsis mediterranei U32	Bacteria; Actinobacteria; Pseudonocardiales; Pseudonocardiaceae; Amycolatopsis	chromosome		ImuB2		1	8.9	AAAA-ERAGRALVRIQGLLGPDAVVTPL		LDGGRGPAERVRLIPWGEPRRPLAADRPWPGRLPAPSPTVVPPRPVPAEVLDAVGDVVRCSTRGELGYPPSTVAVEGGPPRRVIGSAGPWVVHPALPGRRGERPLARVQVVLEGDSAEDGDIALLLRVTVGDDPQWTVEGCYD	143
MSTVDKPPRMLVLWCPDWPAVAACLGDGAPLHLPAAVFHANRVVACTAVARAAGVRRGMRRRDAQSRCPELQAFGPDEDRDARLFEPVAAAVEELVVGVEVVRPGLVAVPADGASGYFGGELRLAELLAEHVSHQVECQIGIADGLFAATLAAHRSRIVDRDRAADFLAPLPVDELDQPAADRAELVDLLRRLGLRTLGAFAKLAERDVAARFGRAGMIAHRLARGLDERPPHRRRPPPELTVTKAFDPPLDRVDAAAFMARTLAERFHGGLARHGLACTRLGIYATTENGEELSRVWRCAEPLTPQGIADRVRWQFEGWLRAAPGERPSAGVERLRLAPEETVEGHSLQLGLWQAGLRGLSDETTERAGRALVRVQGLLGPDSVFTAVLDGGRGPAER…	AIJ20867.1	GCA_000739085.1_ASM73908v1	Amycolatopsis methanolica 239	Bacteria; Actinobacteria; Pseudonocardiales; Pseudonocardiaceae; Amycolatopsis	chromosome		ImuB2		1	18.3	DETT-ERAGRALVRVQGLLGPDSVFTAV		LDGGRGPAERVRLVPWGDPRTPQSPPDVPWPGRLPAPSPATVYAQPLPARILDASGAEVHITRRRELSAPPHRVSVGDGPPREVLDWAGPWLVDAHWWTPGGDGVRTRVQAVLAGEPETAVLLTRVGGSSPHWTVEGVYD	140
MRTVVIWCPDWPVVAAASSAGLPMTIPMAVVAANRVIASSAVARSEGIRRGMRRREAQGRCPELVVFDDDPVRDARLFEAVAAAVEELAVGVEIVRPGLVAVPARGPAGYFGGEEAAAERLIDQVADRAGVECQVGVADGLFAATLAAHRGVLVPPGTSAEFLAPLAVNELAQPGGPERTELIDLLRRLGLRTLGAFAGITERDVATRFDAAAVQAHRLARGLDERPPSRRRPPPDLSISEELDPPVERVDAAAFVAKSLADRLHAGLAAHGLACTRLGIYARSERDEELGRVWRCAEPLTPNGIADRVRWQLDGWLRTGGPTAGIRTLWLAPEEVVEGKALQLDLWRGEGHAEAGEKAGRAMVRVQGLLGPESVYTPVLGGGRDPIDRVRLVPWGEEL…	ALG13764.1	GCA_001302585.1_ASM130258v1	Kibdelosporangium phytohabitans	Bacteria; Actinobacteria; Pseudonocardiales; Pseudonocardiaceae; Kibdelosporangium	chromosome		ImuB2		1	15.5	AEAG-EKAGRAMVRVQGLLGPESVYTPV		LGGGRDPIDRVRLVPWGEELTPTSDPALPWPGQLPAPSPAVVFPAPFPATVVDESGEPVQVTDRDLLTAAPAKVGINGGPPRPVANWAGPWAANERWWAKETRCQARIQVLLGAEPTQAALLLAYNEGTWTVHAHYD	137
MTVRTLVVWCPDWPVTAALSTAGLDQQVPAAVFAANRVVACSAAARAEGVRRGDRRRTAQGRCPELVVFEEDLERDARVFEPVAAAVERLATGIEVVRPGLVALPVRGPVGYFGSEQAVAERLIDQVAGEQGVECQVGIADGLYAATLAARTGLVVPAGGSAEFLAPLGIAELDQPAERRGPERAALVDLLRRLGLRTLGAFAALTERDVASRFGADGVCAHRLARGAEERPPSRRRPPDDLGVTQTPDPPLDRVDAAAFAARALAESLHDKLAAVGLACTRLGVHARTEHGEELGRVWRCAEPLTPTGIADRVRWQLDGWLRAEDRPTAGLVRLWLVPEEVVDATALQLGLWHGGAEDPGTGAERAGRALVRVQGLLGPEGVFTGVLGGGRGPSDRVR…	AHI01457.1	GCA_000525635.1_ASM52563v1	Kutzneria albida DSM 43870	Bacteria; Actinobacteria; Pseudonocardiales; Pseudonocardiaceae; Kutzneria	chromosome		ImuB2		1	18.6	GTGA-ERAGRALVRVQGLLGPEGVFTGV		LGGGRGPSDRVRAVPWGEQRLPSADPDAPWPGRLPAPSPATVPAEPVAVEVLDDSAAPVGVTGRHVLTGAPAQVVLGGGPPRAVLAWAGPWSAEERWWERERRRSRLQVVLDDAEQTALLLVREDKRWTVEGIYD	135
MSAPRGSASLPSGSEPVSGERPVRVLALWSPDWPVTAAALAEGVPSHRPAAVVVANRVLACSATARAQGVRRGLRRREAQARCPELAVLGRDPERDARLFEPVVVAVEELAPGVEVVRPGLVALPARGPAGFFGGELAAAERLVDQVAARTGVECQIGVADGLFAAVLAARRGVSVEAGATRAFLAPMGVEELDREPEVDRSELVGLLRRLGLRSLGAFGSLEAADVASRFGADAVLAHRLARGLDPRPPVRRHPPEELAVELELDPPVDRVDAAAFAARGLAESLHRVLAGHGLSCTRLGVAATTASGEELLRVWRCAEPLTPAGTVDRVRWQLDAWLTRGGSGAVVRLRLTPEETVTAGALQLGLWGEVGVADERAGRALVRAQALLGPAGVVTAVL…	AEA27457.1	GCA_000196675.1_ASM19667v1	Pseudonocardia dioxanivorans CB1190	Bacteria; Actinobacteria; Pseudonocardiales; Pseudonocardiaceae; Pseudonocardia	chromosome		ImuB2		1		GVAD-ERAGRALVRAQALLGPAGVVTAV		LTGGRDPAERVRLVPWGDARGTLDGISDDRAGPLVPAPGPPVVDGVAGGPQDPVPDLPEDDPADALADVLADALEDGPDRDLDGYPAAGCLAGGPGSSGPGSSGSAPGGSPDGSAPDGSARDGSGVEGSARDGRGAAPGAGEAGGREGGAWEPRRERPEISRDGSGPRRDGRGAGRSGRPGGSGRGRSREPGPGIAPALSPSGPPRRNARRGTRRTRPVRSARPALLAPPPVWPGRLPAPSPATVPVDPPAVDLLDAAGDPVGLREIDLLAGVPVRVRVADGPSGEVVAWAGPWPVQQRWWVPGAAGSTRLQVVLDDGTALLLTATRGRWWLTGVYD	337
MLAVWSPDWPVTAAARAAHVPAHRPAAVFHANRVLACSAIARRHGVRRGLRRREAQARCPDLAVLAPDPGRDARLFEPVAAAVEGLAPGVEVVRPGLLVLPARGPVGWFGGEREAIERLIDQVALHAATECQIGVADGMFAAELAARRGRGVPSGRSAEFLAPLEVAELDRDPETDRSALIDLLRRLGLRSLGAFGALTEADVASRFGADAVAAHRLARGLDPRPPVRRVPPEELAAAIELDPPVDRVDAAAFAARGLATRLHEALAGHGLACTRLGVHARTDSGEDLLRVWRCAEPLTPAGTVDRVRWQLDSWLGRGGSGTLVALRLTPEDTVVAGALQRGLWGDVGENDERAGRALVRVQALLGPESVVTAVPTGGRDPGERVRLVPWGEERVVEAP…	ALL84755.1	GCA_001420995.1_ASM142099v1	Pseudonocardia sp. EC080619-01	Bacteria; Actinobacteria; Pseudonocardiales; Pseudonocardiaceae; Pseudonocardia	chromosome		ImuB2		1	10.4	GEND-ERAGRALVRVQALLGPESVVTAV		PTGGRDPGERVRLVPWGEERVVEAPAPPRSGVPKDPPASWPGRLPAPSPATVLPDPAPVRLLDADGSEVSLPAPDLLDGDPHRISGGGGPDREIAGWAGPWPVHTRWWAPDAPGPTARLQVALADGAALLLVHRGTRWEVAGVYD	145
MRGGAGTGGGGRAEPDPRVLAVWSPDWPVTAAARAAHVPADRPAAVLHANRVLACSATARRHGVRRGLRRREAQARCPELVVLAPDPGRDARLFEPVVAAVEALAPGVEVVRPGLLVLPARGPVGWFGGERAAVERLIDQVALHAGTECQIGVADGMFAAELAARRGRGVPPGRSAEFLAPLEVAELDRDPDVDRAALVDLLRRLGLRSLGAFASLSEADVASRFGAAAVAAHRLARGRDPRPPARRVPPEELAAAVELDPPVDRVDAAAFAARALATRLHTALAGHGLACTRLGVHARTESGEELLRVWRCAEPLTPSGTVDRVRWQLDSWLGRGGSGTLVALRLTPEDTVVAGALQRGLWGDVGEGDERAGRALVRVQALLGPEAVFTVVPTGGRDP…	ALE81991.1	GCA_001294645.1_ASM129464v1	Pseudonocardia sp. HH130629-09	Bacteria; Actinobacteria; Pseudonocardiales; Pseudonocardiaceae; Pseudonocardia	chromosome		ImuB2		1		GEGD-ERAGRALVRVQALLGPEAVFTVV		PTGGRDPGERVRLVRWGDERVVEDTAVPAQPDTAVPARPEATAPAADGAGTSTGSTAGSTGCTDPAAHAPVPGRPAEVRAGDALPAPAAPGAAHPRRAPGRRPADPPATWPGRLPAPSPATVPPDPVPVRLLAADGTEVHPAAPDLLDGVPHRVAGGDPDREVTGWAGPWPVHTRWWDPDGPGPAVRLQVVLADGAALLLVHRSGRWEVTGVYD	214
MPPPRRLVVWCPDWPVVAAVLAAGLDPVAPAAVFVANRVLACSQTARDNGVRRGMRRREAQGRCPDLAVCEHDPARDARLFEPVVAAVESLAPGVEVVRPGLVAVPAKGPAGYFGSEVDAAERVVDEVAARADAECQVGVADGLFAAILAARRGVVVEPGGGPGFLAPMRIDEIDYPGVDRGELVDLLRRLGIRTLGDFAALPASDVATRFGRDALVAHRAASGREERPPERRALPPDLVVSESLDPPVERVDAAAFVAKALAERLHVRLGELGLACTRLGISARTEHGEELHRMWRCAEPLTPSGTADRVRWQLDGWLSGRRGAQRPTAGVELLSLHPDEVVGAGALQLDLVNSATGEADARAGRAFVRVQGMLGPDAVLVGVLGGGRDLRDRVRLVP…	CAM05827.1	GCA_000062885.1_ASM6288v1	Saccharopolyspora erythraea NRRL 2338	Bacteria; Actinobacteria; Pseudonocardiales; Pseudonocardiaceae; Saccharopolyspora	chromosome		ImuB2		1		GEAD-ARAGRAFVRVQGMLGPDAVLVGV		LGGGRDLRDRVRLVPWGDERVPTLDPERPWPGRIPAPSPAVLPDSPWPAAVLDADEQPVRITDRHRLTAAPVRVVVSGGRSRTVRGWAGPWPVEERWWSESAALAPRLVTRVQVVLEAEGEVGEVALLLVHEDGRWWVQGAYR	143
MTAVYTLAVWCPDWPVVAAAAEAALPPHVPAAVVRANEVVACSAVARAEGVRRGQRKRAAQGQCPDLVVFEHDDVRDARLFEPVAAAVEELAPGIEVVRPGLVTVAAQGPVGYYGSAERAAERLVDHVAGHAGVEVQVGLADGLFAATIAAHRGLVVPPGGTADFLAPLDIRELDPAAEQRADRAELVDLLRRLGLRTLGAFAAVPERDVAGRFGRSAVLAHRLAAGVVERPRVRRRPPAELSVTQELDPPVERVDAAAFAAKALAERLHRVLADRGLACTRLGIQAVTETGERLRRVWRCADPLTPQGIADRVRWQLDGWLTRERLTSGLHLLQLDPEEIVDADALQLGLWPGAGQDQGEAAERAARAMVHVQGLLGPEAVLTPVPQGGRGPVERIRL…	CCH35035.1	GCA_000328705.1_ASM32870v1	Saccharothrix espanaensis DSM 44229	Bacteria; Actinobacteria; Pseudonocardiales; Pseudonocardiaceae; Saccharothrix	chromosome		ImuB2		1	16	GEAA-ERAARAMVHVQGLLGPEAVLTPV		PQGGRGPVERIRLVPWGDERVPETDPGRPWPGRLPAPAPATVFASPEPVTLVDEAGGDVVVTGYAELVVRPHRIVHGGRARAVVAWAGPWPVDERWWDGEHAVRAARLQVLGAGPDGEELAFLLIRVGGKWAVEGVYD	138
MIDLDEIDLDGIELVAARPGVVAWIEDLELIAHGGADAVDVVVDRRDRVVAVGSRARAAGIPLGARAPMVRARLGDGRVVAVDPIAEARWLARVHRALWSVSPGVGQVAGVRGAFAIEARAARRFYGTEYALVERVRAALDGTVPTRVALGASIAGALIATVAGATTDGGGAEVGSRAWFAAQPVELLPRWLAGPLRDVGVRRVGGFQRIDTAAVAARFGDRGLRWHRLVRLEADLPLVRTPPLEPDAVAIDVEEGEDAQSVRFRLRGALDLVLAEHADVAPARWRSFVDLEGAVALERVVERPVGGTAAEILESVRALSDRAEGARGRPVRVGVEILAWSVPQPPQLSLDGVPGARRQAVRQAFHVLQQRYGPEAVRVAGPGPVGRGFADRRPWVSWT…	ACU54534.1	GCA_000023265.1_ASM2326v1	Acidimicrobium ferrooxidans DSM 10331	Bacteria; Actinobacteria; Acidimicrobiia; Acidimicrobiales; Acidimicrobiaceae; Acidimicrobium	chromosome		ImuB2		1		VPRR-QAVRQAFHVLQQRYGPEAVRVAG		PGPVGRGFADRRPWVSWTGVWPVVDDRVGTGAPWPGHVPGLTPTRVPERLQAVVLLDAHGMAVEVDRDGVLSAPPAVLDDGEGPERIEAAHGPWVVRERWWERRRARYARLVLATERRWCWVRREHGRWWLEGSYE	136
MGATVDTTVGSGWCEAIMRIMALWFPDWPVQAVRLNRDDPAPADDPLAIAEHHRIRACGLAARRRGVRRGMKVRQARAVCPDLEVIDADPERDARMFEGVIASLGEVASSVEVLRPGLVIIAADAAARYHGSEEVAAQLLIDAASRTGVDIIAGVADEVTTAVIATRVVGGGVVRSGASTSFLAQQPLGVLVAEEALGCDGQVVQALQDLGITTLGELAALPVGSVATRFGQAGLRCHAIATARHGRRVAPPIDGANWEVSHISEEPITRVDAAAFRARALAVQLHARLAEAGVVCQVLRVTADFTDGTTSSRVWRTSEPLTEGATADRVRWQLDGWLTARGVVEETDGGITALWLTPLECVPPEMASEGLWDTGTSHRAVARQVVERVQSTLGITAVL…	BAC17438.1	GCA_000011305.1_ASM1130v1	Corynebacterium efficiens YS-314	Bacteria; Actinobacteria; Corynebacteriales; Corynebacteriaceae; Corynebacterium	chromosome		ImuB2		1		TGHR-AVARQVVERVQSTLGITAVLQPV		PAGGRGVAERIILVPFGEQPDPVRRPGGEWLGRLPTPLPARLGGGINHPAAQVVLISASGTRVTVTAEVRLTDSPYALGWGPRRYLVTGWAGPWPVDDRWWDSSGQRYARLQVVGRAVSGAGTTGALGALGAMGAEPESDPRAWLLIWLKAG	152	Has additional C-terminal sequence after ImuB-C
MFEIAVRWMHVRPDFPAVCRLVMDCCRVSFSGVPEDGDDRGDRVGRAVGRCGGVVPSGSAGTAPPTDRVHSLARRYVVFGTECFRARCFCGRCSCGWCFRDKCSGLRECCRPGQAGRGPCAQSRCPPGAGGYRRIVTAGRFGAGNRGVRRGCSVLAFGIGRVGDGVRRACCSHRAASTGIAGGVRDGCATGTSGTHSGAWAGSGRDRRRAARRYGSGDSGIGGCVGIPVACSGGGRTCSEQGLDSCCHRRSLGRSRGSVGRSGSWLWWVRSGSGVGAWTAQFPEPRGSCSGALVPAPDHASGHLQCSRAGRVGTFSAGRGCVVAGGVGAGGVVAGGVTVSRVLALWCPDWPAVAAAALADLPATHPVAVTSGNRVIACSATARAEGVRRGLRRRESQAR…	BAH32661.1	GCA_000010105.1_ASM1010v1	Rhodococcus erythropolis PR4	Bacteria; Actinobacteria; Corynebacteriales; Nocardiaceae; Rhodococcus	chromosome		ImuB2		1		GVEE-ERARRALVRVQGLLGGESVQVGV		LSGGRGPLERITLLPLGDERVATHDPTAPWPGRLPQPSPGSIFVDNPKVWLGDVAGNAVYVTERGVFSSQPGRLKWGSKEWAVQGWAGPWPVDERWWDAASARTAARAQVLLEESRALLMICEGGGWSVEGVYE	134	Has additional N-terminal sequence
MPDDPHPETARRPAAPTGGRRPPGTLYVRFRTAAGEPDGPGGPVDARQYEQLLALLGQFTPVVQALPPDAALADVRGALRYFDRDAAGIAALIRLRALAWHGVRCTIGIGNNPQLARIAAQDAPPGGIRAVPADPRSVAAFLDRRPASALYGVGPAAARALSAYGLDSVGRIAAAPPATLQRILGARAGRAVSERARGIDPTPVTPNAATRSIAAEHRFPHDELDPDRRRRALLSLADELGARLRADGRAARALTLTVRYADRSTTTRTRRLDAPTAHGPALTAAAYALHAALGLQRARVRTLALRAEDLCRAERAARQLTFDPTDDKAHRIEAAVDRARARFGAAVVRPAAVLGPAAPGPDRPPGP	AIA02725.1	GCA_000695235.1_ASM69523v1	Streptomyces albulus	Bacteria; Actinobacteria; Streptomycetales; Streptomycetaceae; Streptomyces	chromosome		scDinB2-like_(other_inactive)		1	92.5	TDDKAHRIEAAVDRARARFGAAVVRPAA		VLGPAAPGPDRPPGP	15
MTVLCVRFGLAPGQDGAMSQLLALLGEFTPLVQALPPDGALADLRGAERYFGRDAVQLAEVIRVRALARHGVDCVVGAGPTPVPARMAAAEAEPGRPRVVPEEADGVGEFLSGRPVAALPGVGRATVRTLDSYGLDTLGRVAAAPLPALQRLLGARAGRELRERARGTDRSRVVPDAAARSLTAERRFDRDELDPFLHRRALLAAAGELGAGLRAEHQVCRTLSLTVRCVGRAGHAGLTRSRRLPEAGAHSAVLSAAAYRMYESLGLQRARVRGILLRAEGLGPAESASRQLSFDPVDDKLRRIEEVADRARAKFGPRAVMPGTLAEPEPKPHSKRRRGTPDPPTKKAG	AJE86523.1	GCA_000827005.1_ASM82700v1	Streptomyces albus	Bacteria; Actinobacteria; Streptomycetales; Streptomycetaceae; Streptomyces	chromosome		scDinB2-like_(other_inactive)		1	92	VDDKLRRIEEVADRARAKFGPRAVMPGT		LAEPEPKPHSKRRRGTPDPPTKKAG	25
MILCIRFRLGAEREALLPELARLAEDVSPLVQAVPPDTLLVDVRGALRYFGQDAERLASVLRVRALAHTGTACTIGVAGNPLLARMAARQAEPGTTLLVPDAPEAVAGFLHPRPVVALPGVGPGTARTLCAYGLDTVGRLAAAPLGTLQRLTTARTGRELHEKARGIDRTPVVRNAAAQSLAAERLFGRDELDRDSQRRALLSLTTELGLRMRGTDQVTRALALTVRYADRSTTTRSRTLPEPTAHTTALTATAYALHDALGLQRARVRALALRAEGLTPAEHAAHQLTFDPTDEKLHRLEAAADRARARFGPGAVLPGTLAA	AGI91408.1	GCA_000359525.1_ASM35952v1	Streptomyces albus J1074	Bacteria; Actinobacteria; Streptomycetales; Streptomycetaceae; Streptomyces	chromosome		scDinB2-like_(other_inactive)		1	94	TDEKLHRLEAAADRARARFGPGAVLPGT
MTILCVRFQLSPMYEAALPRLLGLLEEFTPVVEALPPDGALADLRGAQRYFGRDAVELASVIRVRALALYGVDCVIGVGPSPMPARMALRDARPGLTRAVPEDGVREFLAGKPVAALPGVGTATARVLCEYGLDTLGRVASAPLSTLQRLVGAKAGRELHEKANGVDRGRVVPNGISRSLAAERPFTRDELAPDRHRRALLSAAEELGTRLRAVDKVCRTLTLTVRYADRSATTRSRTLKEPTAHSAALTRAAYGMYEALGLQRARVRSIALRAEGLAPAEHASHQLTFDPVDEKVRRIEEVADRARAKFGPRAVMPGSLAA	ANB05575.1	GCA_001632865.1_ASM163286v1	Streptomyces ambofaciens	Bacteria; Actinobacteria; Streptomycetales; Streptomycetaceae; Streptomyces	chromosome		scDinB2-like_(other_inactive)		1	94	VDEKVRRIEEVADRARAKFGPRAVMPGS
MTILCIRFQLPPMYEAALPGLLGLLEEFTPVVEALPPDGALVDLRGAERYFGRGTVEFASLIRVRALAHYGIDCAIGAGPGPMLARMALRDAVPGVTRVVPEEPDAVAEFLAERPVVALPGVGHATARTLCEYGLDTLGKVAAAPLSTLQRLTGARTGRELREKASGIDRGRVVPNAVSRSLTAERPFPRDEVDPSRHRRALLSVTEELGTRLRTLEQVCRTLTLTVRYADRSSTTRSRTLAEPTAHSAALTATAYRMYEALGLQRARVRAIALRAEGLSPAEDAAHQLTFDPVDEKVRRIEEVADRARAKFGPRAIVPGALAA	BAC74267.1	GCA_000009765.2_ASM976v2	Streptomyces avermitilis MA-4680 = NBRC 14893	Bacteria; Actinobacteria; Streptomycetales; Streptomycetaceae; Streptomyces	chromosome		scDinB2-like_(other_inactive)		1	93.9	VDEKVRRIEEVADRARAKFGPRAIVPGA
MLYVRFHPAGGTAGTAPGAPGRDPGPGPGPGHGPGRRGPGRPGPVLGADTYEGLLALLTEVTPVVEAVPPDAALADVAGALRYFDRDAAGLAEIVRVRALARYGVDCTVGVAANPLLARMAAQDADAVRTVPDDPDAVAAFLADKPPTALPGVGQATARTLCSYGLDSAARIAAVPLPTLRRILGPATARRVHDWARGIDPVPVTPNAPARSIAAEHRFGHDELDPERRCRALLTLADRLGSRLRTSGQVARALTLTVRYADRSTTTRSRTLAEPTAHTPALIATAYALHAALGLQRARVRSIALRAEGLAAAELASHQLTFDPADDKARRIEAAVDRARARFGERAVRPAGGFDIC	ADI11395.1	GCA_000092385.1_ASM9238v1	Streptomyces bingchenggensis BCW-1	Bacteria; Actinobacteria; Streptomycetales; Streptomycetaceae; Streptomyces	chromosome		scDinB2-like_(other_inactive)		1	93.6	ADDKARRIEAAVDRARARFGERAVRPAG
MTGTGPHVLHVHFHPADGAPPAEEAYAALLALLGEVTPVVQALPPDAALADVRGSLRYFGRPAAELAALIRVRALARYGVDCTVGVAGNPMLARMAAYDGPPGAVRVLSEDAAEIARFLDRKPVGALPGVGPATARTLCRYGLDSVGRLAAAPLGTLQRILGAAAGRRVHERAHGIDPTPVAPGAPARSVAGERRFDRDELDPGRHREALLSLTEELGLRLRGERQAARSLTLTVRYADRSATVRTRALPEPTGHTTALTAAAYRMYEALGLQRARVRAVGLRAEGLTPAALATRQLTFDPADDKARRIEEAADRARARFGAHVVRPASLRGVA	AEW93295.1	GCA_000240165.1_ASM24016v1	Streptomyces cattleya NRRL 8057 = DSM 46488	Bacteria; Actinobacteria; Streptomycetales; Streptomycetaceae; Streptomyces	chromosome		scDinB2-like_(other_inactive)		1	93.6	ADDKARRIEEAADRARARFGAHVVRPAS
MTILCVRFQRPRPAEEALPGLLALLEEFTPVVEALPPDGALADLRGAERYFGRDAVELASVIRVRALALHGVDCVIGAGPGPMLARIAMRDARPGVTGVVPGEPEAVAEFLAGRPVSVLPGVGAATARTLCEYGLDTLGLVAAAPLSTLQRLIGARAGRELREKAAGVDRGRVVPNAGSLPGAFGRARAGTSLAAAERPFALDELDPDRHRRALLSAAEEIGARLRAVARVCRTLTLTVRYADRSSTTRSRTLREPTAHSAALTGTAYDLYGALGLQRARVRALALRAEGLVPAEQASHQLTFDPVDEKVRRIEEAADRARARFGPRAVMPGTLAA	AGS68633.1	GCA_000444875.1_ASM44487v1	Streptomyces collinus Tu 365	Bacteria; Actinobacteria; Streptomycetales; Streptomycetaceae; Streptomyces	chromosome		scDinB2-like_(other_inactive)		1	93.9	VDEKVRRIEEAADRARARFGPRAVMPGT
MTETSGGVLYLRFRRTAGGPPDSAGYTGLLALLGAFTPVVEAAPPDGALADVGGALRYFGRDVGDLASVIRVRALALHGVDCAIGAGANPMVARMAARRAAPGTTFVVGRGEEAAFLAPLPAAALDGVGAATARTLCGYGLDSVGRIAAAPLATLQRITGVRTGRELWERARGIDRTRVVPNAAARSLAAERSFPRDELAPEQHRRALLSLTEELGARLRGEGQVCRSLAVSVRYADRTGYATLTRSRTLGEPTAHSAALTVLAYRIHESFGLQRARVRGIALRAEGLADADRASRQLTFDPADERSRRIEEVADRLRERFGPGAVKPAGLAA	AGK76246.1	GCA_000385945.1_ASM38594v1	Streptomyces fulvissimus DSM 40593	Bacteria; Actinobacteria; Streptomycetales; Streptomycetaceae; Streptomyces	chromosome		scDinB2-like_(other_inactive)		1	94	ADERSRRIEEVADRLRERFGPGAVKPAG
MSAVTTRARSVLRVQLHGLGPAGQERYEQALALLRDLTPLVQALPPDAADLDVTGALRFFDRDTGGLAAMAALRLAAHLGLRATIGAGPNRMLAAMAADASAPGQVTVVAPDPGAVAAFLRPKPLDALHGVGPATARTLGEYGLHRVGDLLDVPLLTLQRILGRATALTLSQRARGLDPRPVTSDAAPRSTGFSHEFGHDELDPAAHRRALLDLCERLGLRLRTTGQVAVRLALNISYADGATTQRSRTLEEYTAHTPALSTAAYDLYSRFGLQRARVRTITVRAELTDARYAVQQLLLDPADGKRRRIEQAADRARTRFGDQAIRPGTLARPRR	BAG23521.1	GCA_000010605.1_ASM1060v1	Streptomyces griseus subsp. griseus NBRC 13350	Bacteria; Actinobacteria; Streptomycetales; Streptomycetaceae; Streptomyces	chromosome		scDinB2-like_(other_inactive)		1	95.8	ADGKRRRIEQAADRARTRFGDQAIRPGT
MTILCVRFQLPPTHEAALPELLGLLEEFTPVVEALPPDGALADLRGAERYFGRGAVELASVIRVRALARYGVDCAIGAGPGPMPARVAVRHARPGVTCAVPEDAVAEFLADKPVAALPGVGAATARTLDDYGLDTLGRVAAAPLSTLQRLIGARAGRELREKARGIDRGRVVPNTVSRSLVTERAFGTDELNPDRHRRALLSAAEEIGSRLRAVEKVCRTLTLTVRCADLRSSGGTPASTTRSRTLREPTAHSADLTRAAYGMYEALGLQRARVRVLALRAEGLTPADQAAHQLTFDPVDEKVRRVEEVADRARAKFGPRAVMPGTLAPVRAPGRPTAA	AEY88460.1	GCA_000245355.1_ASM24535v1	Streptomyces hygroscopicus subsp. jinggangensis 5008	Bacteria; Actinobacteria; Streptomycetales; Streptomycetaceae; Streptomyces	chromosome		scDinB2-like_(other_inactive)		1	92.7	VDEKVRRVEEVADRARAKFGPRAVMPGT		LAPVRAPGRPTAA	13
MNDVEKQVVTARATVMHVRCPERLPEEIYRRVLELLAGLSPVVQALPPSAALVELKGALRYHGTDVAHLGEILRVRTISHLGVDVRVGIGSTITVAATASAQITGPGGALAIAPDQVADWLAPLPVDDLYGIGPRQAAVLRDYGIHTVGLLAAVSPATVQRLLGKKAGRLAADRARGIDPRPVVPRNLPASAAVRHRFTSHTLDGAVVRATLLDLVVQLGLQLRRRGQAARALTLTLRFAGGTAWEKTRRLPEPSAHEDDLRTLAYQLMDAAGLQRARLTGIGLRAEDLIDAGQVAEQISLDGARESRLVAEQAMDRIRKKFGPGSIGPATVVPLRRAS	AEY93860.1	GCA_000245355.1_ASM24535v1	Streptomyces hygroscopicus subsp. jinggangensis 5008	Bacteria; Actinobacteria; Streptomycetales; Streptomycetaceae; Streptomyces	chromosome		scDinB2-like_(other_inactive)		1	93.2	ARESRLVAEQAMDRIRKKFGPGSIGPAT
MTILCVRFQLPPMYEAALPRLLGMLEEFTPVVQALPPDGALADLRGAERYFGRGAVELASVIRVRALALYGVDCVIGAAPGPMLARMALRDARPGATCVVPGDPEGIAEFLAGKPVAALPGVGAATARTLCEYGLDTLGRVAAAPLSTLQRLVGAKTGRELREKAGGVDRGRVVPNGVSRSLAAERPFERDELDPDRHRRALLSAAEELGSRLRALDKVCRTLTLTVRYADRSATTRSRTLPEPTAHSASLTRAVYGMYEALGLQRARVRALALRAEGLGPAEQAAHQLTFDPVDEKVRRIEEVADRARAKFGPRAVMPGTLAA	CQR64844.1	GCA_001013905.1_sleC34	Streptomyces leeuwenhoekii	Bacteria; Actinobacteria; Streptomycetales; Streptomycetaceae; Streptomyces	chromosome		scDinB2-like_(other_inactive)		1	93.9	VDEKVRRIEEVADRARAKFGPRAVMPGT
MRFRTADGTPVSAAQYEQLLHVLEQFTPVIEALPPDAALADVRGALRYFDRDAAGIAELVRLRALAWHGVRCTIGIGANPLLARMAAQAAPPGEIRSVPSDTGAVASFLARRPASALYGVGPATARTLCAYGLDTVERIAAAPPATLQRILGAKTGRAVYERARGIDPTPVTPNAPSRSMGAEARFAHDELDPVRRRRALLSLADDLGARMRASGQAARALTLTVRYADRSTTTRTRRLAEPTAHGPALTAAAYALHAALGLQRARVRSLALRAEDLCRAELAARQLTFDPADDKARRIEAAVDRARARFGAGVVRPAAKPGRGAGR	AJT68056.1	GCA_000952035.1_ASM95203v1	Streptomyces lydicus A02	Bacteria; Actinobacteria; Streptomycetales; Streptomycetaceae; Streptomyces	chromosome		scDinB2-like_(other_inactive)		1	93.1	ADDKARRIEAAVDRARARFGAGVVRPAA
MNDRPAVLCLRFCRIGGGLPDSAAYEGLLALLGAFTPVVEAAPPGAALADVGGALRYFGQDAAGLASVIRVRALALHGVDCAIGAASNPMLARMAARQATAGTTFVVAPGEHAGFLASKPAAALDGVGAATARTLCGYGLDSIGRIAAAPLATLQRITGVRTGRELWERANGIDRTRVVPNAAARSIAAERSFPRDELDPEQHRRALLSLTEELGARLRGDGQVCRSLAVSVRYADRTGYATLTRSRTLAEPTAHSVALTSLAYRIQDSFALQRARVRGIGLRAEGLHDAERAAHQLTFDPVDERARRIEAVSDRLRARFGPGAVKPGRLAA	ADW06497.1	GCA_000176115.2_ASM17611v2	Streptomyces pratensis ATCC 33331	Bacteria; Actinobacteria; Streptomycetales; Streptomycetaceae; Streptomyces	chromosome		scDinB2-like_(other_inactive)		1	94	VDERARRIEAVSDRLRARFGPGAVKPGR
MILYVRFLLSPMYEAALPALLAVAEDISPVVQALPPDAALVDVRGAERYFGRDAAQLASLLRVRALAHCGVDCVIGAGPVPMIARMAAREAVPGTTLVVTEEETAAFLDGRPVAALDGVGPVTARTLCAYGLDSAGRVAGAPLAVIQRILGARAGREVWERARGIDRTAVVPNALSRSMAAERSFGLDELDQIEHRRALLSLAEELGSRMRGERQVCRSLTLTVRYADRSTTTRTRTLREPTAHSAALADTAYALHEVLGLQRARVRGLSLRAEDLTAAERAARQLTFDPADERARRIEEVADRARAKFGPGAVVPGSLAA	ALC24106.1	GCA_001278075.1_ASM127807v1	Streptomyces pristinaespiralis	Bacteria; Actinobacteria; Streptomycetales; Streptomycetaceae; Streptomyces	chromosome		scDinB2-like_(other_inactive)		1	93.9	ADERARRIEEVADRARAKFGPGAVVPGS
MTILCVRFQLPPKYEAALPGLLGVVEDFTPVVEALPPDGALADLRGAERYFGRDAEELARLIRVRALALYGVDCLIGAGPGPLTARLALGAAVPGSPCAVPGDLVVDFLAELPVAALPGVGAATARTLGEYGLETLGAVARAPLSTLQRLVGARTGRDLHEKANGVDRGRVVPNAVASSLATEQTFSRDELNPDRHRRALLAGAVELGSRLRALEKVCRTLTLTVRYADRSSTTRTRTLREPTAHSPALTSTAYALYDALGLQRARVRAVALRAEGLTPADRASHQLAFDPVDEKVRRIEEVADRARAKFGPHAVMPGTLAA	CBG74219.1	GCA_000091305.1_ASM9130v1	Streptomyces scabiei 87.22	Bacteria; Actinobacteria; Streptomycetales; Streptomycetaceae; Streptomyces	chromosome		scDinB2-like_(other_inactive)		1	94	VDEKVRRIEEVADRARAKFGPHAVMPGT
MTRAHEVSTVMHVRCPDGLGEEGYRQVLEQLAELSPVVRALPPGAALVELRGALRYHGADARRLGEVLRVRTLSRLGVDIRVGIGPTITVAATASARVPRPGGVLAVDPDQVASWLGPLPVEALHGIGPRQADVLHDYGIHSVGLLAAVEPATVQRLLGGKAGRTASDRARGIDPRPVVPRELPTTAAVSRAFDRHVLDGADVRAALLELVVRLGLLLRRRDQAARAVTLTLRFAGGTRWEKTRRLAEPSAHDDDLRVLAYRLMDAAGLQRGRLTGLALKGEDLVDAGEVARQISLDDAREARLVAEEVVDRVREKYGPDVIGPAAVFRHAS	ALV31387.1	GCA_001484565.1_ASM148456v1	Streptomyces sp. CdTB01	Bacteria; Actinobacteria; Streptomycetales; Streptomycetaceae; Streptomyces	chromosome		scDinB2-like_(other_inactive)		1	93.7	AREARLVAEEVVDRVREKYGPDVIGPAA
MTVLCVRFQLPPESEAALPGLLGLLEEFTPVVEALPPDGALADLRGAERYFGRSAVELASVIRVRALALHGVDCVIGAGPGPMLARVALRDARPGVTCAVPEDAVAQFLADRPVAALPGVGTATSRTLCEYGLDTLGRVAAAPLSTLQRLIGARAGRELHEKAAGVDRGRVVPNGVSRSLATERPFALDELDPDRHRRALLSAAEELGARLRALDKVCGTLTLTVRYADRTATTRTRTLREPTAHSAALTRTAYAMYEALGLQRARVRALVLRAESLAPAEQASHQLTFDPVDEKVRRVEEAADRVRAKFGPGAVIPGALAA	ALV36637.1	GCA_001484565.1_ASM148456v1	Streptomyces sp. CdTB01	Bacteria; Actinobacteria; Streptomycetales; Streptomycetaceae; Streptomyces	chromosome		scDinB2-like_(other_inactive)		1	93.9	VDEKVRRVEEAADRVRAKFGPGAVIPGA
MSRRILRLSFDLPPGADAELPERLRRLLEDFTPRVQMLEDGAVLDLTGAMRWWQRDARGITELVQLRVLAYFGVRSSAAVAGTPMLAAMACALTPLGQRTVIGDSPEAIAGFLRPRPVRELPGVGGKTATLLGEYGLHTVGDVADVPQLTLQRLLGARAGRTLHERAHGRDTTVVDPDPAPASISSEHRFARDELDPAAHRRALLALADDLGTRLRTSDQIAQGLTCTIRYADGSGTRRSRTLPEATQHTVLLARTAYPIYESLGLQRARVRSIALRADALRPADRATRQLTLDAGDDKPLVLEAVADRARARYGHQVIYPAALAITSPPPSPRHRGRGGQTEDAQGGRRRAT	ALV39403.1	GCA_001484565.1_ASM148456v1	Streptomyces sp. CdTB01	Bacteria; Actinobacteria; Streptomycetales; Streptomycetaceae; Streptomyces	plasmid		scDinB2-like_(other_inactive)		1	91	GDDKPLVLEAVADRARARYGHQVIYPAA		LAITSPPPSPRHRGRGGQTEDAQGGRRRAT	30
MTARRRHIAHLHLHASPSEEQYADIVELMGGVTPHVQEMPPNAVQLDLTSALRYFDLSAYDAVQLVKMRLKALYGIDSSAGLAGNRMLAAMAADASAPGETTTVPTGRAAEWLYPRPVAALPGVGRATAEKLGRYGLHTVGQIADLPAVTLQRLLGVNQARLLGDRARGYDPRPVTPAEPAASLSAELVLDADCLDPVRHHRAVLGLAERIGQRLRGEGQVAGRVTLVVRYADRSSTTRTRAIAEPTDHSPVLAATALGLLAALGLQRARVRAYALSADHLLPAAGAYRQLSLDPGDVRARRAEAAADRARRRFGPEAVRPATLAAEPPAAGWKERGRGS	AKH81613.1	GCA_001011035.1_ASM101103v1	Streptomyces sp. CNQ-509	Bacteria; Actinobacteria; Streptomycetales; Streptomycetaceae; Streptomyces	chromosome		scDinB2-like_(other_inactive)		1	93.2	GDVRARRAEAAADRARRRFGPEAVRPAT		LAAEPPAAGWKERGRGS	17
MTILCVRFQLPPMYEAALPGLLGLLEEFTPVVEALPPDGALADLRGAERYFGRDAVALAAVIRVRALARFGVDCVIGAGPGPMLARVALGDARPGAPCAAPAEPAAAAEFLAHRPVTALPGAGRATARTLGEYGLDTLGLVAAAPLPTLQRLIGAKAGRELRDRANGVDRGRVVPGAVERSLLAERPFDRDELDPGRHRAALLSAAGELGGRLRALGKVCRSLTLTVRYADRSATVRGRTLAEPTAHSAALTGTAYALYEALGLQRARVRALVLRAEGLGDAGHASHQLTFDPMDEKVRRIEEVADRARARFGPRAVIPGTLAA	ANH90813.1	GCA_001654495.1_ASM165449v1	Streptomyces sp. SAT1	Bacteria; Actinobacteria; Streptomycetales; Streptomycetaceae; Streptomyces	chromosome		scDinB2-like_(other_inactive)		1	93.9	MDEKVRRIEEVADRARARFGPRAVIPGT
MTILCVRFQLPPTREAALPELLGLLEEFTPVVEALPPDGALADLRGAERYFGRDAVALASVIRVRALALHGVDCVIGAGPGPMLARMALRDARPGLTRAVPGGEERAFLDGKPVAALPGVGTATARTLCEYGLDTLGRVAAAPLSTLQRLVGARTGRELHEKAQGVDRGRVVPNGVSRSLAADRPFDRDELDPDRHRRALLSAAGDLGARLRAVDKVCRTLTLTVRYADRSATTRSRTLREPTAHSAALTRTAYDLYEALGLQRARVRSIALRAESLTSAEHASHQLTFDPVDEKVRRIEEVADRARAKFGPRAVMPGSLAA	CAB50953.1	GCA_000203835.1_ASM20383v1	Streptomyces coelicolor A3(2)	Bacteria; Actinobacteria; Streptomycetales; Streptomycetaceae; Streptomyces; Streptomyces albidoflavus group	chromosome		scDinB2-like_(other_inactive)		1	94	VDEKVRRIEEVADRARAKFGPRAVMPGS
MEVVVVGDAQAMAGRVPTVMHVRCPDRLREGVYRQVLELLTDLSPVVQALPPTAALVELKGALRYHGSEVHRLGEVLRVRTLSRLGVDVRVGIGPSITIAATASAQVPLPGGVLTVAPDDVTDWLAPLPGEALHGLGPRQAGALHEYGIHTVGLLAAVSPETVQRLLGGKAGRLAADRARGRDPRPVVPRALPAAATVRMRFDRHVLDGADVRAALLDLVVQLGRLLRRRGQAARAVSLTLQFAGGGSWEKSRRLPEPSAHDEDLRTMAYRLIDAAGLQRGRLTGLFLKADDLVDADRVAQQISLDQAREARLVAEATVDRVRDKFGPGVIGPAATARRAS	CAC36555.1	GCA_000203835.1_ASM20383v1	Streptomyces coelicolor A3(2)	Bacteria; Actinobacteria; Streptomycetales; Streptomycetaceae; Streptomyces; Streptomyces albidoflavus group	plasmid		scDinB2-like_(other_inactive)		1	93.7	AREARLVAEATVDRVRDKFGPGVIGPAA
MEVVVVGDAQAMAGRVPTVMHVRCPDRLREGVYRQVLELLTDLSPVVQALPPTAALVELKGALRYHGSEVHRLGEVLRVRTLSRLGVDVRVGIGPSITIAATASAQVPLPGGVLTVAPDDVTDWLAPLPGEALHGLGPRQAGALHEYGIHTVGLLAAVSPETVQRLLGGKAGRLAADRARGRDPRPVVPRALPAAATVRMRFDRHVLDGADVRAALLDLVVQLGRLLRRRGQAARAVSLTLQFAGGGSWEKSRRLPEPSAHDEDLRTMAYRLIDAAGLQRGRLTGLFLKADDLVDADRVAQQISLDQAREARLVAEATVDRVRDKFGPGVIGPAATARRAS	CAC36846.1	GCA_000203835.1_ASM20383v1	Streptomyces coelicolor A3(2)	Bacteria; Actinobacteria; Streptomycetales; Streptomycetaceae; Streptomyces; Streptomyces albidoflavus group	plasmid		scDinB2-like_(other_inactive)		1	93.7	AREARLVAEATVDRVRDKFGPGVIGPAA
MSVEQARRICSSLHVLSPNPAGIRTADESLLHIVSRYAPVWEPVQPGSFVMDVTGTGRLFGPAYDIATKVQHEVLAQYRLDGVAGVGSNKLVAQTAATLIQPSELYDVRPGSEPVFMAPLSVGTLPGLQRPCMRQVLTRLDDLNLDTLGDVAESPVDALEVALGDYAGQLSRWALGIDSLPVLPPSSQPRLEETVLLDPDEIDDPVLTGRLLDALQRLCRMLRSQRRVCGRLSLTIRYSDHIEVTKHKHLTPETCWEYDLSSVVLLLFQKCMRRRIRLRTMTLSVTGLAEYTEQGALFDTRSLDDQRRQERAKKLAVALDQLHTRFGEQSIRYGRSG	CUQ67905.1	GCA_001458695.1_NiCh1	Candidatus Nitrospira inopinata	Bacteria; Nitrospirae; Nitrospirales; Nitrospiraceae; Nitrospira	chromosome		gbDinB2-like_(other_inactive)		1	90	RQERAKKLAVALDQLHTRFGEQSIRYGR
MDRQIVCFAIPSLEIALARLSQPLLRTRPLAIATIDTPRALLREISTEAEQDGLHVGMTLDRARRLCPSLHVHPPNPRQVATANHSILGVIQRYAPTWEPFLPGSLLMDLTGTTRLFGSACDVAATIQAEVLTQFHLEGVAGVGSNKLVAQTAATLVEPSELYDVRLGSERFFMSPLSIRALPGVHRPCMRTVLKRLDDLNLRSLGDVADSPLDALEVALGNYAGQLSRWAQGIDPTPVLPPVAHPVLNDTVTLNPDEVDDARLQGRLADSLQRLCRTLRSQHRMCGGLSLTLRYSDQREVTTKARVIPETCWEIDLSGLLRGIFQRAFRRRIRLRMMTVTLTDLTGFAEQGSLFEERPPEEQWARTRSRRLAVALDHLHQRFGEQAIRYGRTQ	CBK41964.1	GCA_000196815.1_ASM19681v1	Nitrospira defluvii	Bacteria; Nitrospirae; Nitrospirales; Nitrospiraceae; Nitrospira	chromosome		gbDinB2-like_(other_inactive)		1	79.3	ARTRSRRLAVALDHLHQRFGEQAIRYGR
MDRQIVCLHIPSFGVALARAGDASLRNRPVAVAPVHTPRAVIREISDEAFREGLQPGMSVEAARLLCPGLRVIPPDLSRMQEAHGELEQHIRPFAPAWESIRLGSLFLDLTGMTKLFGPCIDTAARIGRKLTQKQGWSSVIGLAGNKLVAQLAATTLTKPPQVLSIHPGSEQPFLAPLPALWLPGLRRTHLSQMWQRLEDLNLRTIGAIASVPPAQLETALGAPARLLHDWALGVDPSPVRSSVAQPSLAQSLTLDPDEVDDRFVLGRLYGLLERLCTALRQQRRVCRHLVLTIRHSDHVEEAAQQTLPHSTCWEADLEPVLTRLFFRCFRRRVRLTHLTLSVTQLEPPAEQLSLFDEPEPAAPPRSHRLSLALDAIRAKFGERAVLWGKTRP	ALA57084.1	GCA_001273775.1_ASM127377v1	Nitrospira moscoviensis	Bacteria; Nitrospirae; Nitrospirales; Nitrospiraceae; Nitrospira	chromosome		gbDinB2-like_(other_inactive)		1	96.6	APPRSHRLSLALDAIRAKFGERAVLWGK
MIHRFLERSIIHINVAHFAVTVEQTLDARLRDRPVLIAPAGAARTPVYDMSQEAFASGIRKGMPVAGALKACRDCKVVPLYPARYERAMQTIAKYAGAYTPVVEQGSGDGHLFLDVTGTSRLFGPPPDIAWRLERQIKKDFGLAPAWSVAANKLVAKVATRLVKPVGEYIVCPGDEAPFLEPLPLGILPGVERSDLDAFAMYHIGRVNQLRPWSLAQLQVAFDTRAQFLFDTIRGIDLSAVTSGREKEPTVAMEHEFSEDTNQRDQMEQVLYGLVEKGGRALRARQRFARIAGVVVDYSDGRRCARQVSIAPPTANDPALFEAARRALSLAVVRRVRVRYIRLVLRRLLFPPVQLDLFDHDRQERQTRLLTAMDNIRSKFGDSAIYPGRMEAPGLQQLF…	ABW66046.1	GCA_000018405.1_ASM1840v1	Desulfococcus oleovorans Hxd3	Bacteria; Proteobacteria; Deltaproteobacteria; Desulfobacterales; Desulfobacteraceae; Desulfococcus	chromosome		gbDinB2-like_(other_inactive)		1	93.7	RQERQTRLLTAMDNIRSKFGDSAIYPGR		MEAPGLQQLFYA	12
MDRAIIHLNVTDFAVAVERIRDSSLRQVPLIVATGEAGKGRTLVFDMSEEAYQEGVRKGMQLNLARKYCNRAKVITPCPALYRRAMAALVKRVAYYTPLVEQGEEDGHLFLDVTGTHRLFGPAPDVAWRLRKQLLDELGLDPVWSLASNKLVSKVASRVVRPFGEYIVSVGEEDTFLAPLPLSMLPGVTAEEIRLLEDFNVRRIGQLAELSRKQLLVVSRTRNGVLHDASRGRDITAVLPGITKDDQITEEHVFEEDTARYGEVQAVLTQLVHGIARVLRQRRLLGQRVGICLVYGDGKKTSRQVSRKGGSDSDFILRRMALTALDRAWGRRIRIRSCVLICDRLLPRTQQQTLFVMQSEREQQEEKIMSAMDMVRSRFGAGRLYLGTSS	AGF78394.1	GCA_000341395.1_ASM34139v1	Desulfocapsa sulfexigens DSM 10523	Bacteria; Proteobacteria; Deltaproteobacteria; Desulfobacterales; Desulfobulbaceae; Desulfocapsa	chromosome		gbDinB2-like_(other_inactive)		1	95.9	REQQEEKIMSAMDMVRSRFGAGRLYLGT
MERDILHLAIPAFPIAVARVGDPALRGRPVAIAPGNSDRALLQCVSAEARAEGVCEGMPVYRARRCCPPLLLRLPDPATAARAFRSILEIAAHYSPLGEPALPGRLYLDLTGSTRLLGPGRDAAARLERELSARLGLSSALGVAGNKLISCIAAGTLGHPGVCDVERGGEASFIAPLPVAALPGVGAARQALLLEELGLRRIGDLADLAVSQLRLAFGPFAPLLHQRARGIDPSPVQRPQRRAEISEEAILSRAENDDDILLAEVGRLAESCAFQLRRLGRGAGSLVLTLFYEDGVSEEHRAPFPAPESRDRALLAAAEALFDRGCQRRVRIKGMRLLCRRLAGENRQLPLFTEEEADPRLDALQDALDTLRRRHGMDVVRHAAAHPPSVDF	ALC14837.1	GCA_001278055.1_ASM127805v1	Desulfuromonas sp. WTL	Bacteria; Proteobacteria; Deltaproteobacteria; Desulfuromonadales; Desulfuromonadaceae; Desulfuromonas	chromosome		gbDinB2-like_(other_inactive)		1	80.4	ADPRLDALQDALDTLRRRHGMDVVRHAA
MTRDILHVAVPDFDVALARAADPGLESRPLAVATGVSERALLRCVSAEARSDGVQPGMSVYVARKCCPALHLLPPQAELAQRATRVFGELAACCSPLWEPGSPGRFFIDLTGSRRLLGATLDVAARLERDIVERLRLSATCGMAGNKLVARIAADYLHRPGICDVLRGSESCFIGPLTVSTLPGVGSVRTGRLLADLNLRRIEQVAALSVAQLEPVCGPFAALLQQRARGIDPSPVCPPRRSSAIIEETVLPRADNDDMAVRAALGRLAESCGLRLRELGRGTTCLRLQVRYVDGLSEERTDSFTAPRAFDLELMHAADHLLQRTWQRRVRLRALRLGCDRLAPLTRQLDLFAATQQSNDEQALQTALDRLRRQFGHESIQWGRNRGKAVIGD	ABA88983.1	GCA_000012885.1_ASM1288v1	Pelobacter carbinolicus DSM 2380	Bacteria; Proteobacteria; Deltaproteobacteria; Desulfuromonadales; Desulfuromonadaceae; Pelobacter	chromosome		gbDinB2-like_(other_inactive)		1	96	QSNDEQALQTALDRLRRQFGHESIQWGR
MARDIVHLAVPAFAVSLARVVDASLRERPVAVSSGPSSRALLQCVSSEAQAEGVYEGMSAHRARLLCPALHVLPPDPHLLARGNQALQRLGGDYTPVVEPGDGGRLFLDLTGCSRLLGPGRDVAARLEKDLRQRLRLSGNVGVAGNKLVARIAAGCLERPGVCDVLRGAEQSFIGPLPTTVLPGVGPTRQTGLLQDLNIRFVQELAALSVAQMRLVVGAFAPLLHQRARGIDPSAVRPPQKSPQVAEETLLARQDNDDLVLLAALCQLVEACGRRLRRLRRMTAEIVLCLTYADGVSHQRRTALDIPCNHDPELYTAAEDLLKRVCERRVRIKGMRLECRQLCPVISQVDLFTRSGPSPRQAALQQALDQVRDKYGMAAVRRGRTLPL	AJF07953.1	GCA_000827125.1_ASM82712v1	Geoalkalibacter subterraneus	Bacteria; Proteobacteria; Deltaproteobacteria; Desulfuromonadales; Geobacteraceae; Geoalkalibacter	chromosome		gbDinB2-like_(other_inactive)		1	96.5	-SPRQAALQQALDQVRDKYGMAAVRRGR
MDREILHITVPAFPIALARVVDSNLRGRPVAVAPLNSERALLQCISAEAAAEGVHAGTPIYHARKSCPALIVIAPDPHLMAKGSQALQDLSAEFTPIVEPGAGRAFLDLTASRRLFGPARDVAARLEKAIANRMGLEAMAGAGVNKLVSRVAADVMQEAGVYDVFHGAERSFLAPFPVSVLPGVGESRQALLFRDLNLQRVEQVASLSMPQLRLAVGPFAPLLHDRSCGIDRSPVQPPRLSTEIVEEGLLDQEENDDAILLSELLRLVEACGLRLRRLRKGARKLTLSVMYADGVSQQGKKVLPVPTSLDLQLLAAVEDLFFTTCKRRQRVKGLRLSCDQVAEDAGQMDLFAPATAQVSQKQADLQETLDLLREKHGRDAVRWGKGLAARREATMASEP…	ACH37529.1	GCA_000020725.1_ASM2072v1	Geobacter bemidjiensis Bem	Bacteria; Proteobacteria; Deltaproteobacteria; Desulfuromonadales; Geobacteraceae; Geobacter	chromosome		gbDinB2-like_(other_inactive)		1	79.5	VSQKQADLQETLDLLREKHGRDAVRWGK		GLAARREATMASEPPPEWDPEQNKYMTLTSRS	32
MDREILHITVPAFPIALARVIHSHLRGRPVAVAPLNSERALLQSVSAEAAAEGVHVGTPIYYARRSCPSLIVIAPDPHLMAKGSHALMELSAEFTPIVEPGAGRVFLDVTASRRLFGPARDVAARLEKSIASGLGLEAMAGAGGNKLVSRVAADVMQEPGVYGVFHGAERHFLAPFPVSVLPGVGESRQTLLFRDLNLKQVEQVAALSVPQLRLAVGPFAPLLHDRACGIDRSPVQPPRLSTEIVEEGLLEQEENDDAVLLSELLRLVEGAGLRLRRLQKGARKITLSVMYADGVSQEGKKVLPVPTSLDLPLLAAVEDLFFSTCKRRQRVKGLRLGCDQVAEEAGQMDLFAPVAAGTSQRQSDLQETLDLLREKHGRDAVRWGKGLAARREVTLASEP…	ADW15298.1	GCA_000175115.2_ASM17511v2	Geobacter sp. M18	Bacteria; Proteobacteria; Deltaproteobacteria; Desulfuromonadales; Geobacteraceae; Geobacter	chromosome		gbDinB2-like_(other_inactive)		1	79.9	TSQRQSDLQETLDLLREKHGRDAVRWGK		GLAARREVTLASEPPPAWDPEQNRYMTVTKN	31
MTRHIVHLDIPNFYAVLEELRRPELKKRSMVLAEPSARAIVQGINSNAGKEGIREGMPLAHARRMCRRVLAVAPDLRFYREEHQQILKEFGFFSPLVEGAWPGHYFVDLTGTQRLLGPGPDVACRMERHLATQRRLRARIGLAANKLVSQVASTCIVPGDLNCIFPGGETSFLAPLPVTSLPGVGAVTASRLADFNIRRIGQLAALSLEALCGVFGKMGSRLFNVARGIDPTPVLPSRESPRLVVAHSLERDEIDRDRLEALLFQQVEEAGWALRSHNRHPTRFVLEIRYADGITARSAHALFSPAIHADRRLFRVILPVFRQLFNRRIALRRIVLELSDFAMPFRQASLFSREDSPPSGERDLQQALDGIRGRFGNRAISWGNAMSGAQRQA	ABK16624.1	GCA_000014965.1_ASM1496v1	Syntrophobacter fumaroxidans MPOB	Bacteria; Proteobacteria; Deltaproteobacteria; Syntrophobacterales; Syntrophobacteraceae; Syntrophobacter	chromosome		gbDinB2-like_(other_inactive)		1	95.6	PPSGERDLQQALDGIRGRFGNRAISWGN
MHEREASIVHINITDFAAAVAIAKQPRLASRPFAIALEGSARRVIITASRKAWEEGIRVGMPVSTAQRMLPSLEVLPPDLQSAAKADSAIASLVASYSPDIQCDRGGHVYLDMKGTGRLFGPVVDSALRIRKEIREQLGLEGAVAVASNKLVAKIGTRAIRPCGLAQIREGEEASFLASQDVSLLSGVGNAIGRILSVAGITQIGQIAALDDNQVIAFLGRRGLALRDAARGLDTSSLQKGAMNKRCFTRKVNFAEPILNLEELKAALVASAEDAALQMRQEAMGCQAVQVILFWSDGRTSEATKRTKGQWLYDHEIESELFGAALQALGRRVRLLAFTIKLFDISPALKQTDLFIPEILHKRESLQHTIDEVRQKFGPGILTHATALYHGN	ADY13349.1	GCA_000190435.1_ASM19043v1	Sphaerochaeta globosa str. Buddy	Bacteria; Spirochaetes; Spirochaetales; Spirochaetaceae; Sphaerochaeta	chromosome		gbDinB2-like_(other_inactive)		1	89.6	ILHKRESLQHTIDEVRQKFGPGILTHAT
MSSTHATIIHINVTDFAAAVAIAKQPSLSDTAFAIAREGSARRVIITPSPRAFKEGIRSGMPVAIAQRMLPSLQLIPPDAASNAKADAAINEIALRYSPTIQCDSGGHLYLDVEGTTRLFGPSVDCAVRIRNEVHERLCLEPAVAVAANKLVAKIGTRAIRPSGILQIRDGDEADFLFRQDISLLPGVGPSIRKLLLVAGIREIGQIASLDDMQAIAFLGKRGLALRDASRGVDFSPLDSKALGQRKIFRRVDFTEPVCELDAFRAAVITACEDAGLEMRIQRWGCSAVQISLAWSDGFSTEAMQRTKGQWVLDQELIPASWKAANQAMNRRVRIVAFTLSLRDLSPALREPDLFEPEGPTKEERLQSAVDETRSRFGPAILTHAAAVFHV	AEV28108.1	GCA_000236685.1_ASM23668v1	Sphaerochaeta pleomorpha str. Grapes	Bacteria; Spirochaetes; Spirochaetales; Spirochaetaceae; Sphaerochaeta	chromosome		gbDinB2-like_(other_inactive)		1	75	GPTKEERLQSAVDETRSRFGPAILTHAA
MGNISRAVCHLNIIGFRAAVAAQRDTSLRGQPFVIAGATGGRALVLDLSPEAMKEGISPGMALGVAERRVRDLTVLAPDPPAYLTMNRELEKIAALYAPVYENDQFGNLYLDLTGTAGLFGPAADCASRILREMLEQVSIRPAAAVAGNKLICKIATRTIRPTGLIQVQAGAEADFLVHQDLRLLPGMGPGLLRTAAVTGLREIGELAALSDGEAVSLFGKHGRHLRDTARGIDDSPVETVSLGEKRIEKHLDFAEDTLDFDVIRGGLMLLAETGGIEMRGQKWGTAAVLLHIVYADGVRAEGQEKQRRLCITDRDIAAAAERVYLKAVVRRLRIRSITLTLGDLRPLGWSPDLFEIAEDTKQRKLQEAADKVRNKYGPGMLTTAAVYAASRKEPVLSL…	AEF82390.1	GCA_000214355.1_ASM21435v1	Treponema azotonutricium ZAS-9	Bacteria; Spirochaetes; Spirochaetales; Spirochaetaceae; Treponema	chromosome		gbDinB2-like_(other_inactive)		1	70.2	EDTKQRKLQEAADKVRNKYGPGMLTTAA		VYAASRKEPVLSLPSVSNA	19
MGNRPRTICHLNCIGFRAMVASAKDKALLGRPFVISGSTCGRALVLDLSHEALQEGITRGMSLSNAEKCVKNLLVLPPDPSAYTVMNRELEKIAAVYAPLYENDGLGNLYLDLTGTDTLFGAPFACSGRILKKIHEQTGMRPTVSVANNKLVTKIASRVIRPTGRIEIQNGMEASFLAHQSLKLLPGMGVSLMQTAAVTGYREIGELAALTDGEALSLFGKYGLKLRDMALGIDTSPVESGELGEKKIERVLEFAEDVTEAEIIKAGIVHLSEITGIEMRGKKLGTARIRFKATYSDGAWVQDIEKGGYWITDKNIAQAAEKIYRAIVVRRLRIKSIGVSLEDLRPLGWCPDLFEVEQEEKQRKLQEAKDKIRNRYGIGSLTTGMVMVVQKKYSTIPLL…	AEF82586.1	GCA_000214355.1_ASM21435v1	Treponema azotonutricium ZAS-9	Bacteria; Spirochaetes; Spirochaetales; Spirochaetaceae; Treponema	chromosome		gbDinB2-like_(other_inactive)		1	84.9	QEEKQRKLQEAKDKIRNRYGIGSLTTGM		VMVVQKKYSTIPLLPGAVYG	20
MRYGIKRQESAIVHINVTGFASSVAIARDRSLREQVFVVAEPRAGRAVLLDVSPRALEEGLVPGMALSEAVQRLRNLQILAPDSRAMKRASETLVAAVKPFAPLVEQVPGGHLYLDLSGTARLFGPPADTAIRIRRNIIETLNLDPALAVAPNKLTAKVATRTLRPAGFAAIRADEAAAFLSCQDIGLLPGIGPALLKLLHTAEIYTIGDLAELSDHEARILLGKYSTKLLQYARGLDTEPVFDSAHSRPIIERELQFQGAISEREVLRGGLMALVEEAGMALRQQRLAAQSLDLILRYADGVERCAKKRFCMPLSMDQALFYEAEACLNTVLDRRVRIGMIGIKLKDLERDYGEQDLFIPETDRFSQGLQTALDQNRQRFGMSSIVRGTALLAQSYAG…	AEJ19557.1	GCA_000219725.1_ASM21972v1	Treponema caldarium DSM 7334	Bacteria; Spirochaetes; Spirochaetales; Spirochaetaceae; Treponema	chromosome		gbDinB2-like_(other_inactive)		1	24.7	TDRFSQGLQTALDQNRQRFGMSSIVRGT		ALLAQSYAGSVTCNHNITAQAALI	24
MGNINRAVCHLNIIGFRAAVAAQKDGALRGRPFVVAGATGGRALVLDLSPEALREGISPGMALAVAERLVRDLPVLAPDPASYAAMNRELEKIASVYAPIYENDQFGNLYLDLTGTARLFGPAADCASRILREMLERVGIRPAAAVAGNKLVGKIATRTIRPMGLIQIQAGGEPDFLIHQDLCLLPGMGPSLLRTAAVTGLREIGELACLSDGEAIALFGKHGRRLRDTARGIDDSPVVAAFLGERRIEKHLELAEDTLDFDVIRGGLMLLAETGGIEMRGQKWGAGAVALGIVYADGVRVEGQEKLRRLCVTDRDIAGAAERVYLKAVVRRLRVRSITLTLGDLRPLGWSPDLFEIAEDTKQRKLQEAADKVRNKYGLAMLTTGTVLVASRRGPALAL…	AEF83673.1	GCA_000214375.1_ASM21437v1	Treponema primitia ZAS-2	Bacteria; Spirochaetes; Spirochaetales; Spirochaetaceae; Treponema	chromosome		gbDinB2-like_(other_inactive)		1	46.4	EDTKQRKLQEAADKVRNKYGLAMLTTGT		VLVASRRGPALALPVGSNA	19
MGNINRAVCHLNIIGFRAAVAAQKDTALRGRPFVVAGATGGRALVLDLSPEALREGISPGMALAAAERLVRDLPVLAPDPASYAAMNREMEKIASVYAPIYENDQFGNLYLDLTGTARLFGPAADCASRILREMLERVGIRPAAAVAGNKLVGKIATRTIRPMGLIQIQAGGEPDFLVHQDLCLLPGMGPSLLRTAAVTGLREIGELACLSDGEAIALFGKHGRRLRDTARGIDDSPVVAAFLGERRIEKHLELAEDTLDFDVIRGALMFLAETGGIEMRGQKWGAGAVALGIVYADGVRVEGQEKLRRLCVTDRDIAGVAERVYLKAVVRRLRVRSITLTLGDLRPLGWSPDLFEIAEDTKQRKLQEAADKVRNKYGLAMLTTGAVLAASRRGPALAL…	AEF85627.1	GCA_000214375.1_ASM21437v1	Treponema primitia ZAS-2	Bacteria; Spirochaetes; Spirochaetales; Spirochaetaceae; Treponema	chromosome		gbDinB2-like_(other_inactive)		1	47	EDTKQRKLQEAADKVRNKYGLAMLTTGA		VLAASRRGPALALPGVSNA	19
MVVCTLFPRFQLTVAAGDREELLRAPAALAPEAGREARVGEVSLAAEAFGVRPGMPLGEALARCPGLALVPPDPAGVADAWERLLVRLESIGAAVEPERPGLACFQAQGLVRLHGGTLERVLAAARTALRHPARIGTGPSRFCALAAATRARARKPQIVLGDERTARDYLAPLPVALLRGREETAALPEPLARLGVETLGELAQLPRAAVADRFGAPGLLAWELAQGRDGALRPRELPERIEEELELPEALAGTQLDHALGLLVDRLLARRERDGRTLRAVVLAATLVEGGTWREQVPFREALADPARMRLALTPRLALLPAPAERLRLTAVRFGAVASDQRSLLDEAETARRARLREGVRQARAAAGPDAALRVLAVDPDSRVPERRAVLTPFE	ADB52665.1	GCA_000025265.1_ASM2526v1	Conexibacter woesei DSM 14684	Bacteria; Actinobacteria; Thermoleophilia; Solirubrobacterales; Conexibacteraceae; Conexibacter	chromosome		other_inactive		1	75.8	ETARRARLREGVRQARAAAGPDAALRVL		AVDPDSRVPERRAVLTPFE	19
[truncated: 2,006 more rows]
