# Supplementary material for: New insights into the structures and interactions of bacterial Y-family DNA polymerases
Source: Nucleic Acids Res. 2019 Mar 27;47(9):4393–405. doi: 10.1093/nar/gkz198 (PMC6511836; doi:10.1093/nar/gkz198)
Supplement: Supplementary Data [file gkz198_supplemental_files.zip › Supplementary_Table_S3.xlsx]

## Sheet: TableS3_YqjW_UvrX_operons
Accession ID of polymerase	GROUP	Genome ID	Organism	Taxonomy		Putative operon architecture	Operon categories, used in tree figure	ID of primary YolD homolog (or ID's where multiple variants possible)	comment
ACV60028.1	YqjW	GCA_000024285.1_ASM2428v1	Alicyclobacillus acidocaldarius subsp. acidocaldarius DSM 446	Bacteria; Firmicutes; Bacilli; Bacillales; Alicyclobacillaceae; Alicyclobacillus		YqjW→YqjX	TYPICAL	ACV60029.1
BAM46990.1	YqjW	GCA_000307165.1_ASM30716v1	Amphibacillus xylanus NBRC 15112	Bacteria; Firmicutes; Bacilli; Bacillales; Bacillaceae; Amphibacillus		YqjW→YqjX	TYPICAL	BAM46991.1
CBI43394.1	YqjW	GCA_000196735.1_ASM19673v1	Bacillus amyloliquefaciens DSM 7	Bacteria; Firmicutes; Bacilli; Bacillales; Bacillaceae; Bacillus		YqjW→YqjX	TYPICAL	CBI43395.1
AJH78751.1	YqjW	GCA_000832905.1_ASM83290v1	Bacillus coagulans DSM 1 = ATCC 7050	Bacteria; Firmicutes; Bacilli; Bacillales; Bacillaceae; Bacillus		YqjW→YqjX	TYPICAL	AJH77416.1
BAB06460.1	YqjW	GCA_000011145.1_ASM1114v1	Bacillus halodurans C-125	Bacteria; Firmicutes; Bacilli; Bacillales; Bacillaceae; Bacillus		YqjW→YqjX	TYPICAL	BAB06461.1
ADC48342.1	YqjW	GCA_000005825.2_ASM582v2	Bacillus pseudofirmus OF4	Bacteria; Firmicutes; Bacilli; Bacillales; Bacillaceae; Bacillus		YqjW→YqjX	TYPICAL	ADC48343.1
ALM28772.1	YqjW	GCA_001431145.1_ASM143114v1	Bacillus pumilus	Bacteria; Firmicutes; Bacilli; Bacillales; Bacillaceae; Bacillus		YqjW→YqjX	TYPICAL	ALM28771.1
CAB14303.1	YqjW	GCA_000009045.1_ASM904v1	Bacillus subtilis subsp. subtilis str. 168	Bacteria; Firmicutes; Bacilli; Bacillales; Bacillaceae; Bacillus		YqjW→YqjX	TYPICAL	CAB14302.1
BAH44679.1	YqjW	GCA_000010165.1_ASM1016v1	Brevibacillus brevis NBRC 100599	Bacteria; Firmicutes; Bacilli; Bacillales; Paenibacillaceae; Brevibacillus		YqjW→YqjX	TYPICAL	BAH44678.1
AIG27701.1	YqjW	GCA_000219535.3_ASM21953v3	Brevibacillus laterosporus LMG 15441	Bacteria; Firmicutes; Bacilli; Bacillales; Paenibacillaceae; Brevibacillus		YqjW→YqjX	TYPICAL	AIG27700.1
AJY76487.1	YqjW	GCA_000961095.1_ASM96109v1	Paenibacillus beijingensis	Bacteria; Firmicutes; Bacilli; Bacillales; Paenibacillaceae; Paenibacillus		YqjW→YqjX	TYPICAL	AJY76488.1
AIQ60371.1	YqjW	GCA_000758665.1_ASM75866v1	Paenibacillus borealis	Bacteria; Firmicutes; Bacilli; Bacillales; Paenibacillaceae; Paenibacillus		YqjW→YqjX	TYPICAL	AIQ60370.1
AHD06041.1	YqjW	GCA_000511405.1_ASM51140v1	Paenibacillus larvae subsp. larvae DSM 25430	Bacteria; Firmicutes; Bacilli; Bacillales; Paenibacillaceae; Paenibacillus		YqjW→YqjX	TYPICAL	AHD06040.1
ALS21572.1	YqjW	GCA_001465255.1_ASM146525v1	Paenibacillus naphthalenovorans	Bacteria; Firmicutes; Bacilli; Bacillales; Paenibacillaceae; Paenibacillus		YqjW→YqjX	TYPICAL	ALS21571.1
ALS27493.1	YqjW	GCA_001465275.1_ASM146527v1	Paenibacillus sp. 32O-W	Bacteria; Firmicutes; Bacilli; Bacillales; Paenibacillaceae; Paenibacillus		YqjW→YqjX	TYPICAL	ALS27492.1
AIQ47623.1	YqjW	GCA_000758625.1_ASM75862v1	Paenibacillus sp. FSL R7-0273	Bacteria; Firmicutes; Bacilli; Bacillales; Paenibacillaceae; Paenibacillus		YqjW→YqjX	TYPICAL	AIQ47622.1
AJS57887.1	YqjW	GCA_000949425.1_ASM94942v1	Paenibacillus sp. IHBB 10380	Bacteria; Firmicutes; Bacilli; Bacillales; Paenibacillaceae; Paenibacillus		YqjW→YqjX	TYPICAL	AJS57888.1
ACT02367.1	YqjW	GCA_000023585.1_ASM2358v1	Paenibacillus sp. JDR-2	Bacteria; Firmicutes; Bacilli; Bacillales; Paenibacillaceae; Paenibacillus		YqjW→YqjX	TYPICAL	ACT02366.1
AGA58287.1	YqjW	GCA_000227705.3_ASM22770v3	Thermobacillus composti KWC4	Bacteria; Firmicutes; Bacilli; Bacillales; Paenibacillaceae; Thermobacillus		YqjW→YqjX	TYPICAL	AGA58286.1
AIQ12588.1	YqjW	GCA_000756615.1_ASM75661v1	Paenibacillus durus	Bacteria; Firmicutes; Bacilli; Bacillales; Paenibacillaceae; Paenibacillus		YqjX→YqjW	INVERTED	AIQ12589.1
ADO57240.1	YqjW	GCA_000164985.2_ASM16498v2	Paenibacillus polymyxa SC2	Bacteria; Firmicutes; Bacilli; Bacillales; Paenibacillaceae; Paenibacillus		YqjX→YqjW	INVERTED	ADO57238.1
ABZ85073.1	YqjW	GCA_000019165.1_ASM1916v1	Heliobacterium modesticaldum Ice1	Bacteria; Firmicutes; Clostridia; Clostridiales; Heliobacteriaceae; Heliobacterium		YqjX→YqjW	INVERTED	ABZ85074.1
BAD66357.1	YqjW	GCA_000009825.1_ASM982v1	Bacillus clausii KSM-K16	Bacteria; Firmicutes; Bacilli; Bacillales; Bacillaceae; Bacillus		YqjW + YqjX	SPLIT	BAD65342.1 or BAD65978.1
AIC96237.1	YqjW	GCA_000706725.1_ASM70672v1	Bacillus lehensis G1	Bacteria; Firmicutes; Bacilli; Bacillales; Bacillaceae; Bacillus		YqjW + YqjX	SPLIT	AIC93007.1 or AIC93397.1 or AIC95426.1
AIQ73869.1	YqjW	GCA_000758725.1_ASM75872v1	Paenibacillus odorifer	Bacteria; Firmicutes; Bacilli; Bacillales; Paenibacillaceae; Paenibacillus		YqjW + YqjX	SPLIT	AIQ73894.1
ADO59691.1	YqjW	GCA_000164985.2_ASM16498v2	Paenibacillus polymyxa SC2	Bacteria; Firmicutes; Bacilli; Bacillales; Paenibacillaceae; Paenibacillus		YqjW + YqjX	SPLIT	ADO55907.1 or ADO56358.1 or ADO56741.1 or ADO57238.1 or ADO57339.1 or ADO59691.1
AIQ63673.1	YqjW	GCA_000758685.1_ASM75868v1	Paenibacillus stellifer	Bacteria; Firmicutes; Bacilli; Bacillales; Paenibacillaceae; Paenibacillus		YqjW + YqjX	SPLIT	AIQ63566.1 or AIQ64882.1 or AIQ65436.1
ABJ60813.1	UvrX	GCA_000014425.1_ASM1442v1	Lactobacillus gasseri ATCC 33323 = JCM 1131	Bacteria; Firmicutes; Bacilli; Lactobacillales; Lactobacillaceae; Lactobacillus		UvrX→{1}→YolD	TYPICAL	ABJ60814.1
ALB29540.1	UvrX	GCA_000831645.3_ASM83164v3	Lactobacillus heilongjiangensis	Bacteria; Firmicutes; Bacilli; Lactobacillales; Lactobacillaceae; Lactobacillus		UvrX→{1}→YolD	TYPICAL	ALB29538.1
AKP64787.1	UvrX	GCA_001050435.1_ASM105043v1	Lactobacillus koreensis	Bacteria; Firmicutes; Bacilli; Lactobacillales; Lactobacillaceae; Lactobacillus		UvrX→{1}→YolD	TYPICAL	AKP64789.1
ALJ31392.1	UvrX	GCA_001314945.1_ASM131494v1	Lactobacillus kunkeei	Bacteria; Firmicutes; Bacilli; Lactobacillales; Lactobacillaceae; Lactobacillus		UvrX→{1}→YolD	TYPICAL	ALJ31394.1
AEV96199.1	UvrX	GCA_000237995.2_ASM23799v2	Pediococcus claussenii ATCC BAA-344	Bacteria; Firmicutes; Bacilli; Lactobacillales; Lactobacillaceae; Pediococcus		UvrX→{1}→YolD	TYPICAL	AEV96201.1
AMV67212.1	UvrX	GCA_001611135.1_ASM161113v1	Pediococcus damnosus	Bacteria; Firmicutes; Bacilli; Lactobacillales; Lactobacillaceae; Pediococcus		UvrX→{1}→YolD	TYPICAL	AMV67214.1
ADG39630.1	UvrX	GCA_000092505.1_ASM9250v1	Leuconostoc kimchii IMSNU 11154	Bacteria; Firmicutes; Bacilli; Lactobacillales; Leuconostocaceae; Leuconostoc		UvrX→{1}→YolD	TYPICAL	ADG39628.1
CCI63041.1	UvrX	GCA_000317855.1_ASM31785v1	Streptococcus dysgalactiae subsp. equisimilis AC-2713	Bacteria; Firmicutes; Bacilli; Lactobacillales; Streptococcaceae; Streptococcus		UvrX→{1}→YolD	TYPICAL	CCI63043.1
AKO92102.1	UvrX	GCA_000972245.3_ASM97224v3	Bacillus endophyticus	Bacteria; Firmicutes; Bacilli; Bacillales; Bacillaceae; Bacillus		UvrX→{2}→YolD	TYPICAL	AKO92100.1
BAQ11107.1	UvrX	GCA_000829195.1_ASM82919v1	Bacillus sp. OxB-1	Bacteria; Firmicutes; Bacilli; Bacillales; Bacillaceae; Bacillus		UvrX→{2}→YolD	TYPICAL	BAQ11104.1
BAP84898.1	UvrX	GCA_000829395.1_ASM82939v1	Lactobacillus hokkaidonensis JCM 18461	Bacteria; Firmicutes; Bacilli; Lactobacillales; Lactobacillaceae; Lactobacillus		UvrX→{2}→YolD	TYPICAL	BAP84900.1
AGX02026.1	UvrX	GCA_000473245.1_ASM47324v1	Bacillus infantis NRRL B-14911	Bacteria; Firmicutes; Bacilli; Bacillales; Bacillaceae; Bacillus		UvrX→YolD	TYPICAL	AGX05399.1
AAU24052.2	UvrX	GCA_000011645.1_ASM1164v1	Bacillus licheniformis DSM 13 = ATCC 14580	Bacteria; Firmicutes; Bacilli; Bacillales; Bacillaceae; Bacillus		UvrX→YolD	TYPICAL	AAU24051.1
AJI25253.1	UvrX	GCA_000832985.1_ASM83298v1	Bacillus megaterium NBRC 15308 = ATCC 14581	Bacteria; Firmicutes; Bacilli; Bacillales; Bacillaceae; Bacillus		UvrX→YolD	TYPICAL	AJI21249.1
AJI25792.1	UvrX	GCA_000832985.1_ASM83298v1	Bacillus megaterium NBRC 15308 = ATCC 14581	Bacteria; Firmicutes; Bacilli; Bacillales; Bacillaceae; Bacillus		UvrX→YolD	TYPICAL	AJI25605.1
AIE60636.1	UvrX	GCA_000724485.1_ASM72448v1	Bacillus methanolicus MGA3	Bacteria; Firmicutes; Bacilli; Bacillales; Bacillaceae; Bacillus		UvrX→YolD	TYPICAL	AIE60635.1
AND41333.1	UvrX	GCA_000294775.2_ASM29477v2	Bacillus oceanisediminis 2691	Bacteria; Firmicutes; Bacilli; Bacillales; Bacillaceae; Bacillus		UvrX→YolD	TYPICAL	AND41332.1
AMM93764.1	UvrX	GCA_001578185.1_ASM157818v1	Bacillus simplex	Bacteria; Firmicutes; Bacilli; Bacillales; Bacillaceae; Bacillus		UvrX→YolD	TYPICAL	AMM93763.1
AKP47680.1	UvrX	GCA_001050115.1_ASM105011v1	Bacillus smithii	Bacteria; Firmicutes; Bacilli; Bacillales; Bacillaceae; Bacillus		UvrX→YolD	TYPICAL	AKP47679.1
AGK54791.1	UvrX	GCA_000242895.3_ASM24289v3	Bacillus sp. 1NLA3E	Bacteria; Firmicutes; Bacilli; Bacillales; Bacillaceae; Bacillus		UvrX→YolD	TYPICAL	AGK54790.1
AIM15526.1	UvrX	GCA_000747345.1_ASM74734v1	Bacillus sp. X1(2014)	Bacteria; Firmicutes; Bacilli; Bacillales; Bacillaceae; Bacillus		UvrX→YolD	TYPICAL	AIM15525.1
AAW31031.1	UvrX	GCA_000008505.1_ASM850v1	[Bacillus thuringiensis] serovar konkukian str. 97-27	Bacteria; Firmicutes; Bacilli; Bacillales; Bacillaceae; Bacillus; Bacillus cereus group		UvrX→YolD	TYPICAL	AAW31032.1
AAP27067.1	UvrX	GCA_000007845.1_ASM784v1	Bacillus anthracis str. Ames	Bacteria; Firmicutes; Bacilli; Bacillales; Bacillaceae; Bacillus; Bacillus cereus group		UvrX→YolD	TYPICAL	AAP27068.1
AAT55361.1	UvrX	GCA_000008165.1_ASM816v1	Bacillus anthracis str. Sterne	Bacteria; Firmicutes; Bacilli; Bacillales; Bacillaceae; Bacillus; Bacillus cereus group		UvrX→YolD	TYPICAL	AAT55362.1
AJH20503.1	UvrX	GCA_000832605.1_ASM83260v1	Bacillus mycoides	Bacteria; Firmicutes; Bacilli; Bacillales; Bacillaceae; Bacillus; Bacillus cereus group		UvrX→YolD	TYPICAL	AJH21201.1
AJH16936.1	UvrX	GCA_000832605.1_ASM83260v1	Bacillus mycoides	Bacteria; Firmicutes; Bacilli; Bacillales; Bacillaceae; Bacillus; Bacillus cereus group		UvrX→YolD	TYPICAL	AJH17064.1
AHA72563.1	UvrX	GCA_000497525.2_ASM49752v2	Bacillus thuringiensis YBT-1518	Bacteria; Firmicutes; Bacilli; Bacillales; Bacillaceae; Bacillus; Bacillus cereus group		UvrX→YolD	TYPICAL	AHA72562.1
ABO67421.1	UvrX	GCA_000015745.1_ASM1574v1	Geobacillus thermodenitrificans NG80-2	Bacteria; Firmicutes; Bacilli; Bacillales; Bacillaceae; Geobacillus		UvrX→YolD	TYPICAL	ABO67422.1
ACB59905.1	UvrX	GCA_000019905.1_ASM1990v1	Exiguobacterium sibiricum 255-15	Bacteria; Firmicutes; Bacilli; Bacillales; Bacillales Family XII. Incertae Sedis; Exiguobacterium		UvrX→YolD	TYPICAL	ACB59904.1
ALS80256.1	UvrX	GCA_001465835.2_ASM146583v2	Planococcus kocurii	Bacteria; Firmicutes; Bacilli; Bacillales; Planococcaceae; Planococcus		UvrX→YolD	TYPICAL	ALS78095.1
AMO84206.1	UvrX	GCA_001586195.1_ASM158619v1	Solibacillus silvestris	Bacteria; Firmicutes; Bacilli; Bacillales; Planococcaceae; Solibacillus		UvrX→YolD	TYPICAL	AMO84207.1
AMC01276.1	UvrX	GCA_001543285.1_ASM154328v1	Aerococcus viridans	Bacteria; Firmicutes; Bacilli; Lactobacillales; Aerococcaceae; Aerococcus		UvrX→YolD	TYPICAL	AMC01275.1
AGY81659.1	UvrX	GCA_000493735.1_ASM49373v1	Carnobacterium inhibens subsp. gilichinskyi	Bacteria; Firmicutes; Bacilli; Lactobacillales; Carnobacteriaceae; Carnobacterium		UvrX→YolD	TYPICAL	AGY81658.1
AEB29819.1	UvrX	GCA_000195575.1_ASM19557v1	Carnobacterium sp. 17-4	Bacteria; Firmicutes; Bacilli; Lactobacillales; Carnobacteriaceae; Carnobacterium		UvrX→YolD	TYPICAL	AEB29818.1
ALV20780.1	UvrX	GCA_001483965.1_ASM148396v1	Carnobacterium sp. CP1	Bacteria; Firmicutes; Bacilli; Lactobacillales; Carnobacteriaceae; Carnobacterium		UvrX→YolD	TYPICAL	ALV20779.1
ALV20818.1	UvrX	GCA_001483965.1_ASM148396v1	Carnobacterium sp. CP1	Bacteria; Firmicutes; Bacilli; Lactobacillales; Carnobacteriaceae; Carnobacterium		UvrX→YolD	TYPICAL	ALV20817.1
AKZ49179.1	UvrX	GCA_001267865.1_ASM126786v1	Enterococcus durans	Bacteria; Firmicutes; Bacilli; Lactobacillales; Enterococcaceae; Enterococcus		UvrX→YolD	TYPICAL	AKZ49180.1
AAO83149.1	UvrX	GCA_000007785.1_ASM778v1	Enterococcus faecalis V583	Bacteria; Firmicutes; Bacilli; Lactobacillales; Enterococcaceae; Enterococcus		UvrX→YolD	TYPICAL	AAO83150.1
AAO83088.1	UvrX	GCA_000007785.1_ASM778v1	Enterococcus faecalis V583	Bacteria; Firmicutes; Bacilli; Lactobacillales; Enterococcaceae; Enterococcus		UvrX→YolD	TYPICAL	AAO83089.1
AAO80881.1	UvrX	GCA_000007785.1_ASM778v1	Enterococcus faecalis V583	Bacteria; Firmicutes; Bacilli; Lactobacillales; Enterococcaceae; Enterococcus		UvrX→YolD	TYPICAL	AAO80882.1
AAO83069.1	UvrX	GCA_000007785.1_ASM778v1	Enterococcus faecalis V583	Bacteria; Firmicutes; Bacilli; Lactobacillales; Enterococcaceae; Enterococcus		UvrX→YolD	TYPICAL	AAO83070.1
AFK60395.1	UvrX	GCA_000174395.2_ASM17439v2	Enterococcus faecium DO	Bacteria; Firmicutes; Bacilli; Lactobacillales; Enterococcaceae; Enterococcus		UvrX→YolD	TYPICAL	AFK60396.1
AFK60444.1	UvrX	GCA_000174395.2_ASM17439v2	Enterococcus faecium DO	Bacteria; Firmicutes; Bacilli; Lactobacillales; Enterococcaceae; Enterococcus		UvrX→YolD	TYPICAL	AFK60443.1
AFK58113.1	UvrX	GCA_000174395.2_ASM17439v2	Enterococcus faecium DO	Bacteria; Firmicutes; Bacilli; Lactobacillales; Enterococcaceae; Enterococcus		UvrX→YolD	TYPICAL	AFK58112.1
BAQ56623.1	UvrX	GCA_001042405.1_ASM104240v1	Lactobacillus acetotolerans	Bacteria; Firmicutes; Bacilli; Lactobacillales; Lactobacillaceae; Lactobacillus		UvrX→YolD	TYPICAL	BAQ56624.1
ADZ06706.1	UvrX	GCA_000191545.1_ASM19154v1	Lactobacillus amylovorus	Bacteria; Firmicutes; Bacilli; Lactobacillales; Lactobacillaceae; Lactobacillus		UvrX→YolD	TYPICAL	ADZ06705.1
CAI97132.1	UvrX	GCA_000056065.1_ASM5606v1	Lactobacillus delbrueckii subsp. bulgaricus ATCC 11842 = JCM 1002	Bacteria; Firmicutes; Bacilli; Lactobacillales; Lactobacillaceae; Lactobacillus		UvrX→YolD	TYPICAL	CAI97133.1
CAI55464.1	UvrX	GCA_000026065.1_ASM2606v1	Lactobacillus sakei subsp. sakei 23K	Bacteria; Firmicutes; Bacilli; Lactobacillales; Lactobacillaceae; Lactobacillus		UvrX→YolD	TYPICAL	CAI55463.1
AEV94720.1	UvrX	GCA_000237995.2_ASM23799v2	Pediococcus claussenii ATCC BAA-344	Bacteria; Firmicutes; Bacilli; Lactobacillales; Lactobacillaceae; Pediococcus		UvrX→YolD	TYPICAL	AEV94721.1
ABJ68284.1	UvrX	GCA_000014505.1_ASM1450v1	Pediococcus pentosaceus ATCC 25745	Bacteria; Firmicutes; Bacilli; Lactobacillales; Lactobacillaceae; Pediococcus		UvrX→YolD	TYPICAL	ABJ68282.1
ACA82664.1	UvrX	GCA_000026405.1_ASM2640v1	Leuconostoc citreum KM20	Bacteria; Firmicutes; Bacilli; Lactobacillales; Leuconostocaceae; Leuconostoc		UvrX→YolD	TYPICAL	ACA82665.1
CBL91650.1	UvrX	GCA_000196855.1_ASM19685v1	Leuconostoc gelidum subsp. gasicomitatum LMG 18811	Bacteria; Firmicutes; Bacilli; Lactobacillales; Leuconostocaceae; Leuconostoc		UvrX→YolD	TYPICAL	CBL91651.1
CBL91681.1	UvrX	GCA_000196855.1_ASM19685v1	Leuconostoc gelidum subsp. gasicomitatum LMG 18811	Bacteria; Firmicutes; Bacilli; Lactobacillales; Leuconostocaceae; Leuconostoc		UvrX→YolD	TYPICAL	CBL91680.1
ADG39584.1	UvrX	GCA_000092505.1_ASM9250v1	Leuconostoc kimchii IMSNU 11154	Bacteria; Firmicutes; Bacilli; Lactobacillales; Leuconostocaceae; Leuconostoc		UvrX→YolD	TYPICAL	ADG39583.1
ABJ62079.1	UvrX	GCA_000014445.1_ASM1444v1	Leuconostoc mesenteroides subsp. mesenteroides ATCC 8293	Bacteria; Firmicutes; Bacilli; Lactobacillales; Leuconostocaceae; Leuconostoc		UvrX→YolD	TYPICAL	ABJ62080.1
ABJ62194.1	UvrX	GCA_000014445.1_ASM1444v1	Leuconostoc mesenteroides subsp. mesenteroides ATCC 8293	Bacteria; Firmicutes; Bacilli; Lactobacillales; Leuconostocaceae; Leuconostoc		UvrX→YolD	TYPICAL	ABJ62195.1
ABJ56720.1	UvrX	GCA_000014385.1_ASM1438v1	Oenococcus oeni PSU-1	Bacteria; Firmicutes; Bacilli; Lactobacillales; Leuconostocaceae; Oenococcus		UvrX→YolD	TYPICAL	ABJ56721.1
AIM64123.1	UvrX	GCA_000750535.1_ASM75053v1	Weissella ceti	Bacteria; Firmicutes; Bacilli; Lactobacillales; Leuconostocaceae; Weissella		UvrX→YolD	TYPICAL	AIM64124.1
BAK60446.1	UvrX	GCA_000269945.1_ASM26994v1	Lactococcus garvieae Lg2	Bacteria; Firmicutes; Bacilli; Lactobacillales; Streptococcaceae; Lactococcus		UvrX→YolD	TYPICAL	BAK60445.1
AAK04686.1	UvrX	GCA_000006865.1_ASM686v1	Lactococcus lactis subsp. lactis Il1403	Bacteria; Firmicutes; Bacilli; Lactobacillales; Streptococcaceae; Lactococcus		UvrX→YolD	TYPICAL	AAK04685.1
CEN28266.1	UvrX	GCA_000981525.1_L_piscium	Lactococcus piscium MKFS47	Bacteria; Firmicutes; Bacilli; Lactobacillales; Streptococcaceae; Lactococcus		UvrX→YolD	TYPICAL	CEN28265.1
CEN29619.1	UvrX	GCA_000981525.1_L_piscium	Lactococcus piscium MKFS47	Bacteria; Firmicutes; Bacilli; Lactobacillales; Streptococcaceae; Lactococcus		UvrX→YolD	TYPICAL	CEN29618.1
AAN00143.1	UvrX	GCA_000007265.1_ASM726v1	Streptococcus agalactiae 2603V/R	Bacteria; Firmicutes; Bacilli; Lactobacillales; Streptococcaceae; Streptococcus		UvrX→YolD	TYPICAL	AAN00144.1
CCI62909.1	UvrX	GCA_000317855.1_ASM31785v1	Streptococcus dysgalactiae subsp. equisimilis AC-2713	Bacteria; Firmicutes; Bacilli; Lactobacillales; Streptococcaceae; Streptococcus		UvrX→YolD	TYPICAL	CCI62910.1
ABV09693.1	UvrX	GCA_000017005.1_ASM1700v1	Streptococcus gordonii str. Challis substr. CH1	Bacteria; Firmicutes; Bacilli; Lactobacillales; Streptococcaceae; Streptococcus		UvrX→YolD	TYPICAL	ABV10873.1
CBJ23016.1	UvrX	GCA_000027165.1_ASM2716v1	Streptococcus mitis B6	Bacteria; Firmicutes; Bacilli; Lactobacillales; Streptococcaceae; Streptococcus		UvrX→YolD	TYPICAL	CBJ23015.1
AEH55066.1	UvrX	GCA_000164675.2_ASM16467v2	Streptococcus parasanguinis ATCC 15912	Bacteria; Firmicutes; Bacilli; Lactobacillales; Streptococcaceae; Streptococcus		UvrX→YolD	TYPICAL	AEH55065.1
AIY21263.1	UvrX	GCA_000785515.1_ASM78551v1	Streptococcus salivarius	Bacteria; Firmicutes; Bacilli; Lactobacillales; Streptococcaceae; Streptococcus		UvrX→YolD	TYPICAL	AIY21262.1
ABN44061.1	UvrX	GCA_000014205.1_ASM1420v1	Streptococcus sanguinis SK36	Bacteria; Firmicutes; Bacilli; Lactobacillales; Streptococcaceae; Streptococcus		UvrX→YolD	TYPICAL	ABN44060.1
CAZ55337.1	UvrX	GCA_000026745.1_ASM2674v1	Streptococcus suis BM407	Bacteria; Firmicutes; Bacilli; Lactobacillales; Streptococcaceae; Streptococcus		UvrX→YolD	TYPICAL	CAZ55336.1
ALX91713.1	UvrX	GCA_001514435.1_ASM151443v1	Streptococcus thermophilus	Bacteria; Firmicutes; Bacilli; Lactobacillales; Streptococcaceae; Streptococcus		UvrX→YolD	TYPICAL	ALX91714.1
AAV61000.1	UvrX	GCA_000011825.1_ASM1182v1	Streptococcus thermophilus LMG 18311	Bacteria; Firmicutes; Bacilli; Lactobacillales; Streptococcaceae; Streptococcus		UvrX→YolD	TYPICAL	AAV60999.1
CBH20185.1	UvrX	GCA_000196455.1_ASM19645v1	[Clostridium] sticklandii	Bacteria; Firmicutes; Clostridia; Clostridiales; Peptostreptococcaceae; Peptoclostridium		UvrX→YolD	TYPICAL	CBH20184.1
BAK31790.1	UvrX	GCA_000270085.1_ASM27008v1	Erysipelothrix rhusiopathiae str. Fujisawa	Bacteria; Firmicutes; Erysipelotrichia; Erysipelotrichales; Erysipelotrichaceae; Erysipelothrix		UvrX→YolD	TYPICAL	BAK31791.1
BAG07639.1	UvrX	GCA_000010185.1_ASM1018v1	Finegoldia magna ATCC 29328	Bacteria; Firmicutes; Tissierellia; Tissierellales; Peptoniphilaceae; Finegoldia		UvrX→YolD	TYPICAL	BAG07638.1
AIO19052.1	UvrX	GCA_000755705.1_ASM75570v1	Mollicutes bacterium HR1	Bacteria; Tenericutes; Mollicutes		UvrX→YolD	TYPICAL	AIO19053.1
CCV66073.1	UvrX	GCA_000967915.1_ASM96791v1	Acholeplasma brassicae	Bacteria; Tenericutes; Mollicutes; Acholeplasmatales; Acholeplasmataceae; Acholeplasma		UvrX→YolD	TYPICAL	CCV66072.1
ABX81035.1	UvrX	GCA_000018785.1_ASM1878v1	Acholeplasma laidlawii PG-8A	Bacteria; Tenericutes; Mollicutes; Acholeplasmatales; Acholeplasmataceae; Acholeplasma		UvrX→YolD	TYPICAL	ABX81036.1
ABX81863.1	UvrX	GCA_000018785.1_ASM1878v1	Acholeplasma laidlawii PG-8A	Bacteria; Tenericutes; Mollicutes; Acholeplasmatales; Acholeplasmataceae; Acholeplasma		UvrX→YolD	TYPICAL	ABX81862.1
CDR30157.1	UvrX	GCA_000953195.1_Acholeplasma_oculi_strain_19L	Acholeplasma oculi	Bacteria; Tenericutes; Mollicutes; Acholeplasmatales; Acholeplasmataceae; Acholeplasma		UvrX→YolD	TYPICAL	CDR30156.1
AJK87547.1	UvrX	GCA_000724775.3_ASM72477v3	Lysinibacillus fusiformis	Bacteria; Firmicutes; Bacilli; Bacillales; Bacillaceae; Lysinibacillus		UvrX→YolD→YolD	TYPICAL	AJK87548.1
AHN21729.1	UvrX	GCA_000600105.1_ASM60010v1	Lysinibacillus varians	Bacteria; Firmicutes; Bacilli; Bacillales; Bacillaceae; Lysinibacillus		UvrX→YolD→YolD	TYPICAL	AHN21730.1
AEG40878.1	UvrX	GCA_000214785.1_ASM21478v1	Lactobacillus kefiranofaciens ZW3	Bacteria; Firmicutes; Bacilli; Lactobacillales; Lactobacillaceae; Lactobacillus		UvrX→YolD→YolD	TYPICAL	AEG40879.1
CBI42951.1	UvrX	GCA_000196735.1_ASM19673v1	Bacillus amyloliquefaciens DSM 7	Bacteria; Firmicutes; Bacilli; Bacillales; Bacillaceae; Bacillus		YolD→UvrX	INVERTED	CBI42950.1
ADC52003.1	UvrX	GCA_000005825.2_ASM582v2	Bacillus pseudofirmus OF4	Bacteria; Firmicutes; Bacilli; Bacillales; Bacillaceae; Bacillus		YolD→UvrX	INVERTED	ADC52002.1
CAB14068.2	UvrX	GCA_000009045.1_ASM904v1	Bacillus subtilis subsp. subtilis str. 168	Bacteria; Firmicutes; Bacilli; Bacillales; Bacillaceae; Bacillus		YolD→UvrX	INVERTED	CAB14069.1
CAD00889.1	UvrX	GCA_000196035.1_ASM19603v1	Listeria monocytogenes EGD-e	Bacteria; Firmicutes; Bacilli; Bacillales; Listeriaceae; Listeria		YolD→UvrX	INVERTED	CAD00888.1
ADH99524.1	UvrX	GCA_000093085.1_ASM9308v1	[Bacillus] selenitireducens MLS10	Bacteria; Firmicutes; Bacilli; Bacillales; Sporolactobacillaceae; unclassified Sporolactobacillaceae		YolD→UvrX	INVERTED	ADH99523.1
AKP66812.1	UvrX	GCA_001050475.1_ASM105047v1	Lactobacillus ginsenosidimutans	Bacteria; Firmicutes; Bacilli; Lactobacillales; Lactobacillaceae; Lactobacillus		YolD→UvrX	INVERTED	AKP66813.1
ADU30030.1	UvrX	GCA_000177235.2_ASM17723v2	Bacillus cellulosilyticus DSM 2522	Bacteria; Firmicutes; Bacilli; Bacillales; Bacillaceae; Bacillus		UvrX + YolD	SPLIT	ADU30031.1
ADC51667.1	UvrX	GCA_000005825.2_ASM582v2	Bacillus pseudofirmus OF4	Bacteria; Firmicutes; Bacilli; Bacillales; Bacillaceae; Bacillus		UvrX + YolD	SPLIT	ADC51671.1
CCG47077.1	UvrX	GCA_000284515.1_ASM28451v1	Halobacillus halophilus DSM 2266	Bacteria; Firmicutes; Bacilli; Bacillales; Bacillaceae; Halobacillus		UvrX + YolD	SPLIT	CCG46213.1 or CCG46990.1 or CCG47020.1
ALX48015.1	UvrX	GCA_001307805.2_ASM130780v2	Lentibacillus amyloliquefaciens	Bacteria; Firmicutes; Bacilli; Bacillales; Bacillaceae; Lentibacillus		UvrX + YolD	SPLIT	ALX47537.1 or ALX47636.1 or ALX47786.1 or ALX48512.1 or ALX48681.1 or ALX49719.1
BAC13317.1	UvrX	GCA_000011245.1_ASM1124v1	Oceanobacillus iheyensis HTE831	Bacteria; Firmicutes; Bacilli; Bacillales; Bacillaceae; Oceanobacillus		UvrX + YolD	SPLIT	BAC13134.1 or BAC14222.1
AIF67301.1	UvrX	GCA_000725365.1_ASM72536v1	Terribacillus aidingensis	Bacteria; Firmicutes; Bacilli; Bacillales; Bacillaceae; Terribacillus		UvrX + YolD	SPLIT	AIF65276.1 or AIF66046.1
AJD90297.1	UvrX	GCA_000818095.1_ASM81809v1	Jeotgalibacillus malaysiensis	Bacteria; Firmicutes; Bacilli; Bacillales; Planococcaceae; Jeotgalibacillus		UvrX + YolD	SPLIT	AJD90401.1 or AJD90687.1 or AJD91520.1 or AJD92016.1
BAH17740.1	UvrX	GCA_000010585.1_ASM1058v1	Macrococcus caseolyticus JCSC5402	Bacteria; Firmicutes; Bacilli; Bacillales; Staphylococcaceae; Macrococcus		UvrX + YolD	SPLIT	BAH17690.1
AKG74155.1	UvrX	GCA_001005905.1_ASM100590v1	Salinicoccus halodurans	Bacteria; Firmicutes; Bacilli; Bacillales; Staphylococcaceae; Salinicoccus		UvrX + YolD	SPLIT	AKG74548.1
ABD30458.1	UvrX	GCA_000013425.1_ASM1342v1	Staphylococcus aureus subsp. aureus NCTC 8325	Bacteria; Firmicutes; Bacilli; Bacillales; Staphylococcaceae; Staphylococcus		UvrX + YolD	SPLIT	ABD31192.1
CAL27916.1	UvrX	GCA_000009405.1_ASM940v1	Staphylococcus carnosus subsp. carnosus TM300	Bacteria; Firmicutes; Bacilli; Bacillales; Staphylococcaceae; Staphylococcus		UvrX + YolD	SPLIT	CAL28402.1
AAO04643.1	UvrX	GCA_000007645.1_ASM764v1	Staphylococcus epidermidis ATCC 12228	Bacteria; Firmicutes; Bacilli; Bacillales; Staphylococcaceae; Staphylococcus		UvrX + YolD	SPLIT	AAO05204.1 or AAO05208.1 or AAO05213.1
ALM56982.1	UvrX	GCA_001432245.1_ASM143224v1	Staphylococcus equorum	Bacteria; Firmicutes; Bacilli; Bacillales; Staphylococcaceae; Staphylococcus		UvrX + YolD	SPLIT	ALM57492.1
BAE04854.1	UvrX	GCA_000009865.1_ASM986v1	Staphylococcus haemolyticus JCSC1435	Bacteria; Firmicutes; Bacilli; Bacillales; Staphylococcaceae; Staphylococcus		UvrX + YolD	SPLIT	BAE03673.1
AJC95803.1	UvrX	GCA_000816085.1_ASM81608v1	Staphylococcus hyicus	Bacteria; Firmicutes; Bacilli; Bacillales; Staphylococcaceae; Staphylococcus		UvrX + YolD	SPLIT	AJC96568.1	two UvrX, 1 YolD
AJC96253.1	UvrX	GCA_000816085.1_ASM81608v1	Staphylococcus hyicus	Bacteria; Firmicutes; Bacilli; Bacillales; Staphylococcaceae; Staphylococcus		UvrX + YolD	SPLIT	AJC96568.1	two UvrX, 1 YolD
ADC87627.1	UvrX	GCA_000025085.1_ASM2508v1	Staphylococcus lugdunensis HKU09-01	Bacteria; Firmicutes; Bacilli; Bacillales; Staphylococcaceae; Staphylococcus		UvrX + YolD	SPLIT	ADC86454.1 or ADC86458.1 or ADC86464.1
ADV05622.1	UvrX	GCA_000185885.1_ASM18588v1	Staphylococcus pseudintermedius HKU10-03	Bacteria; Firmicutes; Bacilli; Bacillales; Staphylococcaceae; Staphylococcus		UvrX + YolD	SPLIT	ADV05262.1
BAE18533.1	UvrX	GCA_000010125.1_ASM1012v1	Staphylococcus saprophyticus subsp. saprophyticus ATCC 15305	Bacteria; Firmicutes; Bacilli; Bacillales; Staphylococcaceae; Staphylococcus		UvrX + YolD	SPLIT	BAE18013.1 or BAE18754.1 or BAE19073.1
AKS73712.1	UvrX	GCA_001188915.1_ASM118891v1	Staphylococcus schleiferi	Bacteria; Firmicutes; Bacilli; Bacillales; Staphylococcaceae; Staphylococcus		UvrX + YolD	SPLIT	AKS72676.1 or AKS74043.1
AMG96175.1	UvrX	GCA_001559115.1_ASM155911v1	Staphylococcus simulans	Bacteria; Firmicutes; Bacilli; Bacillales; Staphylococcaceae; Staphylococcus		UvrX + YolD	SPLIT	AMG96175.1
AGC90680.1	UvrX	GCA_000332735.1_ASM33273v1	Staphylococcus warneri SG1	Bacteria; Firmicutes; Bacilli; Bacillales; Staphylococcaceae; Staphylococcus		UvrX + YolD	SPLIT	AGC90196.1
AID01306.1	UvrX	GCA_000706685.1_ASM70668v1	Staphylococcus xylosus	Bacteria; Firmicutes; Bacilli; Bacillales; Staphylococcaceae; Staphylococcus		UvrX + YolD	SPLIT	AID01507.1 or AID01884.1
AMB96059.1	UvrX	GCA_001543175.1_ASM154317v1	Aerococcus urinae	Bacteria; Firmicutes; Bacilli; Lactobacillales; Aerococcaceae; Aerococcus		UvrX + YolD	SPLIT	AMB95708.1
AGY81824.1	UvrX	GCA_000493735.1_ASM49373v1	Carnobacterium inhibens subsp. gilichinskyi	Bacteria; Firmicutes; Bacilli; Lactobacillales; Carnobacteriaceae; Carnobacterium		UvrX + YolD	SPLIT	AGY81658.1 or AGY81996.1
EEV39570.1	UvrX	GCA_000157355.2_ASM15735v2	Enterococcus casseliflavus EC20	Bacteria; Firmicutes; Bacilli; Lactobacillales; Enterococcaceae; Enterococcus		UvrX + YolD	SPLIT	EEV38687.2
BAK94974.1	UvrX	GCA_000283615.1_ASM28361v1	Tetragenococcus halophilus NBRC 12172	Bacteria; Firmicutes; Bacilli; Lactobacillales; Enterococcaceae; Tetragenococcus		UvrX + YolD	SPLIT	BAK94819.1 or BAK95105.1
AFR99896.1	UvrX	GCA_000298115.2_ASM29811v2	Lactobacillus buchneri CD034	Bacteria; Firmicutes; Bacilli; Lactobacillales; Lactobacillaceae; Lactobacillus		UvrX + YolD	SPLIT	AFR99928.1
ABJ69843.1	UvrX	GCA_000014525.1_ASM1452v1	Lactobacillus paracasei ATCC 334	Bacteria; Firmicutes; Bacilli; Lactobacillales; Lactobacillaceae; Lactobacillus		UvrX + YolD	SPLIT	ABJ70611.1
CAR86905.1	UvrX	GCA_000026505.1_ASM2650v1	Lactobacillus rhamnosus GG	Bacteria; Firmicutes; Bacilli; Lactobacillales; Lactobacillaceae; Lactobacillus		UvrX + YolD	SPLIT	CAR87804.1
ADQ14642.1	UvrX	GCA_000166415.1_ASM16641v1	Halanaerobium hydrogeniformans	Bacteria; Firmicutes; Clostridia; Halanaerobiales; Halanaerobiaceae; Halanaerobium		UvrX + YolD	SPLIT	ADQ15765.1
ACL70075.1	UvrX	GCA_000020485.1_ASM2048v1	Halothermothrix orenii H 168	Bacteria; Firmicutes; Clostridia; Halanaerobiales; Halanaerobiaceae; Halothermothrix		UvrX + YolD	SPLIT	ACL69596.1
AGA60064.1	UvrX	GCA_000227705.3_ASM22770v3	Thermobacillus composti KWC4	Bacteria; Firmicutes; Bacilli; Bacillales; Paenibacillaceae; Thermobacillus		UvrX→{9}→YolD	SPLIT	AGA60055.1
ADU23869.1	UvrX-like	GCA_000179635.2_ASM17963v2	Ruminococcus albus 7 = DSM 20455	Bacteria; Firmicutes; Clostridia; Clostridiales; Ruminococcaceae; Ruminococcus		UvrX-like→{1}→YolD-like	TYPICAL	ADU23867.1
cd .	UvrX-like	GCA_001483845.1_ASM148384v1	Campylobacter coli	Bacteria; Proteobacteria; Epsilonproteobacteria; Campylobacterales; Campylobacteraceae; Campylobacter		UvrX-like→{1}→YolD-like	TYPICAL	ALU99850.1
ACS47538.1	UvrX-like	GCA_000022965.1_ASM2296v1	Bifidobacterium animalis subsp. lactis DSM 10140	Bacteria; Actinobacteria; Bifidobacteriales; Bifidobacteriaceae; Bifidobacterium		UvrX-like→YolD-like	TYPICAL	ACS47539.1
ADP36361.1	UvrX-like	GCA_000165905.1_ASM16590v1	Bifidobacterium bifidum PRL2010	Bacteria; Actinobacteria; Bifidobacteriales; Bifidobacteriaceae; Bifidobacterium		UvrX-like→YolD-like	TYPICAL	ADP36360.1
BAQ99553.1	UvrX-like	GCA_001025175.1_ASM102517v1	Bifidobacterium breve DSM 20213 = JCM 1192	Bacteria; Actinobacteria; Bifidobacteriales; Bifidobacteriaceae; Bifidobacterium		UvrX-like→YolD-like	TYPICAL	BAQ99554.1
BAQ26685.1	UvrX-like	GCA_001042595.1_ASM104259v1	Bifidobacterium dentium JCM 1195 = DSM 20436	Bacteria; Actinobacteria; Bifidobacteriales; Bifidobacteriaceae; Bifidobacterium		UvrX-like→YolD-like	TYPICAL	BAQ26686.1
BAQ28714.1	UvrX-like	GCA_001042615.1_ASM104261v1	Bifidobacterium kashiwanohense JCM 15439 = DSM 21854	Bacteria; Actinobacteria; Bifidobacteriales; Bifidobacteriaceae; Bifidobacterium		UvrX-like→YolD-like	TYPICAL	BAQ28715.1
BAQ30865.1	UvrX-like	GCA_001042635.1_ASM104263v1	Bifidobacterium scardovii JCM 12489 = DSM 13734	Bacteria; Actinobacteria; Bifidobacteriales; Bifidobacteriaceae; Bifidobacterium		UvrX-like→YolD-like	TYPICAL	BAQ30866.1
ACV51545.1	UvrX-like	GCA_000024225.1_ASM2422v1	Atopobium parvulum DSM 20469	Bacteria; Actinobacteria; Coriobacteriia; Coriobacteriales; Atopobiaceae; Atopobium		UvrX-like→YolD-like	TYPICAL	ACV51544.1
AKT49976.1	UvrX-like	GCA_001189515.2_ASM118951v2	Olsenella sp. oral taxon 807	Bacteria; Actinobacteria; Coriobacteriia; Coriobacteriales; Atopobiaceae; Olsenella		UvrX-like→YolD-like	TYPICAL	AKT49007.1
ADK68258.1	UvrX-like	GCA_000143845.1_ASM14384v1	Olsenella uli DSM 7084	Bacteria; Actinobacteria; Coriobacteriia; Coriobacteriales; Atopobiaceae; Olsenella		UvrX-like→YolD-like	TYPICAL	ADK68257.1
AJC12479.1	UvrX-like	GCA_000814825.1_ASM81482v1	Coriobacteriaceae bacterium 68-1-3	Bacteria; Actinobacteria; Coriobacteriia; Coriobacteriales; Coriobacteriaceae		UvrX-like→YolD-like	TYPICAL	AJC12480.1
AEB06812.1	UvrX-like	GCA_000195315.1_ASM19531v1	Coriobacterium glomerans PW2	Bacteria; Actinobacteria; Coriobacteriia; Coriobacteriales; Coriobacteriaceae; Coriobacterium		UvrX-like→YolD-like	TYPICAL	AEB06811.1
BAN76876.1	UvrX-like	GCA_000478885.1_ASM47888v1	Adlercreutzia equolifaciens DSM 19450	Bacteria; Actinobacteria; Coriobacteriia; Eggerthellales; Eggerthellaceae; Adlercreutzia		UvrX-like→YolD-like	TYPICAL	BAN76877.1
ACV55434.1	UvrX-like	GCA_000024265.1_ASM2426v1	Eggerthella lenta DSM 2243	Bacteria; Actinobacteria; Coriobacteriia; Eggerthellales; Eggerthellaceae; Eggerthella		UvrX-like→YolD-like	TYPICAL	ACV55435.1
BAK44770.1	UvrX-like	GCA_000270285.1_ASM27028v1	Eggerthella sp. YY7918	Bacteria; Actinobacteria; Coriobacteriia; Eggerthellales; Eggerthellaceae; Eggerthella		UvrX-like→YolD-like	TYPICAL	BAK44769.1
ACV21298.1	UvrX-like	GCA_000023885.1_ASM2388v1	Slackia heliotrinireducens DSM 20476	Bacteria; Actinobacteria; Coriobacteriia; Eggerthellales; Eggerthellaceae; Slackia		UvrX-like→YolD-like	TYPICAL	ACV21297.1
ALJ45666.1	UvrX-like	GCA_001314995.1_ASM131499v1	Bacteroides ovatus	Bacteria; Bacteroidetes; Bacteroidia; Bacteroidales; Bacteroidaceae; Bacteroides		UvrX-like→YolD-like	TYPICAL	ALJ45667.1
ADY34974.1	UvrX-like	GCA_000190575.1_ASM19057v1	Bacteroides salanitronis DSM 18170	Bacteria; Bacteroidetes; Bacteroidia; Bacteroidales; Bacteroidaceae; Bacteroides		UvrX-like→YolD-like	TYPICAL	ADY34973.1
ALJ43066.1	UvrX-like	GCA_001314975.1_ASM131497v1	Bacteroides thetaiotaomicron	Bacteria; Bacteroidetes; Bacteroidia; Bacteroidales; Bacteroidaceae; Bacteroides		UvrX-like→YolD-like	TYPICAL	ALJ43067.1
AEA20289.1	UvrX-like	GCA_000193395.1_ASM19339v1	Prevotella denticola F0289	Bacteria; Bacteroidetes; Bacteroidia; Bacteroidales; Prevotellaceae; Prevotella		UvrX-like→YolD-like	TYPICAL	AEA21607.1
AKU70053.1	UvrX-like	GCA_001262015.1_ASM126201v1	Prevotella fusca JCM 17724	Bacteria; Bacteroidetes; Bacteroidia; Bacteroidales; Prevotellaceae; Prevotella		UvrX-like→YolD-like	TYPICAL	AKU70052.1
ADK97412.1	UvrX-like	GCA_000144405.1_ASM14440v1	Prevotella melaninogenica ATCC 25845	Bacteria; Bacteroidetes; Bacteroidia; Bacteroidales; Prevotellaceae; Prevotella		UvrX-like→YolD-like	TYPICAL	ADK96744.1
ADE83181.1	UvrX-like	GCA_000025925.1_ASM2592v1	Prevotella ruminicola 23	Bacteria; Bacteroidetes; Bacteroidia; Bacteroidales; Prevotellaceae; Prevotella		UvrX-like→YolD-like	TYPICAL	ADE83615.1
ADL24637.1	UvrX-like	GCA_000146505.1_ASM14650v1	Fibrobacter succinogenes subsp. succinogenes S85	Bacteria; Fibrobacteres; Fibrobacterales; Fibrobacteraceae; Fibrobacter		UvrX-like→YolD-like	TYPICAL	ADL26277.1
BAG27941.1	UvrX-like	GCA_000010145.1_ASM1014v1	Lactobacillus fermentum IFO 3956	Bacteria; Firmicutes; Bacilli; Lactobacillales; Lactobacillaceae; Lactobacillus		UvrX-like→YolD-like	TYPICAL	BAG27942.1
AKP67933.1	UvrX-like	GCA_001050475.1_ASM105047v1	Lactobacillus ginsenosidimutans	Bacteria; Firmicutes; Bacilli; Lactobacillales; Lactobacillaceae; Lactobacillus		UvrX-like→YolD-like	TYPICAL	AKP67934.1
CCC80080.1	UvrX-like	GCA_000203855.3_ASM20385v3	Lactobacillus plantarum WCFS1	Bacteria; Firmicutes; Bacilli; Lactobacillales; Lactobacillaceae; Lactobacillus		UvrX-like→YolD-like	TYPICAL	CCC80079.1
ABQ83563.1	UvrX-like	GCA_000016825.1_ASM1682v1	Lactobacillus reuteri DSM 20016	Bacteria; Firmicutes; Bacilli; Lactobacillales; Lactobacillaceae; Lactobacillus		UvrX-like→YolD-like	TYPICAL	ABQ83562.1
BAK46641.1	UvrX-like	GCA_000270305.1_ASM27030v1	Clostridium sp. SY8519	Bacteria; Firmicutes; Clostridia; Clostridiales; Clostridiaceae; Clostridium		UvrX-like→YolD-like	TYPICAL	BAK46640.1
AKT47579.1	UvrX-like	GCA_001189495.1_ASM118949v1	Eubacterium sulci ATCC 35585	Bacteria; Firmicutes; Clostridia; Clostridiales; Clostridiales Family XIII. Incertae Sedis		UvrX-like→YolD-like	TYPICAL	AKT47578.1
AFA48478.1	UvrX-like	GCA_000247605.1_ASM24760v1	Acetobacterium woodii DSM 1030	Bacteria; Firmicutes; Clostridia; Clostridiales; Eubacteriaceae; Acetobacterium		UvrX-like→YolD-like	TYPICAL	AFA48479.1
ACR73550.1	UvrX-like	GCA_000146185.1_ASM14618v1	[Eubacterium] eligens ATCC 27750	Bacteria; Firmicutes; Clostridia; Clostridiales; Eubacteriaceae; Eubacterium		UvrX-like→YolD-like	TYPICAL	ACR73549.1
ADL04052.1	UvrX-like	GCA_000144625.1_ASM14462v1	[Clostridium] saccharolyticum WM1	Bacteria; Firmicutes; Clostridia; Clostridiales; Lachnospiraceae		UvrX-like→YolD-like	TYPICAL	ADL04053.1
ACR74893.1	UvrX-like	GCA_000020605.1_ASM2060v1	[Eubacterium rectale] ATCC 33656	Bacteria; Firmicutes; Clostridia; Clostridiales; Lachnospiraceae		UvrX-like→YolD-like	TYPICAL	ACR74894.1
ABX42514.1	UvrX-like	GCA_000018685.1_ASM1868v1	Lachnoclostridium phytofermentans ISDg	Bacteria; Firmicutes; Clostridia; Clostridiales; Lachnospiraceae		UvrX-like→YolD-like	TYPICAL	ABX42515.1
ADL36522.1	UvrX-like	GCA_000145035.1_ASM14503v1	Butyrivibrio proteoclasticus B316	Bacteria; Firmicutes; Clostridia; Clostridiales; Lachnospiraceae; Butyrivibrio		UvrX-like→YolD-like	TYPICAL	ADL36523.1
ADL32774.1	UvrX-like	GCA_000145035.1_ASM14503v1	Butyrivibrio proteoclasticus B316	Bacteria; Firmicutes; Clostridia; Clostridiales; Lachnospiraceae; Butyrivibrio		UvrX-like→YolD-like	TYPICAL	ADL32773.1
AEN96822.1	UvrX-like	GCA_000225345.1_ASM22534v1	Roseburia hominis A2-183	Bacteria; Firmicutes; Clostridia; Clostridiales; Lachnospiraceae; Roseburia		UvrX-like→YolD-like	TYPICAL	AEN96821.1
BAK98137.1	UvrX-like	GCA_000283575.1_ASM28357v1	Oscillibacter valericigenes Sjm18-20	Bacteria; Firmicutes; Clostridia; Clostridiales; Oscillospiraceae; Oscillibacter		UvrX-like→YolD-like	TYPICAL	BAK98138.1
AHF07232.1	UvrX-like	GCA_000231405.3_ASM23140v3	Desulfitobacterium metallireducens DSM 15288	Bacteria; Firmicutes; Clostridia; Clostridiales; Peptococcaceae; Desulfitobacterium		UvrX-like→YolD-like	TYPICAL	AHF07231.1
AFM39273.1	UvrX-like	GCA_000255115.3_ASM25511v3	Desulfosporosinus acidiphilus SJ4	Bacteria; Firmicutes; Clostridia; Clostridiales; Peptococcaceae; Desulfosporosinus		UvrX-like→YolD-like	TYPICAL	AFM39274.1
AFQ44335.1	UvrX-like	GCA_000231385.3_ASM23138v3	Desulfosporosinus meridiei DSM 13257	Bacteria; Firmicutes; Clostridia; Clostridiales; Peptococcaceae; Desulfosporosinus		UvrX-like→YolD-like	TYPICAL	AFQ44336.1
ADU22356.1	UvrX-like	GCA_000179635.2_ASM17963v2	Ruminococcus albus 7 = DSM 20455	Bacteria; Firmicutes; Clostridia; Clostridiales; Ruminococcaceae; Ruminococcus		UvrX-like→YolD-like	TYPICAL	ADU22357.1
ADU24323.1	UvrX-like	GCA_000179635.2_ASM17963v2	Ruminococcus albus 7 = DSM 20455	Bacteria; Firmicutes; Clostridia; Clostridiales; Ruminococcaceae; Ruminococcus		UvrX-like→YolD-like	TYPICAL	ADU24324.1
CCO04355.1	UvrX-like	GCA_000723465.1_Rb803	Ruminococcus bicirculans	Bacteria; Firmicutes; Clostridia; Clostridiales; Ruminococcaceae; Ruminococcus		UvrX-like→YolD-like	TYPICAL	CCO04356.1
ADB47171.1	UvrX-like	GCA_000025305.1_ASM2530v1	Acidaminococcus fermentans DSM 20731	Bacteria; Firmicutes; Negativicutes; Selenomonadales; Acidaminococcaceae; Acidaminococcus		UvrX-like→YolD-like	TYPICAL	ADB47172.1
AEQ22159.1	UvrX-like	GCA_000230275.1_ASM23027v1	Acidaminococcus intestini RyC-MR95	Bacteria; Firmicutes; Negativicutes; Selenomonadales; Acidaminococcaceae; Acidaminococcus		UvrX-like→YolD-like	TYPICAL	AEQ22160.1
BAL83016.1	UvrX-like	GCA_000284095.1_ASM28409v1	Selenomonas ruminantium subsp. lactilytica TAM6421	Bacteria; Firmicutes; Negativicutes; Selenomonadales; Selenomonadaceae; Selenomonas		UvrX-like→YolD-like	TYPICAL	BAL83017.1
BAL85034.1	UvrX-like	GCA_000284095.1_ASM28409v1	Selenomonas ruminantium subsp. lactilytica TAM6421	Bacteria; Firmicutes; Negativicutes; Selenomonadales; Selenomonadaceae; Selenomonas		UvrX-like→YolD-like	TYPICAL	BAL85035.1
ACZ25355.1	UvrX-like	GCA_000024945.1_ASM2494v1	Veillonella parvula DSM 2008	Bacteria; Firmicutes; Negativicutes; Selenomonadales; Veillonellaceae; Veillonella		UvrX-like→YolD-like	TYPICAL	ACZ25354.1
ACZ01777.1	UvrX-like	GCA_000024565.1_ASM2456v1	Streptobacillus moniliformis DSM 12112	Bacteria; Fusobacteria; Fusobacteriales; Leptotrichiaceae; Streptobacillus		UvrX-like→YolD-like	TYPICAL	ACZ01776.1
ALF46749.1	UvrX-like	GCA_001298465.1_ASM129846v1	Campylobacter concisus	Bacteria; Proteobacteria; Epsilonproteobacteria; Campylobacterales; Campylobacteraceae; Campylobacter		UvrX-like→YolD-like	TYPICAL	ALF46748.1
ACM64585.1	UvrX-like	GCA_000019205.1_ASM1920v1	Campylobacter lari RM2100	Bacteria; Proteobacteria; Epsilonproteobacteria; Campylobacterales; Campylobacteraceae; Campylobacter		UvrX-like→YolD-like	TYPICAL	ACM64586.1
AJC93044.1	UvrX-like	GCA_000816305.1_ASM81630v1	Campylobacter subantarcticus LMG 24377	Bacteria; Proteobacteria; Epsilonproteobacteria; Campylobacterales; Campylobacteraceae; Campylobacter		UvrX-like→YolD-like	TYPICAL	AJC93045.1
BAQ96780.1	UvrX-like	GCA_001025155.1_ASM102515v1	Bifidobacterium angulatum DSM 20098 = JCM 7096	Bacteria; Actinobacteria; Bifidobacteriales; Bifidobacteriaceae; Bifidobacterium		UvrX-like	MISSING
AAN24921.1	UvrX-like	GCA_000007525.1_ASM752v1	Bifidobacterium longum NCC2705	Bacteria; Actinobacteria; Bifidobacteriales; Bifidobacteriaceae; Bifidobacterium		UvrX-like	MISSING
AGB28939.1	UvrX-like	GCA_000242335.3_ASM24233v3	Prevotella dentalis DSM 3688	Bacteria; Bacteroidetes; Bacteroidia; Bacteroidales; Prevotellaceae; Prevotella		UvrX-like	MISSING
