# Supplementary material for: New insights into the structures and interactions of bacterial Y-family DNA polymerases
Source: Nucleic Acids Res. 2019 Mar 27;47(9):4393–405. doi: 10.1093/nar/gkz198 (PMC6511836; doi:10.1093/nar/gkz198)
Supplement: Supplementary Data [file gkz198_supplemental_files.zip › Supplementary_Table_S4.xlsx]

## Sheet: TableS4_ImuAB-E2-like_operons
Accession ID of PolY	PolY GROUP	Genome ID	Organism	Taxonomy	RecA-NT-like motif sequence (cut by ecoUmuC)	additional C-terminal tail sequence (minimum length 10)		Operon group (based on Y family group)	Putative operon architecture (simplified)	Putative operon architecture (with LexA and inserted gene numbers)		ImuA ID	DnaE2 ID	ImuB-C ID	LexA ID (if found in operon)	comment
ACO33559.1	ImuB1	GCA_000022565.1_ASM2256v1	Acidobacterium capsulatum ATCC 51196	Bacteria; Acidobacteria; Acidobacteriales; Acidobacteriaceae; Acidobacterium	PQEP-SRLDVTLARIRSIVGDENVGRAV	VADTHRPDGFRLEPFGLDAFENSSAQSKVPSTTTLRSALRRLRPPESVSVTLQGARPEAFFFRQQRYRVEHAYGPWLTTGEWWSAASWGYEQWDLVARNPSGTTLCGCLMRDLLRNQWQMAGLYD		ImuA-ImuB-DnaE2	ImuA→ImuB→DnaE2	ImuA→ImuB→DnaE2		ACO32428.1	ACO34261.1
ACO34027.1	ImuB1	GCA_000022565.1_ASM2256v1	Acidobacterium capsulatum ATCC 51196	Bacteria; Acidobacteria; Acidobacteriales; Acidobacteriaceae; Acidobacterium	PQDA-SRLDVTLARLRALVGEDHVGRAM	IEDSPAPDRFHMEPFSVAPSPAKTHEPERILLPRLTLRRLRPPEPARVTVRQSQPAEIFFREQKYIVDRVYGPWKIDGEWWTSTLWGEEQWDVVLRSMSGGLLCACLVRDCMQNHWHMAALYD		ImuA-ImuB-DnaE2	ImuA→ImuB→DnaE2	ImuA→ImuB→DnaE2		ACO34284.1	ACO33073.1
ABF43046.1	ImuB1	GCA_000014005.1_ASM1400v1	Candidatus Koribacter versatilis Ellin345	Bacteria; Acidobacteria; Acidobacteriales; Acidobacteriaceae; Candidatus Koribacter	PQEP-MRLEVTLARLAAVVGGERVGAPE	LVDSHRRDAFQIRHFSEPTLRLKPEGWGTHGVAGMRVLRPSEVVFVQKLHERPHQFVFRSEQYMVMECYGPWLASGDWWGAEKWERRQWDVVASSHSGKPLCCQLASSANEWWVEVLYD		ImuA-ImuB-DnaE2	ImuA→ImuB→DnaE2	ImuA→ImuB→DnaE2		ABF43045.1	ABF43047.1
AEU37470.1	ImuB1	GCA_000178955.2_ASM17895v2	Granulicella mallensis MP5ACTX8	Bacteria; Acidobacteria; Acidobacteriales; Acidobacteriaceae; Granulicella	PQEP-ARLDVTLARIRAIVGEDGVGRAV	LKDTHRMDRFSLEPFTVPAGTGSEAISTPERVALRQLRPAESLTVTFQENRPSAFFFREKRYDIEHSYGPWLTSGEWWGSTTWQLQQWDLVARSQDHSLLCCRVVYDRLQGCWQMVALYD		ImuA-ImuB-DnaE2	ImuA→ImuB→DnaE2	ImuA→ImuB→DnaE2		AEU37469.1	AEU37471.1
ADW71345.1	ImuB1	GCA_000178975.2_ASM17897v2	Granulicella tundricola MP5ACTX9	Bacteria; Acidobacteria; Acidobacteriales; Acidobacteriaceae; Granulicella	SQEP-DKLDLLVARLKAVVGEENVGSPM	LSNSFCDDEFVMAPFQPSAGGRLPTQPIVPRAALRRFRPAQQAKVVYRDSIPSILFWRGERLELGTVSGPWQSSGYWWDGRRWEADEWDAVVSQPLQALRLRHEPEAGTWYVAGQYD		ImuA-ImuB-DnaE2	ImuA→ImuB→DnaE2	ImuA→ImuB→DnaE2		ADW71346.1	ADW71344.1
AFL87985.1	ImuB1	GCA_000265425.1_ASM26542v1	Terriglobus roseus DSM 18391	Bacteria; Acidobacteria; Acidobacteriales; Acidobacteriaceae; Terriglobus	PQEA-MRLDVTIARIAALVGEDSIGRAR	LLDTHGMHSFAMDRFLVKPSSAKTKHHAIPRQRFSIRRHRPPVPLHVSPQYRHNGSRPFSFYLEGKQYVIAEAYGPWRCNGDWWSSDVWSHEEWDVRARSDDDISTLLLCLLNHDLLRKTWTLEATYD		ImuA-ImuB-DnaE2	ImuA→ImuB→DnaE2	ImuA→ImuB→DnaE2		AFL87984.1	AFL87986.1
ABJ87949.1	ImuB1	GCA_000014905.1_ASM1490v1	Candidatus Solibacter usitatus Ellin6076	Bacteria; Acidobacteria; Solibacteres; Solibacterales; Solibacteraceae; Candidatus Solibacter	PVEP-VKLELTLARIQAFVGEGRVGTPE	LLDTHRPDAFRVNSFGRESATVVRAGKTMEAPRLALRVFRPARAARVALASGQPSFVMADGVRGKVLELAGPWRTSGDWWTIDPWHRDEWDISLSDGALYRIYCEPRGWFVGGSYD		ImuA-ImuB-DnaE2	ImuA→ImuB→DnaE2	ImuA→ImuB→DnaE2		ABJ87950.1	ABJ87948.1
AKL72999.1	ImuB2	GCA_001023575.1_ASM102357v1	Actinobacteria bacterium IMCC26256	Bacteria; Actinobacteria	QAGA-DRASRVFARVQGMLGPDSVVTAV	EQGGRTPIERVRWVTWGEPRLVDFRGEGGKHRGTGMRGAGASGGHINAESWPGAVPGPAPARVFDPPYSAQLLDSKSRPVLVNARGDVSSTPAILKSAALPGQGGEVSAWAGPWAQDVRWWDPLGERRVLWHVVVGDVACLVRVEHGRATLDAIYD		ImuA-ImuB-DnaE2	ImuA→ImuB→DnaE2	ImuA→ImuB→{1}→DnaE2		AKL72998.1	AKL73001.1
BAN03258.1	ImuB2	GCA_000348785.1_ASM34878v1	Ilumatobacter coccineus YM16-304	Bacteria; Actinobacteria; Acidimicrobiia; Acidimicrobiales; Acidimicrobiaceae; Ilumatobacter	SEAD-RRAARAIARLTTLTSEQAVTVPV	WHGGRLPADRYRWVPATTVDLDQRERAVSRAGTGAGPHGPWPGSLPAPSPATVYGDGRPVEVLDADGLSVSVNGRGIVSAPPAVMRVMLGSEEEGWRRGKVRRIESWAGPWPVDQQWWEPANHRRLARFQMVTEADESGERHAALVVAEHRRWWLTAVYD		ImuA-ImuB-DnaE2	ImuA→ImuB→DnaE2	ImuA→ImuB→{3}→DnaE2		BAN03259.1	BAN03254.1
ABK52767.1	ImuB2	GCA_000015025.1_ASM1502v1	Acidothermus cellulolyticus 11B	Bacteria; Actinobacteria; Acidothermales; Acidothermaceae; Acidothermus	GQAD-SDIARVLTRLQGLLGESAVVSAV	VDGGRDPIHRVRWVPWGSGEPDGKPDTAPWPGRLPPPSPPTVWDPPRPAVVLAASGETVAVTARLRLTATPAILALPDAQRRRITGWAGPWPFDERWWDAPTARHGTRFQFATADGLAWLATHCGGMWAVEGRYD		ImuA-ImuB-DnaE2	ImuA→ImuB→DnaE2	ImuA→ImuB→DnaE2		ABK52766.1	ABK52768.1
AHU90342.1	ImuB2	GCA_000612055.1_ASM61205v1	Trueperella pyogenes	Bacteria; Actinobacteria; Actinomycetales; Actinomycetaceae; Trueperella	RSSR-DAATRAISRIQSLLGDTAVVVPE	QVGGRHPLEAHQMRVWGSAVPDTAQCGDPWPGALPEPWPNKVKAIPEKVSVLDARGHDCELSALGVFYCESGCTDSRPALLSWGSRQVGLTSVAGPWLQAVGWWNPHTQQRKAWIEAADDQARAYLAYREDHQWWLAGIYE		ImuA-ImuB-DnaE2	ImuA→ImuB→DnaE2	ImuA→ImuB→DnaE2		AHU88707.1	AHU88708.1
ACU74100.1	ImuB2	GCA_000024025.1_ASM2402v1	Catenulispora acidiphila DSM 44928	Bacteria; Actinobacteria; Catenulisporales; Catenulisporaceae; Catenulispora	NEAP-DRIARAAERLQAMYGPNAVTLPA	DAGGRSPADQGVRTSYGDLPPTGAEPAPWPAALPAPAPADVPRAPRPAEVTDAAGAPVGVSGRLRISARPARLALPEGGERLRILSWAGPWPLAERWWEPEAAVRRARFQAVTDDGRAWLLSVQDGRWFVEAVYD		ImuA-ImuB-DnaE2	ImuA→ImuB→DnaE2	ImuA→ImuB→DnaE2		ACU74101.1	ACU74099.1
ACR17108.1	ImuB2	GCA_000023145.1_ASM2314v1	Corynebacterium kroppenstedtii DSM 44385	Bacteria; Actinobacteria; Corynebacteriales; Corynebacteriaceae; Corynebacterium	AKED-HAAHAALARVQTMLGPDRVCTPV	LKGGRGPEDRIALVPVGESAPDLPSSTYSWPGQFPAPIPVTKRVERGPSTAHPASGVSLLDEDGHDIIVTGRSLLSAQPACVAWGTKRYDITGWSGPWPVDEQWWAQGRRFARLQVTTNQPSGLLLICRGKKWRIEGVYR		ImuA-ImuB-DnaE2	ImuA→ImuB→DnaE2	ImuA→ImuB→{4}→DnaE2		ACR17107.1	ACR17113.1
AGP31489.1	ImuB2	GCA_000418365.1_ASM41836v1	Corynebacterium terpenotabidum Y-11	Bacteria; Actinobacteria; Corynebacteriales; Corynebacteriaceae; Corynebacterium	DDGI-RAARSAAARAQALIGVPAVRRPV	HRGGRRVTDRVLTVPYGEEDPAEVQALSTRSWDGELPAPLPGLVSGAGVRLLDATGVPVGVTGRGLVTAAPATLCRGEGQWTVTGWAGPWPVDEQWWDAPAARRYARLQIATDEPAAHLLVCRDGSWIIEGSY		ImuA-ImuB-DnaE2	ImuA→ImuB→DnaE2	ImuA→ImuB→{4}→DnaE2		AGP31490.1	AGP31484.1
AKK10456.1	ImuB2	GCA_001021065.1_ASM102106v1	Corynebacterium uterequi	Bacteria; Actinobacteria; Corynebacteriales; Corynebacteriaceae; Corynebacterium	GGSR-EAAYRAISRVQSALGVDAVVQPR	VVGGRGVAERVEWVPYGERRDDVRQASWCGQIPPPLPARLMGPGHPASRLRIVDADGSEVYVTAEALLSGEPYALSWGGNRFVLRLWAGPWPVDEAWWDPARARRAARMQVVAESAEGTVVGWLIAWAGGQWRVEAAYS		ImuA-ImuB-DnaE2	ImuA→ImuB→DnaE2	ImuA→ImuB→{4}→DnaE2		AKK10455.1	AKK10461.1
ACY21007.1	ImuB2	GCA_000024785.1_ASM2478v1	Gordonia bronchialis DSM 43247	Bacteria; Actinobacteria; Corynebacteriales; Gordoniaceae; Gordonia	QDTD-DRAHRSLVRIQGILGGDAVKIPV	LSGGRGPAEQITMVALGDERVPQHDPSAPWPGRLPQPAPAVLVDTEIIVLDGAGQPVSVSARGAFTTEPSTIRMATVGRHPAGRAMAWEVCWWAGPWPTGTDERGIIARAQVLLDDSRALLLCYRGGGWIVEGVYE		ImuA-ImuB-DnaE2	ImuA→ImuB→DnaE2	ImuA→ImuB→{4}→DnaE2		ACY21006.1	ACY21011.1
AEF42450.1	ImuB2	GCA_000214175.1_ASM21417v1	Amycolicicoccus subflavus DQS3-9A1	Bacteria; Actinobacteria; Corynebacteriales; Mycobacteriaceae; Amycolicicoccus	GEDE-ERARRALIRVQGLLGGDAVRIGV	QSGGRGTAERVTLIPLGDEQVPASDPAAPWPGKLPEPAPSEVYDPAPEVALLDERRREVLVTGRGILTAEPHTLMWDKDECSIEAWAGPWCVDENWWDAGSAQRAARLEILTENRGALLVKCTAGIWNVEGRWG		ImuA-ImuB-DnaE2	ImuA→ImuB→DnaE2	ImuA→ImuB→{4}→DnaE2		AEF42451.1	AEF42445.1
ADU00873.1	ImuB2	GCA_000184435.1_ASM18443v1	Mycobacterium gilvum Spyr1	Bacteria; Actinobacteria; Corynebacteriales; Mycobacteriaceae; Mycobacterium	GEQDRLRARRALVRVQGLLGPEAVKVPV	LSGGRGPAERITLTPFGDELVPQANPDQPWPGRLPEPSPTVLLDDPVELFDAEGNPVRVTGRGLFSAEPSRLHAPGRSGQLSWWAGPWPVDERWWDPSSKSGRTARAQVLIDETQALLLCYRQRRWYLEGVYE		ImuA-ImuB-DnaE2	ImuA→ImuB→DnaE2	ImuA→ImuB→{4}→DnaE2		ADU00874.1	ADU00868.1
AFT98986.1	ImuB2	GCA_000250675.3_ASM25067v3	Nocardia brasiliensis ATCC 700358	Bacteria; Actinobacteria; Corynebacteriales; Nocardiaceae; Nocardia	GEQD-ERARRALIRVQGLLGGEAVRVGV	LSGGRGPTERVTMVALGDELVPATDPALPWPGRLPEPAPALILLHRPVVHLEDADGMPIRITERALFSADPSRLRWGSRQWQLAGWAGPWPVDERWWEASEKADGAATFTARAQVQLDGAAAEVRVLLLLYYDENWRAEGLYD		ImuA-ImuB-DnaE2	ImuA→ImuB→DnaE2	ImuA→ImuB→{4}→DnaE2		AFT98985.1	AFT98991.1
CCF61770.1	ImuB2	GCA_000284035.1_ASM28403v1	Nocardia cyriacigeorgica GUH-2	Bacteria; Actinobacteria; Corynebacteriales; Nocardiaceae; Nocardia	GGTD-ERAMRALVRVQGLLGGAAVQVGV	LSGGRGPAERITMVALGDEQVPAADPALPWPGRLPEPAPAVLMMNRPRVELESAGGAPVYVTERGLFSATPARLRWGSKHWELTAWAGPWPMDELWWSTGSAPSARVQVELPGPHSLLLIIRDGHWHVEGLYE		ImuA-ImuB-DnaE2	ImuA→ImuB→DnaE2	ImuA→ImuB→{3}→DnaE2		CCF61769.1	CCF61774.1
CAJ60828.1	ImuB2	GCA_000058485.1_ASM5848v1	Frankia alni ACN14a	Bacteria; Actinobacteria; Frankiales; Frankiaceae; Frankia	GAAA-ARVGRALTRVQGLLGPDAVLTAV	VGGGRDPGDRIRLVPWGEPRVATGLDRPWPGTLPAPAPTLVHRPPLVASVLDDAGEPVGVSARCTVTAPPARLAIGAGSPMPVTGWAGPWPVDERWWDADARRRARFQISVAEGGAYLLAVAGGRWWVEASYD		ImuA-ImuB-DnaE2	ImuA→ImuB→DnaE2	ImuA→ImuB→DnaE2		CAJ60827.1	CAJ60829.1
ADP80396.1	ImuB2	GCA_000166135.1_ASM16613v1	Frankia sp. EuI1c	Bacteria; Actinobacteria; Frankiales; Frankiaceae; Frankia	GAAD-GRVRRALDRVQGLLGPEAVLTAE	VRGGRDPATAVRLVPWGEPRGPRDALDADRAGAPWPGRLPAPAPATVLAEPRPALLLDAAGEPVVVSGRTVATGAPAWLAVDGRPPVRVTGWAGPWPADERWWEPSGRRRARFQLTTEDGDARLLFVEGGRWWWEASYG		ImuA-ImuB-DnaE2	ImuA→ImuB→DnaE2	ImuA→ImuB→DnaE2		ADP80395.1	ADP80397.1
ADD42620.1	ImuB2	GCA_000024545.1_ASM2454v1	Stackebrandtia nassauensis DSM 44728	Bacteria; Actinobacteria; Glycomycetales; Glycomycetaceae; Stackebrandtia	GDGL-ELADGSATKVQDLFGPEAVLHPV	PQGGRNLDDRIAPTVWNQEPLPTDPVNRPWPDSYPAPYPHTVYPAPPRVRLETSTGEAITVSGRGVLSGSPAHVVLPNGRRLPIQAWAGPHPLDERWWDPARAHRAARLQLLLEDGRAVVLVRSEEVWRMEAGYD		ImuA-ImuB-DnaE2	ImuA→ImuB→DnaE2	ImuA→ImuB→DnaE2		ADD42621.1	ADD42619.1
ACQ80539.1	ImuB2	GCA_000023105.1_ASM2310v1	Beutenbergia cavernae DSM 12333	Bacteria; Actinobacteria; Micrococcales; Beutenbergiaceae; Beutenbergia	SRGE-QQAGRAALRVQGLLGSSQVLTPV	LEGGRSPRDQVRLVAWGDEAVGLRPPEAPWPGRIPRPLPATVPDVPWRAELTAADGGPVTVGGRGTLVPAGVVPALLRILPEDGEDAARTSGRGQSRRMRSGSYRITGWAGPWPIGERWWQTTGARSGAYVQLLLDGAPGVLVVVRDGRWWVEGVYD		ImuA-ImuB-DnaE2	ImuA→ImuB→DnaE2	ImuA→ImuB→DnaE2		ACQ80540.1	ACQ80538.1
ADG74934.1	ImuB2	GCA_000092865.1_ASM9286v1	Cellulomonas flavigena DSM 20109	Bacteria; Actinobacteria; Micrococcales; Cellulomonadaceae; Cellulomonas	SGGD-LRAHRALERAQSIVGGPGVLTAT	LQGGRDVRDQVHVRPWGEQSDPPRPLDRPWPGRLPDPAPATVLVDPVHVEVRDVHGSPVRVDRRGRLSGPPGSVLAGSGPDRVRVVAGWAGPWLLTDRWWTHPGAGPQVRAHLQVAFDDGGAVLLTHTDGAWTYEADYD		ImuA-ImuB-DnaE2	ImuA→ImuB→DnaE2	ImuA→ImuB→DnaE2		ADG74935.1	ADG74933.1
AEE45869.1	ImuB2	GCA_000212695.1_ASM21269v1	Cellulomonas fimi ATCC 484	Bacteria; Actinobacteria; Micrococcales; Cellulomonadaceae; Cellulomonas	SGGD-LRAHRALDRVQGIVGGQGVLTAT	LQGGRGVRDQVHLRPWGEQPQPPRATDLPWAGRLPDPAPATVLVRPVAVDVRDAAGRPVVLDVRVGMRGEPATVRWPEVDLEGPDPRAARSNGRGDGRGDGLGDGRAGAGRPDPHAARAAARTGRAPRTDTLFDVAPARADAPLGTWTAPSRAGGTAGTRERTVVGWAGPWLLSERWWVTGRTGAQAGVRGHLQVTFDDGDAVLLAGGADGWTCEATYD		ImuA-ImuB-DnaE2	ImuA→ImuB→DnaE2	ImuA→ImuB→DnaE2		AEE45868.1	AEE45870.1
AEI12384.1	ImuB2	GCA_000218545.1_ASM21854v1	Cellulomonas gilvus ATCC 13127	Bacteria; Actinobacteria; Micrococcales; Cellulomonadaceae; Cellulomonas	SGGD-LRAHRALDRVQSIVGGGGLLTAT	LQGGRDVREQVHLQPWGEQVSAVRALDRPWPGRLPQPSPATVLPEPEPVDVRDDTGAPVLLDERAALSGTPAWVVWGPGRTRRARVVGWAGPWPLTGRWWTGTAPGDVQHGIAAHVQVTFDDEPAALLAAHGAADHAPTRWTCEARYD		ImuA-ImuB-DnaE2	ImuA→ImuB→DnaE2	ImuA→ImuB→DnaE2		AEI12385.1	AEI12383.1
ACU85403.1	ImuB2	GCA_000023405.1_ASM2340v1	Brachybacterium faecium DSM 4810	Bacteria; Actinobacteria; Micrococcales; Dermabacteraceae; Brachybacterium	GEAA-QRASRAFARAQGLAGEEAVQVPA	RAGGRLLAEEMTQVPWRSEKPEPRRGPWPGALPRPVPATVFRQRPPVRLEDAAGDPVVVTARGLLSAPPARLLVPAPGLPALQRAGLHAGSGYPVLAHGAPTVLDERWWAPDGTRAARLQLVVRSAEAEEAAVLALSRTGQWALEGLYD		ImuA-ImuB-DnaE2	ImuA→ImuB→DnaE2	ImuA→ImuB→DnaE2		ACU85404.1	ACU85402.1
AKU16041.1	ImuB2	GCA_001190945.1_ASM119094v1	Luteipulveratus mongoliensis	Bacteria; Actinobacteria; Micrococcales; Dermacoccaceae; Luteipulveratus	ERPD-EHVVQTLTGLQHQLGYHGVLVST	ISGGRLLHERRVLRPWGDALPDAWERRVDQPWPGGLPGPAPATVFAQARPVLVLAADRTPIRIDQRGEVSAPLGWLSSGQASEGHRVTGWAGPWPVRQRWWRAHHRFDRFQVVDDRSQAWLLLTDGTQWWAEARYD		ImuA-ImuB-DnaE2	ImuA→ImuB→DnaE2	ImuA→ImuB→DnaE2		AKU18787.1	AKU16040.1
ACV08842.1	ImuB2	GCA_000024065.1_ASM2406v1	Jonesia denitrificans DSM 20603	Bacteria; Actinobacteria; Micrococcales; Jonesiaceae; Jonesia	NTDN-DHTRRLVERLSSLVGPDGVVVPR	ITGGRTPADRVTYVPWDQEVTTTHGGAPHTHVSALAGVEELPWPGRLPAPAPSVTGEPVKVWVRDPAGREVRVDDLGALVSPPYRWCTAGVPLPGTEHVSGGVGDHTVTQWSGPWVLSPAWWAMSSSFDSPGESQAYLQLMSDSHPPIMVVLRGRTWWWEGTYE		ImuA-ImuB-DnaE2	ImuA→ImuB→DnaE2	ImuA→ImuB→DnaE2		ACV08841.1	ACV08843.1
BAJ75739.1	ImuB2	GCA_000202635.1_ASM20263v1	Microbacterium testaceum StLB037	Bacteria; Actinobacteria; Micrococcales; Microbacteriaceae; Microbacterium	AGPD-ERVHHALSRVQAMLGHRGVVTPT	IGGGRWLAERQVLVPWGDRAVTAKDRARPWPGSLPDPLPATVYPEPRLVEVTDIAGAPVTVGERDVLSAPPAVLVTGERRSRIREWAGPWPISERGWDPLRRRRAHRFQVVDADGGAWLLVVEEGEWRAEGRYD		ImuA-ImuB-DnaE2	ImuA→ImuB→DnaE2	ImuA→{1}→ImuB→DnaE2		BAJ75738.1	BAJ75740.1
ALJ19671.1	ImuB2	GCA_001314225.1_ASM131422v1	Microbacterium sp. No. 7	Bacteria; Actinobacteria; Micrococcales; Microbacteriaceae; Microbacterium	SGGE-ERVHHALSRVQAMLGHRGVLTPV	IGGGRWMAERQVLVPWGDRPAAVADRSQPWPGSLPDPLPATVFPQPLPAAVVDADGDMVAVDARGEPTSAPVVLVEGGTARRIERWAGPWPIVERTWDSARARRAHRFQIVDERQEAWLLVCEDAVWHAEGRYD		ImuA-ImuB-DnaE2	ImuA→ImuB→DnaE2	ImuA→ImuB→DnaE2		ALJ19670.1	ALJ19672.1
ANG86225.1	ImuB2	GCA_001652465.1_ASM165246v1	Microbacterium chocolatum	Bacteria; Actinobacteria; Micrococcales; Microbacteriaceae; Microbacterium	GGPE-ERVHHALSRVQAMLGHRGVLTPE	IGGGRWLAERQGLVPWGDRVGAQAAVRARPWPGSLPEPHPATVFLEPVPADVRALGGEVIDVDERGSVSAVPAFLAESGRSREITAWAGPWPVVERGWDAARARRAHRFQVVDAEGAAWLLVCEGESWWVEGAYD		ImuA-ImuB-DnaE2	ImuA→ImuB→DnaE2	ImuA→ImuB→DnaE2		ANG86226.1	ANG86224.1
ALS58156.1	ImuB2	GCA_001465855.1_ASM146585v1	Rathayibacter toxicus	Bacteria; Actinobacteria; Micrococcales; Microbacteriaceae; Rathayibacter	TVRE-ERMHHGLSRVQSMVGHEGIMTAS	IGGGRSLRDRQQLIPWGNRAPTDARPGGLPWPGALPPPLPSTVFTQPTAVLVTGPRGEPVSVTERGSLNTVPAFFSPAPSHAKLTPVTRWAGPWPLDERWWDASTAARYHRFQIVDSTGVAWLLLSFNGEWAAEAQYD		ImuA-ImuB-DnaE2	ImuA→ImuB→DnaE2	ImuA→ImuB→DnaE2		ALS58388.1	ALS58155.1
ALE06144.1	ImuB2	GCA_001281315.1_ASM128131v1	Arthrobacter sp. ERGS1:01	Bacteria; Actinobacteria; Micrococcales; Micrococcaceae; Arthrobacter	DGAG-ERIHHGLSRIQSMLGHEGVLVPA	ITGGRMLSERRTLAPWGDAVPAATAAEAGRPWPGKIPDPQPATVFASPLPVRLLDGEKSPVRTDPRGALVSAPQWFFPPGSRTRHRTVAEWAGPWPLRQRWWDADRRLSAERLQLVDGNGEAWLLLHDGKGWWAEARYD		ImuA-ImuB-DnaE2	ImuA→ImuB→DnaE2	ImuA→ImuB→DnaE2		ALE06143.1	ALE06145.1
AEG44175.1	ImuB2	GCA_000215105.1_ASM21510v1	Isoptericola variabilis 225	Bacteria; Actinobacteria; Micrococcales; Promicromonosporaceae; Isoptericola	AGED-ARARRALGRVQGLLGGDAVLTVR	LQGGRDARDRVQLVPFGEEAAPERDPDLPWPGSLPSPAPATLLPEPVPARVLDVAGRDVVVDVRLATSGEPVLVRWGDGEHEDEQKVAGWAGPWPLAERWWCGGPRRVYLQTVLDDGRGLLLAQAGGRWQVEALYD		ImuA-ImuB-DnaE2	ImuA→ImuB→DnaE2	ImuA→ImuB→DnaE2		AEG44174.1	AEG44176.1
ACZ30471.1	ImuB2	GCA_000024965.1_ASM2496v1	Xylanimonas cellulosilytica DSM 15894	Bacteria; Actinobacteria; Micrococcales; Promicromonosporaceae; Xylanimonas	AGGD-TRARRALGRVQGLLGGDAVLTAA	LQGGRDPRDRVHLAPLGEHVPRLRDPGLPWPGSLPPPAPATLLPEPQPVRLLTGDGADVTVDARLAVAAPPATVQEPPATGTHPAAVHAVMGWAGPWPFDERWWDPAGARRRVLLQVLLDDGRGLLLASGVGSGVGSDPGWFVEAVYD		ImuA-ImuB-DnaE2	ImuA→ImuB→DnaE2	ImuA→ImuB→DnaE2		ACZ30470.1	ACZ30472.1
ACZ22048.1	ImuB2	GCA_000024925.1_ASM2492v1	Sanguibacter keddieii DSM 10542	Bacteria; Actinobacteria; Micrococcales; Sanguibacteraceae; Sanguibacter	SGDE-LRARRVTERVQGILGGEGVLSAT	LQGGRSAQDQVHLVPWGDTHPPARALDRPWPGQLPPPAPATVPAEPADVTLLDADGAPVLVNVRLATSGEPAVLVTSTGRHRVTGWAGPWPLAERWWGETARRRVYVQVVLEDDTALLLACTGGQWTCEALYD		ImuA-ImuB-DnaE2	ImuA→ImuB→DnaE2	ImuA→ImuB→DnaE2		ACZ22049.1	ACZ22047.1
AEV82636.1	ImuB2	GCA_000237145.1_ASM23714v1	Actinoplanes sp. SE50/110	Bacteria; Actinobacteria; Micromonosporales; Micromonosporaceae; Actinoplanes	GAER-DRAHRAFSRVQGLLGPESVVTPV	IGGGRSGSDQVRLVPWGDERTPARPAAVHADPIPGLVTVPVLDRAIAPDLPGRENGGTAPRKGAAAERGAAGAADGVRRNRGEGVGLPPWPGRLPRPSPAMVLPEPLPAVVHDELGLPVGVSARLELTGTPASLAVGRSAPLPITGWAGPWPVDERWWAPEEARRRARFQMSLADGRALLLSLAAGQWVVEAIYD		ImuA-ImuB-DnaE2	ImuA→ImuB→DnaE2	ImuA→ImuB→DnaE2		AEV82635.1	AEV82637.1
BAL86721.1	ImuB2	GCA_000284295.1_ASM28429v1	Actinoplanes missouriensis 431	Bacteria; Actinobacteria; Micromonosporales; Micromonosporaceae; Actinoplanes	GAER-ERAHRAFSRVQGLLGPESVVTMV	LGGGRSADDQVRLVPWGDEREPSRPAAPLREPIPGIVTEPLVGKMASVTHLRPIQVLDTSENVLIETRQPSAARQPVKKGAKRKPALPPWPGRIPRPSPAIVLPEPLPAVVRDADGHPVGVSARLELTGTPATLTVGKSAERGLITGWAGPWPIDERWWAPEEARRRARFQVTTEDGRALLLSLAQGHWCVEAIYD		ImuA-ImuB-DnaE2	ImuA→ImuB→DnaE2	ImuA→ImuB→DnaE2		BAL86720.1	BAL86722.1
AGL15500.1	ImuB2	GCA_000389965.1_ASM38996v1	Actinoplanes sp. N902-109	Bacteria; Actinobacteria; Micromonosporales; Micromonosporaceae; Actinoplanes	GAER-ERAHRAFSRVQGLLGPESVVTAV	AGGGRSADDQVRFVPWGDEREPARPAAAVAEPMAVVAVAATAHKPVNPMRETANPVREAANPVREPANLVREAANPVREAANSVREPANPVREAVNPVREAANSVREPANPVGEAARPVGRAGNAAAEGGVAGGGGEGGAAERGDAGKGDGAAGGSGRSGSGSVARGSGRSGSRGESRAEKLPPWPGRVPGPAPALVLRQPEGVVVLDAGGQPVGVSARLEVSGRPAVLLWDVPLEIVGWAGPWPVDERWWAPEE		ImuA-ImuB-DnaE2	ImuA→ImuB→DnaE2	ImuA→ImuB→DnaE2		AGL15499.1	AGL15501.1
ADL48008.1	ImuB2	GCA_000145235.1_ASM14523v1	Micromonospora aurantiaca ATCC 27029	Bacteria; Actinobacteria; Micromonosporales; Micromonosporaceae; Micromonospora	GEER-ERAHRALSRVQGILGPEAVVTAV	LGGGRSPADQVRLVPWGDERAPARPGPPPLPPAGAAPGAVSAPVVVPAGGGAGRRAGRGRAVAEPPWPGRIPPPSPAVVLPTPLPADVRDAAGEPVVVSARLAVSAAPARLTVGDGRPAEITGWAGPWPVDERWWAPAEARRRARFQVCLADGAALLLAVEGGQWLVEAIYD		ImuA-ImuB-DnaE2	ImuA→ImuB→DnaE2	ImuA→ImuB→DnaE2		ADL48009.1	ADL48007.1
ABP55674.1	ImuB2	GCA_000016425.1_ASM1642v1	Salinispora tropica CNB-440	Bacteria; Actinobacteria; Micromonosporales; Micromonosporaceae; Salinispora	GEER-DRAHRALSRIQGLLGPEAVVTAV	LGGGRSPADQARLVPWGDERLSARPGSPTSGQPGEPPWPGRLPPPAPAVVLPEPLVATVHDAVEEPVVVSARLAVSAAPAWLTIGAGRPVAITGWTGPWPVDERWWDPAEARRRARFQVCLADGVALLLAVEGGRWLVEASYD		ImuA-ImuB-DnaE2	ImuA→ImuB→DnaE2	ImuA→ImuB→DnaE2		ABP55675.1	ABP55673.1
ABV99269.1	ImuB2	GCA_000018265.1_ASM1826v1	Salinispora arenicola CNS-205	Bacteria; Actinobacteria; Micromonosporales; Micromonosporaceae; Salinispora	GEER-DRAHRALSRIQGVLGPEAVVTAV	LGGGRSPADQVRLVPWGDERRSARPGPPAPVRSPSRSGEPPWPGRLPPPSPAVVLPEPLAAAVRDAVEEPVVVSARLAVSAAPAWLTVADGRPVAITGWTGPWPVDERWWAPAEAQRRARFQVCLADGAALLLAVEGGRWLVEASYD		ImuA-ImuB-DnaE2	ImuA→ImuB→DnaE2	ImuA→ImuB→DnaE2		ABV99270.1	ABV99268.1
AEB46456.1	ImuB2	GCA_000204155.1_ASM20415v1	Verrucosispora maris AB-18-032	Bacteria; Actinobacteria; Micromonosporales; Micromonosporaceae; Verrucosispora	GEER-ERAHRALSRVQGLLGPEAVVTAV	LGGGRSPADQVRLVPWGDERLPARPGATPLPAPPDAAPLPARPGAAPLPARPGDAPSAARSGAVPLADRPDAPLPSWPGRLPPPSPAVVLPTALAVQVWDAAGGPVTVSARLAMSAPPARLSIDATAEAPVPVGVGRGAEIVGWAGPWPVDERWWAPAEARRRARFQVCLADGTALLLAVEHGRWLLEAIYD		ImuA-ImuB-DnaE2	ImuA→ImuB→DnaE2	ImuA→ImuB→DnaE2		AEB46457.1	AEB46455.1
ACV79489.1	ImuB2	GCA_000024365.1_ASM2436v1	Nakamurella multipartita DSM 44233	Bacteria; Actinobacteria; Nakamurellales; Nakamurellaceae; Nakamurella	GQDD-QRAGWAFARVQGLLGPDSVLSPV	PAGGRSTADRVVLVPWGDEKVSPRDPAAPWPGAIPSPSPARVSDTEPIAVLDAAGDPVRLTDRGRLTGPPAWLSGTRIDAWAGPWLLDEHWWASGRDIVPTARLQLVTAAGAALLVRSAGDGWQVEGTYD		ImuA-ImuB-DnaE2	ImuA→ImuB→DnaE2	ImuA→{1}→ImuB→DnaE2		ACV79491.1	ACV79488.1
ABL81406.1	ImuB2	GCA_000015265.1_ASM1526v1	Nocardioides sp. JS614	Bacteria; Actinobacteria; Propionibacteriales; Nocardioidaceae; Nocardioides	GGTE-ERVERGIARVQGLLGHEAVVRPV	LQGGRCPGDRQAFVPWGERPTGLRPTGPPWPGSIPPPAPSRVLATPWSAEVVGATGRPVAVDERGSVTCAPERFRVDRSGGWQPVAAWAGPWPIDELWWEAPPRRRKVARFQVVGVDGRAWLLTCEEGVWWTEAAYD		ImuA-ImuB-DnaE2	ImuA→ImuB→DnaE2	ImuA→ImuB→DnaE2		ABL81405.1	ABL81407.1
AJR18391.1	ImuB2	GCA_000785495.1_ASM78549v1	Pimelobacter simplex	Bacteria; Actinobacteria; Propionibacteriales; Nocardioidaceae; Pimelobacter	GGAD-DQVVRGVARVQAMVGYDAVQVPV	LQGGRGAADRQALVPWGERPVGLRPVERPWPGRIPGPAPSRVFAHPPPAEVVDEAAVPVGVTVRGLVTGEPWRFRVAVTPRALPWMPIASWAGPWPVDEGWWLVAGAAGAGAAGVAGAAPARAARFQVVGVDGRAWLLRWSALGPDARGSWEVEAAYD		ImuA-ImuB-DnaE2	ImuA→ImuB→DnaE2	ImuA→ImuB→{2}→DnaE2		AJR18390.1	AIY17398.2
BAK34696.1	ImuB2	GCA_000270245.1_ASM27024v1	Microlunatus phosphovorus NM-1	Bacteria; Actinobacteria; Propionibacteriales; Propionibacteriaceae; Microlunatus	SAAD-DRVDRGVSRLQGMLGPEAVVAPA	VQGGRGPARRQASVPWGERVEGLRSASLPWPGSIPPPAPTRVFTQPRPAMVVGQDGRRVTVSDRGLVVGEPTRFRPDPAGPVLGVQAWAGPWPIDELWWDPADARQVARFQLVGVDGSAWLLVVERGQWWTEARYD		ImuA-ImuB-DnaE2	ImuA→ImuB→DnaE2	ImuA→ImuB→DnaE2		BAK34695.1	BAK34697.1
AAT83386.1	ImuB2	GCA_000008345.1_ASM834v1	Propionibacterium acnes KPA171202	Bacteria; Actinobacteria; Propionibacteriales; Propionibacteriaceae; Propionibacterium	ARPT-EHLVHVISQLQERLGPEGVLVGE	VAGGRMLKDRRRLVPFGTVVENARPVDRPWPGHLDGPAPGIVYSRPLPARLETTDGMPLTTSSDLPTITPGWFHDGTSRRRVIAWAGPWPVHQRWWSTPTVSVERVQLITEDQQAWVLAGSADRWWIEARYDEA		ImuA-ImuB-DnaE2	ImuA→ImuB→DnaE2	ImuA→ImuB→DnaE2		AAT83387.1	AAT83385.1
AGJ77166.1	ImuB2	GCA_000367205.1_ASM36720v1	Propionibacterium avidum 44067	Bacteria; Actinobacteria; Propionibacteriales; Propionibacteriaceae; Propionibacterium	ARPA-EHLVHIISQLQEKLGPEGVLMGK	VDGGRMLRDRRRLIPFGTVAEDARPVDRPWPGHLDGPAPGIVYSRPLPARLETTDGMPLTTSSDLPSISPGWFHDGTSRRRVIAWAGPWPVHQRWWSTPAVSVERVQLVTEDQQAWVLAGSADRWWVEARYDEA		ImuA-ImuB-DnaE2	ImuA→ImuB→DnaE2	ImuA→ImuB→DnaE2		AGJ77165.1	AGJ77167.1
ALN15571.1	ImuB2	GCA_001441165.1_ASM144116v1	Propionibacterium acidipropionici	Bacteria; Actinobacteria; Propionibacteriales; Propionibacteriaceae; Propionibacterium	ARPA-EHLMAILTRLQDRLGPRAVLTPA	VTGGRLLKERRQLTPFGSLPEGRSRLEEPWPGRLSGPAPGVVFQQLRPVRVQTADGSPARPCEPGTGDSPEWFTDPSGRRRRVIAWAGPWPVLQRWWDAGATSVERFQLVTEDQQAWVLAASGDSWWAEARYD		ImuA-ImuB-DnaE2	ImuA→ImuB→DnaE2	ImuA→ImuB→DnaE2		ALN16876.1	ALN16877.1
ADJ42633.1	ImuB2	GCA_000196835.1_ASM19683v1	Amycolatopsis mediterranei U32	Bacteria; Actinobacteria; Pseudonocardiales; Pseudonocardiaceae; Amycolatopsis	DEAD-ERAARAFVRVQGLLGPEGVLTPV	LDGGRDPAGRVWLVPWGDPRERTTPPDATWPGRLPSPSPATVLDRPVPAQVFDDGGRAVGITARDQLTAPPRRLTIAGGAGREVVGWAGPWPLTGDRRRPGPRRARLQLVLAGEGDEPPEAVLVHCAGTENPLWTVEGVYD		ImuA-ImuB-DnaE2	ImuA→ImuB→DnaE2	ImuA→ImuB→{1}→DnaE2		ADJ42632.1	ADJ42635.1
ADJ49165.1	ImuB2	GCA_000196835.1_ASM19683v1	Amycolatopsis mediterranei U32	Bacteria; Actinobacteria; Pseudonocardiales; Pseudonocardiaceae; Amycolatopsis	AAAA-ERAGRALVRIQGLLGPDAVVTPL	LDGGRGPAERVRLIPWGEPRRPLAADRPWPGRLPAPSPTVVPPRPVPAEVLDAVGDVVRCSTRGELGYPPSTVAVEGGPPRRVIGSAGPWVVHPALPGRRGERPLARVQVVLEGDSAEDGDIALLLRVTVGDDPQWTVEGCYD		ImuA-ImuB-DnaE2	ImuA→ImuB→DnaE2	ImuA→ImuB→{4}→DnaE2		ADJ49166.1	ADJ49160.1
AIG79932.1	ImuB2	GCA_000732925.1_ASM73292v1	Amycolatopsis japonica	Bacteria; Actinobacteria; Pseudonocardiales; Pseudonocardiaceae; Amycolatopsis	DLSG-ERAGRALVRVQGLLGPESVFTAV	LDGGHGPAERARLVPWGDRREKTAQADANWAGRLPSPSPATVFARPVPAQVLDESGRVVEITTRRRVTAAPCFVSFEGGEPREVLAWAGPWFVGVRAGAGHARSGTRMRLQVLLADGQDAEEAVLLRFEHHKNPMWTLEGKYD		ImuA-ImuB-DnaE2	ImuA→ImuB→DnaE2	ImuA→ImuB→{1}→DnaE2		AIG79933.1	AIG79930.1
AIJ20867.1	ImuB2	GCA_000739085.1_ASM73908v1	Amycolatopsis methanolica 239	Bacteria; Actinobacteria; Pseudonocardiales; Pseudonocardiaceae; Amycolatopsis	DETT-ERAGRALVRVQGLLGPDSVFTAV	LDGGRGPAERVRLVPWGDPRTPQSPPDVPWPGRLPAPSPATVYAQPLPARILDASGAEVHITRRRELSAPPHRVSVGDGPPREVLDWAGPWLVDAHWWTPGGDGVRTRVQAVLAGEPETAVLLTRVGGSSPHWTVEGVYD		ImuA-ImuB-DnaE2	ImuA→ImuB→DnaE2	ImuA→ImuB→{1}→DnaE2		AIJ20866.1	AIJ20869.1
ALL84755.1	ImuB2	GCA_001420995.1_ASM142099v1	Pseudonocardia sp. EC080619-01	Bacteria; Actinobacteria; Pseudonocardiales; Pseudonocardiaceae; Pseudonocardia	GEND-ERAGRALVRVQALLGPESVVTAV	PTGGRDPGERVRLVPWGEERVVEAPAPPRSGVPKDPPASWPGRLPAPSPATVLPDPAPVRLLDADGSEVSLPAPDLLDGDPHRISGGGGPDREIAGWAGPWPVHTRWWAPDAPGPTARLQVALADGAALLLVHRGTRWEVAGVYD		ImuA-ImuB-DnaE2	ImuA→ImuB→DnaE2	ImuA→ImuB→{2}→DnaE2		ALL84754.1	ALL82569.1
CAM05827.1	ImuB2	GCA_000062885.1_ASM6288v1	Saccharopolyspora erythraea NRRL 2338	Bacteria; Actinobacteria; Pseudonocardiales; Pseudonocardiaceae; Saccharopolyspora	GEAD-ARAGRAFVRVQGMLGPDAVLVGV	LGGGRDLRDRVRLVPWGDERVPTLDPERPWPGRIPAPSPAVLPDSPWPAAVLDADEQPVRITDRHRLTAAPVRVVVSGGRSRTVRGWAGPWPVEERWWSESAALAPRLVTRVQVVLEAEGEVGEVALLLVHEDGRWWVQGAYR		ImuA-ImuB-DnaE2	ImuA→ImuB→DnaE2	ImuA→ImuB→DnaE2		CAM05828.1	CAM05826.1
CCH35035.1	ImuB2	GCA_000328705.1_ASM32870v1	Saccharothrix espanaensis DSM 44229	Bacteria; Actinobacteria; Pseudonocardiales; Pseudonocardiaceae; Saccharothrix	GEAA-ERAARAMVHVQGLLGPEAVLTPV	PQGGRGPVERIRLVPWGDERVPETDPGRPWPGRLPAPAPATVFASPEPVTLVDEAGGDVVVTGYAELVVRPHRIVHGGRARAVVAWAGPWPVDERWWDGEHAVRAARLQVLGAGPDGEELAFLLIRVGGKWAVEGVYD		ImuA-ImuB-DnaE2	ImuA→ImuB→DnaE2	ImuA→ImuB→{1}→DnaE2		CCH35036.1	CCH35033.1
ACT93563.1	ImuB1	GCA_000023125.1_ASM2312v1	Dyadobacter fermentans DSM 18053	Bacteria; Bacteroidetes; Cytophagia; Cytophagales; Cytophagaceae; Dyadobacter	GNKI-TRIAELIDRLSARAGTGVIHRYL	PAQHHWPERAITEATSLTDQPEIDWRTDQHRPVQLLPEPERIIVSAPVPDYPPMLFRYKGDIHRIKKADGPNRIEQEWWITGGLHRDYYAVEDEQGGRYWIFRLGHYNEELTAEWFIHGFFA		ImuA-ImuB-DnaE2	ImuA→ImuB→DnaE2	ImuA→ImuB→DnaE2		ACT93562.1	ACT93564.1
ACT96587.1	ImuB1	GCA_000023125.1_ASM2312v1	Dyadobacter fermentans DSM 18053	Bacteria; Bacteroidetes; Cytophagia; Cytophagales; Cytophagaceae; Dyadobacter	GFES-AAITELLDAVTGRTGTDAVHRYL	PDEHHWPERSVKLVTSLREQPKTTWRTDRQRPVFLLPKPEIIEVTAPVPDYPPTVFRHKGKVHYIDKSEGPERIEQEWWLQQGLHRDYYTLEDQDGRRYWVFRLGPYSEEEEAERPEWFLHGFFA		ImuA-ImuB-DnaE2	ImuA→ImuB→DnaE2	ImuA→{4}→ImuB→DnaE2		ACT96592.1	ACT96586.1
ALM50471.1	ImuB1	GCA_001431805.1_ASM143180v1	Flavobacterium psychrophilum	Bacteria; Bacteroidetes; Flavobacteriia; Flavobacteriales; Flavobacteriaceae; Flavobacterium	SQND-MKVAELLDRVTAKIGQDSVNRYL	PVEHHWPERSIKKASPLWEKPDGGWRTDLPRPMHLLPIPEIIEVSAALPDNPPIVFRYKGTVYDIAKADGPERIEQEWWLSDGLYRDYYSVEDKNGARYWVFRSGPYDGDKPKWFLHGFFA		ImuA-ImuB-DnaE2	ImuA→ImuB→DnaE2	ImuA→ImuB→DnaE2		ALM50472.1	ALM50470.1
ACU60848.1	ImuB1	GCA_000024005.1_ASM2400v1	Chitinophaga pinensis DSM 2588	Bacteria; Bacteroidetes; Sphingobacteriia; Sphingobacteriales; Chitinophagaceae; Chitinophaga	GLNN-PSVAELLDRLAGKVGADSIRRYL	PQEHYWPERSIKQTPSLEEQPGTSWRTDKPRPVQLLAKPEPIEVTAPIPDYPPMLFRYKGQLHEIKRADGPERIEREWWLDGGEHRDYYSVEDKEGRRYWLFRSGHYSGQQSQWFIHGFFA		ImuA-ImuB-DnaE2	ImuA→ImuB→DnaE2	ImuA→ImuB→DnaE2		ACU60849.1	ACU60847.1
AHF14746.1	ImuB1	GCA_000243115.3_ASM24311v3	Niabella soli DSM 19437	Bacteria; Bacteroidetes; Sphingobacteriia; Sphingobacteriales; Chitinophagaceae; Niabella	GDEG-IELTNLLDRIAGRMGAACIRRYL	PAAHYWPERAQYQAASLTAKAAIGWKTDRPRPVQLLPLPEPISVTAPIPDYPPMLFRYKNEVHRIQKADGPERIEQEWWLEEGLVRDYYVVEDEKGARYWLFRSGRYEEGKPRWYLHGFFA		ImuA-ImuB-DnaE2	ImuA→ImuB→DnaE2	ImuA→ImuB→{1}→DnaE2		AHF14745.1	AHF14747.1
AEV99518.1	ImuB1	GCA_000246855.1_ASM24685v1	Niastella koreensis GR20-10	Bacteria; Bacteroidetes; Sphingobacteriia; Sphingobacteriales; Chitinophagaceae; Niastella	ALTN-MAIAEFIDNISQRIAPGSIQRYL	PAEHHLPENSFTKAKALTEEPSTEWNTSYPWPVVLLETPEIIEVTAPVPDYPPMNFRHRGRLHKIVRADGPKRLEQEWWIAEGEHRDYYIVEDEEGGRYWLFRLGHYDETKKTSWYLHGIYA		ImuA-ImuB-DnaE2	ImuA→ImuB→DnaE2	ImuA→ImuB→DnaE2		AEV99517.1	AEV99519.1
ACU04603.1	ImuB1	GCA_000023825.1_ASM2382v1	Pedobacter heparinus DSM 2366	Bacteria; Bacteroidetes; Sphingobacteriia; Sphingobacteriales; Sphingobacteriaceae; Pedobacter	GLEA-RAVTELIDRLAGKVGANAIHRYL	PVAHYWPERSVKAVGTLQEKPQMSWKSDKPRPIWLLDKPERIEVTALIPDSPPMLFIYKSKVHQIRKADGPERIEREWWLENGEHRDYYSVEDAAGKRYWLFRSGHYSDDKSHQWFIHGFFA		ImuA-ImuB-DnaE2	ImuA→ImuB→DnaE2	ImuA→ImuB→DnaE2		ACU04604.1	ACU04602.1
ADY51893.1	ImuB1	GCA_000190735.2_ASM19073v2	Pseudopedobacter saltans DSM 12145	Bacteria; Bacteroidetes; Sphingobacteriia; Sphingobacteriales; Sphingobacteriaceae; Pseudopedobacter	EADE-LLVIELLDRIAMRAGKNAIQRFL	PQEHYWPERSVKSVTNLDEQPSIPWSVYRPRPTHLLACPEPIRVTAPIPDYPPILFIYKGKKHIIKKADGPERIEREWWLEAGEHRDYYTVEDEAGRRYWLFRSGHYHHQQDQWFLHGFFA		ImuA-ImuB-DnaE2	ImuA→ImuB→DnaE2	ImuA→ImuB→DnaE2		ADY51892.1	ADY51894.1
BAM04228.1	ImuB1	GCA_000284115.1_ASM28411v1	Phycisphaera mikurensis NBRC 102666	Bacteria; Planctomycetes; Phycisphaerae; Phycisphaerales; Phycisphaeraceae; Phycisphaera	ADLA-GHTAQLVDLLCARLGREAVLQPR	LVDSHVPEASFAATPAAGSAPRRPAGDPRGGRRDAAHGTPRPHVDRPTRLLDPPEPADAVYLNPDGPILTLTWRGTRLELDQSVGPEPIARRWWRDVLRKGDLEGFGPERAYHRVRDSEGRWLWVFRRSDNGSWFVHGVWA		ImuA-ImuB-DnaE2	ImuA→ImuB→DnaE2	ImuA→ImuB→{1}→DnaE2		BAM04227.1	BAM04230.1
ADG67160.1	ImuB1	GCA_000092105.1_ASM9210v1	Planctopirus limnophila DSM 3776	Bacteria; Planctomycetes; Planctomycetia; Planctomycetales; Planctomycetaceae; Planctopirus	RGHA-RQFSMLVNRLSSRLGAEAVLVPC	LLPDPVPERAVQMHQVSDVNSAESTTFPARFHGVDRPTALFPEPRPVEVIAMLPDGPPAVLFWQGIRFDISYSTEPERIESGWWDGEYVCRDYYRVETASGQWLWVFRRLQDHCWFWHGEFF		ImuA-ImuB-DnaE2	ImuA→ImuB→DnaE2	ImuA→ImuB→DnaE2		ADG67161.1	ADG67159.1
ACK80004.1	ImuB1	GCA_000021485.1_ASM2148v1	Acidithiobacillus ferrooxidans ATCC 23270	Bacteria; Proteobacteria; Acidithiobacillia; Acidithiobacillales; Acidithiobacillaceae; Acidithiobacillus	DGVE-EARWQLVEQLRQRLGDVAVHAVA	GVADHRPDYAWQKVPPGAGQGEANAARPLWLLAQALPLHAPPLLPPAQVERIEGGWWDGQDQSRDYFRWRHPGGALCWVYRDRRQGCFYVQGYFA		ImuA-ImuB-DnaE2	ImuA→ImuB→DnaE2	LexA→ImuA→ImuB→DnaE2		ACK78885.1	ACK80475.1		ACK78330.1
AIA55337.1	ImuB1	GCA_000175575.2_ASM17557v2	Acidithiobacillus caldus ATCC 51756	Bacteria; Proteobacteria; Acidithiobacillia; Acidithiobacillales; Acidithiobacillaceae; Acidithiobacillus	EDLA-ERQERLLEQWQARLGPEAVYILS	PWPDHRPEHAYRLLPARGRPQSWEGPDRRPLWLLPEPRALEDGDVRPHSEVERIQGGWWDGADVDRDYFLWRRGDGARCWVFRDRRRGGVFLHGYFA		ImuA-ImuB-DnaE2	ImuA→ImuB→DnaE2	LexA→ImuA→ImuB→DnaE2		AIA55338.1	AIA55336.1		AIA55339.1
ADU14038.1	ImuB1	GCA_000175215.2_ASM17521v2	Asticcacaulis excentricus CB 48	Bacteria; Proteobacteria; Alphaproteobacteria; Caulobacterales; Caulobacteraceae; Asticcacaulis	APAR-PDVEDLWDTLSNRYGEGRLYRAV	EVASDIPERSVRRMAPSAQGVGASRNARYRRPARLYRPEPVQALAALPDHPPRAFTWRGQRYSVVCADGPERVKGEWWVSEAETGKVRDYYILEAATGERFWVFRAGDGEHSGTGSLNWYLHGKFD		ImuA-ImuB-DnaE2	ImuA→ImuB→DnaE2	ImuA→{2}→ImuB→DnaE2		ADU14035.1	ADU14039.1
ADL02259.1	ImuB1	GCA_000144605.1_ASM14460v1	Brevundimonas subvibrioides ATCC 15264	Bacteria; Proteobacteria; Alphaproteobacteria; Caulobacterales; Caulobacteraceae; Brevundimonas	RPGT-EHVSHLIDRLAARLGPDAVLCFQ	PFGSHMPERASRLLPSGMAEPEAEWPDPDPDDPPLRPLQMFDPPQPVETLAEVPDGSPLRFRWRRVLHQVVRSEGPERIAGEWWRAPDQRTRDYYRVEDSEGRRFWLFRQGLYDQSPEPRWFIHGLFA		ImuA-ImuB-DnaE2	ImuA→ImuB→DnaE2	ImuA→ImuB→DnaE2		ADL02258.1	ADL02260.1
ALJ07278.1	ImuB1	GCA_001310255.1_ASM131025v1	Brevundimonas sp. DS20	Bacteria; Proteobacteria; Alphaproteobacteria; Caulobacterales; Caulobacteraceae; Brevundimonas	ETEG-PDLSDLVDMLSNRIGAQRLYRLV	PVESDVPERSVGKAPPLSVAPVLDWTPDWPRPARLLKRPEPVETMALLPDNPPTHFTWRGVRRRVVRADGPERIFGEWRRRDAEVWAVRDYFQVEDEVGRRFWLFRAGDGEDGRTGSQAWFIHGLFG		ImuA-ImuB-DnaE2	ImuA→ImuB→DnaE2	ImuA→ImuB→{4}→DnaE2		ALJ07277.1	ALJ07283.1
ALJ08374.1	ImuB1	GCA_001310255.1_ASM131025v1	Brevundimonas sp. DS20	Bacteria; Proteobacteria; Alphaproteobacteria; Caulobacterales; Caulobacteraceae; Brevundimonas	ETAT-PDVSDLIDVLANRIGARRLYRLQ	PVESDVPERSMRKVPPLAAPSAQDWAQDWPRPTRLLRRPEPVETLALLPDNPPTHFTWRGIRRRVVRADGPERIFGEWRRRDAELHAVRDYFHVEDDAGERFWLFRAGDGEDATTGSQAWFIHGLFG		ImuA-ImuB-DnaE2	ImuA→ImuB→DnaE2	ImuA→ImuB→{1}→DnaE2		ALJ08375.1	ALJ08372.1
ALJ09497.1	ImuB1	GCA_001310255.1_ASM131025v1	Brevundimonas sp. DS20	Bacteria; Proteobacteria; Alphaproteobacteria; Caulobacterales; Caulobacteraceae; Brevundimonas	AEVA-PDVSMLVDTLANRIGADRLYRLS	PVESDVPERSTRKVAPLSAPTGVSWTPDWPRPTRLFGKPEPIETIALLPDNPPTHFTWRGVRRRIRRADGPERIFGEWGRRDAEMRAVRDYFQVEDDAGERFWLFRAGDGEDATTGSQAWFIHGRFG		ImuA-ImuB-DnaE2	ImuA→ImuB→DnaE2	ImuA→ImuB→DnaE2		ALJ09496.1	ALJ09498.1
ALJ10090.1	ImuB1	GCA_001310255.1_ASM131025v1	Brevundimonas sp. DS20	Bacteria; Proteobacteria; Alphaproteobacteria; Caulobacterales; Caulobacteraceae; Brevundimonas	PSTA-EDLGRLIDRLTARLGPEAVSRFE	PIESHWPERAVRLSPAAHPPADHPLGEIAAWSEPDPADPPLRPLQIFDPPQPVLATAEVPDHPPNRFIWRRVDHRLVRVEGPERLAPEWWRRVQAPLEPTRDYYRVEDQEGRRFWLFRSGFYGEEPAPRWFLHGVFA		ImuA-ImuB-DnaE2	ImuA→ImuB→DnaE2	ImuA→ImuB→DnaE2		ALJ08867.1	ALJ08868.1
AAK25174.1	ImuB1	GCA_000006905.1_ASM690v1	Caulobacter crescentus CB15	Bacteria; Proteobacteria; Alphaproteobacteria; Caulobacterales; Caulobacteraceae; Caulobacter	ASAD-ETLAPLIDRLVNRLGENRVWRAD	PFESHVPERSVVRVGPLDPPPAARWDPDRPRPVRLFKRPEAIVAIAAELPDYPPRLFTWRGRSHRVRRAEGPERIGQEWWRVGVEKGQTGPGKIRDYYRVEDDTGGRFWIFRQGLYGGEDAPKWWIHGLFG		ImuA-ImuB-DnaE2	ImuA→ImuB→DnaE2	ImuA→ImuB→DnaE2		AAK25175.1	AAK25173.1
ABZ73582.1	ImuB1	GCA_000019145.1_ASM1914v1	Caulobacter sp. K31	Bacteria; Proteobacteria; Alphaproteobacteria; Caulobacterales; Caulobacteraceae; Caulobacter	VSLE-EGLAPLIDRLVNRLGEDRVWRAD	PHESHVPERSVTRAAPLDPAPEAAWDPERPRPTRLLRRPEAITVMAQLPDEPPAHFTWRGQRHRVRHAEGPERIGQEWWRKAFDGVGPSKIRDYYRVEDEAGGRFWIYRQGLYGVGDEPKWWLHGLFG		ImuA-ImuB-DnaE2	ImuA→ImuB→DnaE2	ImuA→ImuB→DnaE2		ABZ73583.1	ABZ73581.1
ABZ74322.1	ImuB1	GCA_000019145.1_ASM1914v1	Caulobacter sp. K31	Bacteria; Proteobacteria; Alphaproteobacteria; Caulobacterales; Caulobacteraceae; Caulobacter	GGAG-VDLSGLIDTLSNRIGAEHVYRLA	SAQSDLPERSVKRVPALQAPDGFSWPMDWPRPDRFFARPESIETVALLPDAPPAAFTWRGARHRVRCADGPERVFGEWWKADEELARSRDYFQVEDEAGERFWIFRDGDGEDAETGTQRWYMVGVFG		ImuA-ImuB-DnaE2	ImuA→ImuB→DnaE2	ImuA→ImuB→DnaE2		ABZ74323.1	ABZ74321.1
ACL96782.1	ImuB1	GCA_000022005.1_ASM2200v1	Caulobacter crescentus NA1000	Bacteria; Proteobacteria; Alphaproteobacteria; Caulobacterales; Caulobacteraceae; Caulobacter	ASAD-ETLAPLIDRLVNRLGENRVWRAD	PFESHVPERSVVRVGPLDPPPAARWDPDRPRPVRLFKRPEAIVAIAAELPDYPPRLFTWRGRSHRVRRAEGPERIGQEWWRVGVEKGQTGPGKIRDYYRVEDDTGGRFWIFRQGLYGGEDAPKWWIHGLFG		ImuA-ImuB-DnaE2	ImuA→ImuB→DnaE2	ImuA→{1}→ImuB→DnaE2		ACL96783.1	ACL96781.1
ACG79676.1	ImuB1	GCA_000017265.1_ASM1726v1	Phenylobacterium zucineum HLK1	Bacteria; Proteobacteria; Alphaproteobacteria; Caulobacterales; Caulobacteraceae; Phenylobacterium	PAPE-DGLAPLVDRLANRLGPERVWRAA	PVESHVPELSVRRAAPLAAAAAPSAVPAPAPWDPEAPRPARLFRRPEPLDGVIALTPDDPPSQFRWRGRLHRVRRAEGPERVGEEWWKRGIEEASTAHVRDYYRVEDQDGARFWLFRAGLYEPGQPAKWWLHGLFG		ImuA-ImuB-DnaE2	ImuA→ImuB→DnaE2	ImuA→ImuB→DnaE2		ACG79675.1	ACG79677.1
AJY46869.1	ImuB1	GCA_000960975.1_ASM96097v1	Martelella endophytica	Bacteria; Proteobacteria; Alphaproteobacteria; Rhizobiales; Aurantimonadaceae; Martelella	EEPE-ADVSDLVDVLANRVGEHRLCRFV	PVQSDVPERSVARIAPLAPETGLTWDGDWPRPPRLLPRPEPIETMALLPDHPPVWFTWRGVRRRIRRADGPERVRGEWWKRDAELTAVRDYFRVEDDTGERYWLFRSGDGEHEDSGSHRWFIHGIFG		ImuA-ImuB-DnaE2	ImuA→ImuB→DnaE2	ImuA→ImuB→DnaE2		AJY46870.1	AJY46868.1
AJY47550.1	ImuB1	GCA_000960975.1_ASM96097v1	Martelella endophytica	Bacteria; Proteobacteria; Alphaproteobacteria; Rhizobiales; Aurantimonadaceae; Martelella	LIEG-EALDDLVTRLGARIGLDNIVRFQ	PVASHIPERGFTEIPAAYGRVEAEWRMDHPRPLRLFAPEPVTSDAARRPPSRFSWRRMRLETASSSGPERIAPEWWRPDEAWRSGLRDYWRVDTRQGLRLWMFHTPQVPGWFVHGLFS		ImuA-ImuB-DnaE2	ImuA→ImuB→DnaE2	ImuA→ImuB→DnaE2		AJY47549.1	AJY47551.1
AMM83102.1	ImuB1	GCA_001578105.1_ASM157810v1	Martelella sp. AD-3	Bacteria; Proteobacteria; Alphaproteobacteria; Rhizobiales; Aurantimonadaceae; Martelella	LIEG-EALDDLVTRLGARIGLDNIVRFQ	PVASHIPERGFTENPAAYGRVDAEWRMDHPRPLRMFAPEPVTSDAARRPPSRFSWRRMRFETAASSGPERIAPEWWRPDEAWRSGLRDYWRVETRQGLRLWMFHTPQAPGWFVHGLFA		ImuA-ImuB-DnaE2	ImuA→ImuB→DnaE2	ImuA→ImuB→DnaE2		AMM86545.1	AMM83101.1
ACB96370.1	ImuB1	GCA_000019845.1_ASM1984v1	Beijerinckia indica subsp. indica ATCC 9039	Bacteria; Proteobacteria; Alphaproteobacteria; Rhizobiales; Beijerinckiaceae; Beijerinckia	EENL-ADLSDLVDTLANRIGAHRLYRLE	PVESDVPERSFSRVAPLAPELAPPSRNPWPEHWPRPARLLPHPEPIETIALLPDHPPVGFTWRGIRRRVKCADGPERIFGEWWKQDTERMAVRDYFRIEDEAGERYWIFRSGDGEDAATGSHRWFLHGIFG		ImuA-ImuB-DnaE2	ImuA→ImuB→DnaE2	ImuA→ImuB→DnaE2		ACB96369.1	ACB96371.1
ACK50041.1	ImuB1	GCA_000021745.1_ASM2174v1	Methylocella silvestris BL2	Bacteria; Proteobacteria; Alphaproteobacteria; Rhizobiales; Beijerinckiaceae; Methylocella	QDHV-EDLAELIDRLGARLGLRRVTRLA	FNGTHAPEFAVIAVPAARYDYHHVKSEWPRFAASPAGGQAHEEAKGASPMPARPIRLLERPEPIEAVAAVPDGPPLRFRWRRVLHEVAAFEGPERIAPEWWRGTTALTRDYFRAEDCEGRRFWLFREGLFDRETTRPRWFMHGFFA		ImuA-ImuB-DnaE2	ImuA→ImuB→DnaE2	ImuA→ImuB→DnaE2		ACK50042.1	ACK50040.1
BAC48290.1	ImuB1	GCA_000011365.1_ASM1136v1	Bradyrhizobium diazoefficiens USDA 110	Bacteria; Proteobacteria; Alphaproteobacteria; Rhizobiales; Bradyrhizobiaceae; Bradyrhizobium	VHDN-DELAALIDRIAARIGGKRVVVHL	PQDTHVPECAVLAAPAQHHLAAAMQAEWPARAEGEPPLRPLRLFDKPEPVTVPFATVPDGPPHQFTWRRAKHAVVRVEGPERIAMEWWRQDGKQLTRDYFRIEDAEGLRFWIFRDGLYEGEVFDADGKPAPPNWYVHGLFA		ImuA-ImuB-DnaE2	ImuA→ImuB→DnaE2	ImuA→ImuB→DnaE2		BAC48289.1	BAC48291.1
CAL76464.1	ImuB1	GCA_000026145.1_ASM2614v1	Bradyrhizobium sp. ORS 278	Bacteria; Proteobacteria; Alphaproteobacteria; Rhizobiales; Bradyrhizobiaceae; Bradyrhizobium	VHDN-DELSALIDRIAARIGGKRVLVHL	PVDTHVPERAALPLPAQHNLAATSTAAWPERIDGEPPLRPLRLFARPEAIQVIAGVPDGPPARFVWRRAAHAVVRAEGPERIAMEWWRPDGQGLTRDYFRVEDEHGLRFWLYRDGLYDREFEQPENGPPVQPAWYMHGLFA		ImuA-ImuB-DnaE2	ImuA→ImuB→DnaE2	ImuA→ImuB→DnaE2		CAL76463.1	CAL76465.1
BAL11990.1	ImuB1	GCA_000284375.1_ASM28437v1	Bradyrhizobium japonicum USDA 6	Bacteria; Proteobacteria; Alphaproteobacteria; Rhizobiales; Bradyrhizobiaceae; Bradyrhizobium	VHDN-DELAALIDRIAARIGGKRVVVHL	PEDTHIPECAVLAAPAQHHLAVAMQAEWPARTESEPPLRPLRLFDRPEPIKVPFATVPDGPPHQFTWRRALHAVVRVEGPERIAMEWWRQDGKQLTRDYFRIEDAEGLRFWIFRDGLYEGEVFDDEGKPIPPNWYVHGLFA		ImuA-ImuB-DnaE2	ImuA→ImuB→DnaE2	ImuA→ImuB→DnaE2		BAL11991.1	BAL11989.1
BAM90952.1	ImuB1	GCA_000344805.1_ASM34480v1	Bradyrhizobium oligotrophicum S58	Bacteria; Proteobacteria; Alphaproteobacteria; Rhizobiales; Bradyrhizobiaceae; Bradyrhizobium	VHDN-DELSALIDRIAARIGGKRVVVHL	PVDTHIPERAALPLPAQQNLPASSAADWPERVEGEPPLRPLRLFERPEAIQVIAGVPDGPPARFVWRRAAHAVVRAEGPERVAMEWWRPDGQGLTRDYFRVEDEHGLRFWLYRDGLYDRELEPQQGVPVQPAWYMHGLFA		ImuA-ImuB-DnaE2	ImuA→ImuB→DnaE2	ImuA→ImuB→DnaE2		BAM90953.1	BAM90951.1
CUT10590.1	ImuB1	GCA_900011245.1_BF49.v1	Bradyrhizobium sp.	Bacteria; Proteobacteria; Alphaproteobacteria; Rhizobiales; Bradyrhizobiaceae; Bradyrhizobium	VHDN-DELAALIDRIAARIGGKRIVVHL	PEDTHIPECAVLVAPAQHHLAVAMQAEWPARTKSEPPLRPLRLFDKPEPINVPFATVPDGPPHQFTWRRAQHAVVRVEGPERIAMEWWRQDGKQLTRDYFRIEDAEGLRFWIFRDGLYEGECFDGDGKPAPPGWYVHGLFA		ImuA-ImuB-DnaE2	ImuA→ImuB→DnaE2	ImuA→ImuB→DnaE2		CUT10591.1	CUT10589.1
ABA05510.1	ImuB1	GCA_000012725.1_ASM1272v1	Nitrobacter winogradskyi Nb-255	Bacteria; Proteobacteria; Alphaproteobacteria; Rhizobiales; Bradyrhizobiaceae; Nitrobacter	VQDN-DEVAALIDRIAARIGSHRVVVHL	PQDTHIPERGALSLPAQQHFVMAMRAEWPARIGSEPPLRPLRMFARPEPIEVTAMFPDGPPAQFKWRHRQCLIAHVEGPERIAMEWWNRCERALSPEPDDEFMRLRPPRGEVAVPRADGHALTRDYFRAEDKGGVRYWLYREGIYGREVQTFRWFLHGMFA		ImuA-ImuB-DnaE2	ImuA→ImuB→DnaE2	ImuA→ImuB→DnaE2		ABA05511.1	ABA05509.1
ABE63446.1	ImuB1	GCA_000013885.1_ASM1388v1	Nitrobacter hamburgensis X14	Bacteria; Proteobacteria; Alphaproteobacteria; Rhizobiales; Bradyrhizobiaceae; Nitrobacter	VRDN-DEVAALIDRIAARIGGHRVVMHL	PQDTHIPGRAALLLPAQRHLVAAMLAEWPARIESEPPLRPLRMFARPEPIEVTMAEVPDKPPRHFTWRRATHTVVRAEGPERIAMEWWRTQEGRPTRDYFRVEDEAGLRFWLYRDGLYGEAAGEGGGAVPPRWFVHGLFA		ImuA-ImuB-DnaE2	ImuA→ImuB→DnaE2	ImuA→ImuB→DnaE2		ABE63447.1	ABE63445.1
ABE64489.1	ImuB1	GCA_000013885.1_ASM1388v1	Nitrobacter hamburgensis X14	Bacteria; Proteobacteria; Alphaproteobacteria; Rhizobiales; Bradyrhizobiaceae; Nitrobacter	DEPE-ADISGLIDILSNRVGETRLYRFE	PVASDVPERSFRRVAAAAPASKEGWPAHWPRPARLLAPPELIETVALLPDHPPVNFTWRGSRRRVRKADGPERVFGEWWKRDTELIAVRDYFQVEDDAGERFWIFRAGDGEDAATGSHKWFLHGIFG		ImuA-ImuB-DnaE2	ImuA→ImuB→DnaE2	ImuA→ImuB→DnaE2		ABE64490.1	ABE64488.1
AEI07486.1	ImuB1	GCA_000218565.1_ASM21856v1	Oligotropha carboxidovorans OM5	Bacteria; Proteobacteria; Alphaproteobacteria; Rhizobiales; Bradyrhizobiaceae; Oligotropha	TQDN-DDVAALIDRMTARLGRQQVVVYL	PQDTHIPERAMRIVPVQQHLPQALSAQWPQRYEGEPPLRPLRMFERPEPIFVIADFPHGPPAHFNWRRARHRIARVEGPERIAPEWWNLATGMNPAKNREARARDYFRVEDSEGCRFWLYREGLYRREVFEFRWFMQGVFA		ImuA-ImuB-DnaE2	ImuA→ImuB→DnaE2	ImuA→ImuB→DnaE2		AEI07487.1	AEI07485.1
AEI08100.1	ImuB1	GCA_000218565.1_ASM21856v1	Oligotropha carboxidovorans OM5	Bacteria; Proteobacteria; Alphaproteobacteria; Rhizobiales; Bradyrhizobiaceae; Oligotropha	APPD-VDITDLIDTLSNRIGGERLYRFA	SVQSDVPERAVRRVAPASLDDGESWPGSWPRPSRLLPTPEPIETVALLPDHPPVTFTWRGIRHRVKRADGPERVFGEWWKRDAELSTVRDYFQVENDAGERFWLYRTGDGENAETGSQRWFLHGIFG		ImuA-ImuB-DnaE2	ImuA→ImuB→DnaE2	ImuA→ImuB→DnaE2		AEI08099.1	AEI08101.1
ABD08259.1	ImuB1	GCA_000013365.1_ASM1336v1	Rhodopseudomonas palustris HaA2	Bacteria; Proteobacteria; Alphaproteobacteria; Rhizobiales; Bradyrhizobiaceae; Rhodopseudomonas	AHQA-EDVALLADTLSARLGARRVVRYL	PQNTHIPERAALAVPVQHCPPDADDAPWPARADEPPLRPLRLLQPPEPIEVLAGVPDGPPAQFTWRRVLHRVARAEGPERIAMEWWRAAEPGLTRDYFRIEDESGTRFWLYRDGLYGREVMPQPDGGGQPRWYMHGLFA		ImuA-ImuB-DnaE2	ImuA→ImuB→DnaE2	ImuA→ImuB→DnaE2		ABD08260.1	ABD08258.1
ABD87291.1	ImuB1	GCA_000013745.1_ASM1374v1	Rhodopseudomonas palustris BisB18	Bacteria; Proteobacteria; Alphaproteobacteria; Rhizobiales; Bradyrhizobiaceae; Rhodopseudomonas	VHDN-DELSALIDRIAARIGGRRVVVHL	PRDSHIPEDAAWASSAQQHLVEAAQAAWPARIAGEPPLRPLRLFAHPEPIKVIAEVPDGPPARFRWRRVSHAVVRVEGPERVAMEWWRSDAALLTRDYFRVEDETGLRFWLYRDGLYERELSADEEGESARPNWFMHGLFA		ImuA-ImuB-DnaE2	ImuA→ImuB→DnaE2	ImuA→ImuB→DnaE2		ABD87290.1	ABD87292.1
ABJ05774.1	ImuB1	GCA_000014825.1_ASM1482v1	Rhodopseudomonas palustris BisA53	Bacteria; Proteobacteria; Alphaproteobacteria; Rhizobiales; Bradyrhizobiaceae; Rhodopseudomonas	AHQA-EDVAALADKLSARLGARRVIRYL	PQDTHIPERAALAVPVQHCPPDSGDAPWPPRADEPPLRPLRLLQTPEPVEVLAGVPDGPPAQFTWRRVTHRVARAEGPERIAMEWWRAAEPGLTRDYFRVEDDGGARFWLYRDGLYGREVMPDPDGSGQPRWYMHGLFA		ImuA-ImuB-DnaE2	ImuA→ImuB→DnaE2	ImuA→ImuB→DnaE2		ABJ05773.1	ABJ05775.1
CAE27243.1	ImuB1	GCA_000195775.1_ASM19577v1	Rhodopseudomonas palustris CGA009	Bacteria; Proteobacteria; Alphaproteobacteria; Rhizobiales; Bradyrhizobiaceae; Rhodopseudomonas	AHQA-EDVALLADTLAARLGARRVVRYL	PQDTHIPERAALAVPVQHCPPDVGDAPWPARADEPPLRPLRLLQQPEPIEVIAGAPDDPPAQFTWRRVHHRVARAEGPERIAMEWWCAAEPGLTRDYFRIEDEAGARFWVYRDGLYNVEVTPEPDGNGQPRWYMHGLFA		ImuA-ImuB-DnaE2	ImuA→ImuB→DnaE2	ImuA→ImuB→DnaE2		CAE27242.1	CAE27244.1
AAL53056.1	ImuB1	GCA_000007125.1_ASM712v1	Brucella melitensis bv. 1 str. 16M	Bacteria; Proteobacteria; Alphaproteobacteria; Rhizobiales; Brucellaceae; Brucella	EEDE-AGFSQLIDRLSARLGQDRVLVSF	PRDTHMPERAYGLAPALHGSRKTEADYRSQAELPGDSPARPIKLFRPPQLIETVAEVPDSPPSFFLWRRVRHQVRLAEGPERIEPEWWCAIGQDVPELRDYYRVEDENGQRFWIFREGLYDGANHPRWFLHGLFA		ImuA-ImuB-DnaE2	ImuA→ImuB→DnaE2	ImuA→ImuB→DnaE2		AAL53055.1	AAL53057.1
ABS12811.1	ImuB1	GCA_000017405.1_ASM1740v1	Ochrobactrum anthropi ATCC 49188	Bacteria; Proteobacteria; Alphaproteobacteria; Rhizobiales; Brucellaceae; Ochrobactrum	EEDE-AGFSQLVDRLSARLGQNRVLVSF	SRNTHIPERAFGLRPALHTDSKGEADYENTAALPPALPNDPPARPIKLFRPPQLIESVAEVPDSPPSFFLWRRVRHHVRLAEGPERIEPEWWLAIGHTVPELRDYYRVEDENGQRFWIFREGLYDGANHPRWFLHGLFA		ImuA-ImuB-DnaE2	ImuA→ImuB→DnaE2	ImuA→ImuB→DnaE2		ABS12812.1	ABS12810.1
ABS15854.1	ImuB1	GCA_000017405.1_ASM1740v1	Ochrobactrum anthropi ATCC 49188	Bacteria; Proteobacteria; Alphaproteobacteria; Rhizobiales; Brucellaceae; Ochrobactrum	EEGA-PDLSGLIDTLANRVGARAVYRFA	PVASDVPERSVRRLPALAEDTGAGWPDHWPRPSRLLSQPEPIETMALLPDHPPNWFSWKGVRRRVRRADGPERIFGEWWKRDAELIAVRDYFRVEDDAGERFWIFRSGDGEDAATGSHRWFLHGIFG		ImuA-ImuB-DnaE2	ImuA→ImuB→DnaE2	ImuA→ImuB→DnaE2		ABS15853.1	ABS15855.1
ANG98293.1	ImuB1	GCA_001652485.1_ASM165248v1	Ochrobactrum pseudogrignonense	Bacteria; Proteobacteria; Alphaproteobacteria; Rhizobiales; Brucellaceae; Ochrobactrum	EEDE-AGFSQLIDRLSARLGQERVLVSF	SRNTHIPERAFGLRPALQIHKSEGDYESSPTLPDDPPARPIKLFRPPQPIESIAEVPDSPPSFFLWRRVRHHVRLAEGPERIEPEWWLSIGHDVPQLRDYYRVEDDNGQRFWIFREGLFDGLNHPRWFLHGLFA		ImuA-ImuB-DnaE2	ImuA→ImuB→DnaE2	ImuA→ImuB→DnaE2		ANG98292.1	ANG95026.1
ANG99232.1	ImuB1	GCA_001652485.1_ASM165248v1	Ochrobactrum pseudogrignonense	Bacteria; Proteobacteria; Alphaproteobacteria; Rhizobiales; Brucellaceae; Ochrobactrum	DAAN-PDISDLVDVLANRIGESRLCRFT	PVESDVPERSVAMIAALSPETGATWNSKWPRPTRLLARPEPIETMALLPDNPPLWFTWRGVRRRVRQADGPERIRGEWWKRDAEMATVRDYFQVEDDAGERYWIFRSGDGEHSESGSQRWFLHGVFG		ImuA-ImuB-DnaE2	ImuA→ImuB→DnaE2	ImuA→ImuB→DnaE2		ANG99233.1	ANG99231.1
AKR57497.1	ImuB1	GCA_001185205.1_ASM118520v1	Devosia sp. H5989	Bacteria; Proteobacteria; Alphaproteobacteria; Rhizobiales; Hyphomicrobiaceae; Devosia	DDGT-GDLHRLYDRMSSRLGSQAVLRTV	WVNTHIPEKAAGLAPVVTAPETLSFPGEEEPRPIRLLPAPEPIKVTAEVPDGPPASMVWRRILYLFVKASGPERIGEEWWLDEFELSERRLLPPRPEDRRKPASEKPRIEILRHIIPSRDYYVAEDDGGRRFWLFRQGLYGEEPNPQWFMHGFLP		ImuA-ImuB-DnaE2	ImuA→ImuB→DnaE2	ImuA→{1}→ImuB→DnaE2		AKR57496.1	AKR57498.1
CPR16451.1	ImuB1	GCA_000981545.1_Y1	Candidatus Filomicrobium marinum	Bacteria; Proteobacteria; Alphaproteobacteria; Rhizobiales; Hyphomicrobiaceae; Filomicrobium	ERAR-VDVSSLVDRLSNRLGAGSVQRIL	LHESHIPERAEIRVPALRGGASAVTRCPSKPPRPFRLLARPEVVQVLAEVPEGPPLRFTWRRVAHRVVRAEGPERIGPEWWDQSFGPVHRTRDYYRVEDDRGRRFWLFREGLYRDQGSSKEEPLPTWHMHGLFA		ImuA-ImuB-DnaE2	ImuA→ImuB→DnaE2	ImuA→ImuB→DnaE2		CPR16454.1	CPR16449.1
ADJ22572.1	ImuB1	GCA_000143145.1_ASM14314v1	Hyphomicrobium denitrificans ATCC 51888	Bacteria; Proteobacteria; Alphaproteobacteria; Rhizobiales; Hyphomicrobiaceae; Hyphomicrobium	DDQK-DKVAQLVDRLSTMFGRERVMRLH	PLDSHVPERAQTMLPAALSAPLQEWGQGALQAQAGLRPLLIYARPHPIDVKSDANDRPESVRWRRVTHRIARAIGPERIADEWWRPASDYGTRDYYRVESSEGRRFWIFCGASGDERQRWFLHGVFS		ImuA-ImuB-DnaE2	ImuA→ImuB→DnaE2	ImuA→ImuB→DnaE2		ADJ22571.1	ADJ22573.1
CCB67201.1	ImuB1	GCA_000253295.1_ASM25329v1	Hyphomicrobium sp. MC1	Bacteria; Proteobacteria; Alphaproteobacteria; Rhizobiales; Hyphomicrobiaceae; Hyphomicrobium	DDQQ-DKVAQLIDRLSIMFGRERVMRLQ	PVDSHIPERAQAVVPAALPASPHEWEQGTIQGKVGLRPPLIYARPHPIDVEADKNDRLESVRWRRVTHRIANAIGPERIAEEWWRPQSDYGVRDYYRVESSEGRRFWIFRAAVTAADGQPRWFLHGVFP		ImuA-ImuB-DnaE2	ImuA→ImuB→DnaE2	ImuA→ImuB→DnaE2		CCB67202.1	CCB67200.1
AEQ53134.1	ImuB1	GCA_000230555.1_ASM23055v1	Pelagibacterium halotolerans B2	Bacteria; Proteobacteria; Alphaproteobacteria; Rhizobiales; Hyphomicrobiaceae; Pelagibacterium	AMAL-VEVRDLLDRLSARFGAGAVQRFV	ADDSHLPERAARAIPAISDETPVGTWRKAGPFGVPARPLFLFYPPPLIEVIAEVPHGPPRRFSWRRAWFDIVAAEGPERIAPEWWRKTSDTRARDYFRIEDEKGRRFWVFRYGFYGIGTEPVRWYLHGVFP		ImuA-ImuB-DnaE2	ImuA→ImuB→DnaE2	ImuA→ImuB→DnaE2		AEQ53135.1	AEQ53133.1
ACA18838.1	ImuB1	GCA_000019365.1_ASM1936v1	Methylobacterium sp. 4-46	Bacteria; Proteobacteria; Alphaproteobacteria; Rhizobiales; Methylobacteriaceae; Methylobacterium	EVDP-DAMGELVDRLAVRLGPGRLFRAA	PVESEWPERSVGRVPPLAPARGLTWPADLPRPGRLVDPPERVEAIAALPDAAPALFTWRGRRCRVARADGPERVFGEWWRSDAEVSAMRDYYRVEDQAGARYWLFRDAPAAEGGRWWLHGVGEA		ImuA-ImuB-DnaE2	ImuA→ImuB→DnaE2	ImuA→ImuB→DnaE2		ACA18839.1	ACA18837.1
ACB24008.1	ImuB1	GCA_000019725.1_ASM1972v1	Methylobacterium radiotolerans JCM 2831	Bacteria; Proteobacteria; Alphaproteobacteria; Rhizobiales; Methylobacteriaceae; Methylobacterium	ASAA-DGVGVLADALAQRLG-RALLRLE	PRASHLPERADRSRVWVAGEGQGEGSGPAGRGATASHGGGVLDPDASRPSPRPSPAREGGPGALLDQGRCSTPMGATSRTGMEGKARTRASPWPEDLPPRPLVIFPRGEAALDVLSTVPEGPPRRFRWRARIHRVTHAEGPERIAAEWWREPGADRDYYRIECEAGHRLWLYRDGPHAPDRPAAWYVHGLFA		ImuA-ImuB-DnaE2	ImuA→ImuB→DnaE2	ImuA→ImuB→DnaE2		ACB24007.1	ACB24009.1
ACB83189.1	ImuB1	GCA_000019945.1_ASM1994v1	Methylobacterium populi BJ001	Bacteria; Proteobacteria; Alphaproteobacteria; Rhizobiales; Methylobacteriaceae; Methylobacterium	GPQA-PDLAALVDTLLVRLGAARVYRLA	PVESDLPERAVRRVPALAAPLGAVWPADLPRPARLLAPPEPVMAMAEIPDAPPLFFVWRNTRHQIARADGPERVLGEWWVADAEADLARDYYRVETEAGERFWLFRDAPMAANGRWWLHGLGEA		ImuA-ImuB-DnaE2	ImuA→ImuB→DnaE2	ImuA→ImuB→DnaE2		ACB83188.1	ACB83190.1
ACL60002.1	ImuB1	GCA_000022085.1_ASM2208v1	Methylobacterium nodulans ORS 2060	Bacteria; Proteobacteria; Alphaproteobacteria; Rhizobiales; Methylobacteriaceae; Methylobacterium	EPDP-EAMGELVDRLAARLGPGRLFRAA	PVESEWPERSVRRVAPLAPASGLTWPAGLPRPGRLVDPPERIDAIAELPDAPPALFVWRARRCRVARADGPERVFGEWWRSDAEVSAVRDYYRVEDRTGARYWLFRDAPAAEGGRWWLHGLGEA		ImuA-ImuB-DnaE2	ImuA→ImuB→DnaE2	ImuA→ImuB→DnaE2		ACL60001.1	ACL60003.1
ACS42628.1	ImuB1	GCA_000022685.1_ASM2268v1	Methylobacterium extorquens AM1	Bacteria; Proteobacteria; Alphaproteobacteria; Rhizobiales; Methylobacteriaceae; Methylobacterium	GPQA-PDLAALVDTLLVRLGAARVYRLA	PVESDLPERAVRRVSALAAPLGALWPTDLPRPARLLAPPEPVMAMAEIPDAPPLFFVWRNTRHLIARADGPERILGEWWVADAESELTRDYYRVETEAGERFWLFRDGPMQANGRWWLHGLGEA		ImuA-ImuB-DnaE2	ImuA→ImuB→DnaE2	ImuA→ImuB→DnaE2		ACS42627.1	ACS42629.1
BAQ45629.1	ImuB1	GCA_001548015.1_ASM154801v1	Methylobacterium aquaticum	Bacteria; Proteobacteria; Alphaproteobacteria; Rhizobiales; Methylobacteriaceae; Methylobacterium	EPDP-DAMAELVDRLVLRLGPGRVFRRS	PVESEWPERAVRRVAPLSPATGVTWPADLPRPGRLLPVPEPVAVLAALPDAPPTAFTWRGTRRRVARADGPERIFGEWWLAEDEVAATRDYYRVEDETGARYWLFRDCLTREGARWWLHGLGEA		ImuA-ImuB-DnaE2	ImuA→ImuB→DnaE2	ImuA→ImuB→{1}→DnaE2		BAQ45630.1	BAQ45628.1
BAQ18578.1	ImuB1	GCA_000828475.1_ASM82847v1	Methyloceanibacter caenitepidi	Bacteria; Proteobacteria; Alphaproteobacteria; Rhizobiales; Methyloceanibacter	TDRK-PGPEKLIDALASRLGARTVRRLF	PQQSHIPELAQTARSAFAKLPAWTGDARNTSLEKPPRPPLLLATPESVTVMAEVPEGPPLRFTWRRVSRRVVKAEGPERIAPEWWRVLDGSPAQRTRDYYRIEDEDGCRYWVFREGLYQERDEARDGDPPRWFLHGVFP		ImuA-ImuB-DnaE2	ImuA→ImuB→DnaE2	ImuA→ImuB→DnaE2		BAQ18577.1	BAQ18579.1
CCJ06698.1	ImuB1	GCA_000304315.1_Msp_SC2	Methylocystis sp. SC2	Bacteria; Proteobacteria; Alphaproteobacteria; Rhizobiales; Methylocystaceae; Methylocystis	GAQD-SDVADLVDRLAARFGRERVLRFA	THETHDPVRAASYVYAASPSKPNSWEKPEPGEPPLRPLFLFDPPQPIDTMAETPDGPPMHFKWRRVRHLIARAEGPERIAPEWWRNAVGRDRRTRDYYRLEDREGRRFWVFREGLYESETASPRWFLHGLFA		ImuA-ImuB-DnaE2	ImuA→ImuB→DnaE2	ImuA→ImuB→DnaE2		CCJ06697.1	CCJ06699.1
ABG64636.1	ImuB1	GCA_000014245.1_ASM1424v1	Chelativorans sp. BNC1	Bacteria; Proteobacteria; Alphaproteobacteria; Rhizobiales; Phyllobacteriaceae; Chelativorans	ACEE-EEFSLLADRIRARLGEGAVLVPV	LAESHLPERRARFVPFGKEVGAKEAIDPAEKIRPIRLLEKPEPVEASAEVPEGPPLSFRWRRALYRVARAEGPERIASEWWREDEPGPTRDYFRVEDMEGRRYWLYREGLYGEKTAPRWFLHGIFP		ImuA-ImuB-DnaE2	ImuA→ImuB→DnaE2	ImuA→ImuB→DnaE2		ABG64637.1	ABG64635.1
ABG65175.1	ImuB1	GCA_000014245.1_ASM1424v1	Chelativorans sp. BNC1	Bacteria; Proteobacteria; Alphaproteobacteria; Rhizobiales; Phyllobacteriaceae; Chelativorans	EEAE-PDISDLIDTLANRVGERAIYRAA	PVASDVPERCVRHIPALAPETGETWPDAWPRPARLLLRPEPIETIALLPDHPPVSFTWRGVRRRVARADGPERVFGEWWARDAEMAAVRDYFRVEDDTGERFWLYRAGDGEDPATGSHRWFIHGIFG		ImuA-ImuB-DnaE2	ImuA→ImuB→DnaE2	ImuA→ImuB→DnaE2		ABG65174.1	ABG65176.1
AKI02405.1	ImuB1	GCA_001011155.1_ASM101115v1	Hoeflea sp. IMCC20628	Bacteria; Proteobacteria; Alphaproteobacteria; Rhizobiales; Phyllobacteriaceae; Hoeflea	QAAG-QGHDALVDRLGARLGLERVQRFV	LADTHIPERSFGRQPVAHLGGAGSGTRRSAMGNAMLASAPYSEISDGVTTRPLILFDRPELLQTIAEVPDGPPFRFRWRGVSHEVVRSEGPERIACEWWRDGRGARTRDYFRVEDHQGYRFWLFRHGLYGRETDDPCWYMHGLFA		ImuA-ImuB-DnaE2	ImuA→ImuB→DnaE2	ImuA→ImuB→DnaE2		AKI02406.1	AKI02404.1
BAB51085.1	ImuB1	GCA_000009625.1_ASM962v1	Mesorhizobium loti MAFF303099	Bacteria; Proteobacteria; Alphaproteobacteria; Rhizobiales; Phyllobacteriaceae; Mesorhizobium	TDDG-ADIALFADRIRARLGEGAVLQPV	AVESHLPERAVAIVPFSEAPRRTTPPKRPDRVQAPTTIFPPERPIRLFRAPEPIEVPATEMPEGPPLHFRWRRALYRVTRAEGPERIAAEWWRQAPGDAAASTRDYFRIEDADGRRYWLYRQGLYGGSQAAPRWFMHGVFA		ImuA-ImuB-DnaE2	ImuA→ImuB→DnaE2	ImuA→ImuB→DnaE2		BAB51084.1	BAB51086.1
ADV10082.1	ImuB1	GCA_000185905.1_ASM18590v1	Mesorhizobium ciceri biovar biserrulae WSM1271	Bacteria; Proteobacteria; Alphaproteobacteria; Rhizobiales; Phyllobacteriaceae; Mesorhizobium	TDDG-ADIALFADRIRARLGDGAVLRPV	AVESHLPERAVATIPFTDAPCRTTPPKKPDRLQAPKTIFPPERPIRLFRSPEPIDVPATEMPEGPPLNFRWRRALYRVKRAEGPERIAAEWWREAPSDEEASTRDYFRIEDADGRRYWLYRQGLYGGASQVPPRWFLHGVFA		ImuA-ImuB-DnaE2	ImuA→ImuB→DnaE2	ImuA→ImuB→DnaE2		ADV10083.1	ADV10081.1
ACM36641.1	ImuB1	GCA_000016285.1_ASM1628v1	Agrobacterium vitis S4	Bacteria; Proteobacteria; Alphaproteobacteria; Rhizobiales; Rhizobiaceae; Rhizobium/Agrobacterium group; Agrobacterium	EEER-ADITPLIDLFGNR--GQRVYRFA	PVASDVPERSVQRIAAVAEDVTVSWSHHWPRPVRLLTHPELVEVIALMPDHPPVSVTWRGKRRKVKRADGPERIFGEWWQRTSEWAAVRDYFIIEDEAGERLWVFRSGDGVDGETGSHKWFVQGIFA		ImuA-ImuB-DnaE2	ImuA→ImuB→DnaE2	ImuA→ImuB→DnaE2		ACM36642.1	ACM36640.1
ACM28498.1	ImuB1	GCA_000016265.1_ASM1626v1	Agrobacterium radiobacter K84	Bacteria; Proteobacteria; Alphaproteobacteria; Rhizobiales; Rhizobiaceae; Rhizobium/Agrobacterium group; Agrobacterium; Agrobacterium tumefaciens complex	DRQG-TSLAAFADRVAARLGPDCLQGFE	LRQSHIPERAARPVPAMDILATRRRTGSEDAGHGFFRGERPLRLFRTPEPIEAFAAEVPDGPPRQFRWRRMMHRVLRAEGPERLAAEWWIEEAEDVPERDYFRIEDEDGHRYWLFRKGLYGQDAAPGWYMHGVFA		ImuA-ImuB-DnaE2	ImuA→ImuB→DnaE2	ImuA→ImuB→DnaE2		ACM28499.1	ACM28497.1
ACM30938.1	ImuB1	GCA_000016265.1_ASM1626v1	Agrobacterium radiobacter K84	Bacteria; Proteobacteria; Alphaproteobacteria; Rhizobiales; Rhizobiaceae; Rhizobium/Agrobacterium group; Agrobacterium; Agrobacterium tumefaciens complex	EEEV-KDVTPLIDIYGNR--GQRVYRVA	PVASDVPERSVQRISPAADPVEVTWVSHWRRPVRLLARPELIEAIALLPDRPPVSITWRGKRRKVKRADGPERIFGEWWQRDAEMEAVRDYFVIEDEAGERLWVFRSGDGIDPETGSHRWFVHGIFA		ImuA-ImuB-DnaE2	ImuA→ImuB→DnaE2	ImuA→ImuB→DnaE2		ACM30937.1	ACM30939.1
AAK90160.1	ImuB1	GCA_000092025.1_ASM9202v1	Agrobacterium fabrum str. C58	Bacteria; Proteobacteria; Alphaproteobacteria; Rhizobiales; Rhizobiaceae; Rhizobium/Agrobacterium group; Agrobacterium; Agrobacterium tumefaciens complex	DEGR-AEIADTVDVILNR--GHRVYRYA	AVASDVPERSLARVAALAPEDTLGWPGHWPRPVRLFARPEPIETLALLPDHPPRYFLWKGERHNVRRADGPERVFGEWWKRDREKAAVRDYFTVENEGGERFWIFRSGDGEHAETGSQGWFIHGVFA		ImuA-ImuB-DnaE2	ImuA→ImuB→DnaE2	ImuA→ImuB→DnaE2		AAK90159.1	AAK90161.1
AAK90475.1	ImuB1	GCA_000092025.1_ASM9202v1	Agrobacterium fabrum str. C58	Bacteria; Proteobacteria; Alphaproteobacteria; Rhizobiales; Rhizobiaceae; Rhizobium/Agrobacterium group; Agrobacterium; Agrobacterium tumefaciens complex	GDDV-TDVTPLIDIYGNR--GQRVYRVA	PVASDVPERSVQRISPVAEPIAVAWVSHWRRPVRLLPRPELIEAIALMPDRPPVSIVWRGRRRKVKRADGPERIFGEWWQRDAEMDAVRDYFVIEDEAGERLWVFRSGDGVDPDTGSHRWFCHGIFA		ImuA-ImuB-DnaE2	ImuA→ImuB→DnaE2	ImuA→ImuB→DnaE2		AAK90474.1	AAK90476.1
AAK91052.1	ImuB1	GCA_000092025.1_ASM9202v1	Agrobacterium fabrum str. C58	Bacteria; Proteobacteria; Alphaproteobacteria; Rhizobiales; Rhizobiaceae; Rhizobium/Agrobacterium group; Agrobacterium; Agrobacterium tumefaciens complex	EDEV-TDVTPLIDIYGNR--GQRVYRVA	PVASDVPERSVQRISPAADPIEVTWVSHWRRPVRLLARPELIEAIALLPDRPPVSITWRGKRRKVKRADGPERIFGEWWQRDAEMEAVRDYFVIEDEAGERLWVFRSGDGIDPDTGSHRWFVHGIFA		ImuA-ImuB-DnaE2	ImuA→ImuB→DnaE2	ImuA→ImuB→DnaE2		AAK91051.1	AAK91053.1
AKC10664.1	ImuB1	GCA_000971565.1_ASM97156v1	Agrobacterium tumefaciens	Bacteria; Proteobacteria; Alphaproteobacteria; Rhizobiales; Rhizobiaceae; Rhizobium/Agrobacterium group; Agrobacterium; Agrobacterium tumefaciens complex	EDDV-TDVTPLIDLYGNR--GQRVYRVA	PVASDVPERSVQRISPVAEPIAVAWVSHWRRPVRLLPRPELIEAIALMPDRPPVSIVWRGKRRKIKRADGPERIFGEWWQRDAEMDAVRDYFVIEDEAGERLWVFRSGDGVDPETGSYRWFCHGIFA		ImuA-ImuB-DnaE2	ImuA→ImuB→DnaE2	ImuA→ImuB→DnaE2		AKC10665.1	AKC10663.1
AMD57502.1	ImuB1	GCA_001551895.1_ASM155189v1	Agrobacterium tumefaciens	Bacteria; Proteobacteria; Alphaproteobacteria; Rhizobiales; Rhizobiaceae; Rhizobium/Agrobacterium group; Agrobacterium; Agrobacterium tumefaciens complex	EDDI-TDVTPLIDIYGNR--GQRVYRVA	PVASDVPERSVQRISPVAEPIAIGWVSHWRRPVRLLSCPELIEAIALMPDRPPVSIVWRGKRRKVKRADGPERIFGEWWQRDAEMEAVRDYFVIEDEAGERLWVFRSGDGVDPETGSHRWFCHGIFA		ImuA-ImuB-DnaE2	ImuA→ImuB→DnaE2	ImuA→ImuB→DnaE2		AMD57503.1	AMD57501.1
CDN50151.1	ImuB1	GCA_000731315.1_RG540_Ch_pA	Neorhizobium galegae bv. orientalis str. HAMBI 540	Bacteria; Proteobacteria; Alphaproteobacteria; Rhizobiales; Rhizobiaceae; Rhizobium/Agrobacterium group; Neorhizobium	GDSE-ISLADFVDRVSARLGADCLQIAE	PKQSHVPERAEVFVPAIASRIVREKTEEIFAFAPRSDRPLRLFRHPELMEAFAATVPDGPPQRFRWRRIVHEVIRAEGPERISPEWWNDAEDVEERDYFRLESEAGRRFWIFRAGHYVAGKTAPTWRVHGIFA		ImuA-ImuB-DnaE2	ImuA→ImuB→DnaE2	ImuA→ImuB→DnaE2		CDN50152.1	CDN50150.1
ABC92827.1	ImuB1	GCA_000092045.1_ASM9204v1	Rhizobium etli CFN 42	Bacteria; Proteobacteria; Alphaproteobacteria; Rhizobiales; Rhizobiaceae; Rhizobium/Agrobacterium group; Rhizobium	RQGE-ISLSAFVDRVSARLGADCLQSFQ	LRESHVPERAVIAVPTTDKLSRRGKAEQDGSLPFRQERPLRLFATPEPVETVLAEVPDGPPQIFRWRRMQHQVAKSEGPERIAMEWWIDGSDAEARDYFRIEDEAGHRFWIYRRGFYGQELSPRWFMHGVFA		ImuA-ImuB-DnaE2	ImuA→ImuB→DnaE2	ImuA→ImuB→DnaE2		ABC92828.1	ABC92826.1
ABC94042.1	ImuB1	GCA_000092045.1_ASM9204v1	Rhizobium etli CFN 42	Bacteria; Proteobacteria; Alphaproteobacteria; Rhizobiales; Rhizobiaceae; Rhizobium/Agrobacterium group; Rhizobium	EEQV-TDVTPLIDVLGNR-GGQRIFRVA	PVASDVPERSIQRIAPTADESGATWPLHWQRPSRLLGHPEAIEVIALLPDHPPVSFTWRGKRRRVKRADGPERIFGEWWQRSSEWIAVRDYFVVEDDAGERFWIFRSGDGVDADTGSHKWFLHGVFA		ImuA-ImuB-DnaE2	ImuA→ImuB→DnaE2	ImuA→ImuB→DnaE2		ABC94041.1	ABC94043.1
AGB73065.1	ImuB1	GCA_000330885.1_ASM33088v1	Rhizobium tropici CIAT 899	Bacteria; Proteobacteria; Alphaproteobacteria; Rhizobiales; Rhizobiaceae; Rhizobium/Agrobacterium group; Rhizobium	DRQE-GSLAAFVDRVAARLGPDCLQGFE	LRQSHIPERAVRPLPAMTILASKRHTSGEDAGHGFFRGERPLRLFRMPELVETIAAEVPDGPPRQFRWRRVMHRVSRAEGPERLSVEWWVEEKEEPARDYFQVEDEEGHRFWLFRKGLYGRGGTTPDWYMHGVFA		ImuA-ImuB-DnaE2	ImuA→ImuB→DnaE2	ImuA→ImuB→DnaE2		AGB73066.1	AGB73064.1
AHF85427.1	ImuB1	GCA_000517605.1_ASM51760v1	Rhizobium leguminosarum bv. trifolii WSM1689	Bacteria; Proteobacteria; Alphaproteobacteria; Rhizobiales; Rhizobiaceae; Rhizobium/Agrobacterium group; Rhizobium	EDEV-TDVTLLIDIYGNR--GQRVYRLA	PVASDVPERSVQRISAAADLIEVAWVSHWRRPVRLLARPELIEAIALLPDRPPVSITWRGKRRKVKRADGPERIFGEWWRRDAEMEAVRDYFVIEDEAGERLWVFRSGDGIDPETGSHRWYCHGIFA		ImuA-ImuB-DnaE2	ImuA→ImuB→DnaE2	ImuA→ImuB→DnaE2		AHF85428.1	AHF85426.1
AHF86179.1	ImuB1	GCA_000517605.1_ASM51760v1	Rhizobium leguminosarum bv. trifolii WSM1689	Bacteria; Proteobacteria; Alphaproteobacteria; Rhizobiales; Rhizobiaceae; Rhizobium/Agrobacterium group; Rhizobium	RQGE-ISLSAFVDRVSARLGADCLQSFQ	LRESHVPERAVITVPVMESLPRRKAAQDIQLPFREERPLRLFATPEPVETILAEVPDGPPQIFRWRRMQHQVARSEGPERIAMEWWIDGDDAEARDYFRIEDETGHRFWIYRRGFYGQELDPRWFMHGVFA		ImuA-ImuB-DnaE2	ImuA→ImuB→DnaE2	ImuA→ImuB→DnaE2		AHF86180.1	AHF86178.1
AHF88240.1	ImuB1	GCA_000517605.1_ASM51760v1	Rhizobium leguminosarum bv. trifolii WSM1689	Bacteria; Proteobacteria; Alphaproteobacteria; Rhizobiales; Rhizobiaceae; Rhizobium/Agrobacterium group; Rhizobium	EEEV-KDVTPLIDIYGNR--GQRVYRVA	PVASDVPERSVQRISAAADPIEVTWVSHWRRPVRLLARPELIEAIALLPDRPPVSITWRGKRRKVKRSDGPERIFGEWWQRDAEMEAVRDYFVIEDEAGERLWVFRSGDGIDPETGSHRWYCHGIFA		ImuA-ImuB-DnaE2	ImuA→ImuB→DnaE2	ImuA→ImuB→DnaE2		AHF88241.1	AHF88239.1
AJD43311.1	ImuB1	GCA_000816845.1_ASM81684v1	Rhizobium gallicum bv. gallicum R602	Bacteria; Proteobacteria; Alphaproteobacteria; Rhizobiales; Rhizobiaceae; Rhizobium/Agrobacterium group; Rhizobium	RQRE-TSLAAFIDKIAARLGADCLQRFQ	LRESHVPERAAIAIPAMEGLQAHRKAEEGNPFPSRCERPLRLFTRPEQVEALLAEVPDGPPQIFRWRRMQHRVARSEGPERLAMEWWTDGADAEPRDYFRIEDDAGHRFWIYREGFYGHELPPRWFMHGLFA		ImuA-ImuB-DnaE2	ImuA→ImuB→DnaE2	ImuA→ImuB→DnaE2		AJD43312.1	AJD43310.1
AJD45783.1	ImuB1	GCA_000816845.1_ASM81684v1	Rhizobium gallicum bv. gallicum R602	Bacteria; Proteobacteria; Alphaproteobacteria; Rhizobiales; Rhizobiaceae; Rhizobium/Agrobacterium group; Rhizobium	EETI-VDVTPLVDILGNR--GQRLYRVA	PVASDVPERSVRKISPTADETGENWAAKWPRPSRLLSTPERIEVIALLPDQPPAVFTWRGKRRRVKRADGPERIFGEWWLRPTEMSAVRDYFVVEDEVGERYWIFRAGDGFDAETGSHRWFLHGVFG		ImuA-ImuB-DnaE2	ImuA→ImuB→DnaE2	ImuA→ImuB→DnaE2		AJD45784.1	AJD45782.1
CCF21511.1	ImuB1	GCA_000967425.1_ASM96742v1	Rhizobium sp. NT-26	Bacteria; Proteobacteria; Alphaproteobacteria; Rhizobiales; Rhizobiaceae; Rhizobium/Agrobacterium group; Rhizobium	ASGE-APLADLIDRVSARLGDDVLQAFQ	FRESHIPERAVFAYPALGHDAGNEGRQNPADTTGRERPLRLLPRPEPVEAFAAIVPDGPPSRFRWRRVLHDVARAEGPERISPEWWLDQEAGQERDYFKLEVASGHRFWVYRQGHYSSDYRPTWHMHGIFA		ImuA-ImuB-DnaE2	ImuA→ImuB→DnaE2	ImuA→ImuB→DnaE2		CCF21512.1	CCF21510.1
ANH07218.1	ImuB1	GCA_001652565.1_ASM165256v1	Shinella sp. HZN7	Bacteria; Proteobacteria; Alphaproteobacteria; Rhizobiales; Rhizobiaceae; Shinella	EAEE-ADLAGLVDVIVNRIGAARLYRIA	PVESDVPERSFRRIPPLSPETGTTWPSRWPRPARLLARPEPVEVMALLPDHPPASFTWRGVRRLVKRADGPERIFGEWWKRDAELAAVRDYFQVEDAEGERFWLFRSGNEEQAASGAGRWFLHGIFA		ImuA-ImuB-DnaE2	ImuA→ImuB→DnaE2	ImuA→ImuB→DnaE2		ANH07217.1	ANH07219.1
ANH08605.1	ImuB1	GCA_001652565.1_ASM165256v1	Shinella sp. HZN7	Bacteria; Proteobacteria; Alphaproteobacteria; Rhizobiales; Rhizobiaceae; Shinella	EDQV-TDVIPLIDVFANR--GQRVYRVT	PVASDVPERSVRRIDPAAVAAGATWAQHWPRPVRLLARPELIEVIALMPDHPPVSITWRGKRRRVKRADGPERIFGEWWTRDAEYAAVRDYFVVEDEAGERLWIYRCGDGVDPATGSHRWFMHGIFA		ImuA-ImuB-DnaE2	ImuA→ImuB→DnaE2	ImuA→ImuB→DnaE2		ANH08604.1	ANH08606.1
ANK74143.1	ImuB1	GCA_000697965.2_ASM69796v2	Ensifer adhaerens	Bacteria; Proteobacteria; Alphaproteobacteria; Rhizobiales; Rhizobiaceae; Sinorhizobium/Ensifer group; Ensifer	PDRE-RPLAAFADRVMARFGAESLMVPA	LSESHVPERAASFRPLTDLALIGKAEEPGNNIPAPLLAAAARPQRLFPSPEPVEAVAEVPEGPPRSFRWRRTLHRIARAEGPERIAGEWWLDGEPALERDYFRVEDDSGRRFWLFREGHYGASAPPRWFMHGVFA		ImuA-ImuB-DnaE2	ImuA→ImuB→DnaE2	ImuA→ImuB→DnaE2		ANK74144.1	ANK74142.1
ANK77455.1	ImuB1	GCA_000697965.2_ASM69796v2	Ensifer adhaerens	Bacteria; Proteobacteria; Alphaproteobacteria; Rhizobiales; Rhizobiaceae; Sinorhizobium/Ensifer group; Ensifer	EEPE-ADVSGLIDILGNRIGARRLYRFQ	PVASDVPERSINRIAPMAPDEGLAWPGHWPRPVRLLLHPEAIETMALLPDHPPVSFTWRGVRRRVKRADGPERVFGEWWKRDAELVAVRDYFQVEDDAGERYWIYRAGDGEHSETGSHQWFLHGIFG		ImuA-ImuB-DnaE2	ImuA→ImuB→DnaE2	ImuA→ImuB→DnaE2		ANK77456.1	ANK77454.1
AAK65146.1	ImuB1	GCA_000006965.1_ASM696v1	Sinorhizobium meliloti 1021	Bacteria; Proteobacteria; Alphaproteobacteria; Rhizobiales; Rhizobiaceae; Sinorhizobium/Ensifer group; Sinorhizobium	EEQV-TDVTPLIDVLGNR-GGQRIFRVA	PVASDVPERSVRRIAPIADEDGATWPLNWPRPPRLLARPELIEVIALLPDHPPVSFTWRSKRRRVKRADGPERIFGEWWKHSSEWVAVRDYFVVEDDRGERFWIFRSGDGVDAETGSHKWFMHGMFA		ImuA-ImuB-DnaE2	ImuA→ImuB→DnaE2	ImuA→ImuB→DnaE2		AAK65145.2	AAK65147.1
CAC47751.1	ImuB1	GCA_000006965.1_ASM696v1	Sinorhizobium meliloti 1021	Bacteria; Proteobacteria; Alphaproteobacteria; Rhizobiales; Rhizobiaceae; Sinorhizobium/Ensifer group; Sinorhizobium	PDES-QPLAAFVDKVSARFGPGCLMQAT	LAESHLPERAGGFAAVTDVAAVLRTAALEEKAFPENRPLRIFAHPEPVEATAEVPEGAPRSFNWRKTRYRVARAEGPERIAAEWWIDGEDHPTRDYFRIEDQEGRRFWLFREGLYGRETASPRWFMHGVFA		ImuA-ImuB-DnaE2	ImuA→ImuB→DnaE2	ImuA→ImuB→DnaE2		CAC47752.2	CAC47750.1
ABR61849.1	ImuB1	GCA_000017145.1_ASM1714v1	Sinorhizobium medicae WSM419	Bacteria; Proteobacteria; Alphaproteobacteria; Rhizobiales; Rhizobiaceae; Sinorhizobium/Ensifer group; Sinorhizobium	PDES-QPLAAFVDKVSARFGPDCLMQAT	LMESHLPERAGGFAAVTDVAAILGSPPLGERAFPENRPLRIFAHPEPVEATAEVPEGAPRSFNWRKTRYRVARAEGPERVAAEWWIDGEGHPTRDYFRIEDQEGRRFWLFREGLYGRETASPRWFMHGVFA		ImuA-ImuB-DnaE2	ImuA→ImuB→DnaE2	ImuA→ImuB→DnaE2		ABR61850.1	ABR61848.1
ACP26921.1	ImuB1	GCA_000018545.1_ASM1854v1	Sinorhizobium fredii NGR234	Bacteria; Proteobacteria; Alphaproteobacteria; Rhizobiales; Rhizobiaceae; Sinorhizobium/Ensifer group; Sinorhizobium	PEES-QPLAAFIDKVSARFGPDCLMQAS	LAESHLPERAGGFAAVRDVAAVIGAPSEDKLFEGRVFPENRPLRLFTHPELVEATAEVPDGAPRSFNWRRTQYRVARAEGPERIAAEWWIDGEDHPTRDYFRIEDQEGRRFWLFREGLYGREVAAARWFMHGVFA		ImuA-ImuB-DnaE2	ImuA→ImuB→DnaE2	ImuA→ImuB→DnaE2		ACP26922.1	ACP26920.1
ABS64139.1	ImuB1	GCA_000017565.1_ASM1756v1	Parvibaculum lavamentivorans DS-1	Bacteria; Proteobacteria; Alphaproteobacteria; Rhizobiales; Rhodobiaceae; Parvibaculum	SSRA-QALEQFIDRLSNRFGADRVLRLE	PRASHIPERAAVAVPALHGHMPAMQGWKTYVSEQMASVLGGSLPRPLRLLPSPEAVDVMAEVPEGPPRIFRWRRISHQVARAEGPERLSPEWWREGKHRTRDYYRVEDIEGRRFWLYRDGLYHRDNEGPRWYLHGVFE		ImuA-ImuB-DnaE2	ImuA→ImuB→DnaE2	ImuA→{2}→ImuB→DnaE2		ABS64136.1	ABS64140.1
BAF89903.1	ImuB1	GCA_000010525.1_ASM1052v1	Azorhizobium caulinodans ORS 571	Bacteria; Proteobacteria; Alphaproteobacteria; Rhizobiales; Xanthobacteraceae; Azorhizobium	EEQG-EDLGALVDRLSMRFGRARFRRLV	PRDTHIPERAVAAVPALAAAPESWAAPEPEEPPQRPLYLFRPPLPIEVLAEVPDGPPLRFRWRGGTHDVAAQEGPERIGEEWWRDISRPETPRDYYRVEDKGGRRFWIFRHGIHEGGRAPPLWYLHGLFS		ImuA-ImuB-DnaE2	ImuA→ImuB→DnaE2	ImuA→ImuB→DnaE2		BAF89904.1	BAF89902.1
ADH91663.1	ImuB1	GCA_000092925.1_ASM9292v1	Starkeya novella DSM 506	Bacteria; Proteobacteria; Alphaproteobacteria; Rhizobiales; Xanthobacteraceae; Starkeya	AVEE-EEVAALVDRLAVRLGRERVLRFM	LRDTHDPDRASTLVPAGDLPASHTAPPDSLPRPLTLFDPPQPVEAMAEVPDGPPLRFRWRRVVHEVARAEGPERIAPEWWRQKEGAPAAPTRDYFRVENREGRRFWLFRAGLYGRETDQPRWFLHGLFP		ImuA-ImuB-DnaE2	ImuA→ImuB→DnaE2	ImuA→ImuB→DnaE2		ADH91662.1	ADH91664.1
ABS66060.1	ImuB1	GCA_000017645.1_ASM1764v1	Xanthobacter autotrophicus Py2	Bacteria; Proteobacteria; Alphaproteobacteria; Rhizobiales; Xanthobacteraceae; Xanthobacter	EETA-PDLSGLIDTLANRVGARAVYRFA	PVASDVPERSVSRLPALAGDTGAGWPDHWPRPSRLLARPEPIETMALLPDHPPNWFSWKGVRRRVRRADGPERIFGEWWKRDAERQAVRDYFRVEDDAGERFWIFRSGDGEDVATGSHRWFLHGIFG		ImuA-ImuB-DnaE2	ImuA→ImuB→DnaE2	ImuA→ImuB→DnaE2		ABS66061.1	ABS66059.1
ABS68698.1	ImuB1	GCA_000017645.1_ASM1764v1	Xanthobacter autotrophicus Py2	Bacteria; Proteobacteria; Alphaproteobacteria; Rhizobiales; Xanthobacteraceae; Xanthobacter	PPEE-AALSELVDVLSARLGPRRVMCLQ	PQDSHVPERAAARVPAQKGWAVAGLAAWPAAAAEGAPLPRPPALFAHPEPVETLAEVPDGPPLRFRWRRMLHEVVRAEGPERIAAEWWTGSEALTRDYFRVEDKEGRRFWLYRAGTYGRETSEPRWFLHGLFP		ImuA-ImuB-DnaE2	ImuA→ImuB→DnaE2	ImuA→ImuB→DnaE2		ABS68699.1	ABS68697.1
ABI76771.1	ImuB1	GCA_000013025.1_ASM1302v1	Hyphomonas neptunium ATCC 15444	Bacteria; Proteobacteria; Alphaproteobacteria; Rhodobacterales; Hyphomonadaceae; Hyphomonas	DVDE-DALAALADRVNARLGEGVVTVTI	PEAHHPPQAAERTVPFSGQNLAGAARPYNLPGLRPARLFERAERVEVIAEVPDGPPQRFIWRRKVRRVIRADGPERIAPEWWTYLPPRPEETVSLPRARDYYRVEDEDGRRYWVFREGLYGDGRGESPDWFVQGLFS		ImuA-ImuB-DnaE2	ImuA→ImuB→DnaE2	ImuA→ImuB→DnaE2		ABI75778.1	ABI77284.1
ACT60173.1	ImuB1	GCA_000023785.1_ASM2378v1	Hirschia baltica ATCC 49814	Bacteria; Proteobacteria; Alphaproteobacteria; Rhodobacterales; Hyphomonadaceae; Hirschia	GFDE-EAFIRLADRLAVRLGEKAVQMPI	FHESHVPERSESFSQFATHLMEARSLSRAMGPRPLRMFEMPEHVEVMAEVPDGPPARLIWRRVMRKIVRADGPERIAPEWWKLSEKGARARDYYRIEDEEGCRYWIYRHGLYDDNRGGPPQWYMHGVFA		ImuA-ImuB-DnaE2	ImuA→ImuB→DnaE2	ImuA→ImuB→DnaE2		ACT60174.1	ACT60172.1
ABI66122.1	ImuB1	GCA_000014745.1_ASM1474v1	Maricaulis maris MCS10	Bacteria; Proteobacteria; Alphaproteobacteria; Rhodobacterales; Hyphomonadaceae; Maricaulis	TPGE-EATSHLVDRLRLRLGETGVRRAA	SRESWSPERASGWRTADHAQDIYVTTSPGLPLKRPLLLLDRPEPVEALAEVPDGPPRVFVWRRVRHRIAHAEGPERIAPEWWRPARSGQPLLSRDYFHVETAEGHRFWLYRAGLYGRETDVPCWFVHGVS		ImuA-ImuB-DnaE2	ImuA→ImuB→DnaE2	ImuA→ImuB→DnaE2		ABI66121.1	ABI66123.1
AJE46159.1	ImuB1	GCA_000819565.1_ASM81956v1	Celeribacter indicus	Bacteria; Proteobacteria; Alphaproteobacteria; Rhodobacterales; Rhodobacteraceae; Celeribacter	RSAP-DRLDDLITRIGTRIGLENVQRFL	PADSHIPERAFVIAPAAFTAPGGGWSCPRPRPLRLFPPEPVAGSGSHPPARLRWRRMSLTTARATGPERIAPEWWLEDEGWRSGLRDYWKVDTREGRRLWLFHTPQDPGWFVQGEFA		ImuA-ImuB-DnaE2	ImuA→ImuB→DnaE2	ImuA→ImuB→DnaE2		AJE46160.1	AJE46158.1
ALI54326.1	ImuB1	GCA_001308265.1_ASM130826v1	Celeribacter marinus	Bacteria; Proteobacteria; Alphaproteobacteria; Rhodobacterales; Rhodobacteraceae; Celeribacter	ASRP-DGLDDLITRLGNRIGLENIQRLL	PADSHIPERSFQIAPAAYSTSNGAWSRHRPRPLKLFPPEPILGAGSQPPTRFRWRRMSLTTGRSTGPERIAPEWWLPDEAWRTGVRDYWYVETREGRRLWLFHTPQNPGWFVHGEFA		ImuA-ImuB-DnaE2	ImuA→ImuB→DnaE2	ImuA→ImuB→DnaE2		ALI54327.1	ALI54325.1
ALG90711.1	ImuB1	GCA_001305615.1_ASM130561v1	Confluentimicrobium sp. EMB200-NS6	Bacteria; Proteobacteria; Alphaproteobacteria; Rhodobacterales; Rhodobacteraceae; Confluentimicrobium	PPGQ-DGLDDLVTRIGNRIGLENVLRFL	PADSHIPERAFLIAPAAYSAPENGPWVAPRPRPLRLFPPEPIAGSGARPPKHFRWRRMAFAAARATGPERIAPEWWLEDDNWRSGVRDYWQVETLQGRRLWLYYTPQNPGWFVQGEFA		ImuA-ImuB-DnaE2	ImuA→ImuB→DnaE2	ImuA→ImuB→DnaE2		ALG90712.1	ALG90710.1
ABV95724.1	ImuB1	GCA_000018145.1_ASM1814v1	Dinoroseobacter shibae DFL 12 = DSM 16493	Bacteria; Proteobacteria; Alphaproteobacteria; Rhodobacterales; Rhodobacteraceae; Dinoroseobacter	IARE-DALADLFSRLGNRLGFDRVLRLL	PATSKIPERSFLVTPAAYSAAEPPPPHRGPDRPIIIFPSEPVTTKGLGQPGHPPARFAWRRMSFTTLRADGPERIAPEWWFDDPAWRSGLRDYWRVETREGARLWLYHTPQAPAWPAQSWFAQGEFA		ImuA-ImuB-DnaE2	ImuA→ImuB→DnaE2	ImuA→ImuB→DnaE2		ABV95723.1	ABV95725.1
ABD54476.1	ImuB1	GCA_000013565.1_ASM1356v1	Jannaschia sp. CCS1	Bacteria; Proteobacteria; Alphaproteobacteria; Rhodobacterales; Rhodobacteraceae; Jannaschia	ADDD-LHLTQLVDRLSARFGARAITRPV	LRASHIPERAERHMAADAMLAEPETAPLKERPLRLFDHPEEVRVLYAVPEGPPAQFVWRRQTHRVMRYSGPERIAPEWWKDRPGTRLRDYFKVENHAGQRIWLYREGLHEDGRGGDPRWFVHGCFA		ImuA-ImuB-DnaE2	ImuA→ImuB→DnaE2	ImuA→ImuB→DnaE2		ABD54477.1	ABD54475.1
AEM39852.1	ImuB1	GCA_000223375.1_ASM22337v1	Ketogulonicigenium vulgare WSH-001	Bacteria; Proteobacteria; Alphaproteobacteria; Rhodobacterales; Rhodobacteraceae; Ketogulonicigenium	AAST-DRVEALMTRIGTRIGLENLRRFQ	PIDSHIPENSFALAPASDAQRQGVWPGRPARPLILFTPEPVAANSATPPAAFHWRRMGFTTARATGPERIAPEWWSTAPKAGALRDYWRIDTREGRRLWLFYTPQNPGWFVQGEFL		ImuA-ImuB-DnaE2	ImuA→ImuB→DnaE2	ImuA→ImuB→DnaE2		AEM39851.1	AEM39853.1
AKS44985.1	ImuB1	GCA_001187845.1_ASM118784v1	Octadecabacter temperatus	Bacteria; Proteobacteria; Alphaproteobacteria; Rhodobacterales; Rhodobacteraceae; Octadecabacter	QGRN-DKLDDLISRIGNRIGLENVQRFL	PADSHIPERSHIIAPAAFSEPTGSWVALRERPIQLFPPEPIMGTGPAPPRHLRWRRMSFRVERATGPERIAPEWWLTDVNWRSGVRDYWKVETKQGRRLWLFYTPQNPGWFVQGQFP		ImuA-ImuB-DnaE2	ImuA→ImuB→DnaE2	ImuA→ImuB→DnaE2		AKS44984.1	AKS44986.1
ALV26900.1	ImuB1	GCA_001484065.1_ASM148406v1	Pannonibacter phragmitetus	Bacteria; Proteobacteria; Alphaproteobacteria; Rhodobacterales; Rhodobacteraceae; Pannonibacter	GEAE-GKLADLITRIGNRLGFDAVRRHL	PADSHIPERSYLAAPAAFSRPEPFPQSGPRRPLILFPPEPLTAQGTSPPARFSWRRMRFTLGRASGPERLSPEWWLDDPAWRRGLRDYWFVETREGRRLWLFHTPQDPGWYVHGEFA		ImuA-ImuB-DnaE2	ImuA→ImuB→DnaE2	ImuA→ImuB→DnaE2		ALV26901.1	ALV26899.1
ALV27423.1	ImuB1	GCA_001484065.1_ASM148406v1	Pannonibacter phragmitetus	Bacteria; Proteobacteria; Alphaproteobacteria; Rhodobacterales; Rhodobacteraceae; Pannonibacter	EEGA-PDLSGLIDTLANRVGARAVYRFA	PVASDVPERSVRRLPALAEDTGAGWPDHWPRPSRLLSRPEPIETMALLPDHPPNWFSWKGVRRRVRRADGPERIFGEWWKRDAELIAVRDYFRVEDDAGERFWIFRSGDGEDAATGSHRWFLHGIFG		ImuA-ImuB-DnaE2	ImuA→ImuB→DnaE2	ImuA→ImuB→DnaE2		ALV27422.1	ALV27424.1
ALV28384.1	ImuB1	GCA_001484065.1_ASM148406v1	Pannonibacter phragmitetus	Bacteria; Proteobacteria; Alphaproteobacteria; Rhodobacterales; Rhodobacteraceae; Pannonibacter	DTPE-PDLSGLIDVLANRVGARAIYRFA	PVASDVPERSICRIPALAADIGAGWPDHWPRPSRLLMRPEPIETMALLPDHPPNWISWRGVRRRVRRADGPERVFGEWWKRDAELAAVRDYFRIEDDAGERFWVFRAGDGEDAATGSHRWFMHGIFG		ImuA-ImuB-DnaE2	ImuA→ImuB→DnaE2	ImuA→ImuB→DnaE2		ALV28385.1	ALV28383.1
ABL72354.1	ImuB1	GCA_000203895.1_ASM20389v1	Paracoccus denitrificans PD1222	Bacteria; Proteobacteria; Alphaproteobacteria; Rhodobacterales; Rhodobacteraceae; Paracoccus	APTG-LALARLVDRLAARFGAQTISRPL	PRESHVPERAEAPGPPLAATPAPPARPDRPIRLLNPPEEIRVLYAIPEGPPAQFVWRRQTLRVARHAGPERIAPEWWHDRPGTRLRDYFRIEDDSGLRLWIYREGLVHDGRGGAPRWFLHGIFA		ImuA-ImuB-DnaE2	ImuA→ImuB→DnaE2	ImuA→ImuB→DnaE2		ABL72353.1	ABL72355.1
AGT11700.1	ImuB1	GCA_000444995.1_ASM44499v1	Paracoccus aminophilus JCM 7686	Bacteria; Proteobacteria; Alphaproteobacteria; Rhodobacterales; Rhodobacteraceae; Paracoccus	VRQE-DELNDLISRLGNRLGFDHVLRFL	PAESRIPERSFLTVPAAYSETTPLPFRKRPRRPAMIFPPEPVTSASGHPPARFRWRRMSFTTLRAAGPERITPEWWFDDPAWRSGVRDYWRIETKEGPRLWLFHTPMAPAWAVQGTFL		ImuA-ImuB-DnaE2	ImuA→ImuB→DnaE2	ImuA→ImuB→DnaE2		AGT11699.1	AGT11701.1
ADE83904.1	ImuB1	GCA_000021865.1_ASM2186v1	Rhodobacter capsulatus SB 1003	Bacteria; Proteobacteria; Alphaproteobacteria; Rhodobacterales; Rhodobacteraceae; Rhodobacter	AASP-DRLADLLTRLGTRVGLENIHRFL	PAESHIPERGFLIAPAAFSTAQGGFHAPRPRPLRLFPPEPISATGPTPPRHFRWRAMPLSTARATGPERITPEWWLDDDSWRHGLRDYWRVDTAEGRRLWLFFTPQNPGWFVQGEFA		ImuA-ImuB-DnaE2	ImuA→ImuB→DnaE2	ImuA→ImuB→DnaE2		ADE83905.1	ADE83903.1
BAQ69650.1	ImuB1	GCA_001548075.1_ASM154807v1	Rhodovulum sulfidophilum	Bacteria; Proteobacteria; Alphaproteobacteria; Rhodobacterales; Rhodobacteraceae; Rhodovulum	GDRP-DGLDDLISRIGTRIGLENIRRFL	PADSHIPERSFLIAPAAWSEPGGAWIVPHPRPLRLFPPEPIVGTGPQPPGRFRWRRMALETARATGPERIAPEWWLEDETWRSGLRDYWRIETRQGRRLWLFHTPQAPGWFVQGEFA		ImuA-ImuB-DnaE2	ImuA→ImuB→DnaE2	ImuA→ImuB→DnaE2		BAQ69649.1	BAQ69651.1
AAV93979.1	ImuB1	GCA_000011965.2_ASM1196v2	Ruegeria pomeroyi DSS-3	Bacteria; Proteobacteria; Alphaproteobacteria; Rhodobacterales; Rhodobacteraceae; Ruegeria	SGRA-DRLDDLISRIGTRIGLENIQRFL	PVDSHIPERGFTIAAAAWSEPGGPWAPPRPRPILLFPPEPLTATGTRPPERFRWRRMSLSTARATGPERIAPEWWLPDENWRGGVRDYWHVETRQGRRLWLFHTPQNPGWFVQGEFA		ImuA-ImuB-DnaE2	ImuA→ImuB→DnaE2	ImuA→ImuB→DnaE2		AAV93980.1	AAV93978.1
ANP42702.1	ImuB1	GCA_000376545.2_ASM37654v2	Ruegeria mobilis F1926	Bacteria; Proteobacteria; Alphaproteobacteria; Rhodobacterales; Rhodobacteraceae; Ruegeria	AGRK-DKLDDLISRLGTRVGLENIQRFL	PADSHIPERSFIISPAAYSEPARHWCPARPRPVVLFAPEPIAGRTPHPPQRFRWRRMALTTGRAIGPERICPEWWLEDEAWRSGLRDYWRVETQEGRRLWLFFTPQAPGWFVQGEFA		ImuA-ImuB-DnaE2	ImuA→ImuB→DnaE2	ImuA→ImuB→DnaE2		ANP42701.1	ANP42703.1
BAJ81272.1	ImuB1	GCA_000202835.1_ASM20283v1	Acidiphilium multivorum AIU301	Bacteria; Proteobacteria; Alphaproteobacteria; Rhodospirillales; Acetobacteraceae; Acidiphilium	GAVR-PDHARTFDLMA---GRARLSRLA	PVASHVPERAMRRIPVTEPPPGWPPAGHPRPVRLFVRPERIEVIAPVPDDPPRLMRWRGASHRIARATGPERIAREWWRHEPREAAGCAEAEMLRDYYAIEDETGRRFWVFRAGLHGGARPPRWFIHGVF		ImuA-ImuB-DnaE2	ImuA→ImuB→DnaE2	ImuA→ImuB→DnaE2		BAJ81271.1	BAJ81273.1
BAT18844.1	ImuB1	GCA_001547995.1_ASM154799v1	Asaia bogorensis NBRC 16594	Bacteria; Proteobacteria; Alphaproteobacteria; Rhodospirillales; Acetobacteraceae; Asaia	PPAG-ESLVVLAERLRNKPGLRAIYHLA	ETDSPFPEMAQTQGLAPVPSLEGVLRRSHWPRPTRLFAPPRAIAAPELTDHDAPQGFVWQGQKLRVCGADGPERLHGAWWQHPAQAGAIRDYWIVETEQGDRFWLFRRGDGQHPWSGDGAWFVHGLF		ImuA-ImuB-DnaE2	ImuA→ImuB→DnaE2	ImuA→ImuB→{1}→DnaE2		BAT18843.1	BAT18846.1
ACI51114.1	ImuB1	GCA_000021325.1_ASM2132v1	Gluconacetobacter diazotrophicus PA1 5	Bacteria; Proteobacteria; Alphaproteobacteria; Rhodospirillales; Acetobacteraceae; Gluconacetobacter	AERE-EALSALADRLANRLGPGRVFRLD	AVATHIPERGQRRMPAAGRPAAPWHVPWPRPIRLLAAPEPVRVIALLPDHPPRAFTWRGRTHAVARTDGPERVRGEWWHRAQDDPVRDYWIVEDDGGRRFWLFRTAVPCWFLHGLF		ImuA-ImuB-DnaE2	ImuA→ImuB→DnaE2	ImuA→ImuB→DnaE2		ACI51115.1	ACI51113.1
AFW00135.1	ImuB1	GCA_000311765.1_ASM31176v1	Gluconobacter oxydans H24	Bacteria; Proteobacteria; Alphaproteobacteria; Rhodospirillales; Acetobacteraceae; Gluconobacter	EEEE-SDVSDLIDTLANRVGTHALYRFA	AVESDLPERSFCRVSALAPEEAKDWPDHWPRPTRLLPRPERVQAMAELPDQPPLFFIWRGIRRRVKCADGPERVFGEWWKDDTELTIARDYFRVEDTSGERFWLYRAGDGEHGETGSQAWFLHGIFG		ImuA-ImuB-DnaE2	ImuA→ImuB→DnaE2	ImuA→ImuB→DnaE2		AFW00136.1	AFW00134.1
AFW02152.1	ImuB1	GCA_000311765.1_ASM31176v1	Gluconobacter oxydans H24	Bacteria; Proteobacteria; Alphaproteobacteria; Rhodospirillales; Acetobacteraceae; Gluconobacter	EEEE-SDVSDLIDTLANRVGTHALYRFA	AVESDLPERSFCRVSALAPEEAKDWPDHWPRPTRLLPRPERVQAMAELPDQPPLFFIWRGIRRRVKCADGPERVFGEWWKDDTELTIARDYFRVEDTSGERFWLYRAGDGEHGETGSQAWFLHGIFG		ImuA-ImuB-DnaE2	ImuA→ImuB→DnaE2	ImuA→ImuB→DnaE2		AFW02153.1	AFW02151.1
AFW03141.1	ImuB1	GCA_000311765.1_ASM31176v1	Gluconobacter oxydans H24	Bacteria; Proteobacteria; Alphaproteobacteria; Rhodospirillales; Acetobacteraceae; Gluconobacter	SSER-ALPATLIDRLLNRPGVVSVHQLA	PRFSAWPEDGQSRVSPDDMAKPPLASQMLWARPNILFDLPVRVQVTALLPDGAPRQFVLKRQTHRIAAADGPERLLGEWWQAAESYGAIRDYWQVETTTGLRLWLFRKGDGTHDWSGSGAWFLQGVF		ImuA-ImuB-DnaE2	ImuA→ImuB→DnaE2	ImuA→ImuB→{1}→DnaE2		AFW03142.1	AFW03139.1
BAK86125.1	ImuB1	GCA_000182745.1_ASM18274v1	Komagataeibacter medellinensis NBRC 3288	Bacteria; Proteobacteria; Alphaproteobacteria; Rhodospirillales; Acetobacteraceae; Komagataeibacter	EEEE-ADVSDLIDTLANRVGTQALYRFA	PVESDVPERAVCRVPALAAEDGKEWPDHWPRPTRLLPRPEPIQTMAVLPDHPPVFFIWRGIRRRIRCADGPERVFGEWWKGDTELTTVRDYFRVEDTSGETFWVYRTGDGEHGETGSQGWFLHGFFE		ImuA-ImuB-DnaE2	ImuA→ImuB→DnaE2	ImuA→ImuB→DnaE2		BAK86126.1	BAK86124.1
AHI24896.1	ImuB1	GCA_000550765.1_ASM55076v1	Komagataeibacter xylinus E25	Bacteria; Proteobacteria; Alphaproteobacteria; Rhodospirillales; Acetobacteraceae; Komagataeibacter	AEEE-TDVSDLIDTLANRVGTQALYRFA	PVESDLPERSFCRVPALASDETKDWPEHWPRPTRLLARPEPVQAMAELPDQPPLFFIWRGVRRKVKCADGPERVFGEWWKNDAELTIARDYFRVEDTSGERFWLYRAGDGEHGETGSQGWFLHGIFG		ImuA-ImuB-DnaE2	ImuA→ImuB→DnaE2	ImuA→ImuB→DnaE2		AHI24895.1	AHI24897.1
AHI24922.1	ImuB1	GCA_000550765.1_ASM55076v1	Komagataeibacter xylinus E25	Bacteria; Proteobacteria; Alphaproteobacteria; Rhodospirillales; Acetobacteraceae; Komagataeibacter	AEEE-ADVSDLVDTLANRVGMQALYRFA	PVESDLPERSFCRVPALAPEETKDWPEHWPRPTRLLARPEPVQAMAELPDQPPLFFIWRGVRRKVKCADGPERVFGEWWKNDAELTIARDYFRVEDTSGERFWLYRAGDGEHGETGSQGWFLHGIFG		ImuA-ImuB-DnaE2	ImuA→ImuB→DnaE2	ImuA→ImuB→DnaE2		AHI24923.1	AHI24921.1
AHI27612.1	ImuB1	GCA_000550765.1_ASM55076v1	Komagataeibacter xylinus E25	Bacteria; Proteobacteria; Alphaproteobacteria; Rhodospirillales; Acetobacteraceae; Komagataeibacter	EEEE-ADVSDLIDTLANRVGTQALYRFA	PVESDVPERAVCRVPALAPEDGKEWPDHWPRPTRLLPRPEPIQTMAVLPDHPPIFFIWRGIRRRIRCADGPERVFGEWWKGDAELTTVRDYFRVEDTSGETFWVYRTGDGEHGETGSQGWFLHGLFE		ImuA-ImuB-DnaE2	ImuA→ImuB→DnaE2	ImuA→ImuB→DnaE2		AHI27613.1	AHI27611.1
BAE51803.1	ImuB1	GCA_000009985.1_ASM998v1	Magnetospirillum magneticum AMB-1	Bacteria; Proteobacteria; Alphaproteobacteria; Rhodospirillales; Rhodospirillaceae; Magnetospirillum	AAGE-AQLSRLLDALDNRLGPGRLMRLA	PRPSHVPERSVRRLAPGAPPPAEGWPAGRYPIRLLPHPEPIEAMAPIPDAPPLRFRWQGKLHRVVRADGPERIAPEWWHEDAEERDYYRVEDEQGLRLWLYRLGHYGRAEPPRWYLHGVFP		ImuA-ImuB-DnaE2	ImuA→ImuB→DnaE2	ImuA→ImuB→DnaE2		BAE51802.1	BAE51804.1
AJD52676.1	ImuB1	GCA_000300235.2_ASM30023v2	Thalassospira xiamenensis M-5 = DSM 17429	Bacteria; Proteobacteria; Alphaproteobacteria; Rhodospirillales; Rhodospirillaceae; Thalassospira	TTDQ-IALAQLIDRISHHLGPRMLFHPG	HHASHLPEQASVRQAVNARTYPARRTDMTLPKRPARLIDPPEPVEILARDTNGTPSRLRWRKMAVDIIHAEGPERICPEWWQCLDQDEYALSPKTRDYFRIRDQAGRLLWAFRTGPTGQDIWSIHGLFGD		ImuA-ImuB-DnaE2	ImuA→ImuB→DnaE2	ImuA→ImuB→DnaE2		AJD52675.1	AJD52677.1
AFK53765.1	ImuB1	GCA_000264455.2_ASM26445v2	Tistrella mobilis KA081020-065	Bacteria; Proteobacteria; Alphaproteobacteria; Rhodospirillales; Rhodospirillaceae; Tistrella	GTGG-AAVAALIDRIDARLGNGRVRAVR	IEAGVMPETAIKLIPAAIAPQRAARIDDGPHRVTAPRPARLLARPEPALVVAALPDDPPARLRWRGRLHRVHLADGPERLTGPWWESPGAPAEARDYYRVETEDGLRLWVFRSRGSAGLVLDGGGAADDVAAADDWFVHGIFA		ImuA-ImuB-DnaE2	ImuA→ImuB→DnaE2	ImuA→ImuB→DnaE2		AFK53764.1	AFK53766.1
AFK54050.1	ImuB1	GCA_000264455.2_ASM26445v2	Tistrella mobilis KA081020-065	Bacteria; Proteobacteria; Alphaproteobacteria; Rhodospirillales; Rhodospirillaceae; Tistrella	AGLS-GDLAELVDRLANLPQVARVYGAA	PVESDLPERTVRRIDPLSVAADTAWPALPRPFWLFAPEPVQTVALLPDDPPARFVWRGRAYRVRRADGPERIHLEWWRQPSEIRGTRDYYRIEDEEGGRFWLFRDGRSNAGVRWFIHGVFG		ImuA-ImuB-DnaE2	ImuA→ImuB→DnaE2	ImuA→ImuB→DnaE2		AFK54051.1	AFK54049.1
AKM07733.1	ImuB1	GCA_001028625.1_ASM102862v1	Altererythrobacter marensis	Bacteria; Proteobacteria; Alphaproteobacteria; Sphingomonadales; Erythrobacteraceae; Altererythrobacter	ARGQ-PDLAPLIDRLAVRFGPRSISRFQ	PRDEHLPEYADRAVPPESASAAWPRPEPGEPPLRPLFLYDPPRRVSVVAEVPDGPPRRFVWRGKPYRVVRHEGPERIAYPWWKHPEGRGPTRDYYRVEDETGQRFWLFRHGLYGRENEHPQWYLHGLFA		ImuA-ImuB-DnaE2	ImuA→ImuB→DnaE2	ImuA→ImuB→DnaE2		AKM07734.1	AKM07732.1
ALE16312.1	ImuB1	GCA_001281485.1_ASM128148v1	Altererythrobacter epoxidivorans	Bacteria; Proteobacteria; Alphaproteobacteria; Sphingomonadales; Erythrobacteraceae; Altererythrobacter	ENHG-TSLNAFIDRLTVRLGQNAVCRPV	PHASHLPERSQRWQPPLEPEPASQGELAFNFRPLKLLDRAEPIAVLYATPDGYPRSFQWRGAVHEVVRVEGPERLAPEWWREKSSARLRDYYRIEDREGRRYWLYRNGIIGDGRGGMPAWFMHGFFG		ImuA-ImuB-DnaE2	ImuA→ImuB→DnaE2	ImuA→ImuB→{3}→DnaE2		ALE16311.1	ALE16316.1
AKM11099.1	ImuB1	GCA_001028705.1_ASM102870v1	Croceicoccus naphthovorans	Bacteria; Proteobacteria; Alphaproteobacteria; Sphingomonadales; Erythrobacteraceae; Croceicoccus	EPAA-PDLSDLVDTLANRMAHGRLYRCA	PTQSEVPERSVARIEPLAAPIGVSWPNDWPRPSRLLDPPAPVEAMALLPDHPPASFTWGGVRRRVKRADGPERIFGEWWVRDGELSVVRDYFQVEDEAGERFWLFRRGDGEDPNTGDHRWYLHGIFA		ImuA-ImuB-DnaE2	ImuA→ImuB→DnaE2	ImuA→ImuB→DnaE2		AKM11098.1	AKM11100.1
ABC63166.1	ImuB1	GCA_000013005.1_ASM1300v1	Erythrobacter litoralis HTCC2594	Bacteria; Proteobacteria; Alphaproteobacteria; Sphingomonadales; Erythrobacteraceae; Erythrobacter	EEHG-TSLAAFVDRLTTRLGPRAVRRPI	PFGSHIPERAQRWQPPLDPPPSAQEELRFHARPLKLLDRAEPIAVLYATPDGYPQRFRWRGEVHEVVRVEGPERIAPEWWRERSTVRLRDYYRIEDSKGRRYWIYRHGLIGDGRGGLPEWYLQGLCA		ImuA-ImuB-DnaE2	ImuA→ImuB→DnaE2	ImuA→ImuB→{3}→DnaE2		ABC63165.1	ABC63170.1
ABD25978.1	ImuB1	GCA_000013325.1_ASM1332v1	Novosphingobium aromaticivorans DSM 12444	Bacteria; Proteobacteria; Alphaproteobacteria; Sphingomonadales; Sphingomonadaceae; Novosphingobium	GQET-TEVADLIDRLSTRLGSGSLCRLV	PRDSHIPEQAQLALPAIHAPSPVHWPAPPEGEPPLRPLFLFDPPQSIEVIAEVPDGPPHRFRWRRKLHEVRLYEGPERIASEWWRRKGGEVPGKGGLTRDYYRIEDVRGRRYWIFRHGLYDEKPDPRWYLHGLFA		ImuA-ImuB-DnaE2	ImuA→ImuB→DnaE2	ImuA→ImuB→DnaE2		ABD25977.1	ABD25979.1
AIT81758.1	ImuB1	GCA_000767465.1_ASM76746v1	Novosphingobium pentaromativorans US6-1	Bacteria; Proteobacteria; Alphaproteobacteria; Sphingomonadales; Sphingomonadaceae; Novosphingobium	EAHG-TSLAACIDRLSVRLGEEAVRRPV	PRASHLPERAQRWQGPLERETSSQGAFDFYFRPLKMLDRPEQIAVIYETPDGLPKRFRWRGQVHEIARAEGPERIAPEWWRERGTARLRDYYRIEDGQGRRYWIYRSGVVGDGRGGTPAWFLQGICA		ImuA-ImuB-DnaE2	ImuA→ImuB→DnaE2	ImuA→ImuB→DnaE2		AIT81757.1	AIT81759.1
BAI95246.1	ImuB1	GCA_000091125.1_ASM9112v1	Sphingobium japonicum UT26S	Bacteria; Proteobacteria; Alphaproteobacteria; Sphingomonadales; Sphingomonadaceae; Sphingobium	EEAA-PDVSDLIDTLMNRVGERAIYRLA	PVASDVPERSVCRIPAMAADTGTSWPGHWPRPSRLLTQPEPVETVALLPDHPPVSFTWRGVHRRVKRADGPERVFGEWWKRDAELAAVRDYFRVEDEAGERYWLYRAGDGEDATTGSHHWFLHGVFG		ImuA-ImuB-DnaE2	ImuA→ImuB→DnaE2	ImuA→ImuB→DnaE2		BAI95245.1	BAI95247.1
BAI95977.1	ImuB1	GCA_000091125.1_ASM9112v1	Sphingobium japonicum UT26S	Bacteria; Proteobacteria; Alphaproteobacteria; Sphingomonadales; Sphingomonadaceae; Sphingobium	ARRE-ESVAALVDRLSIRAGRARIQRLH	PKDSHVPEQAQLALPAVESRAPMNWPQEGEEGEPPMRPLHLFDPPQPIDVVAEVPDGPPHRFRWRKALHEVTRYEGPERIAPPWWTARDGALEGESVGLTRDYYRVEDARGRRYWIFRNGLYGAEAEHPGWYIHGLFA		ImuA-ImuB-DnaE2	ImuA→ImuB→DnaE2	ImuA→ImuB→DnaE2		BAI95976.1	BAI95978.1
AEG47726.1	ImuB1	GCA_000147835.3_ASM14783v3	Sphingobium chlorophenolicum L-1	Bacteria; Proteobacteria; Alphaproteobacteria; Sphingomonadales; Sphingomonadaceae; Sphingobium	ARRQ-ESVAALVDRLSIRAGRSRIQRLE	PRDSHIPEQAQLALPAVESRAPASWPQQQETGDPPMRPLHLFDPPQPIDVVAQVPDGPPHRFRWRRALHEVTRFEGPERIAPEWWTAKDGALEGDSVGLTRDYYRVEDARGRRYWIFRHGLYGTEAVHPGWYMHGLFA		ImuA-ImuB-DnaE2	ImuA→ImuB→DnaE2	ImuA→ImuB→DnaE2		AEG47727.1	AEG47725.1
BAK64849.1	ImuB1	GCA_000283515.1_ASM28351v1	Sphingobium sp. SYK-6	Bacteria; Proteobacteria; Alphaproteobacteria; Sphingomonadales; Sphingomonadaceae; Sphingobium	PVKA-SDLSALLDRLGVRAGPGRFRRLA	PRETHVPERATRLAPASSPPRPWARPQPGEPPLRPISLLDPPERIDVIAQVPDGPPRQFRWRGAVHHIARQEGPERIAPEWWRRPEGHATDPGLTRDYYRVEDAAGRRFWVFCHGLYGREAVSPLWYLHGLFA		ImuA-ImuB-DnaE2	ImuA→ImuB→DnaE2	ImuA→ImuB→DnaE2		BAK64850.1	BAK64848.1
BAK67328.1	ImuB1	GCA_000283515.1_ASM28351v1	Sphingobium sp. SYK-6	Bacteria; Proteobacteria; Alphaproteobacteria; Sphingomonadales; Sphingomonadaceae; Sphingobium	ETAA-PDIAQLVDQLSGRVGEEALFRAR	GIESDVPERAVGRAPPLSTPTGWAPWRRPVRLLARPEPLGQVIALLPDHPPRRFIWRRQLYTVVAGDGPERVHGEWWQRPGELWAVRDYFAVETHGGARFWIFRRGDGVEAPTGDLSWYMHGAFG		ImuA-ImuB-DnaE2	ImuA→ImuB→DnaE2	ImuA→ImuB→DnaE2		BAK67327.1	BAK67329.1
ABQ67486.1	ImuB1	GCA_000016765.1_ASM1676v1	Sphingomonas wittichii RW1	Bacteria; Proteobacteria; Alphaproteobacteria; Sphingomonadales; Sphingomonadaceae; Sphingomonas	ALAQ-GELAQLLDRLSTRLGRHRVRRLA	PRDSHVPEQAAFVFPAIEGGPAGGWPDPEPGEPPLRPTHLFDPPQPIEVMAGVPDGPPSRFRWRRELHEVTLAEGPERIGALWWRRADNAGLSRDYYRVEDGKGRRFWLFRLGLYGREAEQPAWYIHGLFA		ImuA-ImuB-DnaE2	ImuA→ImuB→DnaE2	ImuA→ImuB→DnaE2		ABQ67487.1	ABQ67485.1
AGH49122.1	ImuB1	GCA_000347675.2_ASM34767v2	Sphingomonas sp. MM-1	Bacteria; Proteobacteria; Alphaproteobacteria; Sphingomonadales; Sphingomonadaceae; Sphingomonas	ATHE-AEIAALVDRLSTRLGRGRVRRLV	PRDTHIPEQAQLALPAVAAPPPAAWDAAGPGDPPLRPIHLFDPPQPIDVIAEVPDGPPHRFRWRRDAHEVRRFEGPERIAAEWWQRADGAIDRPGLTRDYYRVEDARGRRFWIFRHGLYEEKADPAWYLHGVFA		ImuA-ImuB-DnaE2	ImuA→ImuB→DnaE2	ImuA→ImuB→DnaE2		AGH49123.1	AGH49121.1
AGH50668.1	ImuB1	GCA_000347675.2_ASM34767v2	Sphingomonas sp. MM-1	Bacteria; Proteobacteria; Alphaproteobacteria; Sphingomonadales; Sphingomonadaceae; Sphingomonas	AARG-PDLPALVDALANRFGQRCLYRAS	PRESAMPEREVGSIPALAPPAAIVWEDDLPRPARMLDPPERIEVMALLPDHPPRLFVWRGQRHRVVRADGPERLHGEWWRDGGTEADAPYTVRDYFQVETLGGGRYWLFRLGDGEKPATGPMQWFIHGAFA		ImuA-ImuB-DnaE2	ImuA→ImuB→DnaE2	ImuA→ImuB→DnaE2		AGH50669.1	AGH50667.1
AGH51526.1	ImuB1	GCA_000347675.2_ASM34767v2	Sphingomonas sp. MM-1	Bacteria; Proteobacteria; Alphaproteobacteria; Sphingomonadales; Sphingomonadaceae; Sphingomonas	DPAT-PDLSDLVDTLANRVAHGRLYRCA	PTQSEVPERSVARIEPLAAPIGVSWPNDWPRPSRLLDPPAPVEAMALLPDHPPASFTWGGVRRRVKRADGPERIFGEWWVRDGELSVVRDYFQVEDEAGERFWLFRRGDGEDPNTGDHRWYLHGIFA		ImuA-ImuB-DnaE2	ImuA→ImuB→DnaE2	ImuA→ImuB→DnaE2		AGH51525.1	AGH51527.1
AHE52188.1	ImuB1	GCA_000512205.2_ASM51220v2	Sphingomonas sanxanigenens DSM 19645 = NX02	Bacteria; Proteobacteria; Alphaproteobacteria; Sphingomonadales; Sphingomonadaceae; Sphingomonas	DPAA-PDLTDLVDTLANRMAHGRLYRCA	PTQSEVPERGVCRVEAMAPPVGVTWPADWPRPSRLLDPPAPVEAMALLPDHPPASFTWAGVRRRVRRADGPERIFGEWWVRDGELAAVRDYFQVEDEAGERFWLFRRGDGEDPGTGDHRWYLHGIFA		ImuA-ImuB-DnaE2	ImuA→ImuB→DnaE2	ImuA→ImuB→DnaE2		AHE52187.1	AHE52189.1
AHE56635.1	ImuB1	GCA_000512205.2_ASM51220v2	Sphingomonas sanxanigenens DSM 19645 = NX02	Bacteria; Proteobacteria; Alphaproteobacteria; Sphingomonadales; Sphingomonadaceae; Sphingomonas	ESAS-AEVDALVDRLTVRHGRARLVRLV	PADTHIPEQAQLPLPAAEADTPASWPQGEADEPPLRPIHLFDPPQRIEAVLSEVPDGPPMRFRWRRALHEIRRFEGPERIASEWWRRKDGHEPGKGGLTRDYYRVEDARGRRLWVFRHGLVGSERDNPDWYVHGLFA		ImuA-ImuB-DnaE2	ImuA→ImuB→DnaE2	ImuA→ImuB→DnaE2		AHE56636.1	AHE56634.1
AIT07352.1	ImuB1	GCA_000764535.1_ASM76453v1	Sphingomonas taxi	Bacteria; Proteobacteria; Alphaproteobacteria; Sphingomonadales; Sphingomonadaceae; Sphingomonas	GAGA-GQVAQLVDQLSTRLGRGRVRRFG	SRDSHIPEQAELMLPATADTPASAWPATEDGEPPLRPIYLFDPPQLIESVMAEVPDGPPHRFRWRRRVHEVARSEGPERIAGEWWRRHDAAIPTRDYYRVEDRRGRRFWIFRHGLHDEQAHPRWYLHGLFA		ImuA-ImuB-DnaE2	ImuA→ImuB→DnaE2	ImuA→ImuB→DnaE2		AIT07353.1	AIT07351.1
AIT07914.1	ImuB1	GCA_000764535.1_ASM76453v1	Sphingomonas taxi	Bacteria; Proteobacteria; Alphaproteobacteria; Sphingomonadales; Sphingomonadaceae; Sphingomonas	DDAA-PDVATLVDQIAGRVGDEALFTAA	PVESDVPERAVRRSAPLAAPTGWPAWRRPVRLLCRPEPLVGVLALLPDAPPRRFTWRGQVHAVVAGDGPERIHGEWWRRDGELWAVRDYFRVEDDTGARFWLFRRGDGVDGATGDLSWYLHGLFG		ImuA-ImuB-DnaE2	ImuA→ImuB→DnaE2	ImuA→ImuB→DnaE2		AIT05317.1	AIT05316.1
AJA07076.1	ImuB1	GCA_000803645.1_ASM80364v1	Sphingopyxis fribergensis	Bacteria; Proteobacteria; Alphaproteobacteria; Sphingomonadales; Sphingomonadaceae; Sphingopyxis	GDRT-PDIAPLVDQLGGRVGPEQLFRLS	SVESDVPERAVRRNAPLAPTSGWPAWKRPVRLLRQPEPLSNVVALLPDHPPRRFTWRGQAYRVVAGDGPERIHGEWWRRPGELWAVRDYFRVEAEGGERFWLFRRGDGVEAATGDLSWYLHGLFG		ImuA-ImuB-DnaE2	ImuA→ImuB→DnaE2	ImuA→ImuB→{1}→DnaE2		AJA07077.1	AJA07074.1
AJA10779.1	ImuB1	GCA_000803645.1_ASM80364v1	Sphingopyxis fribergensis	Bacteria; Proteobacteria; Alphaproteobacteria; Sphingomonadales; Sphingomonadaceae; Sphingopyxis	ATEG-AAMDELADRLTTRLGRGRVRRLR	PADTHIPEQAQLELPAADAPPPLAWPAPEEGEPPTRPFHIFDPPQPIEVIAEVPDGPPHHFRWRRATHAIRRYEGPERIAAEWWRRRDNGGLTRDYYRVEDTQGRRFWLFRHGLYDEKPDPRWYIHGVFA		ImuA-ImuB-DnaE2	ImuA→ImuB→DnaE2	ImuA→ImuB→DnaE2		AJA10778.1	AJA10780.1
AJA11487.1	ImuB1	GCA_000803645.1_ASM80364v1	Sphingopyxis fribergensis	Bacteria; Proteobacteria; Alphaproteobacteria; Sphingomonadales; Sphingomonadaceae; Sphingopyxis	ARQA-PDLAPLVDALAGRAGDAALFRLS	AIESDVPERAIVRAGPLAQPAGWPVWPRPIRMLARPEALSGVVALLPDHPPRRFAWRGRSYAVVAGDGPERIHGEWWRRPGEMWAVRDYFRVEATSGERFWLFRRGDAITDKTGDLSWYMHGVFG		ImuA-ImuB-DnaE2	ImuA→ImuB→DnaE2	ImuA→ImuB→DnaE2		AJA11486.1	AJA11488.1
AJA11706.1	ImuB1	GCA_000803645.1_ASM80364v1	Sphingopyxis fribergensis	Bacteria; Proteobacteria; Alphaproteobacteria; Sphingomonadales; Sphingomonadaceae; Sphingopyxis	EAPV-PDVAALVDLLGNRIGEGRLFRAA	ARESDIPERSVARIAPMSDPTETRWPAAWPRPARLFARPEPVDTMALLPDHPPVHFVWRGVRRRVTRADGPERIYGEWHLNDAEFLGVRDYFQVEDETGARYWLFRNGDGMDSATGGQGWFLHGLFA		ImuA-ImuB-DnaE2	ImuA→ImuB→DnaE2	ImuA→ImuB→DnaE2		AJA11707.1	AJA11705.1
ALC11331.1	ImuB1	GCA_001278035.1_ASM127803v1	Sphingopyxis sp. 113P3	Bacteria; Proteobacteria; Alphaproteobacteria; Sphingomonadales; Sphingomonadaceae; Sphingopyxis	RAQG-RDLAPLVDQLAGRAGEAALFRLA	SVESDVPERAVARAVPLASPPGWPAWPRPVRILSSPERLAGVVALLPDHPPRRFTWRGRTYRIVAGDGPERIHGEWWRRPREMWAVRDYFRVETDSGERFWLFRRGDGLDDESGDLSWFMHGVFG		ImuA-ImuB-DnaE2	ImuA→ImuB→DnaE2	ImuA→ImuB→DnaE2		ALC11330.1	ALC11332.1
ALC14016.1	ImuB1	GCA_001278035.1_ASM127803v1	Sphingopyxis sp. 113P3	Bacteria; Proteobacteria; Alphaproteobacteria; Sphingomonadales; Sphingomonadaceae; Sphingopyxis	AARA-RAMDEFADRLATRLGRGRVRRYR	PADSHIPEQAQLEFPAIDAPPPEAWPEPSPGEPPLRPFWLFDPPQPIEVIAEVPDGPPQRFRWRRALHAVRRYEGPERIAAEWWRRRDNEGLTRDYYRIEDDRGRRYWLFRHGLYEEKPDPRWYIHGLFA		ImuA-ImuB-DnaE2	ImuA→ImuB→DnaE2	ImuA→ImuB→DnaE2		ALC14015.1	ALC14017.1
ALJ12385.1	ImuB1	GCA_001314325.1_ASM131432v1	Sphingopyxis macrogoltabida	Bacteria; Proteobacteria; Alphaproteobacteria; Sphingomonadales; Sphingomonadaceae; Sphingopyxis	DAPV-ADISELIDTLANRVGDGVLYRVT	PIASAVPERGLRRLAPLAPPGGTTWPAAWPRPSRLFSPPERVEAMALLPDRPPVAFTWRGQRRRVICADGPERIFGEWWTREGELSAVRDYFMVEDEAGERFWLFRSGDGEDSGTGSLAWFLHGIFG		ImuA-ImuB-DnaE2	ImuA→ImuB→DnaE2	ImuA→ImuB→DnaE2		ALJ12386.1	ALJ12384.1
ALJ13416.1	ImuB1	GCA_001314325.1_ASM131432v1	Sphingopyxis macrogoltabida	Bacteria; Proteobacteria; Alphaproteobacteria; Sphingomonadales; Sphingomonadaceae; Sphingopyxis	GRRG-PDLPALVDTLANRFGQRALQRAA	PRPSAMPERSVAALPALAPETGESWSDWPRPSRMLARPEPVDVVALLPDDAPRLFIWRRKRYRVTQGDGPERLQGEWWREGGIEGETHLTVRDYYQVETETGGRYWLFRLGDGVNPATGSMRWFIHGAFA		ImuA-ImuB-DnaE2	ImuA→ImuB→DnaE2	ImuA→ImuB→DnaE2		ALJ13415.1	ALJ13417.1
ALJ15468.1	ImuB1	GCA_001314325.1_ASM131432v1	Sphingopyxis macrogoltabida	Bacteria; Proteobacteria; Alphaproteobacteria; Sphingomonadales; Sphingomonadaceae; Sphingopyxis	TPRP-PDLAPLVDALGGRAGEAALFRLR	SIESDVPERAIGRAGPLAKPEGWPSWARPIRMLALPEALRGVVALLPDHPPRRFAWRGRTYAVVAGDGPERIHGEWWRRPGEMWAVRDYFRVEATSGERFWLFRRGDAITENTGDLSWYMHGVFG		ImuA-ImuB-DnaE2	ImuA→ImuB→DnaE2	ImuA→ImuB→DnaE2		ALJ15469.1	ALJ15467.1
ALJ15820.1	ImuB1	GCA_001314325.1_ASM131432v1	Sphingopyxis macrogoltabida	Bacteria; Proteobacteria; Alphaproteobacteria; Sphingomonadales; Sphingomonadaceae; Sphingopyxis	AVKV-AAIDELADRLATRLGRGRVRRLR	PADTHIPEQAQLELPAIDAPAPLPWPAPDAGEPPTRPFHLFDPPQPIEVIAEVPDGPPQRFRWRRAFHAVRRYEGPERIAAEWWRRRDNGGLTRDYYRVEDAQGRRFWLFRHGLYDEKPDPRWYIHGVFA		ImuA-ImuB-DnaE2	ImuA→ImuB→DnaE2	ImuA→ImuB→DnaE2		ALJ15819.1	ALJ15821.1
AMU94886.1	ImuB1	GCA_001610975.1_ASM161097v1	Sphingopyxis terrae NBRC 15098	Bacteria; Proteobacteria; Alphaproteobacteria; Sphingomonadales; Sphingomonadaceae; Sphingopyxis	APGA-AAVDELADRLATRLGRGRVRRLR	SADTHIPEQAQLALPAVEAPPPTPWTATEPGEPPLRPFHLFDPPQPIEVIAEVPDGPPQRFRWRRTLHAVRRFEGPERIAAEWWRRRDNAGLTRDYYRVEDAQGRRYWLFRHGLYDEKPDPRWYIHGVFA		ImuA-ImuB-DnaE2	ImuA→ImuB→DnaE2	ImuA→ImuB→DnaE2		AMU94887.1	AMU94885.1
AKJ27838.1	ImuB1	GCA_001017435.1_ASM101743v1	[Polyangium] brachysporum	Bacteria; Proteobacteria; Betaproteobacteria; Burkholderiales	PRDG-ESLAQLVERLTARLGAERVVRPQ	LVSDHRPESMQHWRAAATGEAPRPLPAGALPSPLPGWLLCCPEPLAVRRDLPQHGGALQLLAGPHRVDAGWWEVEAGPGAVARDYYIAADQRGSLLWIYRERVSAAADAGAAGWFLHGVFG		ImuA-ImuB-DnaE2	ImuA→ImuB→DnaE2	ImuA→ImuB→DnaE2		AKJ27837.1	AKJ27839.1
AKJ30223.1	ImuB1	GCA_001017435.1_ASM101743v1	[Polyangium] brachysporum	Bacteria; Proteobacteria; Betaproteobacteria; Burkholderiales	ARGG-ESVTQLIERVSARLGADKVLRPV	LRADHRPEHVQTWQPAGEAGLRKPVVALPALLPQPTWLLATPLRLAMQGQRPMYQGVLETVAGPCRLEAGWWDRDRSEAGETAAVARDYYVMFSAHAGLLWVYKERDVGAQGRNSPWFLHGIFG		ImuA-ImuB-DnaE2	ImuA→ImuB→DnaE2	ImuA→ImuB→{1}→DnaE2		AKJ30224.1	AKJ30221.1
AHG64873.1	ImuB1	GCA_000521505.1_ASM52150v1	Advenella mimigardefordensis DPN7	Bacteria; Proteobacteria; Betaproteobacteria; Burkholderiales; Alcaligenaceae	GGTP-QDRERVLEIILARLGHDRVWAPQ	PVADHRPEVANRWGPANTAFVAAPVVEGVTRPCWLLEKPLLLSVRKHRPWYGSPLHIVQGPERIEDGWWEGAALRDYFVAEDTSGVRYWLFRERYTQWRWFLHGIFG		ImuA-ImuB-DnaE2	ImuA→ImuB→DnaE2	ImuA→ImuB→DnaE2		AHG64874.1	AHG64872.1
CKH54997.1	ImuB1	GCA_001457475.1_NCTC10807	Achromobacter xylosoxidans	Bacteria; Proteobacteria; Betaproteobacteria; Burkholderiales; Alcaligenaceae; Achromobacter	GGTA-ADHARLLDLLTARLGRDQVRHAC	PIPDHRPEAANAWGDALEPSPRPEPLPEPLDRPFWLLDPPLPLKLAGHRPQYAGQALRLMRGPERIESGWWDPALTVRDYFVAEDAAGARYWIYRERDDEHARWHLHGLYA		ImuA-ImuB-DnaE2	ImuA→ImuB→DnaE2	ImuA→ImuB→DnaE2		CKH54961.1	CKH55015.1
ALO40058.1	ImuB1	GCA_000967305.2_ASM96730v2	Alcaligenes faecalis	Bacteria; Proteobacteria; Betaproteobacteria; Burkholderiales; Alcaligenaceae; Alcaligenes	RHWQ-EQDQQLLERLQARLGAEQILTPA	AQASYLPEQANQWLPLSSSQPSAPSNASSPALQRPCWMLDPAQPLHHDQQSPLLDNQRLRLVQGPERVQTGWWSGAGHQQRDYFIGLCPQGRLYWVYRDLSQEHAWYLHGVFG		ImuA-ImuB-DnaE2	ImuA→ImuB→DnaE2	ImuA→ImuB→DnaE2		ALO40059.1	ALO40057.1
CAP42954.1	ImuB1	GCA_000067205.1_ASM6720v1	Bordetella petrii	Bacteria; Proteobacteria; Betaproteobacteria; Burkholderiales; Alcaligenaceae; Bordetella	GGTP-AEHARLLDLLSARLGRERVLHAR	PVADHRPEFANGWQAAQDGSGGQAPLPGPLDRPFWLLDPPLPLRVIHHRPVHAGQPLRLVRGPERIESGWWDAALTVRDYFVAEDAAAARYWIYRERDTEHARWFLHGRYA		ImuA-ImuB-DnaE2	ImuA→ImuB→DnaE2	ImuA→ImuB→DnaE2		CAP42953.1	CAP42955.1
CCJ52807.1	ImuB1	GCA_000318015.1_ASM31801v1	Bordetella bronchiseptica 253	Bacteria; Proteobacteria; Betaproteobacteria; Burkholderiales; Alcaligenaceae; Bordetella	GGTP-ADHARLLDLLGARLGRERVRRAR	PAADHRPEQANRWQAAHDPPPADPAADQPERLERPFWLLSPALPLSIQQHRPTYNGQALRLVRGPERIESGWWDAALTVRDYFVAEDAAGARYWLYRERDARQARWFLHGLFA		ImuA-ImuB-DnaE2	ImuA→ImuB→DnaE2	ImuA→ImuB→DnaE2		CCJ52806.1	CCJ52808.1
AHV92765.1	ImuB1	GCA_000612485.1_ASM61248v1	Bordetella holmesii ATCC 51541	Bacteria; Proteobacteria; Betaproteobacteria; Burkholderiales; Alcaligenaceae; Bordetella	GGNA-ADHARLLDLLAARLGPQALRRPA	PQADHRPEVANHWQPAHHHVRVRDSLPTGPLDRPCWLVEPARALAEQAHRPVYQGQPLRLLRGPERIESGWWDATQTQRDYFVAEDQAGARYWLYREHGQHWFLHGLYA		ImuA-ImuB-DnaE2	ImuA→ImuB→DnaE2	ImuA→{1}→ImuB→DnaE2		AHV92562.1	AHV93509.1
AKQ55419.1	ImuB1	GCA_001078275.1_ASM107827v1	Bordetella hinzii	Bacteria; Proteobacteria; Betaproteobacteria; Burkholderiales; Alcaligenaceae; Bordetella	GGNA-ADHARLLDLLAARLGPEAVRQPA	PQADHRPEVANHWQPAHHRARVRDSQPAGPLDRPFWLVEPARALAERGHRPVYQGQPLRLLRGPERIESGWWDAAQTQRDYFVAEDEAGARYWLYREHGERWFLHGLYA		ImuA-ImuB-DnaE2	ImuA→ImuB→DnaE2	ImuA→ImuB→DnaE2		AKQ55420.1	AKQ55418.1
CDM25475.1	ImuB1	GCA_000612685.1_scf7180000000004	Castellaniella defragrans 65Phen	Bacteria; Proteobacteria; Betaproteobacteria; Burkholderiales; Alcaligenaceae; Castellaniella	GSQR-ESLALVLERIAARLGPERVRRPV	LCEDHRAEWAQHWQPAPRPLPRQRMAPPDVPQPTFLLPEPLRLAVRANRPVHQGPLMLLAGPHRVEGGWWHRGEDDASTHHVERDYWVALSRRAGVLWIYQTRLAGDAAAWYLHGMFA		ImuA-ImuB-DnaE2	ImuA→ImuB→DnaE2	ImuA→ImuB→DnaE2		CDM25474.1	CDM25476.1
AEC19754.1	ImuB1	GCA_000209655.1_ASM20965v1	Pusillimonas sp. T7-7	Bacteria; Proteobacteria; Betaproteobacteria; Burkholderiales; Alcaligenaceae; Pusillimonas	TQWL-RQEHRLLDLLRARLGHDAVLQAQ	PIADYRPERANCWVPVTDAHAQTPRLPPLLPVHTRPFWLLPAPVALQTINHRPVYLGSPLRLIQGPERLETGWWGAAGHERRDYFIARHRHGSYYWIYRQRETPASGWFLHGLFA		ImuA-ImuB-DnaE2	ImuA→ImuB→DnaE2	ImuA→ImuB→DnaE2		AEC19753.1	AEC19755.1
AJX15523.1	ImuB1	GCA_000959245.1_ASM95924v1	Burkholderia ubonensis MSMB22	Bacteria; Proteobacteria; Betaproteobacteria; Burkholderiales; Burkholderiaceae; Burkholderia	GGTR-ETRARLIELLVARLGAENVLRAA	PVADYRPEAANRWLPLDAPAGKPCAGLPAAPPRPVWLLAEPQPLLMRENRPVFHTPLRMMSSPERIEAGWFDAQLAERDYYVAQDEEGACYWVFKERTSSQANPHWFLHGLFG		ImuA-ImuB-DnaE2	ImuA→ImuB→DnaE2	ImuA→ImuB→DnaE2		AJX15755.1	AJX15282.1
AJW93739.1	ImuB1	GCA_000959725.1_ASM95972v1	Burkholderia gladioli	Bacteria; Proteobacteria; Betaproteobacteria; Burkholderiales; Burkholderiaceae; Burkholderia	GGTP-QDHARLMELLTARLGAENVLVPA	PAADFRPEVAAQWIPFDQRKKPVPAPADLPRPAWLLEKPVQLLMRANRPFYGTPLRMMSPGERIECGWDDGEAVTRDYFVGEDDNGVHFWLFRERVSARDEREPRWFLHGLFG		ImuA-ImuB-DnaE2	ImuA→ImuB→DnaE2	ImuA→ImuB→DnaE2		AJW93854.1	AJW93714.1
AJW99155.1	ImuB1	GCA_000959725.1_ASM95972v1	Burkholderia gladioli	Bacteria; Proteobacteria; Betaproteobacteria; Burkholderiales; Burkholderiaceae; Burkholderia	GRTR-EARARLVELLSARLGADNVLRAV	PSADYRPETANRWLPLHAPAGRLPAQPVASPRPAWLLAEPIPLAMRDERPCYRGQLRIMSSFERIEGGWFDGRLVLRDYHVAQDEDGACYWIYQDRDGEESRWFLHGLFG		ImuA-ImuB-DnaE2	ImuA→ImuB→DnaE2	ImuA→ImuB→DnaE2		AJX00762.1	AJW99383.1
ALK16683.1	ImuB1	GCA_001411495.1_ASM141149v1	Burkholderia cepacia ATCC 25416	Bacteria; Proteobacteria; Betaproteobacteria; Burkholderiales; Burkholderiaceae; Burkholderia; Burkholderia cepacia complex	GGTK-ETRARLFELLVARLGAENVLRAA	PVADHRPEAANRWLPLDAQAGKPAGGPPAVPPRPAWLLDEPLPLLMRGERPVFHTPLRMMSSVERIEAGWFDGQLAARDYHVAQDETGACYWVFKERAAREAEPRWFLHGLFG		ImuA-ImuB-DnaE2	ImuA→ImuB→DnaE2	ImuA→ImuB→DnaE2		ALK16684.1	ALK16682.1
ALK23781.1	ImuB1	GCA_001411495.1_ASM141149v1	Burkholderia cepacia ATCC 25416	Bacteria; Proteobacteria; Betaproteobacteria; Burkholderiales; Burkholderiaceae; Burkholderia; Burkholderia cepacia complex	GGTP-QDHARLLELLTARLGAENVLVPA	PMADYRPAPAARWVPMRDAPKPAPLPADLPRPAWLLAKPVPLLTRQHRPFYGTPLRMVSPGERIEGGWQDGQTVTRDYFVAEDDHGVCYWIYKERPTASDESEARFFLHGLFG		ImuA-ImuB-DnaE2	ImuA→ImuB→DnaE2	ImuA→ImuB→DnaE2		ALK23780.1	ALK23782.1
ABF10996.1	ImuB1	GCA_000196015.1_ASM19601v1	Cupriavidus metallidurans CH34	Bacteria; Proteobacteria; Betaproteobacteria; Burkholderiales; Burkholderiaceae; Cupriavidus	GAEP-AELGRLLDTLVARLGRDNVLQPH	PQADHRPERANQWAPVDEPPARVAASGTTSGTTNGRTSGGAAPPERPLWLLESPLPLRVHKHRPVHDGPLVMLTRPERIEAGWWDGGLATRDYFIAERDDGLRCWVYRERPGHPTRDGQEDGGEYRWFLHGLFA		ImuA-ImuB-DnaE2	ImuA→ImuB→DnaE2	ImuA→ImuB→DnaE2		ABF10995.1	ABF10997.1
AJG24097.1	ImuB1	GCA_000832305.1_ASM83230v1	Cupriavidus basilensis	Bacteria; Proteobacteria; Betaproteobacteria; Burkholderiales; Burkholderiaceae; Cupriavidus	GGTP-AELGRVLDTLMARLGRENVLQPQ	PLADHRPERANRWCPVDEMPAREPQRAPAGMPERPLWLMAQPVALTVQRHRPCHGGPLTLLSRPERIESGWWDGALATRDYFVAQRADGLRCWVYRQRPGREESGEYRWFLHGLFA		ImuA-ImuB-DnaE2	ImuA→ImuB→DnaE2	ImuA→ImuB→DnaE2		AJG24098.1	AJG24096.1
AIU26231.1	ImuB1	GCA_000767615.3_ASM76761v3	Pandoraea pnomenusa	Bacteria; Proteobacteria; Betaproteobacteria; Burkholderiales; Burkholderiaceae; Pandoraea	GRAR-QDFVQLMERVTARLGDEHVRRLH	VRGDHRPEAACVSEPYGSPAASGQASVGKRATPDASRHLPTREVPVPPRPVWLLDTPQRLRVHEERPWRQGVLQLVSGPERIEAGWWAPGTVTRDYFIAADTTGALLWVFRERPVKGADAAWYLHGLFG		ImuA-ImuB-DnaE2	ImuA→ImuB→DnaE2	ImuA→ImuB→DnaE2		ALR35848.1	AIU26230.1
AKJ68762.1	ImuB1	GCA_001017775.2_ASM101777v2	Pandoraea thiooxydans	Bacteria; Proteobacteria; Betaproteobacteria; Burkholderiales; Burkholderiaceae; Pandoraea	GRAR-QEFVRLIERLNARLGEAQVSQLV	LHDEHRPEAAYRLLPYVVSRPAPAIAGAAPGAIQASSKVRPVWLLDSPRPLAMQGERPVHGTPLRVLTHAERIESGWWDDAAALRDYFIAADAQGALLWVYRERQTSRGQAAWYLHGLFG		ImuA-ImuB-DnaE2	ImuA→ImuB→DnaE2	ImuA→ImuB→DnaE2		ALX34795.1	AKJ68761.1
ABE29814.1	ImuB1	GCA_000013645.1_ASM1364v1	Paraburkholderia xenovorans LB400	Bacteria; Proteobacteria; Betaproteobacteria; Burkholderiales; Burkholderiaceae; Paraburkholderia	ESDG-DSITRLLERLSARLGPENVLQMS	VQDDHRPERAMRVEAYQAQAFSRKKRSPAKSRSKLKADKTWLTDELRHAAAEEGREDGERATQASQVTQRPSRTSNARNTNTSAPQPNNAQASLDLPDSALPSQPRPVWMLDKPLRLMMRDQRPIYRRPLKMLTRTERIEAGWWDGNGVERDYYVAADDRGHMFWVYRERLSGEWYLQGLFG		ImuA-ImuB-DnaE2	ImuA→ImuB→DnaE2	ImuA→ImuB→DnaE2		ABE29813.1	ABE29815.1
ACC71150.1	ImuB1	GCA_000020045.1_ASM2004v1	Paraburkholderia phymatum STM815	Bacteria; Proteobacteria; Betaproteobacteria; Burkholderiales; Burkholderiaceae; Paraburkholderia	GGSP-ADHARLIELLIARNGEENVLRPA	PTADYRPEIANRWVPMNHAEKKMHLPKGLPRPTWMLATPVRLLMREHRPFYGSPLKIASPGERIEAGWFDGVLVTRDYFVMQGEDRSCYWVYRERVSSRDAEEEPRWFLHGLFG		ImuA-ImuB-DnaE2	ImuA→ImuB→DnaE2	ImuA→ImuB→DnaE2		ACC71151.1	ACC71149.1
CBW77335.1	ImuB1	GCA_000198775.1_ASM19877v1	Paraburkholderia rhizoxinica HKI 454	Bacteria; Proteobacteria; Betaproteobacteria; Burkholderiales; Burkholderiaceae; Paraburkholderia	GGTP-TDHARLLELLTARLGRENVLYAQ	PLADHRPEVAARWVPLDALRQAAGEPPALPRPVWLLKEPLELMVRDHRPFYGTPLRLVSPAERIEAGWHDQQGVVRDYYVAQSAESVYYWVYCEWIGAREHSTLRWFLHGLFG		ImuA-ImuB-DnaE2	ImuA→ImuB→DnaE2	ImuA→ImuB→DnaE2		CBW77334.1	CBW77336.1
CAD17950.1	ImuB1	GCA_000009125.1_ASM912v1	Ralstonia solanacearum GMI1000	Bacteria; Proteobacteria; Betaproteobacteria; Burkholderiales; Burkholderiaceae; Ralstonia	GARA-EDAARLIDTLIARLGAANVLHPQ	PCADHRPERANHWAEVNAATTASGRAAARQALAQWHARQPERPLWLLEQPIPLLTRRHYPYYRGPLRLVSLPERIESGWWDDALIKRDYFIAEGEGAVRYWIYRERVSATAGEDEARWYLHGLFG		ImuA-ImuB-DnaE2	ImuA→ImuB→DnaE2	ImuA→ImuB→DnaE2		CAD17949.1	CAD17951.1
ACD29581.1	ImuB1	GCA_000020205.1_ASM2020v1	Ralstonia pickettii 12J	Bacteria; Proteobacteria; Betaproteobacteria; Burkholderiales; Burkholderiaceae; Ralstonia	GGRA-EDAARLIDTLIARLGAENVRHPQ	PCADHRPERANHWVEVNAATTAQSRAAARQALAQWHAQQPERPLWLLEKPIPLLTRQNYPYYRGRLRLVSMPERIESGWWDDDLIKRDYFIVEGGKGERYWVYRERVSAGKANAGEEDARWYLHGLFG		ImuA-ImuB-DnaE2	ImuA→ImuB→DnaE2	ImuA→ImuB→DnaE2		ACD29582.1	ACD29580.1
AJW46477.1	ImuB1	GCA_000954135.2_ASM95413v2	Ralstonia mannitolilytica	Bacteria; Proteobacteria; Betaproteobacteria; Burkholderiales; Burkholderiaceae; Ralstonia	GGRA-EDAARLIDTLIARLGAGNVRHPQ	PCADHRPERANHWVEVNAATTAQSRAAARQALAQWHAQQPERPLWLLQTPIPLLTRKHYPYYRGRLRLVSMPERIESGWWDDGLIKRDYFIAEGEGGVRYWLYRERVSAAQTSEEDARWYLHGLFG		ImuA-ImuB-DnaE2	ImuA→ImuB→DnaE2	ImuA→ImuB→DnaE2		AJW46478.1	AJW46476.1
ACM33223.1	ImuB1	GCA_000022305.1_ASM2230v1	Acidovorax ebreus TPSY	Bacteria; Proteobacteria; Betaproteobacteria; Burkholderiales; Comamonadaceae; Acidovorax	AGQG-EPWHQFVERLSARLGADSLRVPR	SQADHRPECMQQWQPALAARAAPPAPAQDCTLAPLLPPWLVRPPRPLALRGSRPCLHGQPLRLLDGPQRVETGWWEAAADLNDDESDVQVSAHNGAQDGGSALVRRDYFIAHNPAAGTVWVFRDRATGGWFLQGVYG		ImuA-ImuB-DnaE2	ImuA→ImuB→DnaE2	ImuA→ImuB→DnaE2		ACM33222.1	ACM33224.1
ADX46435.1	ImuB1	GCA_000176855.2_ASM17685v2	Acidovorax avenae subsp. avenae ATCC 19860	Bacteria; Proteobacteria; Betaproteobacteria; Burkholderiales; Comamonadaceae; Acidovorax	GGEG-EGWHQWVERMSARWGAGQVRVPV	LQADHRPERMQRWEAAAQHLPGQAVDRRRGAPPAAAPGEAAGTSADAVFWPGWLVHPPRPLALQGDRPCLQGPLRLLAGPHRFEGGWWEGCTERRDYFVASNAAVGTVWIYRQWQGGGASGYLQWFWHGVYA		ImuA-ImuB-DnaE2	ImuA→ImuB→DnaE2	ImuA→ImuB→DnaE2		ADX46436.1	ADX46434.1
ACY32936.1	ImuB1	GCA_000093145.2_ASM9314v2	Comamonas testosteroni CNB-2	Bacteria; Proteobacteria; Betaproteobacteria; Burkholderiales; Comamonadaceae; Comamonas	PSDS-LAWHEWVERLSARWGEEAVQMVR	PQADHRPEQMQCWQAAAKLLQSQKPGGTRASARAEVGAGFRSRRQTGCADPWQALWPPWLLSKPQALPVQGNRPQWHGPLQLKAGPYRLESGWWDAAGDAQAGAPAGLAVRDYFVAYNAVVGHVWIYRERARSEHLMSMTASPASWFAQGVYG		ImuA-ImuB-DnaE2	ImuA→ImuB→DnaE2	ImuA→ImuB→DnaE2		ACY32935.1	ACY32937.1
ABX36893.1	ImuB1	GCA_000018665.1_ASM1866v1	Delftia acidovorans SPH-1	Bacteria; Proteobacteria; Betaproteobacteria; Burkholderiales; Comamonadaceae; Delftia	AASG-MAWHEWVERVSARRGAQGVRVAQ	LQSDHRPEAMQRWTPACEALQTPQATRRPAHARKAANPWQGLLPPWLLDPPQPLLLQGSRPCWQGPLQLLAGPYRLEAGWWGEPQADAALAVRDYFVASNAAVGHVWIYRERTPASERLPGMPALLSPAAWFAQGIYG		ImuA-ImuB-DnaE2	ImuA→ImuB→DnaE2	ImuA→ImuB→DnaE2		ABX36894.1	ABX36892.1
ABE44308.1	ImuB1	GCA_000013865.1_ASM1386v1	Polaromonas sp. JS666	Bacteria; Proteobacteria; Betaproteobacteria; Burkholderiales; Comamonadaceae; Polaromonas	REQG-DSVVELVERLSARLGDAQVQAWQ	PCADHRPELMQRWVHARGAIQSIAAHKNSVRVGGLKRSRDASKSPGPEIKTEALYPTWLLPEPLKLATVGNSPVYQGKLHRLTGPQRLEAAEWLLADSDAARDAGLCEKPWALRDYFIYRSQQGALLWIYSERLGATPEAARQRAWYLHGFFA		ImuA-ImuB-DnaE2	ImuA→ImuB→DnaE2	ImuA→ImuB→DnaE2		ABE44307.1	ABE44309.1
ABM39959.1	ImuB1	GCA_000015505.1_ASM1550v1	Polaromonas naphthalenivorans CJ2	Bacteria; Proteobacteria; Betaproteobacteria; Burkholderiales; Comamonadaceae; Polaromonas	ARQG-ESLGQALERVEARLGKRRVLRPR	LVADHRLEWMQRWQSLDTPVLGAGLSPAQAPQPTWMLRTPLRLATSQDRPLYQGPLLLLLGPERIEGGWWHRAEGKNGQESEEVAKDFNVQRDYWVALSAHAGVLWIFQQRLGREQTAWYLHGHFS		ImuA-ImuB-DnaE2	ImuA→ImuB→DnaE2	ImuA→ImuB→DnaE2		ABM39958.1	ABM39960.1
AEG92581.1	ImuB1	GCA_000215705.1_ASM21570v1	Ramlibacter tataouinensis TTB310	Bacteria; Proteobacteria; Betaproteobacteria; Burkholderiales; Comamonadaceae; Ramlibacter	NPQG-EPLHQLVERLSARLGAHNVRMPQ	AQADWRPERMQRWVPAASPGPVQTAAAVQPGDVLYPSWLLPQPLPLEVRDNRPWYEGPLRLLTRRQRVETGWWEEGGAVVRDCFIARSEQAGLLWIFCEHTVREGEGGWPKRHLRWYLQGWYA		ImuA-ImuB-DnaE2	ImuA→ImuB→DnaE2	ImuA→ImuB→DnaE2		AEG92580.1	AEG92582.1
ABD68960.1	ImuB1	GCA_000013605.1_ASM1360v1	Rhodoferax ferrireducens T118	Bacteria; Proteobacteria; Betaproteobacteria; Burkholderiales; Comamonadaceae; Rhodoferax	RRSG-DSLQQLLERLSARLGAQQVLQMQ	PCDEHRPEKMQVWQAAVNASQLIATCEGRTGARGLKDIYSSALYPTWLLATPRQLAVHQKRPHDLGPLTLVAGPQRLEAGWWVADDCALRDYFLARSEQSGLLWVYRERLSGQGAAVNADPQWYLHGLFA		ImuA-ImuB-DnaE2	ImuA→ImuB→DnaE2	ImuA→ImuB→DnaE2		ABD68959.1	ABD68961.1
ADU36641.1	ImuB1	GCA_000184745.1_ASM18474v1	Variovorax paradoxus EPS	Bacteria; Proteobacteria; Betaproteobacteria; Burkholderiales; Comamonadaceae; Variovorax	NRKG-DKLHEMVERLSVRLGAHQVVVPC	AEADHRPERKQAWRPALQKDKAAPGKARKEAKAAASQPDAIYPPWLLPEPLLLEMDGERPCYRGPLSKLVGPQRVEAGWWGGKEDGGQPAMRDYYVAESPEAGLVWVFRERHSALFSSGEVRWYLQGFYA		ImuA-ImuB-DnaE2	ImuA→ImuB→DnaE2	ImuA→ImuB→DnaE2		ADU36640.1	ADU36642.1
ACB35167.1	ImuB1	GCA_000019785.1_ASM1978v1	Leptothrix cholodnii SP-6	Bacteria; Proteobacteria; Betaproteobacteria; Burkholderiales; Leptothrix	HQQA-QAHTNLVDRLQARLGAAQVRRLL	PQADARPEKADRWVNAGTADAKPLAPHAASRDALPALTHALPRPTWLLPAPLPLAEHDGQPLHQGRPLRILSRAERIETGWHDGALVRRDYHVALGQAGTLCWIYRERGNPAFDDSPAQPRWFLHGLFG		ImuA-ImuB-DnaE2	ImuA→ImuB→DnaE2	ImuA→ImuB→DnaE2		ACB35166.1	ACB35168.1
ABM94495.1	ImuB1	GCA_000015725.1_ASM1572v1	Methylibium petroleiphilum PM1	Bacteria; Proteobacteria; Betaproteobacteria; Burkholderiales; Methylibium	GRQD-GEHAALLDRLTARLGSDHVRRWV	PRADHRPEHAQRVRSVGEPPPAPFVTTAPAPTAPRPLWLLPLPLPLASDALGRPRHGGPLRVCSRAERIEAGWFDGALVRRDYHVAEGPDHRLRWIYREHPGDASSGGWFLHGWFG		ImuA-ImuB-DnaE2	ImuA→ImuB→DnaE2	ImuA→ImuB→DnaE2		ABM94496.1	ABM94494.1
ABM97382.1	ImuB1	GCA_000015725.1_ASM1572v1	Methylibium petroleiphilum PM1	Bacteria; Proteobacteria; Betaproteobacteria; Burkholderiales; Methylibium	VRQG-ETLREVLERISARLGPERVLRPV	VTEDHRLEWAQCWQPAAEKLPRESSCLDVPQPSWVLPEPLKLATRGPKPMYQGELHLLAGPHRVEGGWWHRVQTPSGQDNRHVQRDYWVALSESAGVLWVFQERLADEDAAWYLHGIFA		ImuA-ImuB-DnaE2	ImuA→ImuB→DnaE2	ImuA→ImuB→DnaE2		ABM97381.1	ABM97383.1
AMP05709.1	ImuB1	GCA_001584185.1_ASM158418v1	Collimonas pratensis	Bacteria; Proteobacteria; Betaproteobacteria; Burkholderiales; Oxalobacteraceae; Collimonas	GGTP-GAYARLLELLSARLGSENVLQPA	AQADYRPEIANAWQAAAAQGLRTPQENRRALSPARPFWLLQAPLALAVRNHRPFYSSPLRLLAGPERIECSWWDGVAAVRDYFIAEGDDAACYWIYRQRSGDDIYWFLHGLFA		ImuA-ImuB-DnaE2	ImuA→ImuB→DnaE2	ImuA→ImuB→DnaE2		AMP05708.1	AMP05710.1
AKN65771.1	ImuB1	GCA_001040945.1_ASM104094v1	Herbaspirillum seropedicae	Bacteria; Proteobacteria; Betaproteobacteria; Burkholderiales; Oxalobacteraceae; Herbaspirillum	GGSA-EDHQRLLELLVARLGADKVRQAA	PRADYRPELANRWCSVMQPAASLPAPLSTDAARLPPRPLWLLDEPVPLRVLQHKPFYRTPLEFTSPPERIEAGWWEGRPSTRDYFTVRDAQHAYYWIFRQWHGGECPEEEPQWFLHGLFG		ImuA-ImuB-DnaE2	ImuA→ImuB→DnaE2	ImuA→ImuB→DnaE2		AKN65772.1	AKN65770.1
AKZ64050.1	ImuB1	GCA_001267925.1_ASM126792v1	Herbaspirillum hiltneri N3	Bacteria; Proteobacteria; Betaproteobacteria; Burkholderiales; Oxalobacteraceae; Herbaspirillum	GGAP-EDYKRLLELLVARLGAEHVLQPS	PLADYRPEQANRWVSVMEPAAPLEARPLPPRPGWLLEKPVALVMRQHRPYYGSRLRPVSPPERIEAGWWNGLLVTRDYYIAAGADHCHYWIYRERIGDVDGVEPHWYLHGVFG		ImuA-ImuB-DnaE2	ImuA→ImuB→DnaE2	ImuA→ImuB→DnaE2		AKZ64051.1	AKZ64049.1
CAL60858.2	ImuB1	GCA_000026125.1_ASM2612v1	Herminiimonas arsenicoxydans	Bacteria; Proteobacteria; Betaproteobacteria; Burkholderiales; Oxalobacteraceae; Herminiimonas	TSDA-ENTGRLIERLQSRLGPTAVRQLS	MVADHRPEKSVAMPVVTSHQGKRRIAKEDSASHSESARPTWLLQQPLALITRQHKPFYHSPLTLLTGPERIESGWWDDALAARDYFIAQNEQHQLLWVFRLRTMGDITGSGWFLHGFFG		ImuA-ImuB-DnaE2	ImuA→ImuB→DnaE2	ImuA→ImuB→DnaE2		CAL60857.1	CAL60859.1
ABR90571.1	ImuB1	GCA_000013625.1_ASM1362v1	Janthinobacterium sp. Marseille	Bacteria; Proteobacteria; Betaproteobacteria; Burkholderiales; Oxalobacteraceae; Janthinobacterium	SSDA-ENTGRLVERLQSRLGHEAVRQLS	VFADHRPEKSVMSSVLNTRPNARRNAADEAAATHPPCLRPTWLLPQPLALNTHQHKPFYQSPLTLLTGPERIESGWWDDALATRDYFIAQNEQHLLLWIFRLRTTSTVSGSGWFLHGLFA		ImuA-ImuB-DnaE2	ImuA→ImuB→DnaE2	ImuA→ImuB→DnaE2		ABR90617.1	ABR89075.1
ALT78130.1	ImuB1	GCA_001477625.1_ASM147762v1	Paucibacter sp. KCTC 42545	Bacteria; Proteobacteria; Betaproteobacteria; Burkholderiales; Paucibacter	VAGQ-ESLSQLLERMALRLGERQVRCGH	LQEDHRLEQMQCWQPWPGHAAPAPGLRPNGSPQPTWLLPEPLRLEVRQDQPHYLGPLRLLAGPQRIEGGWWGGHAGDPGQAQQESQQEPKNRPPQHVQRDYFLALSATAGVLWIFQQRLSVDEQGWFLHGLFA		ImuA-ImuB-DnaE2	ImuA→ImuB→DnaE2	ImuA→ImuB→DnaE2		ALT78129.1	ALT78131.1
ALV05753.1	ImuB1	GCA_001483865.1_ASM148386v1	Roseateles depolymerans	Bacteria; Proteobacteria; Betaproteobacteria; Burkholderiales; Roseateles	VRTG-ETLYLTLERIAARLGPEQVLQPA	LADDHRLEWMTRWQPCDPGRAKRGGRPRPCAAPQTPEPAFLLDEPLRLAVRDHRPHYQGPLTLLIGPDRVEGGWWDRLPEAPAAPAPDAQGTDATEKAHSAKASTPASATASATASAPRAAHTTVTVPTAPHPGHRNVMRDYWVAVNENAGVLAIFQERLADGEGAWYLHGVYA		ImuA-ImuB-DnaE2	ImuA→ImuB→DnaE2	ImuA→ImuB→DnaE2		ALV05754.1	ALV05752.1
BAL95150.1	ImuB1	GCA_000284255.1_ASM28425v1	Rubrivivax gelatinosus IL144	Bacteria; Proteobacteria; Betaproteobacteria; Burkholderiales; Rubrivivax	AQDG-ESLQLVLERIAARLGPDRVLRPV	IVDDHRVEWMQMWQPAAAPRPRKSAAIKAMPQPSWVLPEPLKLATRGPRPMYQGVLLLLTGPHRVEGGWWHRIGEGEAATTANVQRDYWVALSEHAGVLWIYQERLANDETAWYLHGVFA		ImuA-ImuB-DnaE2	ImuA→ImuB→DnaE2	ImuA→ImuB→DnaE2		BAL95151.1	BAL95149.1
AAZ96782.1	ImuB1	GCA_000012745.1_ASM1274v1	Thiobacillus denitrificans ATCC 25259	Bacteria; Proteobacteria; Betaproteobacteria; Hydrogenophilales; Hydrogenophilaceae; Thiobacillus	GEEA-GDGDLLLERLRVRLGRDAVYGVE	AVADHRPERAWRRCEAGTRTKPAAAPKRPLWLLPRPLPCRNGDLVLKGAVERIESGWWDGRDATRDYYVAQDRAGARLWVYCERATGEWFVHGLFA		ImuA-ImuB-DnaE2	ImuA→ImuB→DnaE2	ImuA→ImuB→DnaE2		AAZ96783.1	AAZ96781.1
ABB75885.1	ImuB1	GCA_000196355.1_ASM19635v1	Nitrosospira multiformis ATCC 25196	Bacteria; Proteobacteria; Betaproteobacteria; Nitrosomonadales; Nitrosomonadaceae; Nitrosospira	QSET-TSLNRFIEKFSSRLGPEAITGLK	VVSDHRPEYSQRLELSGRGALNRFSKRGRNSQIIPPESPRPAWLMEIPLELKVQRGRPVYESPLKLLAGPERIEAGWWNDDAIARDYFIAENDQGQLLWIYREHNPVEKDKGNKDGNWYLQGLFG		ImuA-ImuB-DnaE2	ImuA→ImuB→DnaE2	LexA→ImuA→ImuB→DnaE2		ABB75884.1	ABB75886.1		ABB75883.1
CAI07860.1	ImuB1	GCA_000025965.1_ASM2596v1	Aromatoleum aromaticum EbN1	Bacteria; Proteobacteria; Betaproteobacteria; Rhodocyclales; Rhodocyclaceae; Aromatoleum	DDAR-EAALRLLDRLHARLGRDAVRTVL	PVADHRPERAWRPAAPGARPAPHPAILAPRPLWLMQPRALGAARALTLLSGPERIESGWWDGDDVRRDYYVARTPEGALWWVFERLDSPGGWYVHGFFG		ImuA-ImuB-DnaE2	ImuA→ImuB→DnaE2	LexA→ImuA→ImuB→DnaE2		CAI07861.1	CAI07859.1		CAI07862.1
CAL96572.1	ImuB1	GCA_000061505.1_ASM6150v1	Azoarcus sp. BH72	Bacteria; Proteobacteria; Betaproteobacteria; Rhodocyclales; Rhodocyclaceae; Azoarcus	EAGG-AAIAPVVERLRARLGQTAVHALA	VVGEHRPECATRSPDWPLPASAPPRGAPPRPLWLLPAPRALAERRGRPQHDGPLRLLTRAERIESGWWDGGEGHGDLRRDYFVALSRRGAWLWVFRDDRGWWLHGHFA		ImuA-ImuB-DnaE2	ImuA→ImuB→DnaE2	ImuA→ImuB→DnaE2		CAL96571.1	CAL96573.1
BAL23062.1	ImuB1	GCA_000349945.1_ASM34994v1	Azoarcus sp. KH32C	Bacteria; Proteobacteria; Betaproteobacteria; Rhodocyclales; Rhodocyclaceae; Azoarcus	QGGT-ASLAPIVERLRARLGPEAVHGLT	AVADHRPEQASRPVAEPAAARPGEPPAGPRPLWLLPQPRPLTEENGAPCHGGRLRLLTRAERIESGWWDGGEGLGDVQRDYFVALSPQGEWLWIFRDGQSWWLHGLFA		ImuA-ImuB-DnaE2	ImuA→ImuB→DnaE2	ImuA→ImuB→DnaE2		BAL23063.1	BAL23061.1
AKU12060.1	ImuB1	GCA_001190925.1_ASM119092v1	Azoarcus sp. CIB	Bacteria; Proteobacteria; Betaproteobacteria; Rhodocyclales; Rhodocyclaceae; Azoarcus	DSAR-DAAALLLDRLRARLGREAVRTVH	PVSEHRPERAWRLAAPGRPAPRNTPPAAGPRPLWLMNEPRALESIRSLTLLNGPERIESGWWDGADTRRDYYIARAPDAALWWVFEQLDPPGGWYVHGFFG		ImuA-ImuB-DnaE2	ImuA→ImuB→DnaE2	LexA→ImuA→ImuB→{3}→DnaE2		AKU12059.1	AKU12064.1		AKU12057.1
AEV26629.1	ImuB1	GCA_000236665.1_ASM23666v1	Dechlorosoma suillum PS	Bacteria; Proteobacteria; Betaproteobacteria; Rhodocyclales; Rhodocyclaceae; Azospira	GSDP-ARTAVALERIKARLGEDKVYSLA	AVPDHRPEQATRRCAPNLDLQGITARAQDPSHSHAMAGQGPRPLWLLAHPQALGETQGRPRHGGPLQLLAGPERIESGWWDEGESADGLPAPGDLRRDYFVARNPAGEWLWVFRDESGWFLHGRFA		ImuA-ImuB-DnaE2	ImuA→ImuB→DnaE2	LexA→ImuA→ImuB→DnaE2		AEV26630.1	AEV26628.1		AEV26632.1
AAZ46687.1	ImuB1	GCA_000012425.1_ASM1242v1	Dechloromonas aromatica RCB	Bacteria; Proteobacteria; Betaproteobacteria; Rhodocyclales; Rhodocyclaceae; Dechloromonas	AATG-EGALACLERLRARLGEGAVQALS	LMADHRPECATFRHEVVTCSPHDMRASTAVGQHRPLWLLPNPQALVECAGRPQWHGQLKLLSRAERLESGWWDEGEAGATGDVRRDYFVARNPLGQWAWVFRDAQGWFLHGLFA		ImuA-ImuB-DnaE2	ImuA→ImuB→DnaE2	LexA→ImuA→ImuB→DnaE2		AAZ46686.1	AAZ46688.1		AAZ46685.1
CAE78372.1	ImuB1	GCA_000196175.1_ASM19617v1	Bdellovibrio bacteriovorus HD100	Bacteria; Proteobacteria; Deltaproteobacteria; Bdellovibrionales; Bdellovibrionaceae; Bdellovibrio	RDNT-ERWRRLISF--AKQSQCEMGFLQ	MEASHFPEQSFRLVTDWPEDFKPQDLVERQDEALQIKSVYAKALASSPRPSLLLEKPQALSAGEVQKLRFVSSLPSERIESAWWQISVQDLKNRDYYFALSHQGQLLWVFKDRINSQVYLHGYFD		ImuA-ImuB-DnaE2	ImuA→ImuB→DnaE2	ImuA→ImuB→DnaE2		CAE78373.1	CAE78371.1
AHI04785.1	ImuB1	GCA_000525675.1_ASM52567v1	Bdellovibrio bacteriovorus W	Bacteria; Proteobacteria; Deltaproteobacteria; Bdellovibrionales; Bdellovibrionaceae; Bdellovibrio	RDNS-ERWRRLISF--AKQAHCEMGFLQ	VEASHFPEQSFRLVTDWPEDFKAHDFVERIDEAVQIKSVYAKGLAQSPRPSLLLDKPKALTPQQVQALQFITKFPTERIESSWWKTTETDLKNRDYYFAFSQHDQLLWVFKDRINSQVYLHGYFD		ImuA-ImuB-DnaE2	ImuA→ImuB→DnaE2	ImuA→ImuB→DnaE2		AHI04786.1	AHI04784.1
ABS26403.1	ImuB1	GCA_000017505.1_ASM1750v1	Anaeromyxobacter sp. Fw109-5	Bacteria; Proteobacteria; Deltaproteobacteria; Myxococcales; Cystobacterineae; Anaeromyxobacteraceae; Anaeromyxobacter	PEAL-AALENVLARLTGRLGDGALFAAE	PVERYRPEAAYRPVPFEPSASRPGAARPRSLLRDGDAAPARDEGAPPRPTRLVQPPAPILAEGEGGRVTALRVEGRARAVIAMEGPERLRGEWWAPAPFDRDYYRVRLDGLGDCWVYRDAADGRLYLHGYFD		ImuA-ImuB-DnaE2	ImuA→ImuB→DnaE2	ImuA→ImuB→DnaE2		ABS26404.1	ABS26402.1
ACL65675.1	ImuB1	GCA_000022145.1_ASM2214v1	Anaeromyxobacter dehalogenans 2CP-1	Bacteria; Proteobacteria; Deltaproteobacteria; Myxococcales; Cystobacterineae; Anaeromyxobacteraceae; Anaeromyxobacter	PEAV-AALEGVLARLAVRLGDGALFAAE	PVARYRPEGAYRPVPFRPRAPSGPGRAPARPPAGPGRAAPSAGAEARGAGQDGEAAFRPTRLLAAPEQVVAEGEGGRLTALRVGGRDRAVLALEGPERLRGEWWAGGFDRDYYRVRLDGLGDCWVYRDGADGRLWLHGFFD		ImuA-ImuB-DnaE2	ImuA→ImuB→DnaE2	ImuA→ImuB→DnaE2		ACL65676.1	ACL65674.1
ADO72237.1	ImuB1	GCA_000165485.1_ASM16548v1	Stigmatella aurantiaca DW4/3-1	Bacteria; Proteobacteria; Deltaproteobacteria; Myxococcales; Cystobacterineae; Cystobacteraceae; Stigmatella	PEGD-AALEVVLSRLATTLGEGSLFCAA	LEAVHRPEQAYVARAFRPPSSPRGMAGELLPKEEVEVSVDEAFRERPARLLEAPAPLDAEVTESGELLAAWLLGRRRRVTAMAGPERLSGEWWAETPFSRDYYRVHFEGLGPAWVFRDARDGRFYLQGLFD		ImuA-ImuB-DnaE2	ImuA→ImuB→DnaE2	ImuA→ImuB→{4}→DnaE2		ADO72238.1	ADO72232.1
AKU93267.1	ImuB1	GCA_001263175.1_ASM126317v1	Vulgatibacter incomptus	Bacteria; Proteobacteria; Deltaproteobacteria; Myxococcales; Cystobacterineae; Vulgatibacteraceae; Vulgatibacter	RPAP-EKLATALAKVAAIVGDDRVGTPA	LADSHVNDSFTMSRFDPPPPPDELPRSTGGSRAGAGRDVSLAAEPPSRYGEDDGHVGSLRLFRPALVAEVREARGGPQALRAGAIAGWVVTCAGPWRLDVGWHETPTCRDAFDVELSDGAVYRLARDFTTGEWSLVGRYD		ImuA-ImuB-DnaE2	ImuA→ImuB→DnaE2	ImuA→ImuB→DnaE2		AKU93266.1	AKU93268.1
ACY15707.1	ImuB1	GCA_000024805.1_ASM2480v1	Haliangium ochraceum DSM 14365	Bacteria; Proteobacteria; Deltaproteobacteria; Myxococcales; Nannocystineae; Kofleriaceae; Haliangium	RRDL-RAANEALARLRAELGDHAVVKAS	LREGHLPEARYAWEPLRELRLPQPAPARAESDTRPLIRRIWARPRILPPQEHRFRDDGWLLGGVEQGPVVRVVGPYVISGGWWAGEVHREYHYAETRRGDLLWVFYDRRRRRWFHHGRVE		ImuA-ImuB-DnaE2	ImuA→ImuB→DnaE2	ImuA→ImuB→DnaE2		ACY15708.1	ACY15706.1
AKT42233.1	ImuB1	GCA_001189295.1_ASM118929v1	Chondromyces crocatus	Bacteria; Proteobacteria; Deltaproteobacteria; Myxococcales; Sorangiineae; Polyangiaceae; Chondromyces	CADP-DSLPALLAELSAEIGAERVGVLE	VVDAHRPEARSRLVPASLEAAAAGKVVDPEAPDAMALPAPARMLPRAIPLGQVGRGAIVAVDRQIFSVEGMRFVMRLDGVEWWTSTPVSRDYFKAWFSAASPASAGGGGRSGGVGEGRQGALGPAGEAWIYVDRASGEAFLQGWCE		ImuA-ImuB-DnaE2	ImuA→ImuB→DnaE2	ImuA→ImuB→DnaE2		AKT42234.1	AKT42232.1
CAN91898.1	ImuB1	GCA_000067165.1_ASM6716v1	Sorangium cellulosum So ce56	Bacteria; Proteobacteria; Deltaproteobacteria; Myxococcales; Sorangiineae; Polyangiaceae; Sorangium	SVDP-DSLPALLAELSAEIGQERVGILE	IADAHRPEARSRLVPASGEAAMTRASAAARARAAADRGAAEQAEGADAPALEPARLLAQPIPLGRVGRGAIVAVDRHLYAIERLSFVMRIDAVEWWTPTPASRDYARAWLVSGSPSGKAAPARLGELRPPRDGASASSCGEAWIYVDRATGEAFLQGWCE		ImuA-ImuB-DnaE2	ImuA→ImuB→DnaE2	ImuA→ImuB→DnaE2		CAN91897.1	CAN91899.1
CBL44849.1	ImuB1	GCA_000198515.1_ASM19851v1	gamma proteobacterium HdN1	Bacteria; Proteobacteria; Gammaproteobacteria	AAAL-WSPQALVDHLQARLGNDFVSGLR	PLEDYRPERSWQVTPPGQPHEIARTLSTRPLWLLATPRALACKNGLPCDPAPLTLLQGPERIDSGWWDQAPVKRDYFIARHSEGMLYWIFRPLAKNELEHTQPQWFLHGVFG		ImuA-ImuB-DnaE2	ImuA→ImuB→DnaE2	ImuA→{4}→ImuB→DnaE2		CBL44854.1	CBL44848.1
AFS35615.1	ImuB1	GCA_000172635.2_ASM17263v2	Alteromonas macleodii ATCC 27126	Bacteria; Proteobacteria; Gammaproteobacteria; Alteromonadales; Alteromonadaceae; Alteromonas	DRND-IAQKQLIGRLNAKLGDNSTFQPR	AADSHQFEYMTVTESSTGNCAGNYAYSSDITPTFTFDVPKPLIQATQICFGPVRLHSEWWHDSPTKRDYFIAQTEQCVRLLVFKDEESRWWVQGLFC		ImuA-ImuB-DnaE2	ImuA→ImuB→DnaE2	ImuA→ImuB→DnaE2		AFS35616.1	AFS35614.1
AIF97235.1	ImuB1	GCA_000730385.1_ASM73038v1	Alteromonas australica	Bacteria; Proteobacteria; Gammaproteobacteria; Alteromonadales; Alteromonadaceae; Alteromonas	NRTT-LAQKQLIGRLKAKLGDTSTQQPL	MGNSHAFEKMCTYDVQHATETYQFDAAPTFLFSQPKPLTQGSKICFGPLRLQTLWWEEEAQPRDYFIAQTLQGRRLLVFKDHHKRWWMQGIYS		ImuA-ImuB-DnaE2	ImuA→ImuB→DnaE2	ImuA→ImuB→DnaE2		AIF97236.1	AIF97234.1
AMJ72755.1	ImuB1	GCA_001562115.1_ASM156211v1	Alteromonas stellipolaris	Bacteria; Proteobacteria; Gammaproteobacteria; Alteromonadales; Alteromonadaceae; Alteromonas	HRTS-VAQKQLVGRLKAKLGDNSTLHPK	AGNSHTFEGMTVNQVEETTPAYTADIIPTFLFERPMPLNLPTRICFGPIRLQTQWWSSAASQKDYFIAETNHGVRLLVFKDVNACWWTQGVYS		ImuA-ImuB-DnaE2	ImuA→ImuB→DnaE2	ImuA→ImuB→DnaE2		AMJ72756.1	AMJ72754.1
AEP28194.1	ImuB1	GCA_000226565.1_ASM22656v1	Glaciecola nitratireducens FR1064	Bacteria; Proteobacteria; Gammaproteobacteria; Alteromonadales; Alteromonadaceae; Glaciecola	KSTH-VAAMTLLSRLKAKLGEQQVKLMQ	YHDDYRPECCTQLSAKAVDNEAHKAIHTTRNSATKPHFLDRPGFLLRAPIPLNAKVSIIDGPERIASGWWDNHEVQRDYFLAESHQGQQMWIFRTLDENWFVHGYFI		ImuA-ImuB-DnaE2	ImuA→ImuB→DnaE2	ImuA→ImuB→DnaE2		AEP28195.1	AEP28193.1
ALT00120.1	ImuB1	GCA_001466725.1_ASM146672v1	Lacimicrobium alkaliphilum	Bacteria; Proteobacteria; Gammaproteobacteria; Alteromonadales; Alteromonadaceae; Lacimicrobium	QQGR-QTPLQLLAQLQAKLGKEALKGLN	LDDDFRPEQSTGYTEPDFTGTSCINRTLPSMRPLLLCDPPTALNEKVRLLHGPERIETGWWDSKPVHRDYFIGRCTKGRWLWVYRTPQAQWFIQGVFS		ImuA-ImuB-DnaE2	ImuA→ImuB→DnaE2	ImuA→ImuB→DnaE2		ALT00119.1	ALT00121.1
ADP97098.1	ImuB1	GCA_000166295.1_ASM16629v1	Marinobacter adhaerens HP15	Bacteria; Proteobacteria; Gammaproteobacteria; Alteromonadales; Alteromonadaceae; Marinobacter	QDLN-EAWHTLISRLQARLGDQALRQLS	PQADHRPERAWSASEVLRKTGTPLVPAAELPRRPLWLLKGPQPLTEAPVTWFSGPERISGGWWDGQRVHRDYYIAQLSSGQLAWVFRDAREGWFVHGWFG		ImuA-ImuB-DnaE2	ImuA→ImuB→DnaE2	ImuA→ImuB→DnaE2		ADP97099.1	ADP97097.1
CCG95785.1	ImuB1	GCA_000284615.1_ASM28461v1	Marinobacter hydrocarbonoclasticus ATCC 49840	Bacteria; Proteobacteria; Gammaproteobacteria; Alteromonadales; Alteromonadaceae; Marinobacter	QDLN-EAWHTLASRLQARLGTEALQQLA	PRADHRPEFAWTASAIKPASRHSETPEVSGLPARPLWLLSTPHPLAEPPARWFSGPERISAGWWDGQRVHRDYYIAQLSSGQLAWVFRDIRDGWYIHGWFG		ImuA-ImuB-DnaE2	ImuA→ImuB→DnaE2	ImuA→ImuB→DnaE2		CCG95784.1	CCG95786.1
AKO52224.1	ImuB1	GCA_001043175.1_ASM104317v1	Marinobacter psychrophilus	Bacteria; Proteobacteria; Gammaproteobacteria; Alteromonadales; Alteromonadaceae; Marinobacter	QDMN-EAWHTLISRLQARLGDGALQQLA	PHADHRPEQAWASADVQRKQRKASTAENPLPCRPLWLMHKPQPLHTKPQAWFSGPERISGGWWDGQRIQRDYYIAQLPSGQLAWVFRDASQAWHIHGWFG		ImuA-ImuB-DnaE2	ImuA→ImuB→DnaE2	ImuA→ImuB→DnaE2		AKO52225.1	AKO54241.1
ADN76466.1	ImuB1	GCA_000148645.1_ASM14864v1	Ferrimonas balearica DSM 9799	Bacteria; Proteobacteria; Gammaproteobacteria; Alteromonadales; Ferrimonadaceae; Ferrimonas	QGPD-RAAQDLLARLQARLGAERIYSLQ	SVAEVRPELAQRRCAPGAGAGEAVVAERPLWLLPEPAPIARDTVTLLSGPERIETGWWDAQPVARDYFIGLDPAGRRLWLFRDGQGWFVHGGF		ImuA-ImuB-DnaE2	ImuA→ImuB→DnaE2	ImuA→ImuB→DnaE2		ADN76467.1	ADN76465.1
AAV83399.1	ImuB1	GCA_000008465.1_ASM846v1	Idiomarina loihiensis L2TR	Bacteria; Proteobacteria; Gammaproteobacteria; Alteromonadales; Idiomarinaceae; Idiomarina	QQHR-HETLQLIGRLQAKLGNNAVFSPA	MNDDPRPGNNEFRRPAGEKPQVLSPAPKRPLWLLQPPQLTSIDLWQLRHGPERKVCGWWDAGDIARDYWIARDKFQRVGWLYFESGQWYLHGWFS		ImuA-ImuB-DnaE2	ImuA→ImuB→DnaE2	ImuA→ImuB→DnaE2		AAV83400.1	AAV83398.1
ACJ29069.1	ImuB1	GCA_000014885.1_ASM1488v1	Shewanella piezotolerans WP3	Bacteria; Proteobacteria; Gammaproteobacteria; Alteromonadales; Shewanellaceae; Shewanella	GQRS-EKTQRLMALLEARLGKGKVKGLQ	ASSAHLPEDSWMATELSVTAKEQSIRQQRLSEAASGSGALCAGACRPSWLLTTPELIAIENIELLKGPERLQTLWWQEPQISRDYYVASHYQGGLCWVFKEGNRFFLQGWFG		ImuA-ImuB-DnaE2	ImuA→ImuB→DnaE2	ImuA→{1}→ImuB→DnaE2		ACJ29068.1	ACJ29070.1
ABM00070.1	ImuB1	GCA_000015245.1_ASM1524v1	Shewanella amazonensis SB2B	Bacteria; Proteobacteria; Gammaproteobacteria; Alteromonadales; Shewanellaceae; Shewanella	DNSH-RASLSLLARLEARLGEDRVKRLG	ARQALLPEHSFCLQPMSAPVAVTYRALPVSSLSVSYLSAESSRQQPKPIPRKSAAPLLLTKPAQQRVAAAGIPPAPDKKAANPAAASNVIRTAFSLPAAHVGNTATMTEMDGANDDSMAGAIAPRFASDITDKDLAVTGLAATNEPFTNKAATAGMELCETVAKAAATSKPVATQDAATEGLSLACRPPWLLVAPEAIAETDVELLRGPERLREPWWHGSQTMAAQSTTELETGQVNESLPSGKPRGAARDYYLA		ImuA-ImuB-DnaE2	ImuA→ImuB→DnaE2	ImuA→ImuB→DnaE2		ABM00071.1	ABM00069.1
ABO23967.1	ImuB1	GCA_000016065.1_ASM1606v1	Shewanella loihica PV-4	Bacteria; Proteobacteria; Gammaproteobacteria; Alteromonadales; Shewanellaceae; Shewanella	GEKS-DATMRLLSLLEARLGADKVKGLE	HCSHHLPELSWQSRSLSQSLVSQSRASQSRVSQSRSGALGGKRSNQAVSQSTSRQSTSRQSISSQSVSTRGASSQKFKSQALESQTHNRCAEPRACYQGKTRALSEEATLFADLFHGLCDGRIRPNWLLRQPEPLAPESVSLLKGPERLHSPWSAASPRDYYLARMHQGGLCWVFRSPEGLFLQGWFG		ImuA-ImuB-DnaE2	ImuA→ImuB→DnaE2	ImuA→ImuB→DnaE2		ABO23968.1	ABO23966.1
ABD80291.1	ImuB1	GCA_000013665.1_ASM1366v1	Saccharophagus degradans 2-40	Bacteria; Proteobacteria; Gammaproteobacteria; Cellvibrionales; Cellvibrionaceae; Saccharophagus	NQGS-NAFELTLARLQSRLGEHAIYKVS	AHDSHIPEHTNVKIPATANANTQLTPAQHNAWRPSWLLHEPIAIRMHKNTLYWYGQLQLLQGPERIEGHWWDTPTARDYFVAQREDFVRLWVFYDLFLKEWFVQGVF		ImuA-ImuB-DnaE2	ImuA→ImuB→DnaE2	ImuA→ImuB→DnaE2		ABD80292.1	ABD80290.1
AFU97582.1	ImuB1	GCA_000305785.2_ASM30578v2	Simiduia agarivorans SA1 = DSM 21679	Bacteria; Proteobacteria; Gammaproteobacteria; Cellvibrionales; Cellvibrionaceae; Simiduia	QDNN-EDLARLADRLYQRFDEHQLYCLG	RLAEPVPEYSQQHQRVQALTQARVARLRPTPAQGPLDPLHCPWLFPAPEPVALRGDALYWRGQPLEPVTEHRRIDSRWWTRERVRRDYCIARQASRFYQCFFCHRQQRWFVSGCYVC		ImuA-ImuB-DnaE2	ImuA→ImuB→DnaE2	ImuA→ImuB→DnaE2		AFU97581.1	AFU97583.1
ACR12682.1	ImuB1	GCA_000023025.1_ASM2302v1	Teredinibacter turnerae T7901	Bacteria; Proteobacteria; Gammaproteobacteria; Cellvibrionales; Cellvibrionaceae; Teredinibacter	REMA-HDFAIVTAKLKARLGDQALFKVA	YKDTHIPELSSAKAPLEQGTSTSYLPHAPRPSWLFDKPQTIQEKQQRLHWRGTITLLQGPERIEGNWWQQQTARDYFIAAREDGLRLWIFYDLHHRQWLVQGIFS		ImuA-ImuB-DnaE2	ImuA→ImuB→DnaE2	ImuA→ImuB→{2}→DnaE2		ACR11015.1	ACR11138.1
AMO67970.1	ImuB1	GCA_001586255.1_ASM158625v1	Zhongshania aliphaticivorans	Bacteria; Proteobacteria; Gammaproteobacteria; Cellvibrionales; Spongiibacteraceae; Zhongshania	NKQQ-EKAAQVLDKLKLRLGSQRCHQFS	LQDAHLPELNWVLRDAHTATQTPSHNKLQAQATAPNATNLLRPNWLCHPPEAISETAEGLFWQGELHLLQGPERFDGQWWLQRQTRDYYIARHQHGALCWVFKDCLNRRWYLHGFFG		ImuA-ImuB-DnaE2	ImuA→ImuB→DnaE2	ImuA→ImuB→DnaE2		AMO67971.1	AMO67969.1
AGA90398.1	ImuB1	GCA_000327045.1_ASM32704v1	Thioflavicoccus mobilis 8321	Bacteria; Proteobacteria; Gammaproteobacteria; Chromatiales; Chromatiaceae; Thioflavicoccus	RRDL-EAADRALARVRAALGEQSVVRAR	LGAGHLPENGFDWEPLPRLAPARPPAHRTPCLVRRLYRRPLPLDPSTTTERDHDSQPDTLIRAVGPYLVAGGWWVRPVQRAYYFFETRDGALLWAFYDRLRRRWFLHGRVE		ImuA-ImuB-DnaE2	ImuA→ImuB→DnaE2	LexA→ImuA→ImuB→DnaE2		AGA90399.1	AGA90397.1		AGA90400.1
AGM41280.1	ImuB1	GCA_000319575.2_ASM31957v2	Spiribacter salinus M19-40	Bacteria; Proteobacteria; Gammaproteobacteria; Chromatiales; Ectothiorhodospiraceae; Spiribacter	NNTA-AAWQRLVEDLDNRLGQGRVRALS	VREEHRPEHAWQYAEPGQGRGNGGQTPRPTWLLPQPAVLESHDGRPHYHGRLILEHGPERIESGWWDGQDVSRDYYLAASPTGERLWIFRERRGARGWYLHGLFA		ImuA-ImuB-DnaE2	ImuA→ImuB→DnaE2	LexA→ImuA→ImuB→DnaE2		AGM41279.1	AGM41281.1		AGM41278.1
AGY92306.1	ImuB1	GCA_000485905.1_ASM48590v1	Spiribacter sp. UAH-SP71	Bacteria; Proteobacteria; Gammaproteobacteria; Chromatiales; Ectothiorhodospiraceae; Spiribacter	HTTA-ADWRTLIETFDSRLGEERVCMVK	PLAEHRPERAWCYQRPDTTIRPLTLPAQPTRPTWLLDHPLPLRSPRGRPEYDDAPLLLEAGPERIETGWWDGLDITRDYYHARTAQGRRIWIFRDRRGQRDWYLHGIFA		ImuA-ImuB-DnaE2	ImuA→ImuB→DnaE2	LexA→ImuA→ImuB→{1}→DnaE2		AGY92305.1	AGY92308.1		AGY91000.1
AAU91611.1	ImuB1	GCA_000008325.1_ASM832v1	Methylococcus capsulatus str. Bath	Bacteria; Proteobacteria; Gammaproteobacteria; Methylococcales; Methylococcaceae; Methylococcus	AAGG-ESWDELLDRLQARLGPQALRRPM	LRADHRPERAEFGNASRSGEAARSPRPLWLLSRPRRLRDRDIRILPECERIETGWWDGGPVRRDYHLAVDGVGARLWVYRDAGTAGPWHLHGLFG		ImuA-ImuB-DnaE2	ImuA→ImuB→DnaE2	LexA→ImuA→ImuB→DnaE2		AAU91610.1	AAU91620.1		AAU91609.1
AEG01731.1	ImuB1	GCA_000214665.1_ASM21466v1	Methylomonas methanica MC09	Bacteria; Proteobacteria; Gammaproteobacteria; Methylococcales; Methylococcaceae; Methylomonas	RERE-QDWQTALEQLQNRLGHQALQYPA	IGADYRPERAGFLAYAAGVLDVSLPARPVWLLPEPESLDPAGLDCLPDSERIESGWWDGAAVRRDYRVAYDRAGRKLWVFRDLKPGGGWYCHGLFG		ImuA-ImuB-DnaE2	ImuA→ImuB→DnaE2	LexA→ImuA→ImuB→DnaE2		AEG01732.1	AEG01730.1		AEG01733.1
AMK78310.1	ImuB1	GCA_000785705.2_ASM78570v2	Methylomonas denitrificans	Bacteria; Proteobacteria; Gammaproteobacteria; Methylococcales; Methylococcaceae; Methylomonas	PSSE-AEWQAVLDQLQARLGHHALKFPG	TCSDHRPERAMTDTPSPLNANPGLPSRPLWLLPNPDPIRIGDVHLLSAVERIESGWWDDQFIRRDYFIAKDTRGRKLWVYRDLNTKNQWFVHGLFG		ImuA-ImuB-DnaE2	ImuA→ImuB→DnaE2	LexA→ImuA→ImuB→DnaE2		AMK78311.1	AMK78309.1		AMK78312.1
AFT70724.1	ImuB1	GCA_000300005.1_ASM30000v1	Alcanivorax dieselolei B5	Bacteria; Proteobacteria; Gammaproteobacteria; Oceanospirillales; Alcanivoracaceae; Alcanivorax	PGAR-APLTGLLEKLVDTPGL-ALYRPA	LADDHLPEYSECRQPPFGVKPREPEQDQADQDRPLWLLESPLRLHQDNGVPIWRGRPLRLFPQQERFSQPWRGTMPRHYRLAHHPQGECCWLFQDARQQWWLHGFF		ImuA-ImuB-DnaE2	ImuA→ImuB→DnaE2	ImuA→ImuB→{1}→DnaE2		AFT70723.1	AFT70726.1
ABC29029.1	ImuB1	GCA_000012985.1_ASM1298v1	Hahella chejuensis KCTC 2396	Bacteria; Proteobacteria; Gammaproteobacteria; Oceanospirillales; Hahellaceae; Hahella	ENIA-AEKTRLLNRLTARLGSDRVHFLN	LTTDHRPELRTQQTPLPALVKYPLSQASPQPLWLLPSASPVDIEFYRLLYGPLRIDSGWWDKDAIKRDYYVAATPTNNLHWIFHTPEKQWFRHGFFS		ImuA-ImuB-DnaE2	ImuA→ImuB→DnaE2	ImuA→ImuB→DnaE2		ABC29030.1	ABC29028.1
ALM53009.1	ImuB1	GCA_001431725.1_ASM143172v1	Halomonas huangheensis	Bacteria; Proteobacteria; Gammaproteobacteria; Oceanospirillales; Halomonadaceae; Halomonas	PAPR-DTPGQLLSRLVSRLGDGAVSRLV	CREDYRPECSWQRLPATGRWPEIVELPATRPGWLLETPQPVEPAQIATTIALVEGPERVAGGWWDLAPVRRDYYVGRWPDGRCGWVFRDAQGEWFVHGWFG		ImuA-ImuB-DnaE2	ImuA→ImuB→DnaE2	ImuA→ImuB→DnaE2		ALM53010.1	ALM53008.1
ANF58637.1	ImuB1	GCA_001648175.1_ASM164817v1	Halotalea alkalilenta	Bacteria; Proteobacteria; Gammaproteobacteria; Oceanospirillales; Halomonadaceae; Halotalea	PQQS-QPWEQLRERLRARLGDHAVHGLG	TVGDHRPECAWQPAFLSSAQLDGARLRPGWLLARPIPFDVEVAGILAGPERIESGWWDGGDVRRDYYLIETRKGQRGWVYREVGGDGHYWLQGWFG		ImuA-ImuB-DnaE2	ImuA→ImuB→DnaE2	ImuA→ImuB→DnaE2		ANF58638.1	ANF58636.1
ADZ91426.1	ImuB1	GCA_000192865.1_ASM19286v1	Marinomonas mediterranea MMB-1	Bacteria; Proteobacteria; Gammaproteobacteria; Oceanospirillales; Marinomonas	KQQT-RDQNLFLSRLQARLGNQSIQAAT	LTNDHLPEQAMCFQPISICNNENQKNDKQRKQKSKIGEEQEGKNTEKQIDTRELAQRPTWQIHHPERISPRQFNILEGPERISSAWWCETSTEYTFRRDYYIAHWVDGRKAWVFRDDAGAWYLHGWFG		ImuA-ImuB-DnaE2	ImuA→ImuB→DnaE2	ImuA→ImuB→DnaE2		ADZ91425.1	ADZ91427.1
AJQ94005.1	ImuB1	GCA_000940805.1_ASM94080v1	Gynuella sunshinyii YC6258	Bacteria; Proteobacteria; Gammaproteobacteria; Oceanospirillales; Saccharospirillaceae; Gynuella	KQPE-QDKDQLLSILISRLGHEQVNTIR	LTPDPRPQYASQLVSADMSAQFKKPEKHPQKLHYPVLLLAQPKPVNPQNYRLLSKPERIVTGRWLNGCHYRKDFFRAEIMAADHAHQIHWLSRRDDGNWFLEGVFA		ImuA-ImuB-DnaE2	ImuA→ImuB→DnaE2	ImuA→ImuB→DnaE2		AJQ94006.1	AJQ94004.1
CCU73219.1	ImuB1	GCA_000355675.1_ASM35567v1	Thalassolituus oleivorans MIL-1	Bacteria; Proteobacteria; Gammaproteobacteria; Oceanospirillales; Thalassolituus	QAQV-RDDAALLNRLQARLDEEQVQCLK	ATADPRPEKAWQTYSLQQAQHKTTQSIQARHAKRPLWLLPKPHPCPPPEHILHGPERIASGWWDDHAIRRDYYQVLCRQQLIWVFRDDHGQWFVHGYFG		ImuA-ImuB-DnaE2	ImuA→ImuB→DnaE2	ImuA→ImuB→DnaE2		CCU73218.1	CCU73220.1
AAG04059.1	ImuB1	GCA_000006765.1_ASM676v1	Pseudomonas aeruginosa PAO1	Bacteria; Proteobacteria; Gammaproteobacteria; Pseudomonadales; Pseudomonadaceae; Pseudomonas	PQQY-LGWEQLRERLRARLGDEAVQGLS	AVAEHRPERSWRPHSCDRAQSPAACGLRPGWLLAEPRPLGEALPTVLAGPERIESGWWDGEDIRRDYYLVETRSGQRAWVYREVGSEGPLWLHGWFA		ImuA-ImuB-DnaE2	ImuA→ImuB→DnaE2	ImuA→ImuB→DnaE2		AAG04060.1	AAG04058.1
AAN68726.1	ImuB1	GCA_000007565.2_ASM756v2	Pseudomonas putida KT2440	Bacteria; Proteobacteria; Gammaproteobacteria; Pseudomonadales; Pseudomonadaceae; Pseudomonas	AQQA-QPWAQLRERLRARLGDEAVKGLG	AAADHRPECAWHLAEQGAQGNMPVAPGSRPGWLLSAPIALDDAAYQVQGYAERIESGWWDGGDVRRDYYRIETRDGLRGWAYRDLSQAGPLWLQGWFA		ImuA-ImuB-DnaE2	ImuA→ImuB→DnaE2	LexA→ImuA→ImuB→DnaE2		AAN68725.1	AAN68727.1		AAN68724.1
AAO56294.1	ImuB1	GCA_000007805.1_ASM780v1	[Pseudomonas syringae] pv. tomato str. DC3000	Bacteria; Proteobacteria; Gammaproteobacteria; Pseudomonadales; Pseudomonadaceae; Pseudomonas	VQQT-LPWEQLRERLRARLGDESVNGLR	AQADHRPECAWQPQSTRKPVLPARGCTRPGWLLREPQPLPVHATRIVAGPERIESGWWDGGDVRRDYYLVETANGQRAWAYRSVGEQGELLLHGWFA		ImuA-ImuB-DnaE2	ImuA→ImuB→DnaE2	LexA→ImuA→ImuB→DnaE2		AAO56293.1	AAO56295.1		AAO56292.1
CAY49822.1	ImuB1	GCA_000009225.1_ASM922v1	Pseudomonas fluorescens SBW25	Bacteria; Proteobacteria; Gammaproteobacteria; Pseudomonadales; Pseudomonadaceae; Pseudomonas	PQQT-LPWAQLRERLRARLGDEAVQGLR	FHADHRPECAWQAATDKHPCPPLNNVHRPGWLLSTPTLLAEHGVHILMGPERIESGWWDGADVRRDYYLIQTRAGQQGWAYRTVGQNDGLWLQGWFA		ImuA-ImuB-DnaE2	ImuA→ImuB→DnaE2	LexA→ImuA→ImuB→DnaE2		CAY49824.1	CAY49821.1		CAY49826.1
ABA74888.1	ImuB1	GCA_000012445.1_ASM1244v1	Pseudomonas fluorescens Pf0-1	Bacteria; Proteobacteria; Gammaproteobacteria; Pseudomonadales; Pseudomonadaceae; Pseudomonas	PQQT-LPWEQLRERLRARLGDEAVQGLR	FQADHRPECAWQNADDKQRCPALPCVQRPGWLLGEPQSVPEGSARILMGPERIESGWWDGDDVRRDYYLIQNRAGQQGWAYRAVGEVGPLWLQGWFA		ImuA-ImuB-DnaE2	ImuA→ImuB→DnaE2	LexA→ImuA→ImuB→DnaE2		ABA74889.1	ABA74887.1		ABA74890.1
ABP84697.1	ImuB1	GCA_000016565.1_ASM1656v1	Pseudomonas mendocina ymp	Bacteria; Proteobacteria; Gammaproteobacteria; Pseudomonadales; Pseudomonadaceae; Pseudomonas	PQQS-LPWEQLRERLRARLGDEAVQGLG	VRADHRPEQSWQAESDRRTPPLPSVGPRPGWLLGEPQPLAEAGLLILAGPERIESGWWDGGDLRRDYYLVQTRSGQRAWAFRPVGGAGPLQLHGWFA		ImuA-ImuB-DnaE2	ImuA→ImuB→DnaE2	ImuA→ImuB→DnaE2		ABP84698.1	ABP84696.1
CAK15221.1	ImuB1	GCA_000026105.1_ASM2610v1	Pseudomonas entomophila L48	Bacteria; Proteobacteria; Gammaproteobacteria; Pseudomonadales; Pseudomonadaceae; Pseudomonas	AQQA-QPWELLRERLRARLGDEAVKGLR	VEADHRPECAWQGTWQEGVGRMIIAPGSRPGWLLPAPRALPEAGLRLLGHAERIESGWWDGGDVRRDYYRIETRDGLRGWAYRDLAQPGPLWLQGWFA		ImuA-ImuB-DnaE2	ImuA→ImuB→DnaE2	LexA→ImuA→ImuB→DnaE2		CAK15220.1	CAK15222.1		CAK15219.1
AEF23152.1	ImuB1	GCA_000213805.1_ASM21380v1	Pseudomonas fulva 12-X	Bacteria; Proteobacteria; Gammaproteobacteria; Pseudomonadales; Pseudomonadaceae; Pseudomonas	PQQT-LGWEQLRERLRARLGDDAVQGLA	AHADHRPEKAWRTATSHVALPSPSGARPSWLLPEPQVLREPLHILSGPERIESGWWDGEDVRRDYYLIETRSGQRGWAFRSVGKDGPLRLHGWFA		ImuA-ImuB-DnaE2	ImuA→ImuB→DnaE2	ImuA→ImuB→DnaE2		AEF23151.1	AEF23153.1
AEJ05507.1	ImuB1	GCA_000219605.1_ASM21960v1	Pseudomonas stutzeri	Bacteria; Proteobacteria; Gammaproteobacteria; Pseudomonadales; Pseudomonadaceae; Pseudomonas	PQQN-VPWEQLRERLRARLGDDAVVSLS	ARADHRPECAWREGSLAHTEPLPQVGLRPGWLLNTPQPLREEGLLTLAGPERIESGWWDGADARRDYYRVQTTTGQQGWAFRALTGGPLLLHGWFA		ImuA-ImuB-DnaE2	ImuA→ImuB→DnaE2	ImuA→ImuB→DnaE2		AEJ05506.1	AEJ05508.1
AEV63231.1	ImuB1	GCA_000237065.1_ASM23706v1	Pseudomonas fluorescens F113	Bacteria; Proteobacteria; Gammaproteobacteria; Pseudomonadales; Pseudomonadaceae; Pseudomonas	PQQS-LPWEQLRERLRARLGDDAVQGLG	FRDDHRPECAWQMTPQPRPQACPVRAGVQRPGWLLNEAQVLQDSQARVLMGPERIETGWWDGADVRRDYYLIETRSGQRGWAYRPVGEGGPLWLQGWFA		ImuA-ImuB-DnaE2	ImuA→ImuB→DnaE2	LexA→ImuA→ImuB→DnaE2		AEV63230.1	AEV63232.1		AEV63229.1
AFN78043.1	ImuB1	GCA_000279165.1_ASM27916v1	Pseudomonas stutzeri DSM 10701	Bacteria; Proteobacteria; Gammaproteobacteria; Pseudomonadales; Pseudomonadaceae; Pseudomonas	PQQT-LPWEQLRERLRARLGDEAVHGLC	ARADHRPEHAWLCEGRGEALPTGSPRPGWLLREPRPLPDAAVRMLEGPERIESGWWDGDDVRRDYYRIETRSGQQGWAYRDVVEHGPLLLQGWFA		ImuA-ImuB-DnaE2	ImuA→ImuB→DnaE2	LexA→ImuA→ImuB→DnaE2		AFN78044.1	AFN78042.1		AFN78045.1
AGI24437.1	ImuB1	GCA_000349845.1_ASM34984v1	Pseudomonas denitrificans ATCC 13867	Bacteria; Proteobacteria; Gammaproteobacteria; Pseudomonadales; Pseudomonadaceae; Pseudomonas	PQQS-LPWEQLRERLRARLGDDAVYSLG	GRADHRPERAWQGSSTPLKVVTEAPRPGWLLAEPQPLREFAPALLAGPERIESGWWDGEDIRRDYYQVRTRSGQRAWVFRPVGDDGPLLLHGWFA		ImuA-ImuB-DnaE2	ImuA→ImuB→DnaE2	ImuA→ImuB→DnaE2		AGI24436.1	AGI24438.1
BAN50120.1	ImuB1	GCA_000412695.1_ASM41269v1	Pseudomonas resinovorans NBRC 106553	Bacteria; Proteobacteria; Gammaproteobacteria; Pseudomonadales; Pseudomonadaceae; Pseudomonas	PQQS-LPWEQLRERLRARLGDAAVHGLA	ARADHRPERAWQLDGASPSPPLPSGATRPGWLLREPLVLRDGSVRILAGPERIESGWWDGADLRRDYYLVQTRCGQRGWAFRAVGGEGPLLLHGWFA		ImuA-ImuB-DnaE2	ImuA→ImuB→DnaE2	ImuA→ImuB→DnaE2		BAN50121.1	BAN50119.1
AHL75113.1	ImuB1	GCA_000590475.1_ASM59047v1	Pseudomonas stutzeri	Bacteria; Proteobacteria; Gammaproteobacteria; Pseudomonadales; Pseudomonadaceae; Pseudomonas	PQQS-LPWEQLRERLRARLGDAAVQGLC	ARADHRPECAWQPQHAIQHEPSTAIALRPGWLLSEPKTLHEASLRILAGPERIESGWWDGRDVRRDYYLVETRTGQRGWAFRAVTGAGPLLLHGWFA		ImuA-ImuB-DnaE2	ImuA→ImuB→DnaE2	ImuA→ImuB→DnaE2		AHL75114.1	AHL75112.1
CDF83941.1	ImuB1	GCA_000689415.1_PKB13	Pseudomonas knackmussii B13	Bacteria; Proteobacteria; Gammaproteobacteria; Pseudomonadales; Pseudomonadaceae; Pseudomonas	PQQS-LPWEQLRERLRARLGDDAVHGLG	ALAEHRPEQAWQPRDNPRPPPLAPCGPRPGWLLAQPQVLREAAPRILAGPERIESGWWDGGDLRRDYYLVETRAGQRAWAYREVGNEGPWLLHGWFA		ImuA-ImuB-DnaE2	ImuA→ImuB→DnaE2	ImuA→ImuB→DnaE2		CDF83942.1	CDF83940.1
AIL62431.1	ImuB1	GCA_000746525.1_ASM74652v1	Pseudomonas alkylphenolia	Bacteria; Proteobacteria; Gammaproteobacteria; Pseudomonadales; Pseudomonadaceae; Pseudomonas	PQQN-QPWEQLRERLRARLGDTAVHSLS	AQADHRPECAWRLDNPATLAAAAPAALRPGWLLAEPQALPGVGVQLLTGAERIESGWWDGGDVRRDYYRVQTPTGLYAWAYRNLGEDGPLWLQGWFA		ImuA-ImuB-DnaE2	ImuA→ImuB→DnaE2	LexA→ImuA→ImuB→DnaE2		AIL62432.1	AIL62430.1		AIL62433.1
AIR91177.1	ImuB1	GCA_000759535.1_ASM75953v1	Pseudomonas cremoricolorata	Bacteria; Proteobacteria; Gammaproteobacteria; Pseudomonadales; Pseudomonadaceae; Pseudomonas	AAQA-QSWQQLRERLRARLGDAAVNGLS	VYADHRPEQAWRSVETEPGNAVGAMTGQRPGWLLADPQKLAPSTFTVLGQAERIESGWWDGGDVRRDYFRIETRDGLRGWAYQDIAQPGQLWLQGWFA		ImuA-ImuB-DnaE2	ImuA→ImuB→DnaE2	LexA→ImuA→ImuB→DnaE2		AIR91178.1	AIR91176.1		AIR91179.1
AIS17667.1	ImuB1	GCA_000761155.1_ASM76115v1	Pseudomonas rhizosphaerae	Bacteria; Proteobacteria; Gammaproteobacteria; Pseudomonadales; Pseudomonadaceae; Pseudomonas	PQQT-QPWEQLRERLRARLGNDALQDLR	AHADHRPERAWRNDGPWLPASLDLSAQRPGWLLPQAEPLPDHGLRVLAGPERIESGWWDGGDVRRDYYLVETSAGRRGWAYRAVGDDQPLLLQGWFA		ImuA-ImuB-DnaE2	ImuA→ImuB→DnaE2	ImuA→ImuB→DnaE2		AIS17666.1	AIS17668.1
AJE15549.1	ImuB1	GCA_000818015.1_ASM81801v1	Pseudomonas balearica DSM 6083	Bacteria; Proteobacteria; Gammaproteobacteria; Pseudomonadales; Pseudomonadaceae; Pseudomonas	PQQS-LPWEQLRERLRARLGEDAVQGLG	ACADHRPEHAWSQQPGHAALPPCGARPGWLLQQPIALQEATVQVLAGPERIESGWWDGGDIRRDYYLVQTRAGQRGWAFRPVGGGPLWLQGWFA		ImuA-ImuB-DnaE2	ImuA→ImuB→DnaE2	ImuA→ImuB→DnaE2		AJE15548.1	AJE15550.1
BAP45217.1	ImuB1	GCA_000829415.1_ASM82941v1	Pseudomonas sp. StFLB209	Bacteria; Proteobacteria; Gammaproteobacteria; Pseudomonadales; Pseudomonadaceae; Pseudomonas	PQQL-QAWEPLRERLRARLGDGSVRELH	PRADHRPEHAWSVEPGALPSAIDAPRPGWLLSEPSTLNDDSVQILAGPERIESGWWDGGDVRRDYYVVQTRDGQRGWAFRDAGCEGPLQLHGWFS		ImuA-ImuB-DnaE2	ImuA→ImuB→DnaE2	ImuA→ImuB→DnaE2		BAP45216.1	BAP45218.1
ALZ84126.1	ImuB1	GCA_001518815.1_ASM151881v1	Pseudomonas oryzihabitans	Bacteria; Proteobacteria; Gammaproteobacteria; Pseudomonadales; Pseudomonadaceae; Pseudomonas	PDQA-VGWEVLRERLRARLGEEAVLGLG	IQADHRPERALVWRHERRPETALPGLRPGWLLHEPRPLDGQPRRVLAGPERIESGWWDDGDQRRDYYRIEVADGRQAWAFRRYGEEAPWWIQGWFA		ImuA-ImuB-DnaE2	ImuA→ImuB→DnaE2	ImuA→ImuB→DnaE2		ALZ84125.1	ALZ84127.1
ALZ85331.1	ImuB1	GCA_001518815.1_ASM151881v1	Pseudomonas oryzihabitans	Bacteria; Proteobacteria; Gammaproteobacteria; Pseudomonadales; Pseudomonadaceae; Pseudomonas	PQQT-MSWEQLRERLRSRLGDDAVYAIG	AQGDHRPERSWRRDTPSLALQALGPNRRPGWLLPAPEPLDVDQPRVLSGPERIESGWWDGEDARRDYYVLELADGRTAWAFQSPAEGPGWWVQGWFA		ImuA-ImuB-DnaE2	ImuA→ImuB→DnaE2	ImuA→ImuB→DnaE2		ALZ85330.1	ALZ86878.1
AMR66982.1	ImuB1	GCA_001597285.1_ASM159728v1	Pseudomonas alcaligenes	Bacteria; Proteobacteria; Gammaproteobacteria; Pseudomonadales; Pseudomonadaceae; Pseudomonas	PQQN-QSWEQLRERLRARLGDDALHGLN	AHADPRPEQAWRPLAGKAMPLADRPRPGWLLHEPQPLREPLARILAGPERIESGWWDGGDLRRDYYLVETRNGQRAWVFRSVGTDEPFQLHGWFA		ImuA-ImuB-DnaE2	ImuA→ImuB→DnaE2	ImuA→ImuB→DnaE2		AMR66983.1	AMR66981.1
AAY37561.1	ImuB1	GCA_000012245.1_ASM1224v1	Pseudomonas syringae pv. syringae B728a	Bacteria; Proteobacteria; Gammaproteobacteria; Pseudomonadales; Pseudomonadaceae; Pseudomonas; Pseudomonas syringae	VQQT-LPWEQLRERLRARLGDESVNGLR	AQADYRPECAWQAHSSSKPVLPARGFTRPGWLLREPQPLPVQATRIVAGPERIESGWWDGGDVRRDYYLVETASGQRAWAYRAVGEPGELLLHGWFA		ImuA-ImuB-DnaE2	ImuA→ImuB→DnaE2	LexA→ImuA→ImuB→DnaE2		AAY37560.1	AAY37562.1		AAY37559.1
AKH22031.1	ImuB1	GCA_001007875.1_ASM100787v1	Sedimenticola thiotaurini	Bacteria; Proteobacteria; Gammaproteobacteria; Sedimenticola	KSGQ-LAGQALWERLQARLGREAVRRPG	VLADHRPESAWSLAHSTEGAPLGERPLWLLDPPERLRQGPEGPWRDGPLRLEQGPERIESGWWQGRWVRRDYFIATDSHGARLWLFRPADERNWYLHGRFG		ImuA-ImuB-DnaE2	ImuA→ImuB→DnaE2	ImuA→ImuB→DnaE2		AKH22032.1	AKH19640.1
BAO43727.1	ImuB1	GCA_000828615.1_ASM82861v1	Thiolapillus brandeum	Bacteria; Proteobacteria; Gammaproteobacteria; Thiolapillus	SAPR-EGEQGFLERLCARLGTSAVRGLQ	GQPDHRPEKSWAYREPVVGAGSRESLDVAAKEAPLWLLPQSRRLPLRNGQPWHEGRLELRAFSRRIETGWWDDGDIARDYYRATNPAGQQLWVYRDRRNGHWYLQGVFE		ImuA-ImuB-DnaE2	ImuA→ImuB→DnaE2	ImuA→ImuB→DnaE2		BAO43726.1	BAO43728.1
BAC94059.1	ImuB1	GCA_000009745.1_ASM974v1	Vibrio vulnificus YJ016	Bacteria; Proteobacteria; Gammaproteobacteria; Vibrionales; Vibrionaceae; Vibrio	RTGQ-LSRLELYSLLQAKLGADSIATLG	LNHDPRPEKATRYQSTLTETPSEEIECRLLRPSFLLPAPEPLQHHVSLIHGPERIVSGWWDGDEIMRDYFIARTEQGQWLWVFRDQKKQWFLHGLFC		ImuA-ImuB-DnaE2	ImuA→ImuB→DnaE2	ImuA→ImuB→{2}→DnaE2		BAC94060.1	BAC94056.1
ABU71820.1	ImuB1	GCA_000017705.1_ASM1770v1	Vibrio campbellii ATCC BAA-1116	Bacteria; Proteobacteria; Gammaproteobacteria; Vibrionales; Vibrionaceae; Vibrio	QKGQ-MNALELLSLLQAKLGKSAVLKPN	IACDPRPEKANQYRPADEPDVPINTIPALLRPAMQLPEPIVLQEQVSLVHGPERIVSGWWDGDEIMRDYYIAHTKQGRWLWVFRDQHKHWFLHGYFC		ImuA-ImuB-DnaE2	ImuA→ImuB→DnaE2	ImuA→ImuB→DnaE2		ABU71819.1	ABU71821.1
CAV18110.1	ImuB1	GCA_000091465.1_ASM9146v1	Vibrio tasmaniensis LGP32	Bacteria; Proteobacteria; Gammaproteobacteria; Vibrionales; Vibrionaceae; Vibrio	NTGT-LAALDLLSLLQAKLGQACIQTPK	IQHDPRPEKANQYSLPTLSKSMAKRQTPPEFEQQTATLNINQQRLRPSILLPEPEALTENVTLSQGPERIVSGWWDGEKIIRDYFIAHSENGRWLWIFRTPDKQWFLHGLFS		ImuA-ImuB-DnaE2	ImuA→ImuB→DnaE2	ImuA→ImuB→DnaE2		CAV18112.1	CAV18108.1
BAC60298.1	ImuB1	GCA_000196095.1_ASM19609v1	Vibrio parahaemolyticus RIMD 2210633	Bacteria; Proteobacteria; Gammaproteobacteria; Vibrionales; Vibrionaceae; Vibrio	PKGQ-MNALELLSLLQAKLGKSAVLKPD	IACDPRPEKASQYRLADEPDVPTHSIPDLLRPAMQLPAPIALQEQVSLVHGPERIVSGWWDGDEIMRDYYIAHTKQGRWLWVFRDQHKHWFLHGYFC		ImuA-ImuB-DnaE2	ImuA→ImuB→DnaE2	ImuA→ImuB→DnaE2		BAC60297.1	BAC60299.1
AGV16944.1	ImuB1	GCA_000354175.2_ASM35417v2	Vibrio alginolyticus NBRC 15630 = ATCC 17749	Bacteria; Proteobacteria; Gammaproteobacteria; Vibrionales; Vibrionaceae; Vibrio	QKGN-MNALELLSLLQAKLGKSAVLKPN	IACDPRPEKASQYRPADAPDEKGHDIPSILRPAMQLPTPIVLQEQVSLVHGPERIVSGWWDGDEIMRDYYIAHTKQGRWLWIFRDQHKHWFLHGYFC		ImuA-ImuB-DnaE2	ImuA→ImuB→DnaE2	ImuA→ImuB→DnaE2		AGV16943.1	AGV16945.1
AIU67373.1	ImuB1	GCA_000763535.2_ASM76353v2	Vibrio coralliilyticus	Bacteria; Proteobacteria; Gammaproteobacteria; Vibrionales; Vibrionaceae; Vibrio	RKGQ-QTELELIATLQAKLGSHQVLKVA	PTDDPRPEKSISLCAPDLPISTKVSLSGLRPSLMLPNPEPLTEKVNVMHGPERFVTGWWDGEEMTRDYFIARSDSGRWLWVFRNQEMQWFLHGLFS		ImuA-ImuB-DnaE2	ImuA→ImuB→DnaE2	ImuA→ImuB→DnaE2		AIS55402.2	AIU67374.1
AIW14554.1	ImuB1	GCA_000772105.1_ASM77210v1	Vibrio tubiashii ATCC 19109	Bacteria; Proteobacteria; Gammaproteobacteria; Vibrionales; Vibrionaceae; Vibrio	FQGE-QTELELIGLLQAKLGKDKVRKVA	HSHDPRPEKATFLCDPTLPIPTKAASQRLRPNIVLPAPEPLQEKVSIMQGPERFVTGWWDGDDMTRDYFVARSEQGRWLWVFRNQDKHWFVHGLFC		ImuA-ImuB-DnaE2	ImuA→ImuB→DnaE2	ImuA→ImuB→DnaE2		AIW14553.1	AIW14555.1
CCO58368.1	ImuB1	GCA_000801275.1_ASM80127v1	Vibrio nigripulchritudo	Bacteria; Proteobacteria; Gammaproteobacteria; Vibrionales; Vibrionaceae; Vibrio	KQGT-TNALELMSLLHAKLGERALHNPG	ISEDPRPEIAYQYTSPNTVLSSTPSIPPKLRPAILLPHPKPLEEKVTLSLGPERVATGWWDNQPMVRDYFIAHTHEGRWLWVFRTPKQQWFLHGVFS		ImuA-ImuB-DnaE2	ImuA→ImuB→DnaE2	ImuA→ImuB→DnaE2		CCO58367.1	CCO58369.1
AMF96109.1	ImuB1	GCA_001558415.1_ASM155841v1	Vibrio fluvialis	Bacteria; Proteobacteria; Gammaproteobacteria; Vibrionales; Vibrionaceae; Vibrio	IKGQ-QSALELITLLQAKLGPSHVHKLQ	LGDDPRPEKRSRYVHPNVHPATTTTEPLRRAELRPSLLLPQPQPLCEAVSLIHGPERIATGWWDGHNMIRDYFIARTEQGRWLWVFRTPEQQWFIHGQFS		ImuA-ImuB-DnaE2	ImuA→ImuB→DnaE2	ImuA→ImuB→DnaE2		AMF93940.1	AMF93939.1
AHX13511.1	ImuB1	GCA_000632805.1_ASM63280v1	Dyella jiangningensis	Bacteria; Proteobacteria; Gammaproteobacteria; Xanthomonadales; Rhodanobacteraceae; Dyella	PANA-MPLDQLRERLRSRLGEQAIQHLR	RTVDPRPERAQTSAPYAKEVPRREGLPRPAWLLDVPRPWRGPPPELLAGPERIETGWWDGGEIRRDYYVARTAQGQYAWIYGAPGEQGAWMLHGWFA		ImuA-ImuB-DnaE2	ImuA→ImuB→DnaE2	ImuA→ImuB→DnaE2		AHX13512.1	AHX13510.1
AND68123.1	ImuB1	GCA_001641285.1_ASM164128v1	Dyella thiooxydans	Bacteria; Proteobacteria; Gammaproteobacteria; Xanthomonadales; Rhodanobacteraceae; Dyella	PEHA-LPLAQLQERLRARLGDDAVYRLE	ATPDPRPEHAQRIADDAGRAAVPTTLPRPTWLLPQPVPLRTHGLRVLAGPERIESGWWDGGDLRRDYYVLETAEGQRAWAFCPAGERPDALAGWMLHGWFA		ImuA-ImuB-DnaE2	ImuA→ImuB→DnaE2	LexA→ImuA→ImuB→DnaE2		AND68124.1	AND68122.1		AND68125.1
AFC86317.1	ImuB1	GCA_000242255.3_ASM24225v3	Frateuria aurantia DSM 6220	Bacteria; Proteobacteria; Gammaproteobacteria; Xanthomonadales; Rhodanobacteraceae; Frateuria	CARA-MPFDALRERLRARLGDASLQQWR	TTGDPRPEFSQAVAASDAAWLESRLRPTWLLPAPRPWHGPPPRILAGPERLETGWWDGAAVRRDYYLVETAQGQRAWAFCPAGEVAGWMLHGWFA		ImuA-ImuB-DnaE2	ImuA→ImuB→DnaE2	LexA→ImuA→ImuB→DnaE2		AFC86318.1	AFC86316.1		AFC86319.1
AGG88811.1	ImuB1	GCA_000230695.3_ASM23069v3	Rhodanobacter denitrificans	Bacteria; Proteobacteria; Gammaproteobacteria; Xanthomonadales; Rhodanobacteraceae; Rhodanobacter	PAHA-LPLGQLHERLRARLGERAVYRLS	GTTDPRPERAQAVAEGDHGHDEPSPRPTWLLTHPVPLRGPPPRILAGPERLETGWWDGAEACRDYYVVETSLGQWAWAFCPPGEQDGWMLQGWFA		ImuA-ImuB-DnaE2	ImuA→ImuB→DnaE2	LexA→ImuA→ImuB→DnaE2		AGG88810.1	AGG88812.1		AGG88809.1
AGG88996.1	ImuB1	GCA_000230695.3_ASM23069v3	Rhodanobacter denitrificans	Bacteria; Proteobacteria; Gammaproteobacteria; Xanthomonadales; Rhodanobacteraceae; Rhodanobacter	DDGD-EQLVALLDRLRARLGDAAVYGLA	AVADPRPERAQRRVLLAGEDTAAVSPRRRPAWLLPAPVPWRCDPARLLAGPERMESGWWDGGDSRRDYYVARGDAGATWWVYQDLRTDAWFVHGWFG		ImuA-ImuB-DnaE2	ImuA→ImuB→DnaE2	LexA→ImuA→ImuB→{2}→DnaE2		AGG88997.1	AGG88993.1		AGG88998.1
ALN61142.1	ImuB1	GCA_001442535.1_ASM144253v1	Lysobacter antibioticus	Bacteria; Proteobacteria; Gammaproteobacteria; Xanthomonadales; Xanthomonadaceae; Lysobacter	PQQA-LPWTQLRERLRARLGDDGVQGLA	PQADHRPERAWRSLPGDVAARADKHARKVLRPGWLLREPEPLHDKVARVLAGPERIESGWWDEGDVRRDYYLVETVKGQRAWVYRSAGSDGPLILHGWFA		ImuA-ImuB-DnaE2	ImuA→ImuB→DnaE2	LexA→ImuA→ImuB→DnaE2		ALN61143.1	ALN61141.1		ALN61144.1
ALN85699.1	ImuB1	GCA_001442785.1_ASM144278v1	Lysobacter capsici	Bacteria; Proteobacteria; Gammaproteobacteria; Xanthomonadales; Xanthomonadaceae; Lysobacter	PQQA-LPWAQLRERLRARLGDDGVQGLA	VHPDHRPERAWRNVSGDAPTRSNKTVSAPTNTIRPGWLLIEPEPLREPLARILAGPERIESGWWDQDDVRRDYYLVETAKGQRAWAYRDAGGDGALTLHGWFA		ImuA-ImuB-DnaE2	ImuA→ImuB→DnaE2	LexA→ImuA→ImuB→DnaE2		ALN85700.1	ALN85698.1		ALN85701.1
ADV28007.1	ImuB1	GCA_000185965.1_ASM18596v1	Pseudoxanthomonas suwonensis 11-1	Bacteria; Proteobacteria; Gammaproteobacteria; Xanthomonadales; Xanthomonadaceae; Pseudoxanthomonas	AQQA-LDWPQLRERLRARLGDEAVYRVA	PQGDPRPERAWCRLTGDEAKVPVAPSRPPRPTWLLPEPVPLHDTRLQVLSGPERLESGWWDEGDVRRDYYVVRTSRGQRAWAFRAAGVREGGWMLHGWFA		ImuA-ImuB-DnaE2	ImuA→ImuB→DnaE2	LexA→ImuA→ImuB→DnaE2		ADV28008.1	ADV28006.1		ADV28009.1
AER56112.1	ImuB1	GCA_000233915.4_ASM23391v4	Pseudoxanthomonas spadix BD-a59	Bacteria; Proteobacteria; Gammaproteobacteria; Xanthomonadales; Xanthomonadaceae; Pseudoxanthomonas	PQQA-LDWPQLRERLRARLGDQAVYRVE	PAGDPRPERAWRRASGDALAGGVQSAPARPPRPAWLLPQPVPLQGMARIISGPERLESGWWDDGDARRDYYVVETVHGQRAWAFQPAGVRDAGWMLHGWFG		ImuA-ImuB-DnaE2	ImuA→ImuB→DnaE2	LexA→ImuA→ImuB→DnaE2		AER56111.1	AER56113.1		AER56110.1
AKC87673.1	ImuB1	GCA_000972865.1_ASM97286v1	Pseudoxanthomonas suwonensis	Bacteria; Proteobacteria; Gammaproteobacteria; Xanthomonadales; Xanthomonadaceae; Pseudoxanthomonas	VQQA-VPWEQLRERLRARLGEDAVHGLR	VHADHRPECAWRGESVAETARPTAPATTAPRPGWLLPGPIPLRGAVAQVLSGPERIETGWWDAADLRRDYYRLRTRLGQDAWAYRPAATGDKRGEGREGGWMLHGWFA		ImuA-ImuB-DnaE2	ImuA→ImuB→DnaE2	LexA→ImuA→ImuB→DnaE2		AKC87672.1	AKC87674.1		AKC87671.1
ALJ26929.1	ImuB1	GCA_001314305.1_ASM131430v1	Stenotrophomonas acidaminiphila	Bacteria; Proteobacteria; Gammaproteobacteria; Xanthomonadales; Xanthomonadaceae; Stenotrophomonas	TRQQ-QPWPQLRERLRARLGDTAVHRIA	PTCDPRPERAWRPLQGDEARIGDAAPGLPPRPAWLLPQPVPLRDPRLRIVSGPERLESGWWDGDDARRDYYVLETSQGQRAWAFAPPGEQGGWMLHGWFA		ImuA-ImuB-DnaE2	ImuA→ImuB→DnaE2	LexA→ImuA→ImuB→DnaE2		ALJ26928.1	ALJ26930.1		ALJ26927.1
CAQ46382.1	ImuB1	GCA_000072485.1_ASM7248v1	Stenotrophomonas maltophilia K279a	Bacteria; Proteobacteria; Gammaproteobacteria; Xanthomonadales; Xanthomonadaceae; Stenotrophomonas; Stenotrophomonas maltophilia group	PAQA-MPWNQLRERLRARLGDDAVQPLA	VQADHRPERASGSQPAAKPPSYWPLRPGWLLDTPQPLRDPRLRIVTGPERIESGWWDQADARRDYYVVETAHGQRGWAFRERNDPHAPWMLHGWFG		ImuA-ImuB-DnaE2	ImuA→ImuB→DnaE2	ImuA→ImuB→DnaE2		CAQ46381.1	CAQ46383.1
AAM40399.1	ImuB1	GCA_000007145.1_ASM714v1	Xanthomonas campestris pv. campestris str. ATCC 33913	Bacteria; Proteobacteria; Gammaproteobacteria; Xanthomonadales; Xanthomonadaceae; Xanthomonas	AQQS-VDWPQLRERLRARLGDEAVYRVL	PADDPRPERAWQKAIGDDIREAAAPPRPPRPTWLMPLPVPLHDPHLRIVSGPERLESGWWDDAEARRDYYVVETSRGRRAWVFASPGRTDGWMLHGWFA		ImuA-ImuB-DnaE2	ImuA→ImuB→DnaE2	LexA→ImuA→ImuB→DnaE2		AAM40398.1	AAM40400.1		AAM40397.1
AAW76694.1	ImuB1	GCA_000007385.1_ASM738v1	Xanthomonas oryzae pv. oryzae KACC 10331	Bacteria; Proteobacteria; Gammaproteobacteria; Xanthomonadales; Xanthomonadaceae; Xanthomonas	AQQT-VEWPQLRERLRARLGDDAVYRVL	PADDPRPERAWRRAIGDAVREAAAPPRPPRPTWLLPQPVPLHDPHLRIVSGPERLESGWWDDDEARRDYYVVETARGRRGWAFAAPGRLDGWMLHGWFA		ImuA-ImuB-DnaE2	ImuA→ImuB→DnaE2	LexA→ImuA→ImuB→DnaE2		AAW76695.1	AAW76693.1		AAW76696.1
AJC45637.1	ImuB1	GCA_000815185.1_ASM81518v1	Xanthomonas sacchari	Bacteria; Proteobacteria; Gammaproteobacteria; Xanthomonadales; Xanthomonadaceae; Xanthomonas	AHQA-LPWEQLRERLRARLGDDAVHGLR	AHADHRPELAWRAESSTARSTATPATNAPPRPGWLLARPVPLRERAPERLAGPERIESGWWDDGDVRRDYYVVRTRQGQRAWAFAPADAPDALMLHGWFA		ImuA-ImuB-DnaE2	ImuA→ImuB→DnaE2	LexA→ImuA→ImuB→DnaE2		AJC45636.1	AJC45638.1		AJC47540.1
AKK66803.1	ImuB1	GCA_001021935.1_ASM102193v1	Xanthomonas translucens pv. undulosa	Bacteria; Proteobacteria; Gammaproteobacteria; Xanthomonadales; Xanthomonadaceae; Xanthomonas	AQQA-LPWEQLRERLRARLGDDAVHGLR	AHADHRPEQAWRAESGKPAASGKPNKAPAPAAATLPRPGWLLTRPIPLRERDPERLAGPERIESGWWDDGDVRRDYYIVRTRQGQRAWVFAPADAPDALMLHGWFA		ImuA-ImuB-DnaE2	ImuA→ImuB→DnaE2	LexA→ImuA→ImuB→DnaE2		AKK66804.1	AKK66802.1		AKK66805.1
ACB77328.1	ImuB1	GCA_000019965.1_ASM1996v1	Opitutus terrae PB90-1	Bacteria; Verrucomicrobia; Opitutae; Opitutales; Opitutaceae; Opitutus	SADP-HGFAETLGRVAAVVGADRIGTPV	VADTHRPDAVTLTVPANVVPPVTREAVHPPGGLPLRRYRTLLRATVELAGAAPAFVWTSTLAGAVQAVAGPWRGSGEWWDGTRRWAREEWDVEFETGGLYRLLRTREGWFVEGEYD		ImuA-ImuB-DnaE2	ImuA→ImuB→DnaE2	LexA→ImuA→ImuB→DnaE2		ACB77329.1	ACB77327.1		ACB77330.1
ADE53156.1	ImuB1	GCA_000025905.1_ASM2590v1	Coraliomargarita akajimensis DSM 45221	Bacteria; Verrucomicrobia; Opitutae; Puniceicoccales; Puniceicoccaceae; Coraliomargarita	RSNP-WRLQETLDQLAGLVGMEAFGSPR	VLDSHRPDAHCLQPLLTDAEAVDVSERSTPQGPPLMGPPMRRFRPPLRAKVLLEKQFPAHVECSLTSGPVARVYGPYRSSGDWASAERWSLWEWDVEIEGSGTFCLRHESDEWWLVGAYD		ImuA-ImuB-DnaE2	ImuA→ImuB→DnaE2	ImuA→ImuB→DnaE2		ADE53155.1	ADE53157.1
ACU54534.1	ImuB2	GCA_000023265.1_ASM2326v1	Acidimicrobium ferrooxidans DSM 10331	Bacteria; Actinobacteria; Acidimicrobiia; Acidimicrobiales; Acidimicrobiaceae; Acidimicrobium	VPRR-QAVRQAFHVLQQRYGPEAVRVAG	PGPVGRGFADRRPWVSWTGVWPVVDDRVGTGAPWPGHVPGLTPTRVPERLQAVVLLDAHGMAVEVDRDGVLSAPPAVLDDGEGPERIEAAHGPWVVRERWWERRRARYARLVLATERRWCWVRREHGRWWLEGSYE		ImuA-ImuB-DnaE2	ImuA→ImuB→DnaE2	ImuA→ImuB→DnaE2		ACU54535.1	ACU54533.1
BAC17438.1	ImuB2	GCA_000011305.1_ASM1130v1	Corynebacterium efficiens YS-314	Bacteria; Actinobacteria; Corynebacteriales; Corynebacteriaceae; Corynebacterium	TGHR-AVARQVVERVQSTLGITAVLQPV	PAGGRGVAERIILVPFGEQPDPVRRPGGEWLGRLPTPLPARLGGGINHPAAQVVLISASGTRVTVTAEVRLTDSPYALGWGPRRYLVTGWAGPWPVDDRWWDSSGQRYARLQVVGRAVSGAGTTGALGALGAMGAEPESDPRAWLLIWLKAG		ImuA-ImuB-DnaE2	ImuA→ImuB→DnaE2	ImuA→ImuB→{3}→DnaE2		BAC17437.1	BAC17442.1
BAH39774.1	ImuB1	GCA_000010305.1_ASM1030v1	Gemmatimonas aurantiaca T-27	Bacteria; Gemmatimonadetes; Gemmatimonadales; Gemmatimonadaceae; Gemmatimonas	PSAA-MNAEAVFARLRAVLDPEVVVHPE	ARDTHRVEGTGVWTPADAVALAAAPLPTARTSTTVAIVASANPTPAPASASASAVLRLLETPESVRVAAPHGAPGMLWWRGRRIRFVTAHGPERLSGDWWRGDKYARDYWRCHAETDGTLLLYCEGGLHWHVHGWYD		ImuA-ImuB-DnaE2	ImuA→ImuB→DnaE2	ImuA→ImuB→DnaE2		BAH39773.1	BAH39775.1
Ypseudo1	ImuB1* (pseudogene)	GCA_000011705.1_ASM1170v1	Burkholderia mallei ATCC 23344	Bacteria; Proteobacteria; Betaproteobacteria; Burkholderiales; Burkholderiaceae; Burkholderia; pseudomallei group				ImuA-ImuB-DnaE2	ImuA→ImuB→DnaE2	ImuA→ImuB→DnaE2		AAU50057.1	AAU48350.1			ImuB is a pseudogene, not analyzed in detail
Ypseudo2	ImuB1* (pseudogene)	GCA_000317935.1_ASM31793v1	Bordetella parapertussis Bpp5	Bacteria; Proteobacteria; Betaproteobacteria; Burkholderiales; Alcaligenaceae; Bordetella				ImuA-ImuB-DnaE2	ImuA→ImuB→DnaE2	ImuA→ImuB→DnaE2		CCJ50154.1	CCJ50156.1			ImuB is a pseudogene, not analyzed in detail
Ypseudo3	ImuB1* (pseudogene)	GCA_000831005.1_ASM83100v1	Marinobacter salarius	Bacteria; Proteobacteria; Gammaproteobacteria; Alteromonadales; Alteromonadaceae; Marinobacter				ImuA-ImuB-DnaE2	ImuA→ImuB→DnaE2	ImuA→ImuB→DnaE2		AHI32259.1	AHI32258.1			ImuB is a pseudogene, not analyzed in detail
AKK02388.1	ImuB2	GCA_001021025.1_ASM102102v1	Corynebacterium epidermidicanis	Bacteria; Actinobacteria; Corynebacteriales; Corynebacteriaceae; Corynebacterium				ImuA-ImuB-DnaE2	ImuA→ImuB*→ImuB-C + DnaE2	ImuA→ImuB*→{3}→ImuB-C + DnaE2		AKK02387.1	AKK02403.1	AKK02391.1		*ImuB is split into two proteins, RecA-NT-like motif is in the 2nd part (ImuB-C)
SAI73208.1	ImuA2-ImuB1	GCA_900078695.1_H044680328	Bordetella trematum	Bacteria; Proteobacteria; Betaproteobacteria; Burkholderiales; Alcaligenaceae; Bordetella	DPQA-ADHARLLDLLAARLGPQAVRHAA	ACADHRPEQANQWQPVHQPAPRHCPAGPVLERPFWLLEPARALPEQNHRPVYQGQPLRLLRGPERIESGWWDDTPAQRDYFVAEDQAGARYWLYRERGQRWFLHGLYG		ImuA-ImuB-DnaE2	ImuAB*→DnaE2	ImuAB*→DnaE2		SAI73208.1	SAI73212.1			ImuA and ImuB coded as one big protein
AMD99978.1	ImuB2	GCA_001553935.1_ASM155393v1	Actinomyces oris	Bacteria; Actinobacteria; Actinomycetales; Actinomycetaceae; Actinomyces	HQAQ-SRARRAAERVESLLGAGSVQVPR	IVPGRDPRSRVRLIPWGESEGVGESTGDETAPWSGALPKPSPSIVLPRPVPARLTDIEGRELGVDIHGQLDGVPGFLSVDDGVVGVDEGAVGTGSQMEAVLLWAGPWPVDEGWWTSQGPSRRAYLQVVTDVGPPRLLVRSGRWWLDALYS		ImuA-ImuB-DnaE2	ImuA→ImuB + DnaE2	ImuA→ImuB + DnaE2		AMD99979.1	AMD99973.1
CAI37893.1	ImuB2	GCA_000006605.1_ASM660v1	Corynebacterium jeikeium K411	Bacteria; Actinobacteria; Corynebacteriales; Corynebacteriaceae; Corynebacterium	DEGI-RAARAAAGRAQALIGMNRVLRPI	HRGGRAVARRIATVPYGEDDPEAVSALPTRQWEGQLLPPLPGLIGAPTNADGAYSADERNPSAAHPAARLALLDRQGDAVYVTGRGLMSSPPATLCWGARRLRITGWAGPWPVDEHWWAEGKRYARLQIAAREETYEGAPKNHAFLLVCKGKQWRIEATY		ImuA-ImuB-DnaE2	ImuA→ImuB + DnaE2	ImuA→ImuB + DnaE2		CAI37894.1	CAI37886.1
BAB98010.1	ImuB2	GCA_000011325.1_ASM1132v1	Corynebacterium glutamicum ATCC 13032	Bacteria; Actinobacteria; Corynebacteriales; Corynebacteriaceae; Corynebacterium	RSQQ-HVARQVIERVQSSLGVDAVLQPV	PAGGRGVEERIHFVPYGEKRDAIRNPAGSWPGKIPGPLPARLGGGINHPASQVTMIDTEGQRIYVTAEALLSSSPYALSWGPARYLITGWAGPWPVDDRWWEKNGTKYARLQVVGRAVSEERQLSAWLLMWKDNKWRIEATY		ImuA-ImuB-DnaE2	ImuA→ImuB + DnaE2	ImuA→ImuB + DnaE2		BAB98009.1	BAB98031.1
ACP32090.1	ImuB2	GCA_000022905.1_ASM2290v1	Corynebacterium aurimucosum ATCC 700975	Bacteria; Actinobacteria; Corynebacteriales; Corynebacteriaceae; Corynebacterium	GESA-EQAKRVIARVQSQLGVDRVLQPR	PAAGRGVAERIEYVPYGEQRDPQPEGTWPGRIPAPLPASLAHPAARIRLIDSSSKDIIVTAEALLSGEPAGLGWGRHRYRVTGWAGPWPVDSEWWEAGAAQRCARLQVVGENDKGQRAWLLVWAGGRWSVEATYA		ImuA-ImuB-DnaE2	ImuA→ImuB + DnaE2	ImuA→ImuB + DnaE2		ACP32089.1	ACP32097.1
CAQ04364.1	ImuB2	GCA_000069945.1_ASM6994v1	Corynebacterium urealyticum DSM 7109	Bacteria; Actinobacteria; Corynebacteriales; Corynebacteriaceae; Corynebacterium	DEGL-RAARAAAGRAQALIGMAAVQQVV	HRGGRAIGGRVLTLPYGEEVPEEISAQPTTQWRGELPAPLPATVGEAANPSAGHPAASIAVLGERAQPVHVTGRGLMSEPPQRLRWGNRTLPIRGWAGPWPVDEQWWAEGKRYARLQVATDEGAYLLVCKGQKWRIEATY		ImuA-ImuB-DnaE2	ImuA→ImuB + DnaE2	ImuA→ImuB + DnaE2		CAQ04363.1	CAQ04372.1
AEI10160.1	ImuB2	GCA_000177535.2_ASM17753v2	Corynebacterium resistens DSM 45100	Bacteria; Actinobacteria; Corynebacteriales; Corynebacteriaceae; Corynebacterium	DEGV-RAARAAAGRAQALIGINAVLRPI	PCGGRAVAGRVVTVPYGEEDPEEVKVLSTRRWRGELLAPLPSVIGAHRTAGANQLVSPSARLSANTGPRSRASARAGVASGSQMTAPSMQHPAAKVVVLDAEGEQLYVTGRGLLSGEPTHLRWGGHTFAITGWAGPWPVDEQWWAAGKRYARMQVSTDEPSAFLLVCKGTRWRIEATY		ImuA-ImuB-DnaE2	ImuA→ImuB + DnaE2	ImuA→ImuB + DnaE2		AEI10161.1	AEI10151.1
AEK37627.1	ImuB2	GCA_000179395.2_ASM17939v2	Corynebacterium variabile DSM 44702	Bacteria; Actinobacteria; Corynebacteriales; Corynebacteriaceae; Corynebacterium	DDGI-RAARAAAARAQALIGTRAVLRPV	HRGGHTVTGGVVTVPYGEEDPEEVQALSTRHWEGAVPAPLPGLLASGGGKVHLLDGAGAEVQVSGRGLLSAAPDRLVRGDRGGRSVTVTGWAGPWPVDERWWEASSARRYARLQIATDEPGAHLLLCRDSSWIIEGSY		ImuA-ImuB-DnaE2	ImuA→ImuB + DnaE2	ImuA→ImuB + DnaE2		AEK37628.1	AEK37621.1
AGG66041.1	ImuB2	GCA_000344785.1_ASM34478v1	Corynebacterium callunae DSM 20147	Bacteria; Actinobacteria; Corynebacteriales; Corynebacteriaceae; Corynebacterium	RSQK-HVARQVIQRVQSTLGIDAVLQPI	PAGGRGVEERIRFVAFGEAPDPVRAPQGSWPGKIPGPLPARLSAGINHPASRVVLIDASGKRVQVTAEALLSSIPYALSWGNKRYVVTAWAGPWPVDDRWWESSGKRYARLQVVGQAVSAESNEQISAWLLLWMEEKWRVEASY		ImuA-ImuB-DnaE2	ImuA→ImuB + DnaE2	ImuA→ImuB + DnaE2		AGG66040.1	AGG66048.1
AHI03798.1	ImuB2	GCA_000525655.1_ASM52565v1	Corynebacterium falsenii DSM 44353	Bacteria; Actinobacteria; Corynebacteriales; Corynebacteriaceae; Corynebacterium	DDGI-RAARAAAGRAQALIGTHAVRRAV	HRGGRAVAGRIRTVPYGEDDPEELSQLPTTRWEGELQAPLPGLIGAPAGGADTSASSARHPAAAIGLRDAYGQPVYVTGRGLMSSPPETMTWGRATYRVTGWAGPWPVDEDWWAAGKRYARLQVAIENNPGDATGTGQSSSAFLLVCKGTRWRIEATY		ImuA-ImuB-DnaE2	ImuA→ImuB + DnaE2	ImuA→ImuB + DnaE2		AHI03799.1	AHI03789.1
AHI19226.1	ImuB2	GCA_000550785.1_ASM55078v1	Corynebacterium casei LMG S-19264	Bacteria; Actinobacteria; Corynebacteriales; Corynebacteriaceae; Corynebacterium	GSSD-EHVKRAIARVQSTLGTDKVLQPW	AAGGRGVAERVDFVPYGDDIPKTQEGSWPGRIPAPLPARRDGGPQHPAARIRLIDATAKDVQVTAEAVLSSVPYAVGWGKHRYMVVGWAGPWPVDTLWWQPAHAEDPDKPRRVARLQLVGKADNESYERAWLLQWVAGQWRVEATYS		ImuA-ImuB-DnaE2	ImuA→ImuB + DnaE2	ImuA→ImuB + DnaE2		AHI19225.1	AHI19232.1
AHI21939.1	ImuB2	GCA_000550805.1_ASM55080v1	Corynebacterium vitaeruminis DSM 20294	Bacteria; Actinobacteria; Corynebacteriales; Corynebacteriaceae; Corynebacterium	ADSS-DEAQRVIARLQSTLGTDAVLTPV	DVGGRGVSERIGMVAYGDSAEEKALAAKGSWPGRIPPPLPACMSGEAATLVGAGGEVYVTGEAVLSTEPATLRVGKESFEVTGWAGPWPVDDGWWRGKAPEARLQVVGVDGRGHPRAWLLVWTGAWRVEARFE		ImuA-ImuB-DnaE2	ImuA→ImuB + DnaE2	ImuA→ImuB + DnaE2		AHI21938.1	AHI21945.1
AGU15714.1	ImuB2	GCA_000590555.1_ASM59055v1	Corynebacterium argentoratense DSM 44202	Bacteria; Actinobacteria; Corynebacteriales; Corynebacteriaceae; Corynebacterium	AADD-SAIARAIATAQAQWGAEQVMIAH	AAGGRCPTQRVEFLPYGDRPLENESTTTPWAGAIPGPHPSRILSKHVDVVDYAGQAVIVNAEAELNTPVAALIVEGTTHAVTAWAGPWAEDTGWWTATPTRRAFLHVATSEQALLLTWSDGRWILSGAY		ImuA-ImuB-DnaE2	ImuA→ImuB + DnaE2	ImuA→ImuB + DnaE2		AGU15715.1	AGU15707.1
AHW63267.1	ImuB2	GCA_000626675.1_ASM62667v1	Corynebacterium glyciniphilum AJ 3170	Bacteria; Actinobacteria; Corynebacteriales; Corynebacteriaceae; Corynebacterium	DVGI-RAARAAAARAQALIGTRGVLRPV	HRGGRAVAGRVVSVPYGEQDPEEVTAVRDRAWDGELPAPLPALVGAPVGLPVSQESSTTDRLRAPGPRHPASSVQLLDDTGEPVWVTGRGVMSSPPVALRWGGTVHRLTGWAGPWPVDEMWWSESGAARRYARLQVATDEPSAFLLVCRGRAWRIEATY		ImuA-ImuB-DnaE2	ImuA→ImuB + DnaE2	ImuA→ImuB + DnaE2		AHW63266.1	AHW63274.1
AIJ32890.1	ImuB2	GCA_000739455.1_ASM73945v1	Corynebacterium imitans	Bacteria; Actinobacteria; Corynebacteriales; Corynebacteriaceae; Corynebacterium	SSAG-DGARRVIERVQSQLGIDAVVQPR	AVGGRGVAERIAFSPFGEQPEATAAQPWPGAIPAPLPARLGGGIDHPASRIMLIDAHAHPITVTAEALLSADPYALAWGKHKYLVTGWAGPWPVDEGWWGASGQRVARLQVVGESGRGVEAWLLVWTRRSWRVEAVY		ImuA-ImuB-DnaE2	ImuA→ImuB + DnaE2	ImuA→ImuB + DnaE2		AIJ32889.1	AIJ32898.1
AIL96246.1	ImuB2	GCA_000747315.1_ASM74731v1	Corynebacterium ureicelerivorans	Bacteria; Actinobacteria; Corynebacteriales; Corynebacteriaceae; Corynebacterium	GAST-DTARRVVERVQSQLGIDAVLQPR	LVGGRGVAERVAMLPFGEEPEVVEKQSWPGAIPAPLPARLGGGIDHPASRIMLISATGAPVIVTAEALLSAEPYGLAWGEKRYLVTGWAGPWPVDAGWWAQTDLPAGRVARMQVVGREGGQKGAVTGWLLVWSRRSWRVEAVY		ImuA-ImuB-DnaE2	ImuA→ImuB + DnaE2	ImuA→ImuB + DnaE2		AIL96245.1	AIL96254.1
AIT60372.1	ImuB2	GCA_000767055.1_ASM76705v1	Corynebacterium doosanense CAU 212 = DSM 45436	Bacteria; Actinobacteria; Corynebacteriales; Corynebacteriaceae; Corynebacterium	AASG-QRARRVIERVQSSLGIDAVVQPR	AVGGRGVAERIELVPYGEIREPARQASWPGRLPAPLPARLGGGPAHPSARIRLITAEAADVYVTAEALLSAAPYALGWGKDRFVVVGWAGPWPVGGRWWAGENHLARLQVVGMDAEDRARAWLLLWVRRQWRVEATYA		ImuA-ImuB-DnaE2	ImuA→ImuB + DnaE2	ImuA→ImuB + DnaE2		AIT60371.1	AIT60378.1
AJE32305.1	ImuB2	GCA_000819445.1_ASM81944v1	Corynebacterium humireducens NBRC 106098 = DSM 45392	Bacteria; Actinobacteria; Corynebacteriales; Corynebacteriaceae; Corynebacterium	HRDT-TRVRRVVGRVQSTLGVDRVLVPR	LIGGRGVAERIAFVPYGEEGGVEKQGTWPGRIPGPLPAHLRHPATQVRLLSRTARDVTVTAEALLSDVPYAVGWGNRRYRVAAWAGPWPVDAGWWGPEAQKVARLQVVGQAENERHPRAWLLLWLGGGVGCWRIEAGYR		ImuA-ImuB-DnaE2	ImuA→ImuB + DnaE2	ImuA→ImuB + DnaE2		AJE32304.1	AJE32315.1
AJI78102.1	ImuB2	GCA_000833575.1_ASM83357v1	Corynebacterium singulare	Bacteria; Actinobacteria; Corynebacteriales; Corynebacteriaceae; Corynebacterium	GEST-EQAKRVIARVQSQLGVDRVLQPR	PAAGRGVAERIELVPYGEQRDPAPEGTWPGRIPAPLPASLAHPAARIRLIDASARDIIVTAEALLSGEPAGLGWGRHRYRVTGWAGPWPVDTGWWDPNEAQRCARLQVVGDNENGQRAWLLVWAGGRWSVEATYT		ImuA-ImuB-DnaE2	ImuA→ImuB + DnaE2	ImuA→ImuB + DnaE2		AJI78101.1	AJI78108.1
AJK68088.1	ImuB2	GCA_000835165.1_ASM83516v1	Corynebacterium marinum DSM 44953	Bacteria; Actinobacteria; Corynebacteriales; Corynebacteriaceae; Corynebacterium	PGGR-EQARRVVSRVQSTLGTEAVLSPR	PAGGRGVAERIYFVPYGEEGDVGRQGSWPGRIPGPLPARLGGGPAHPASLVRLVDAAAGDVVVTAEVLLSASPYVLGWGKESYRVAAWAGPWPVDAGWWGSGPRRVARLQVVGQAEDEEHPRAWLLLWVGGGAGRWRIEASYF		ImuA-ImuB-DnaE2	ImuA→ImuB + DnaE2	ImuA→ImuB + DnaE2		AJK68087.1	AJK68100.1
AKE38420.1	ImuB2	GCA_000980815.1_ASM98081v1	Corynebacterium camporealensis	Bacteria; Actinobacteria; Corynebacteriales; Corynebacteriaceae; Corynebacterium	GGED-NAAQQVIERVQSQLGIDKVLQPR	LRGGRGVAERIALVPYGEPAEAGQAWEGQIPAPLPALLGQGTADIHDATGHAVFVTAEALLSADPAWVQVRQDLQAVEAWAGPWPADEGWWTPHNNRVARLQVVGANQKAWLLAWTHGQWHIEAEYS		ImuA-ImuB-DnaE2	ImuA→ImuB + DnaE2	ImuA→ImuB + DnaE2		AKE38419.1	AKE38426.1
AKK07964.1	ImuB2	GCA_001021045.1_ASM102104v1	Corynebacterium testudinoris	Bacteria; Actinobacteria; Corynebacteriales; Corynebacteriaceae; Corynebacterium	-EEK-KNAQRVINRVQSSLGIDAVLQPR	LVGGRGVAERIDLVPYGETRDPVPEGSWPGRIPGPLPARLAHPASRVRLIDAEARDIRVTVEALLSSPPHALGWGRHRYWVAAWAGPWPVDTGWWGSDPHKVARLQVVGQADEEDYPRAWLLVWAGGEWRIEAAYG		ImuA-ImuB-DnaE2	ImuA→ImuB + DnaE2	ImuA→ImuB + DnaE2		AKK07963.1	AKK07971.1
ALA66763.1	ImuB2	GCA_001274895.1_ASM127489v1	Corynebacterium lactis RW2-5	Bacteria; Actinobacteria; Corynebacteriales; Corynebacteriaceae; Corynebacterium	DAAA-ARARRSAERVQGLLGTDAVSRPV	LRGGRGPGERIEYLTFGESREPRGGCAESAWLGAIPAPNPSVVGAGADVQLCDCRGDPVGVTGRATVTSAPRTLHVEGTEYHVESWAGPWPIDERWWAPDEARRAARIQVQAVAPNGDVRAMLLIGRRGLWSVEGIYD		ImuA-ImuB-DnaE2	ImuA→ImuB + DnaE2	ImuA→ImuB + DnaE2		ALA68405.1	ALA66769.1
ALC05089.1	ImuB2	GCA_001277995.1_ASM127799v1	Corynebacterium deserti GIMN1.010	Bacteria; Actinobacteria; Corynebacteriales; Corynebacteriaceae; Corynebacterium	RSHN-HVARQVIQRVQSTLGIDAVLQPV	PAGGRGVEERIHFVPYGEKRDAVRNPQGAWPGQIPGPLPARLGGGINHPASQITMIDAESQRIYVTAEALLSSSPYALAWGKARYLITGWAGPWPVDDRWWEKNGTKYARLQVVGRAVSEERQLSAWLLIWKDSKWRIEATY		ImuA-ImuB-DnaE2	ImuA→ImuB + DnaE2	ImuA→ImuB + DnaE2		ALC05088.1	ALC05109.1
CKG73471.1	ImuB2	GCA_001457455.1_NCTC11397	Corynebacterium diphtheriae	Bacteria; Actinobacteria; Corynebacteriales; Corynebacteriaceae; Corynebacterium	KSDE-ESEQRMIARVQALVGPEFFVAPF	QKGGRGSTDCVGWAPVGERRYADERVWNAALPAPLPVIVDTEDIKLTDARGNAVTITATMQLSREPERFHYGRDVYTVVNWAGPWPVDDAWWRYEYSGMRARLQIVAEKDTAAQAWVVAWEEEHGRWLAEGRYE		ImuA-ImuB-DnaE2	ImuA→ImuB + DnaE2	ImuA→ImuB + DnaE2		CKG73454.1	CKG73708.1
AMO88613.1	ImuB2	GCA_001586215.1_ASM158621v1	Corynebacterium simulans	Bacteria; Actinobacteria; Corynebacteriales; Corynebacteriaceae; Corynebacterium	TKSN-DKAKRVIARVQSQLGVDRVLQPR	EAGGRGVAERIEYVPYGEQRDPAPQGSWPGRIPSPLPASLAHPASRIRLLDASSHDVYVTAEALLSAAPVALSWGNKRYQVIGWAGPWPVDTAWWGEEAQRFARLQVVGQGTQNQRAWLLVWAAGRWSVEASYC		ImuA-ImuB-DnaE2	ImuA→ImuB + DnaE2	ImuA→ImuB + DnaE2		AMO88614.1	AMO88606.1
AFA72671.1	ImuB2	GCA_000247715.1_ASM24771v1	Gordonia polyisoprenivorans VH2	Bacteria; Actinobacteria; Corynebacteriales; Gordoniaceae; Gordonia	PELT-ERARRSMERVQGLLGGDAVRIPV	LSGGRGPAEQISMITLGEDPVPGRDPEAPWPGRLPQPAPTMSSDAPVEVIDPAGKPVQVTPRGAFTAEPTMVRMPEPSRQGWEVRWWAGPWPVGLEPAGPESGHEAISARAQVLLDDSRALLLCYRSGGWVVEGVYD		ImuA-ImuB-DnaE2	ImuA→ImuB + DnaE2	ImuA→ImuB + DnaE2		AFA72670.1	AFA72678.1
ALG84198.1	ImuB2	GCA_001305675.1_ASM130567v1	Gordonia sp. QH-11	Bacteria; Actinobacteria; Corynebacteriales; Gordoniaceae; Gordonia	GD----GARRALVRVQGLLGGESVRIPV	RSGGRGPAEQVALVAFGDAPQPPRDPAAAWPDRLARPSPSLLTQTDAEMTDAEGNPVVVTARGAFSAPPSMVRVGARRYRVHWWAGPWPFGGGAARAQVLVEDARALLLCYRETAWIVEGVYE		ImuA-ImuB-DnaE2	ImuA→ImuB + DnaE2	ImuA→ImuB + DnaE2		ALG84197.1	ALG84203.1
ABK76097.1	ImuB2	GCA_000015005.1_ASM1500v1	Mycobacterium smegmatis str. MC2 155	Bacteria; Actinobacteria; Corynebacteriales; Mycobacteriaceae; Mycobacterium	GEEDRLRARRALVRVQGLLGPEAVQVPV	LSGGRGPAERITFTALGDEPVPQADPRQPWPGQLPEPSPTVLLDDPVELLDAQGNPVRVNSRGLFSSDPSRLSGAGKRDGVLRWWAGPWPVDERWWDPQNRGTGRTARAQVLLGDGEDALALLLCYRQRRWYLEGAYE		ImuA-ImuB-DnaE2	ImuA→ImuB + DnaE2	ImuA→ImuB + DnaE2		ABK74665.1	ABK73772.1
ABM12355.1	ImuB2	GCA_000015305.1_ASM1530v1	Mycobacterium vanbaalenii PYR-1	Bacteria; Actinobacteria; Corynebacteriales; Mycobacteriaceae; Mycobacterium	GEEDRLRARRALVRVQGLLGPEAVKVPV	LSGGRGPAERITFTPLGDELVPQADPGQPWPGRLPEPSPTVLLDDPVELFDAEGNPVRVTGRGLFSTDPVRLHAPGRSGRLSWWAGPWPVDERWWDAAPAKTGRTARAQVLLGADPAQALLLCYRRRRWYLEGVYE		ImuA-ImuB-DnaE2	ImuA→ImuB + DnaE2	ImuA→ImuB + DnaE2		ABM12354.1	ABM12361.1
ABL90404.1	ImuB2	GCA_000015405.1_ASM1540v1	Mycobacterium sp. KMS	Bacteria; Actinobacteria; Corynebacteriales; Mycobacteriaceae; Mycobacterium	GEEDRLRARRALVRVQGLLGPEAVQVPV	LSGGRGPAERITFTAFGDEPVPQADPRQPWPGQLPEPSPAVLLDDPVEVLDAEGNPVRVTHRGLFSGPPARLDGGGYRGDLAWWAGPWPVDERWWDPDRAKGRTARAQVLLDGSKGQAALLLCYRQRRWYVEGAYE		ImuA-ImuB-DnaE2	ImuA→ImuB + DnaE2	ImuA→ImuB + DnaE2		ABL90403.1	ABL90412.1
ACC39609.1	ImuB2	GCA_000018345.1_ASM1834v1	Mycobacterium marinum M	Bacteria; Actinobacteria; Corynebacteriales; Mycobacteriaceae; Mycobacterium	GEEDRLRARRALVRVQGLLGPEAVQVPV	LSGGRGPTERITLTALGDEPVPQADPGRPWPGQLPAPSPAVLLDDPVELLDVQGNPVRVTSRGMFSTAPARLVVGGRDDRLHWWAGPWPVDERWWDPDLGKGRTARAQVLLGDERALLLCYRQRRWYLEGSYE		ImuA-ImuB-DnaE2	ImuA→ImuB + DnaE2	ImuA→ImuB + DnaE2		ACC39608.1	ACC39616.1
AGZ52393.1	ImuB2	GCA_000157895.2_ASM15789v2	Mycobacterium kansasii ATCC 12478	Bacteria; Actinobacteria; Corynebacteriales; Mycobacteriaceae; Mycobacterium	GEEDRLRARRALVRVQGLLGPEAVQVPV	LSGGRGPAERITLTPLGDEPVPQADPNQPWPGQLPEPSPAVLLDDPVELLDAQGNQVRVTGRGMFSADPARLTSRGRDDRLRWWAGPWPVDERWWDDRPEAGQGGSRTARAQVLLEDERALLLCYRQRRWYLEGSYE		ImuA-ImuB-DnaE2	ImuA→ImuB + DnaE2	ImuA→ImuB + DnaE2		AGZ52392.1	AGZ52411.1
AEF37216.1	ImuB2	GCA_000214155.1_ASM21415v1	Mycobacterium sinense	Bacteria; Actinobacteria; Corynebacteriales; Mycobacteriaceae; Mycobacterium	GEEDRLRARRALVRVQGLLGPEAVRVPV	LSGGRGPAERITLTPLGDEPVPLADPRQPWPGRLPEPSPAVLLDDPVELLDAERNPIRVTGRGLFSADPVWLVARGRDERLRWWAGPWPVDERWWDPLREGPGAGRTARVQALLDGPAGAPGAALLLCYRLRRWYLEGSYE		ImuA-ImuB-DnaE2	ImuA→ImuB + DnaE2	ImuA→ImuB + DnaE2		AEF37217.1	AEF37205.1
AEV71187.1	ImuB2	GCA_000230895.3_ASM23089v3	Mycobacterium rhodesiae NBB3	Bacteria; Actinobacteria; Corynebacteriales; Mycobacteriaceae; Mycobacterium	GEEDRLRARRALVRVQGLLGPEAVQVPM	LSGGRGPAERITFTPLGDEQVPRADPAQPWPGQLPEPSPTVLLDDPVELFDAGGKPVRVTGRGLFSADPSRLVVFGREDRLSWWAGPWPVDERWWDPELAKTGRTARAQVLLDGKPGQALLLCYRQRRWFLEGIYE		ImuA-ImuB-DnaE2	ImuA→ImuB + DnaE2	ImuA→ImuB + DnaE2		AEV71188.1	AEV71179.1
AFM15933.1	ImuB2	GCA_000266905.1_ASM26690v1	Mycobacterium chubuense NBB4	Bacteria; Actinobacteria; Corynebacteriales; Mycobacteriaceae; Mycobacterium	GEEDRLRAQRALVRVQGLLGPDAVKVPV	LSGGRGPAERITFTSFGDEAVPQADPGQPWPASLPEPSPTVLLDDPVELFDAEGTPVRVTARGLFSTDPFRLSAPGRSGRLSWWAGPWSVDERWWDPGAARSGRTARAQVLLHGDRDQPQDQHQALLLCYRQRRWYVEGRYE		ImuA-ImuB-DnaE2	ImuA→ImuB + DnaE2	ImuA→ImuB + DnaE2		AFM15932.1	AFM15940.1
AHC24455.2	ImuB2	GCA_000317305.3_ASM31730v3	Mycobacterium neoaurum VKM Ac-1815D	Bacteria; Actinobacteria; Corynebacteriales; Mycobacteriaceae; Mycobacterium	GDDDRLRARRALVRVQGLLGLEAVRVPV	LSGGRGPAERITLTALGDEPVPRFDPEQPWPGQLPEPSPAVLLDDPVEVVDAQGEPVRVTRRGMFSSYPARLESACHGGDLTWWAGPWPVDERWWDPASAKSGHTARAQVLTAPGRAMLLCYRQRRWYVEGIYE		ImuA-ImuB-DnaE2	ImuA→ImuB + DnaE2	ImuA→ImuB + DnaE2		AHC24454.2	AHC24488.1
AGB21570.1	ImuB2	GCA_000328565.1_ASM32856v1	Mycobacterium sp. JS623	Bacteria; Actinobacteria; Corynebacteriales; Mycobacteriaceae; Mycobacterium	GEEDRLRARRALVRVQGLLGPEAVQVPV	LSGGRGPAERITFTPLGDELVPRANPDQPWPGQLPEPSPTVLLDDPVELLDADGNPVRVTGRGLFSADPSRLASPGRESKLSWWAGPWPVDERWWDPEQAKAGRTARAQVLVNGGERPQALLLCYRQRRWYVEGIYE		ImuA-ImuB-DnaE2	ImuA→ImuB + DnaE2	ImuA→ImuB + DnaE2		AGB21569.1	AGB21582.1
AKK26493.1	ImuB2	GCA_001021385.1_ASM102138v1	Mycobacterium sp. EPa45	Bacteria; Actinobacteria; Corynebacteriales; Mycobacteriaceae; Mycobacterium	GEEDRLRARRALVRVQGLLGQEAVQLPV	LSGGRGPAERITLTPLGDELVPRANPDRPWPGRLPEPAPVVILDDPVELLDAEGNPVRVTGRGMFTAEPARLDGAGHHYRGALSWWAGPWSVDERWWDQGQQSRAGRTARAQVLVDSRPGEPGTALLLCYRQRRWYLEGVYE		ImuA-ImuB-DnaE2	ImuA→ImuB + DnaE2	ImuA→ImuB + DnaE2		AKK26492.1	AKK26501.1
ALI25492.1	ImuB2	GCA_001307545.1_ASM130754v1	Mycobacterium fortuitum	Bacteria; Actinobacteria; Corynebacteriales; Mycobacteriaceae; Mycobacterium	GEEDRLRARRALLRVQGLLGPEAVQVPV	LSGGRGPAERITLTPLGDEPVPRADPRQPWPGQLPEPSPTVLLDDPVELLDGQGNPVRVTGRGLFSADPAQLAGAGRRDGRLRWWAGPWPVDERWWDPENRGAGRTARVQVLLRSGDREEDDLALLLCYRQRRWYLEGAYE		ImuA-ImuB-DnaE2	ImuA→ImuB + DnaE2	ImuA→ImuB + DnaE2		ALI25491.1	ALI25501.1
AMO60286.1	ImuB2	GCA_001583415.1_ASM158341v1	Mycobacterium phlei	Bacteria; Actinobacteria; Corynebacteriales; Mycobacteriaceae; Mycobacterium	GEEDRLRARRALVRVQGLLGPEAVQVPV	LSGGRGPAERITLTPLGDEPVPRADPSQPWPGQLPEPSPTVLLDDPVDLFDADGRPVRVTARGLFSADPARLDAPGKVVKAGRLAWWAGPWPVDERWWDPGQVRAGRTARAQVLLDRNGRPGQALLLCYRQRRWYVEGIYE		ImuA-ImuB-DnaE2	ImuA→ImuB + DnaE2	ImuA→ImuB + DnaE2		AMO60285.1	AMO60292.1
ANI38495.1	ImuB2	GCA_001655245.1_ASM165524v1	Mycobacterium vaccae 95051	Bacteria; Actinobacteria; Corynebacteriales; Mycobacteriaceae; Mycobacterium	GEEDRLRARRALVRVQGLLGPDAVKVPV	LSGGRGPAERITFTPLGDELVPQSNPDQPWPGRLPEPSPTVLLDDPVELFDAAGDPVRVTGRGLFSTDPVRLHAPGRSGRLSWWAGPWPVDERWWDPRPAKAGRTARAQVLLDADPAQALLLCYRQRQWYLEGAYE		ImuA-ImuB-DnaE2	ImuA→ImuB + DnaE2	ImuA→ImuB + DnaE2		ANI38494.1	ANI38501.1
CAM63786.1	ImuB2	GCA_000069185.1_ASM6918v1	Mycobacterium abscessus ATCC 19977	Bacteria; Actinobacteria; Corynebacteriales; Mycobacteriaceae; Mycobacterium; Mycobacterium abscessus	GAEERQRARRALTRVQDLLGEESVQVGV	ISGGRGPAERITLVPLGDELRPRADPSAPWPGKLPDPAPVVLSDEPVELLDVDGAPVTVTGRGMFSGEPARVRRGNGRWELSWWAGPWPIDERWWEEREPTSVSVAARAQVLLESSGGGQALLLHFRRQRWYVEGVYE		ImuA-ImuB-DnaE2	ImuA→ImuB + DnaE2	ImuA→ImuB + DnaE2		CAM63787.1	CAM63777.1
AAS06037.1	ImuB2	GCA_000007865.1_ASM786v1	Mycobacterium avium subsp. paratuberculosis K-10	Bacteria; Actinobacteria; Corynebacteriales; Mycobacteriaceae; Mycobacterium; Mycobacterium avium complex (MAC)	GEEDRLRARRALVRVQGLLGPEAVQVPV	RSGGRGPAERITLIPLGDEPVPQADPDLPWPGRLPEPSPAVLLDDPVELLDAQGNPIRVSSRGLFSADPARLVVHGRGERLCWWGGPWPVDERWWDDRGQGGGRTARAQVLLESERALLLCYRQRRWYLEGSYE		ImuA-ImuB-DnaE2	ImuA→ImuB + DnaE2	ImuA→ImuB + DnaE2		AAS06038.1	AAS06026.1
AFC45422.1	ImuB2	GCA_000277125.1_ASM27712v1	Mycobacterium intracellulare ATCC 13950	Bacteria; Actinobacteria; Corynebacteriales; Mycobacteriaceae; Mycobacterium; Mycobacterium avium complex (MAC)	GEEDRLRARRALVRVQGLLGPEAVRVPV	LSGGRGPAERITLIPLGGEPVPRADPDLPWPGRLPAPSPAVLLDDPVELLDTQGNPIRVTNRGLFSADPARMISQGRDERLCWWAGPWPVDERWWDDRPVGGQGAGQGSGRTARAQILLESERALLLCYRQRRWYLEGSYE		ImuA-ImuB-DnaE2	ImuA→ImuB + DnaE2	ImuA→ImuB + DnaE2		AFC45423.1	AFC45412.1
CDO44698.1	ImuB2	GCA_000195835.1_ASM19583v1	Mycobacterium bovis AF2122/97	Bacteria; Actinobacteria; Corynebacteriales; Mycobacteriaceae; Mycobacterium; Mycobacterium tuberculosis complex	GEQDRLRARRALVRVQGLLGPEAVRVPV	LSGGHGPAERITLTVLGLVAPEPVPQADPGQPWPGRLPDPSPAVLFDDPVDLLDAQGNPIRVTSRGMFSADPARLRVRGRDDRLRWWAGPWPDDERWWDPDRASGRTARAQVLLDGDPGTALLLCYRQRRWYLEGSYE		ImuA-ImuB-DnaE2	ImuA→ImuB + DnaE2	ImuA→ImuB + DnaE2		CDO44699.1	CDO44677.1
CCP46215.1	ImuB2	GCA_000195955.2_ASM19595v2	Mycobacterium tuberculosis H37Rv	Bacteria; Actinobacteria; Corynebacteriales; Mycobacteriaceae; Mycobacterium; Mycobacterium tuberculosis complex	GEQDRLRARRALVRVQGLLGPEAVRVPV	LSGGHGPAERITLTVLGLVAPEPVPQADPGQPWPGRLPDPSPAVLFDDPVDLLDAQGNPIRVTSRGMFSADPARLRVRGRDDRLRWWAGPWPDDERWWDPDRASGRTARAQVLLDGDPGTALLLCYRQRRWYLEGSYE		ImuA-ImuB-DnaE2	ImuA→ImuB + DnaE2	ImuA→ImuB + DnaE2		CCP46216.1	CCP46191.1
AHH15849.1	ImuB2	GCA_000523235.1_ASM52323v1	Nocardia nova SH22a	Bacteria; Actinobacteria; Corynebacteriales; Nocardiaceae; Nocardia	GEEE-QRARRALVRVQGLLGGEAVRIGV	RSGGRGPVESVTLVTFGEEAIPATDPDQPWPGRLPQPAPVVVLSNLPEVRLEAVAGQVVWVTERGVFTAEPAVLHWGNRSWRIIGWAGPWLVDERWWGTGDSGETVRAQILLDEQERALLLLGYEQVWHVEGLYE		ImuA-ImuB-DnaE2	ImuA→ImuB + DnaE2	ImuA→ImuB + DnaE2		AHH15848.1	AHH15863.1
CRY78945.1	ImuB2	GCA_001182745.2_NCTC11134	Nocardia farcinica	Bacteria; Actinobacteria; Corynebacteriales; Nocardiaceae; Nocardia	GEED-ERARRALVRVQGLLGGEAVRVGV	LSGGRGPAERVTLVVLGDERVPAADPDQPWPGRLPEPAPAVLLTPRPQVRLLAADGAPVEITPRGLFTADPVHLHWESRSWRLTGWAGPWPVDEHWWAPGGSAALAARAQVRITDSQDRVLLLGYRDGVWEAEGVYG		ImuA-ImuB-DnaE2	ImuA→ImuB + DnaE2	ImuA→ImuB + DnaE2		CRY78946.1	CRY78937.1
ABG97990.1	ImuB2	GCA_000014565.1_ASM1456v1	Rhodococcus jostii RHA1	Bacteria; Actinobacteria; Corynebacteriales; Nocardiaceae; Rhodococcus	GDRD-ERARRALVRVQGLLGGEAVQVGV	LSGGRGPAERITLLPLGDELIPRNDPSEPWPGTLPEPAPAAVLTAYPEVWMSDERGMAVTVTERGVFSAPPARLRWGSREWAVCGWAGPWPVDERWWDPPAARTAARAQVLLEESRALLVICTAGRWSVEGIYE		ImuA-ImuB-DnaE2	ImuA→ImuB + DnaE2	ImuA→ImuB + DnaE2		ABG97989.1	ABG98004.1
CBH49472.1	ImuB2	GCA_000196695.1_ASM19669v1	Rhodococcus equi 103S	Bacteria; Actinobacteria; Corynebacteriales; Nocardiaceae; Rhodococcus	GEEN-ERARRALVRVQGLLGGEAVQVGV	LSGGRGPMDRITLVPLGDELVSETDPSAPWPGRIPEPAPSTVLPNVPVVSLEDRSGAPVHVTERGELGAAPTLLRWGSRDWGVQGWAGPWSVDERWWDASAARAASRVQVLLADSRALLLIYEGGRWGVEGIYE		ImuA-ImuB-DnaE2	ImuA→ImuB + DnaE2	ImuA→ImuB + DnaE2		CBH49473.1	CBH49460.1
AHD20647.1	ImuB2	GCA_000511305.1_ASM51130v1	Rhodococcus pyridinivorans SB3094	Bacteria; Actinobacteria; Corynebacteriales; Nocardiaceae; Rhodococcus	GDED-ERARRALVRVQGLLGGDAVRIGV	LGGGRGPTERIVLVPVGDEAIPHSDPDAPWPGRLPPPAPALVLHTPPSIRLDDDVGNPVSVTERGLLSGSPARLRWGSRSWTVIGWAGPWPVDEYWWDPAAARCAARLQVLLEESRALLVFFGADGWRVEGVYD		ImuA-ImuB-DnaE2	ImuA→ImuB + DnaE2	ImuA→ImuB + DnaE2		AHD20648.1	AHD20635.1
AMY51536.1	ImuB2	GCA_001620305.1_ASM162030v1	Rhodococcus fascians D188	Bacteria; Actinobacteria; Corynebacteriales; Nocardiaceae; Rhodococcus	GDED-DRARRALVRVQGLLGGESVLGGV	LSGGRGPAERITLRPLGDELVPLSDPSAPWPGRLPEPAPAAVIETRPAVTLMNRAGSGIGVTDRGVFDAPPKRLRWGTKEWELTGLAGPWPVDERWWDSGQGSTGPTARAQVVLDDERALLLVFDDGLWRVEGIYE		ImuA-ImuB-DnaE2	ImuA→ImuB + DnaE2	ImuA→ImuB + DnaE2		AMY51537.1	AMY51528.1
ADG77557.1	ImuB2	GCA_000092225.1_ASM9222v1	Tsukamurella paurometabola DSM 20162	Bacteria; Actinobacteria; Corynebacteriales; Tsukamurellaceae; Tsukamurella	GDGA-ARFRRALVRVQGLLGGEAVRLGT	RSGGRGPAEQVTWTPLGDEAVPAQDPAAPWPGRMPEPAPAVLLSGASVAVTDASGTPVRVTERGGFTAEPTRLSWGSRDWALSWWAGPWLVDERWWESGAGELRARAQVLLEPAPGRDDGRALLLQYAGGWEVEGVYE		ImuA-ImuB-DnaE2	ImuA→ImuB + DnaE2	ImuA→ImuB + DnaE2		ADG77556.1	ADG77565.1
ADB32220.1	ImuB2	GCA_000024345.1_ASM2434v1	Kribbella flavida DSM 17836	Bacteria; Actinobacteria; Propionibacteriales; Nocardioidaceae; Kribbella	GGPD-ERIHRALSRVQSMLGHGAVVTPV	ISGGRGYAERQTLVPWGDPPTPHRPPDLPWPGSLPAGPNAGWPVPVPTTIYPSPLAALVLAADGRQVSVSARGVLSGAPAAFRLLPAPQVADSNKLYPVTAWTGPWPVEERWWDEDVGNRLARFQLVTADGRAWLAAIQNTQWWIEASYD		ImuA-ImuB-DnaE2	ImuA→ImuB + DnaE2	ImuA→ImuB + DnaE2		ADB32219.1	ADB33024.1
ALG13764.1	ImuB2	GCA_001302585.1_ASM130258v1	Kibdelosporangium phytohabitans	Bacteria; Actinobacteria; Pseudonocardiales; Pseudonocardiaceae; Kibdelosporangium	AEAG-EKAGRAMVRVQGLLGPESVYTPV	LGGGRDPIDRVRLVPWGEELTPTSDPALPWPGQLPAPSPAVVFPAPFPATVVDESGEPVQVTDRDLLTAAPAKVGINGGPPRPVANWAGPWAANERWWAKETRCQARIQVLLGAEPTQAALLLAYNEGTWTVHAHYD		ImuA-ImuB-DnaE2	ImuA→ImuB + DnaE2	ImuA→{1}→ImuB→DnaE2		ALG13766.1	ALG13757.1
AHI01457.1	ImuB2	GCA_000525635.1_ASM52563v1	Kutzneria albida DSM 43870	Bacteria; Actinobacteria; Pseudonocardiales; Pseudonocardiaceae; Kutzneria	GTGA-ERAGRALVRVQGLLGPEGVFTGV	LGGGRGPSDRVRAVPWGEQRLPSADPDAPWPGRLPAPSPATVPAEPVAVEVLDDSAAPVGVTGRHVLTGAPAQVVLGGGPPRAVLAWAGPWSAEERWWERERRRSRLQVVLDDAEQTALLLVREDKRWTVEGIYD		ImuA-ImuB-DnaE2	ImuA→ImuB + DnaE2	ImuA→ImuB + DnaE2		AHI01458.1	AHI01441.1
AEA27457.1	ImuB2	GCA_000196675.1_ASM19667v1	Pseudonocardia dioxanivorans CB1190	Bacteria; Actinobacteria; Pseudonocardiales; Pseudonocardiaceae; Pseudonocardia	GVAD-ERAGRALVRAQALLGPAGVVTAV	LTGGRDPAERVRLVPWGDARGTLDGISDDRAGPLVPAPGPPVVDGVAGGPQDPVPDLPEDDPADALADVLADALEDGPDRDLDGYPAAGCLAGGPGSSGPGSSGSAPGGSPDGSAPDGSARDGSGVEGSARDGRGAAPGAGEAGGREGGAWEPRRERPEISRDGSGPRRDGRGAGRSGRPGGSGRGRSREPGPGIAPALSPSGPPRRNARRGTRRTRPVRSARPALLAPPPVWPGRLPAPSPATVPVDPPAVDLL		ImuA-ImuB-DnaE2	ImuA→ImuB + DnaE2	ImuA→ImuB + DnaE2		AEA27458.1	AEA27451.1
ADZ79788.1	ImuB1	GCA_000192845.1_ASM19284v1	Sphingobacterium sp. 21	Bacteria; Bacteroidetes; Sphingobacteriia; Sphingobacteriales; Sphingobacteriaceae; Sphingobacterium	RVGH-VEVAELLDKIKTKWGDHCVKRYI	PEAHYWPERSFKTTSSLQEMPGMEWSLIRPRPIRILTKPEKIEVTAPVPDYPPMLFRYRGKVHTVKKADGPERIAHEWWLEDNEHRDYYCVEDAEGQRYWLFRVGHYNEGKLNIWYLHGFFA		ImuA-ImuB-DnaE2	ImuA→ImuB + DnaE2	ImuA→ImuB + DnaE2		ADZ79787.1	ADZ79968.1
CAD77281.1	ImuB1	GCA_000196115.1_ASM19611v1	Rhodopirellula baltica SH 1	Bacteria; Planctomycetes; Planctomycetia; Planctomycetales; Planctomycetaceae; Rhodopirellula	TDRQ-TDIARLIDSLSGRLGEESVRGVR	INRDPLPEDTVTDFPLTQSSGRKLATTRPRRRPKSKASSAAESRDESHGRHGGGTRNGVPTPHDAGRRPLQLHSSPQRLTPLGHGQAPPGENQFPPKFRFRGRVWNVHQHWGPERIETRWWQGPMVRRDYFRVELDDGARWWIFRDLNHPTDWQLHGWFD		ImuA-ImuB-DnaE2	ImuA→ImuB + DnaE2	ImuA→ImuB + DnaE2		CAD77282.1	CAD71997.1
CCQ73890.1	ImuB1	GCA_000968135.1_ASM96813v1	Magnetospira sp. QH-2	Bacteria; Proteobacteria; Alphaproteobacteria; Rhodospirillales; Rhodospirillaceae; Magnetospira	TRRD-GGLAHLLDRLTLRLGPGRVVRLS	PYPSHWPERASRAVAPHLSRRKENAMPHSSSAARRVAGLPGHAPLPPRPLHLLPQPEPIEAVASLPDDPPALIRRRGRIHRIARTEGPERIAPEWWRRDSLDHPAAGLARRTRDYYRVEDQEGRRFWVYREGLMRPGVPPKWYLHGEFQ		ImuA-ImuB-DnaE2	ImuA→ImuB + DnaE2	ImuA→ImuB + DnaE2		CCQ73889.1	CCQ74275.1
AKQ42030.2	ImuB1	GCA_001077815.2_ASM107781v2	Erythrobacter atlanticus	Bacteria; Proteobacteria; Alphaproteobacteria; Sphingomonadales; Erythrobacteraceae; Erythrobacter	QEHG-TSLAVCIDRLSVRLGKDAVQRPV	LRASHIPERAQGWQAPLEAEPAHQEQLAFHDRPLKLLDRAEKIAVLYASPDGYPRRFRWRGALYDVARVEGPERIAPEWWRERGGTRLRDYYRVEDDAGCRYWIYRAGLAGDGRGGEPDWFLQGMFA		ImuA-ImuB-DnaE2	ImuA→ImuB + DnaE2	ImuA→ImuB + DnaE2		AKQ42029.1	AKQ42383.1
AKU24323.1	ImuB1	GCA_001191005.1_ASM119100v1	Massilia sp. NR 4-1	Bacteria; Proteobacteria; Betaproteobacteria; Burkholderiales; Oxalobacteraceae; Massilia	GGSK-EDRQRLFELLVARLGTENVLQPS	PRADYRPEHANAWVPVQEKLRPAQVQAQMPPQRLPRPAWLLAKPIELILREHRPYYNSPLRTVSPAERIEGGWWNGTEARDYFVAEGRDHAYYWIYRERLGGAATPRWYLHGMFG		ImuA-ImuB-DnaE2	ImuA→ImuB + DnaE2	ImuA→ImuB + DnaE2		AKU24322.1	AKU24337.1
ALK98418.1	ImuB1	GCA_001412595.1_ASM141259v1	Massilia sp. WG5	Bacteria; Proteobacteria; Betaproteobacteria; Burkholderiales; Oxalobacteraceae; Massilia	GGTE-EDRMRMLELLVSRLGAENVLQAL	PMADYRPEQANMWVPVQQKLSDRARNAQMPPDVMSLPRPTWLLAKPIALLMRDHRPFYGSPLRMASNAERIEAGWWNGPQTRDYFIAEGQDHALYWVYRERIGADDMEPRWYLHGLFG		ImuA-ImuB-DnaE2	ImuA→ImuB + DnaE2	ImuA→ImuB + DnaE2		ALK98419.1	ALK99768.1
AMO36462.1	ImuB1	GCA_001051995.2_ASM105199v2	Thauera humireducens	Bacteria; Proteobacteria; Betaproteobacteria; Rhodocyclales; Rhodocyclaceae; Thauera	GQAR-DQAMRLVDRLRARLGENAIRHLA	PVADHRPEAAWQTQGRTQHGRQRPATSKAASNPEAVLPDRRRPFWLLPHATVISPQHYTLLGDAERIESGWWDDGDMRRDYFLAQRSDNTLCWIYHELSPPGGWYLQGYFG		ImuA-ImuB-DnaE2	ImuA→ImuB + DnaE2	LexA→ImuA→ImuB + DnaE2		AMO36461.1	AMO35998.1		AMO36460.1
AKJ04224.1	ImuB1	GCA_001027285.1_ASM102728v1	Archangium gephyra	Bacteria; Proteobacteria; Deltaproteobacteria; Myxococcales; Cystobacterineae; Cystobacteraceae; Archangium	PEGD-AALEVVLSRLATALGEDALFMAA	LEDTHRPEDAYETKTFRPPPMRRGLEGELLQPVEAAEPVPEVMRERPSRMLGTPATIDVEITASGELLAARLGGRRRRVMALVGPERLSGDWWDARPYSRDYYRVHFEGLGPAWVFRDARDGRFYLQGLFD		ImuA-ImuB-DnaE2	ImuA→ImuB + DnaE2	ImuA→ImuB + DnaE2		AKJ04225.1	AKJ04195.1
AFE05519.1	ImuB1	GCA_000255295.1_ASM25529v1	Corallococcus coralloides DSM 2259	Bacteria; Proteobacteria; Deltaproteobacteria; Myxococcales; Cystobacterineae; Myxococcaceae; Corallococcus	PEGD-AALEGVLSRLATTLGEEALFAAS	LQAVHRPESAHTPRAFHPPETRRGLLSPSGLLAPAPEGERPGAPITVWRETGAARERPSRLLAQPARLDAEVTASGEMLAARLAGRRHRVTGMAGPERLGGEWWTDTPYQRDYYRVHFEGLGPAWVYRDGRDGDFYLQGLFD		ImuA-ImuB-DnaE2	ImuA→ImuB + DnaE2	ImuA→ImuB + DnaE2		AFE10094.1	AFE08601.1
ABF86841.1	ImuB1	GCA_000012685.1_ASM1268v1	Myxococcus xanthus DK 1622	Bacteria; Proteobacteria; Deltaproteobacteria; Myxococcales; Cystobacterineae; Myxococcaceae; Myxococcus	PEGD-AALEVVLSRLASTLGEASLFAAG	LEAVHRPEAAHGIRAFRPPEARRGLSAELLEPGARRASVSAASRERPSRLLAEPACLEAEVAESGRLLAARMEGRRHRVTALTGPERLGGEWWSETPFQRDYYRVHFEGLGPAWVFRDGRDGRFYLQGLFD		ImuA-ImuB-DnaE2	ImuA→ImuB + DnaE2	ImuA→ImuB + DnaE2		ABF92318.1	ABF91032.1
AEI67506.1	ImuB1	GCA_000219105.1_ASM21910v1	Myxococcus fulvus HW-1	Bacteria; Proteobacteria; Deltaproteobacteria; Myxococcales; Cystobacterineae; Myxococcaceae; Myxococcus	PEGD-AALEVVLSRLASTLGEASLFAAG	LEPVHRPEAAHGARAFRPPEARRGLSAGLLESGGAGPVSSVPAASRERPSRLLAEPACLEAEVAESGRLLAARMGGRRHRVTALTGPERLGGEWWSESSAFQRDYYRVHFEGLGPAWVFRDGRDGRFYLQGLFD		ImuA-ImuB-DnaE2	ImuA→ImuB + DnaE2	ImuA→ImuB + DnaE2		AEI67507.1	AEI67492.1
AGC45230.1	ImuB1	GCA_000331735.1_ASM33173v1	Myxococcus stipitatus DSM 14675	Bacteria; Proteobacteria; Deltaproteobacteria; Myxococcales; Cystobacterineae; Myxococcaceae; Myxococcus	PEGD-AALEVVLSRLATTLGEESLCSAG	LESVHRPEGAHGAKVFRPPEEKKKGWVEDLREERGPAGMGGLRERPSRVLAEPARLDAEVGEAGRLLAARVGGKRHRVTAVTGPERLGGEWWSESPFQRDYYRVHFEGLGPAWVFRDMRDGSFYLQGLFD		ImuA-ImuB-DnaE2	ImuA→ImuB + DnaE2	ImuA→ImuB + DnaE2		AGC45229.1	AGC45239.1
AKF08233.1	ImuB1	GCA_000737325.2_ASM73732v2	Sandaracinus amylolyticus	Bacteria; Proteobacteria; Deltaproteobacteria; Myxococcales; Sorangiineae; Sandaracinaceae; Sandaracinus	RRDP-DAATRGIARLRAAFGDEAVTRAR	LEDAWLPEHQFRWEPVRTIDVPRRAPDDDPRDPPLVRRLMPSPQPLPSDDAGRPVCVPPITEMSGPYRLQSGWWAHGVVRDYWYAERADGALLWMYRDAALDRWFVQGRID		ImuA-ImuB-DnaE2	ImuA→ImuB + DnaE2	ImuA→ImuB + DnaE2		AKF08234.1	AKF08271.1
ABI56446.1	ImuB1	GCA_000014785.1_ASM1478v1	Alkalilimnicola ehrlichii MLHE-1	Bacteria; Proteobacteria; Gammaproteobacteria; Chromatiales; Ectothiorhodospiraceae; Alkalilimnicola	AHDH-HPMRVLLERLTARLGETRAHGLA	VHPEHRPERAWRRVPPGQAGAAAPQKPRPTWLLERPRILGQQQGQPVCRGPLILERGPERIESGWWDGADVARDYYVARDHDGARLWIFRERRGRRRWFLHGLFG		ImuA-ImuB-DnaE2	ImuA→ImuB + DnaE2	LexA→ImuA→ImuB + DnaE2		ABI56447.1	ABI56524.1		ABI56448.1
ABM62507.1	ImuB1	GCA_000015585.1_ASM1558v1	Halorhodospira halophila SL1	Bacteria; Proteobacteria; Gammaproteobacteria; Chromatiales; Ectothiorhodospiraceae; Halorhodospira	GADG-EAVRTLSERLIARLGADCVQRLA	TYPDPRPERAWCRLPLEHPDRPPAATLPRPVWLLPHPRRLLSGEGGEPHWGGPLCLEAGPERIESGWWDDEDVARDYYVARAPVGSRLWVYRDRRPPYGWHLHGFFA		ImuA-ImuB-DnaE2	ImuA→ImuB + DnaE2	LexA→ImuA→ImuB + DnaE2		ABM62506.1	ABM61251.1		ABM62505.1
ADC72325.1	ImuB1	GCA_000025545.1_ASM2554v1	Thioalkalivibrio sp. K90mix	Bacteria; Proteobacteria; Gammaproteobacteria; Chromatiales; Ectothiorhodospiraceae; Thioalkalivibrio	PPPE-SQLPAVLARLSARLGEQAIVRLT	ASGIPRPEAAQGARNDLETSPPSPAPTPAQGVCGTALWLQEPEPVPPPLHPHALGRLEDGWWDQGRDVRRDYATARDRQGRVLWLYRCLRSGRWFRQGYWG		ImuA-ImuB-DnaE2	ImuA→ImuB + DnaE2	LexA→ImuA→ImuB + DnaE2		ADC72324.1	ADC71607.1		ADC72323.1
AHF00036.1	ImuB1	GCA_000227685.3_ASM22768v3	Thioalkalivibrio paradoxus ARh 1	Bacteria; Proteobacteria; Gammaproteobacteria; Chromatiales; Ectothiorhodospiraceae; Thioalkalivibrio	ASGV-PDDSTLLARIRARLGEHAVLQLA	PTFHPLPEHAQTERAADGPLRGAAAVVTPAQYAAGAALWLCPPQPCAAPAAPAWLGRLEGGWWADGNDQRRDYALARDRDGRLLWLFRDLRSGEWQLLGFWG		ImuA-ImuB-DnaE2	ImuA→ImuB + DnaE2	LexA→ImuA→ImuB + DnaE2		AHE98066.1	AHE97708.1		AHE98067.1
AGA33541.1	ImuB1	GCA_000321415.2_ASM32141v2	Thioalkalivibrio nitratireducens DSM 14787	Bacteria; Proteobacteria; Gammaproteobacteria; Chromatiales; Ectothiorhodospiraceae; Thioalkalivibrio	ASGA-PDDSTLLARIRARLGDRAVLRLE	PTLHPLPEHAQAERTADNPPRDAPAAVTPAQYAAGAALWLCPPQPCAAPAAPAWLGRLEGGWWADGNDQRRDYALARDRDGRLLWLFRDLRSGKWQLLGFWG		ImuA-ImuB-DnaE2	ImuA→ImuB + DnaE2	LexA→ImuA→ImuB + DnaE2		AGA33540.1	AGA34574.1		AGA33539.1
AKJ96469.1	ImuB1	GCA_001020955.1_ASM102095v1	Thioalkalivibrio versutus	Bacteria; Proteobacteria; Gammaproteobacteria; Chromatiales; Ectothiorhodospiraceae; Thioalkalivibrio	RPPA-DQLPAVLARLRARLGEQAVARLI	NRRTPRPEDAQRPRHDLATTPAPTAPTPGQRACGTALWLQGPEPAAPPDQPQWLGRLEDGWWDHGQDARRDYACSRDRQGRRLWLYRCLRSGQWYRQGYWG		ImuA-ImuB-DnaE2	ImuA→ImuB + DnaE2	LexA→ImuA→ImuB + DnaE2		AKJ95414.1	AKJ94912.1		AKJ95413.1
AKS42150.1	ImuB1	GCA_001187785.1_ASM118778v1	Wenzhouxiangella marina	Bacteria; Proteobacteria; Gammaproteobacteria; Chromatiales; Wenzhouxiangellaceae; Wenzhouxiangella	GNRS-DAWPALLDRLGARLGEDGLASLA	PRSDHRPEQSWQWVAPGTSRPCQETRPRPSWLLPAPQPCQRERLVLEEGPERIEAGWWDGQDCKRDYWIARDRQGRRLWVFREHSPRSGWFIHGLFG		ImuA-ImuB-DnaE2	ImuA→ImuB + DnaE2	ImuA→ImuB + DnaE2		AKS42149.1	AKS41614.1
AJD47788.1	ImuB1	GCA_000299335.2_ASM29933v2	Alcanivorax pacificus W11-5	Bacteria; Proteobacteria; Gammaproteobacteria; Oceanospirillales; Alcanivoracaceae; Alcanivorax	PGER-AGRHALLEKLASLPGL-SLRQVR	QCDEHLPELAQALTDPLRPAASIAPAQPPHARQPLWLFDPPQPLSTGSDGQPRWRGAPLALLGPDRTLSSHWWQQPRQRDYFLARHPGNQALCWLYRCDAGWFLHGLF		ImuA-ImuB-DnaE2	ImuA→ImuB + DnaE2	ImuA→ImuB + DnaE2		AJD47789.1	AJD47777.1
ALO44812.1	ImuB1	GCA_001444425.1_ASM144442v1	Pseudohongiella spirulinae	Bacteria; Proteobacteria; Gammaproteobacteria; Pseudohongiella	-----Q--QSLADLLSARLGADQVLQLG	ISEEHAPEYVTELKPHPYKSDEPTSTGYPGQNSSVSRQPLLLVQPPQILQQHDNKVFYLTPLKIICGPERIETRWWAGHSIRRDYYVARNSHGSDLWIFRDLNQQGSWYLHGIFA		ImuA-ImuB-DnaE2	ImuA→ImuB + DnaE2	ImuA→ImuB + DnaE2		ALO44813.1	ALO44808.1
BAH32661.1	ImuB2	GCA_000010105.1_ASM1010v1	Rhodococcus erythropolis PR4	Bacteria; Actinobacteria; Corynebacteriales; Nocardiaceae; Rhodococcus	GVEE-ERARRALVRVQGLLGGESVQVGV	LSGGRGPLERITLLPLGDERVATHDPTAPWPGRLPQPSPGSIFVDNPKVWLGDVAGNAVYVTERGVFSSQPGRLKWGSKEWAVQGWAGPWPVDERWWDAASARTAARAQVLLEESRALLMICEGGGWSVEGVYE		ImuA-ImuB-DnaE2	ImuA→ImuB + DnaE2	ImuA→ImuB + DnaE2		BAH32662.1	BAH32687.1
ALJ36083.1	ImuB1	GCA_001315015.1_ASM131501v1	Azospirillum brasilense	Bacteria; Proteobacteria; Alphaproteobacteria; Rhodospirillales; Rhodospirillaceae; Azospirillum	ADGQ-PELGELMDRLGNRLGERAVLRLV	PRQSWLPERSVAPAPAFAAAPGGALWPADRPRPVRLLAPPEPIEAMALLPDDPPVMFLWRGARHRIRRADGPERIAAEWWRRDGEPRDYYRVEDEAGRRFWVFRQGLYRPGVAALWFLHGFFG		ImuA-ImuB-DnaE2	ImuA + ImuB→DnaE2	ImuA + ImuB→DnaE2		ALJ36087.1	ALJ36084.1
ABV94964.1	ImuB1	GCA_000018145.1_ASM1814v1	Dinoroseobacter shibae DFL 12 = DSM 16493	Bacteria; Proteobacteria; Alphaproteobacteria; Rhodobacterales; Rhodobacteraceae; Dinoroseobacter	GRTR-TALDDLLGTLGARIGLEAITRWH	PADSHIPEKGATVLSAAWSAAHDGDWPGSDRPRPLTLFAPEPVHAPQDPTPPARFRWRGQTLELGRAEGPERLAPEWWLDDPNWRSGVRDYWRVETGDGRRLWLFYAHGGALSAGWFCQGQFA		ImuA-ImuB-DnaE2	ImuA + ImuB + DnaE2	ImuA + ImuB + DnaE2		ABV94559.1	ABV91851.1
AHD02363.1	ImuB1	GCA_000511355.1_ASM51135v1	Leisingera methylohalidivorans DSM 14336	Bacteria; Proteobacteria; Alphaproteobacteria; Rhodobacterales; Rhodobacteraceae; Leisingera	QEDG-AALEDLIGRLGARLGLEAITRYH	PAESHIPEKTFTVQAAAWSEPAAGAWPQPPRPRPLLLWRPELVTAPERPEVPERFRWRARDWELAGAEGPERIAPEWWLEDPEWRSGVRDYWVVATRSGERLWLFFAHGGALSPGWFCHGSFA		ImuA-ImuB-DnaE2	ImuA + ImuB + DnaE2	ImuA + ImuB + DnaE2		AHD00044.1	AHD02389.1
AKO96324.1	ImuB1	GCA_001046955.1_ASM104695v1	Marinovum algicola DG 898	Bacteria; Proteobacteria; Alphaproteobacteria; Rhodobacterales; Rhodobacteraceae; Marinovum	LAAN-TALDDLIGRIGARVGMEAITRRH	PGDSHIPEKTETVLAAAWSEPAAAWAPPARPRPLLLWRPEPVQAPDVPQPPERLRWRGRDLHLTSAQGPERIAPEWWLDDPAWRSGQRDYWRVTCAEGDALWLFYAHGASMSSGWFCQGSFA		ImuA-ImuB-DnaE2	ImuA + ImuB + DnaE2	ImuA + ImuB + DnaE2		AKO95812.1	AKO95343.1
AII86035.1	ImuB1	GCA_000738435.1_ASM73843v1	Planktomarina temperata RCA23	Bacteria; Proteobacteria; Alphaproteobacteria; Rhodobacterales; Rhodobacteraceae; Planktomarina	VLEN-TKLDDLIGTLGARIGLEALTRLH	PGDSHIPEKAAQVQAAAWSVPHLHWPAPPRARPLVHFSPEALQTHSEAALPLTFKWRGQLHEVHSAQGPERIAPEWWLAERAWRSGTRDYWQVVTKTGDRFWLYFAHGGAISGGWFCQGRFA		ImuA-ImuB-DnaE2	ImuA + ImuB + DnaE2	ImuA + ImuB + DnaE2		AII87739.1	AII85597.1
ABP68967.1	ImuB1	GCA_000016405.1_ASM1640v1	Rhodobacter sphaeroides ATCC 17025	Bacteria; Proteobacteria; Alphaproteobacteria; Rhodobacterales; Rhodobacteraceae; Rhodobacter	ARQA-DALADLVGRLGARLGTEAVTRLH	PAESHVPAKSALILAAAWSEPAGPWPEPHAPRPLVLFPPEPAEAEGSPPSRIRWRRRERRIIRADGPERILPEWWLDDPQWRNGPRDYWVVELDGGERIWLFQALGGLLSGGWWVEGEMA		ImuA-ImuB-DnaE2	ImuA + ImuB + DnaE2	ImuA + ImuB + DnaE2		ABP71237.1	ABP68966.1
AHM03332.1	ImuB1	GCA_000590925.1_ASM59092v1	Roseibacterium elongatum DSM 19469	Bacteria; Proteobacteria; Alphaproteobacteria; Rhodobacterales; Rhodobacteraceae; Roseibacterium	RGEA-QAMADLIARIGARVGLEAITRQR	PADSHIPEKTSVTLAAAWSDPVETWPAPSRPRPLVLFAPEPIAAPDGPEPPAQFRWRGRTLGIRAASGPERIAPEWWLDDPAWRSGVRDYWRVTTTDGVSLWLYFAHGGSLSGGWFAQGCFD		ImuA-ImuB-DnaE2	ImuA + ImuB + DnaE2	ImuA + ImuB + DnaE2		AHM02519.1	AHM03358.1
ABG30041.1	ImuB1	GCA_000014045.1_ASM1404v1	Roseobacter denitrificans OCh 114	Bacteria; Proteobacteria; Alphaproteobacteria; Rhodobacterales; Rhodobacteraceae; Roseobacter	LASN-TSMDDLIGRIGARVGLEAITRLK	PASSHIPEKTSTLHAAAWSTPFDGQWPDPPNPRPLLIWQPEPVQAPDSPKLPDVFLWRGQRLRAVRAIGPERIAPEWWLDDPNWRSGVRDYWSTETEDGQRLWLFYAHGHLMSSGWFCHGSYA		ImuA-ImuB-DnaE2	ImuA + ImuB + DnaE2	ImuA + ImuB + DnaE2		ABG32077.1	ABG30060.1
AEI96165.1	ImuB1	GCA_000154785.2_ASM15478v2	Roseobacter litoralis Och 149	Bacteria; Proteobacteria; Alphaproteobacteria; Rhodobacterales; Rhodobacteraceae; Roseobacter	LASN-TSMDDLIGRIGARVGLEAITRLK	PASSHIPEKASTVHAAAWSTPFDGPWPDPPNPRPLLIWQPEPVQAPDSPKVPDVFRWRGQRLRAVRAIGPERIAPEWWLDDPNWRSGVRDYWSTETEDGQRLWLFYAHGHLMSSGWFCQGTYA		ImuA-ImuB-DnaE2	ImuA + ImuB + DnaE2	ImuA + ImuB + DnaE2		AEI94022.1	AEI96146.1
CBS87835.1	ImuB1	GCA_000283655.1_ASM28365v1	Azospirillum lipoferum 4B	Bacteria; Proteobacteria; Alphaproteobacteria; Rhodospirillales; Rhodospirillaceae; Azospirillum	EGID-GGLAELVDRLALRLGERAVLRLV	PRESWLPERCVAPLPPVDTLPVPKPWPAGRPRPLRLLTPPEPIEATAPLPDDPPLQFVWRGLRHRVNRAEGPERIECEWWRPEGSLGLAVRDYYRVEDGAGRRFWLFRAGLYRPGEWPRWFLHGFLG		ImuA-ImuB-DnaE2	ImuA + ImuB + DnaE2	ImuA + ImuB + DnaE2		CBS87916.1	CBS85669.1
ALG70526.1	ImuB1	GCA_001305595.1_ASM130559v1	Azospirillum thiophilum	Bacteria; Proteobacteria; Alphaproteobacteria; Rhodospirillales; Rhodospirillaceae; Azospirillum	EGAD-GGLVELVDRLVLRLGDRAVLRLV	PRESWLPERCVAPLPPGQPVPAPKPWPAGRPRPLRLLTPPEPVEAIAPLPDDPPLQFLWRGVRHRVRRADGPERIECEWWRPEGSLGLAVRDYYRVEDGDGRRFWLFRAGLYRPGENPRWFLHGFLG		ImuA-ImuB-DnaE2	ImuA + ImuB + DnaE2	ImuA + ImuB + DnaE2		ALG72026.1	ALG70545.1
ACM06674.1	ImuB1	GCA_000021685.1_ASM2168v1	Thermomicrobium roseum DSM 5159	Bacteria; Chloroflexi; Thermomicrobiales; Thermomicrobiaceae; Thermomicrobium	PA-R-TAERERLWQAAQRFARGRVVRIL	EHVPVAPLPELRWRVQGMTRLAAHPFHGEPVRLARRPSGWWLWLGERWIPIVRGGLYERLDLWWPVERHRRTVWVELADGQRLLLARDHLARDGASERPTWRLVGRLD		ImuA-ImuB-DnaE2	ImuA + ImuB + DnaE2	ImuA + ImuB + DnaE2		ACM07232.1	ACM06625.1
AKK04931.1	ImuB2	GCA_001020985.1_ASM102098v1	Corynebacterium mustelae	Bacteria; Actinobacteria; Corynebacteriales; Corynebacteriaceae; Corynebacterium	DNVD-EKAARVIARVQSQLGIDKVLQPY	EVGGRGVVDRIAFSPYGDHPVAETASTPWVGAIPPPFPAVIIDSSAGNASAAATIFSETNAEIYVTVDAVLNAKPAVFSWAGRKYEVIGWAGPWPVLGKWWDNQRPYAQMQLVATDNHHRPHAWLLRWVGRWQVEATYQ		ImuA-ImuB-DnaE2	ImuA→ImuB	ImuA→ImuB		AKK04930.1
AKE90788.1	ImuB2	GCA_000982715.1_ASM98271v1	Rhodococcus aetherivorans	Bacteria; Actinobacteria; Corynebacteriales; Nocardiaceae; Rhodococcus	GDED-ERARRALVRVQGLLGGEAVLVGV	LSGGRGPLERVTLVPLGEERVPATDPSAPWPGRLPPPAPAVVLTTLPPIALEDASGTPVTVTERGLLSGDPTRLSWGSRSWRVHAWAGPWPVDEYWWDPAAARAAARLQVRLEESRALLVIHVDDRWHVEGVYE		ImuA-ImuB-DnaE2	ImuA→ImuB	ImuA→ImuB		AKE90789.1
AHB48931.1	ImuB1	GCA_000503895.1_ASM50389v1	Hyphomicrobium nitrativorans NL23	Bacteria; Proteobacteria; Alphaproteobacteria; Rhizobiales; Hyphomicrobiaceae; Hyphomicrobium	TERA-RRCTRLHDALRQRLGPQSVRHLA	PAESHVPERSQISCIAPDETSAWPALETVQPRPPLLLAHPEPASVVALVPDGPPLRIRWRGTLSTVAGAEGPERIAAEWWREGADAPTRDYYLVEDATGRRLWLYREGIPGRETAAACWFVHGLFP		ImuA-ImuB-DnaE2	ImuA→ImuB	ImuA→ImuB		AHB48930.1
AMD56885.1	ImuB1	GCA_001551895.1_ASM155189v1	Agrobacterium tumefaciens	Bacteria; Proteobacteria; Alphaproteobacteria; Rhizobiales; Rhizobiaceae; Rhizobium/Agrobacterium group; Agrobacterium; Agrobacterium tumefaciens complex	EDEV-RDVTPLIDIYGNR--GQRVYRVA	PVASDVPERSVQRIAAASGPLEVAWVGHWRRPVRLLPRPELITAIALMPDHPPASIVWRGRRRKVKRADGPERIFGEWWQRDAEMEAVRDYFVIEDEAGERLWVFRAGDGVDPQTGDHRWFIHGIFA		ImuA-ImuB-DnaE2	ImuA→ImuB	ImuA→ImuB		AMD56884.1
ABQ71567.1	ImuB1	GCA_000016765.1_ASM1676v1	Sphingomonas wittichii RW1	Bacteria; Proteobacteria; Alphaproteobacteria; Sphingomonadales; Sphingomonadaceae; Sphingomonas	GKPG-PDLAALVDTLSNRFGSRCLHRMA	PHPSEMPERSATSSPALDTARGAGWDDDLPRPARMLARPEAIEVIALLPDDAPRMFIWRGKRYRVTQGDGPERLHGEWWRDAGIESERPLSIRDYYQVETLSGGRYWLFRAGDGESPSTGSMRWFLHGAFA		ImuA-ImuB-DnaE2	ImuA→ImuB	ImuA→ImuB		ABQ71566.1				DnaE2 available in other operon
AJP74621.1	ImuB1	GCA_000935025.1_ASM93502v1	Sphingomonas hengshuiensis	Bacteria; Proteobacteria; Alphaproteobacteria; Sphingomonadales; Sphingomonadaceae; Sphingomonas	EDAP-PDLAPLVDTLATRIGMARMWRSR	PVESDVPERSVARAGVLDPPARAAAPLRADDVRRLDQAGPPPVWHPDWPRPARLLLRPERVDDVIALLPDQPPRRFTWRGQSHRVVRADGPERIHGEWWRSRAETHSVRDYFRVEDEAGRRYWLFRRGDGERAVTGDLGWYLHGVFG		ImuA-ImuB-DnaE2	ImuA→ImuB	ImuA→ImuB		AJP74622.1
CDG81961.1	ImuB1	GCA_000723165.1_JAG1	Janthinobacterium agaricidamnosum NBRC 102515 = DSM 9628	Bacteria; Proteobacteria; Betaproteobacteria; Burkholderiales; Oxalobacteraceae; Janthinobacterium	GATP-QERRRLLELLAARLGEDNVLQAA	PLADYRPETANAWLPVQRNISAAARQQQLPADLSGMPRPGWLLARPLALMTRNERPYYGSPLKMVSVPERIEAGWWSTAEARDYFIAVGQDHAHYWVYRERISGSGEDGAPRWYLHGLFS		ImuA-ImuB-DnaE2	ImuA→ImuB	ImuA→ImuB		CDG81960.1
BAL96762.1	ImuB1	GCA_000284255.1_ASM28425v1	Rubrivivax gelatinosus IL144	Bacteria; Proteobacteria; Betaproteobacteria; Burkholderiales; Rubrivivax	QGQA-QGLLRLLERLRARLGDEQVLRLA	PQPDHRPECGTRLLPLGSAPARPVPAGRRSRRAPSAPPPPEPSAAPPVPETDPAQALIASLLARAAPVVPEAARRRRAALHRPVWLLDAAQPLPERHERPQWQGRPLRVLAGPERIESGWWDGGLAVRDYFVAQAEDGALVWVYRERLPADDAAGGWYLQGWFG		ImuA-ImuB-DnaE2	ImuA→ImuB	ImuA→{2}→ImuB		BAL96765.1				DnaE2 available in other operon
BAN68718.1	ImuB1	GCA_000801295.1_ASM80129v1	endosymbiont of unidentified scaly snail isolate Monju	Bacteria; Proteobacteria; Gammaproteobacteria	PAGG-DAAGEWLERLHSRLGP-RLTGLC	PVADHRPERAQRCCVPGETGARPSWRGELPLWLLPQPRPLRVRAGRPWHRGALELLGPPRRIETGWWDGDDVARDYYLARNPANERFWIYRDRRGGGWFLQGLFD		ImuA-ImuB-DnaE2	ImuA→ImuB	ImuA→ImuB		BAN68717.1
ABG38567.1	ImuB1	GCA_000014225.1_ASM1422v1	Pseudoalteromonas atlantica T6c	Bacteria; Proteobacteria; Gammaproteobacteria; Alteromonadales; Pseudoalteromonadaceae; Pseudoalteromonas	KQGV-VSRLQLISALQAKLGDDVLFSPQ	TINDYRPERASQYCSVLTVNERNPIYRSPLRPSFLLAEPSLLTQHVSIVHGPERISTGWWDQQPVLRDYFIAVSKEGQWFWVFKTPENTWFLQGIFS		ImuA-ImuB-DnaE2	ImuA→ImuB	ImuA→ImuB		ABG38568.1
ALK99945.1	ImuB1	GCA_001412595.1_ASM141259v1	Massilia sp. WG5	Bacteria; Proteobacteria; Betaproteobacteria; Burkholderiales; Oxalobacteraceae; Massilia	GGSE-EDQQQLLEVLMARLGAENVLRPD	PKADYRPEFANAWASISTPVRPGQLEAALPPNVDQFIRPTWILAKPIPLLMRDDRPYYSSPLKIVSKPERIEAGWWSTAQSRDYFIAEADDKVFYWIYRERVATEDGTVEPRWFLHGMFG		ImuA-ImuB-DnaE2	ImuA + ImuB	ImuA + ImuB		ALK99097.1				only 1 DnaE2 for both copies of ImuB available
AIE82218.1	ImuB2	GCA_000724605.1_ASM72460v1	Actinotignum schaalii	Bacteria; Actinobacteria; Actinomycetales; Actinomycetaceae; Actinotignum	TTSD-AAAARGAHRLQSLLGEEYVRVPR	RVGGRLPEEDIQEIPWGQAVDTSRAGLPWPGRLPEPAPVQFLRTPYPVAVLCTCGQPLAIAATTALHCPGECQWPYPATIRALFGVEDSLTVLDYAGPWVSEQRWWARPTRRAYIQAVTTTGAVLLYREQERWYLTASYI		ImuA-ImuB-DnaE2	ImuB→DnaE2	ImuB→DnaE2			AIE82219.1
ALE18721.1	ImuB2	GCA_001281505.1_ASM128150v1	Lawsonella clevelandensis	Bacteria; Actinobacteria; Corynebacteriales; Lawsonella	SDRE-MTRRRCLTRVQGMLGENDVLSAV	PSGGWGPNDAVSWVPYGDAPAVRQQQRAAAPWEGRMLCPLPATIAQRPVTLLDSSRHSVGVTGRGVMTAAPAYLEDQGRPSSITNWAGPWTFDDKWWEDNPVRCARIQVQTSRNELFLLVIREKRWYIEGEY		ImuA-ImuB-DnaE2	ImuB→DnaE2	ImuA→ImuB→{1}→DnaE2			ALE18720.1
AMT93977.1	ImuB2	GCA_001606005.1_ASM160600v1	Brevibacterium linens	Bacteria; Actinobacteria; Micrococcales; Brevibacteriaceae; Brevibacterium	DENT-GQITYTLERLQGLFGPDAVLVPG	IQGGWDPAETNLWTPWQQAAAPERSPAAPWPGALHAPRPTTVEHSAVDVLAADGSPVEARPSGLGAAPATIRFPTGQTETITDYSGSWPIESGWWDPSRTVYRTRLQVVTDAGRALLLSKEHGQWYLTGRYR		ImuA-ImuB-DnaE2	ImuB→DnaE2	ImuB→DnaE2			AMT93976.1
AJT42316.1	ImuB2	GCA_000950575.1_ASM95057v1	Arthrobacter sp. IHBB 11108	Bacteria; Actinobacteria; Micrococcales; Micrococcaceae; Arthrobacter	NGPQ-ERVHHGLSRIQSMVGHGAVLTAV	LTGGRMLAQRRVLIPWGDSPPLVAEQKSRSQPWPGALSGPAPATLFEHPPAVTVLDAAGQPITVNQRLQLSGSPAFFDPPASSGVAKTQQRLINAWAGPWPVDERWWDAADQQIHRFQIVDSADTGWLLFCQAGEWLAEARYD		ImuA-ImuB-DnaE2	ImuB→DnaE2	ImuB→DnaE2			AJT42315.1
AGZ40265.1	ImuB2	GCA_000494755.1_ASM49475v1	Actinoplanes friuliensis DSM 7358	Bacteria; Actinobacteria; Micromonosporales; Micromonosporaceae; Actinoplanes	GAEK-ERAHRALSRIQGLLGPEAVVTAV	LGGGRSADDQVRLVPWGDERVPARAAGEAATPLPATDALVVAPLAASPALAPPPRDGEGEAPEHTRRALRAVPDAESRTGVIGPSWTGEASGTETRAKTIQLGKRLAAPVNPAGREDAGEQQNSASERSPAHQGPAAHEGLAAQEGAVDRAVGEGRGKRGRGVRKPVPQPPWPGRLPRPAPALVLPQALPAVVLDGEGQAVGVSARLELSGEPALLFIENGGPVEITGWAGPWPVDERWWAPGEARRRARFQVVV		ImuA-ImuB-DnaE2	ImuB→DnaE2	ImuB→DnaE2			AGZ40266.1
ALE81991.1	ImuB2	GCA_001294645.1_ASM129464v1	Pseudonocardia sp. HH130629-09	Bacteria; Actinobacteria; Pseudonocardiales; Pseudonocardiaceae; Pseudonocardia	GEGD-ERAGRALVRVQALLGPEAVFTVV	PTGGRDPGERVRLVRWGDERVVEDTAVPAQPDTAVPARPEATAPAADGAGTSTGSTAGSTGCTDPAAHAPVPGRPAEVRAGDALPAPAAPGAAHPRRAPGRRPADPPATWPGRLPAPSPATVPPDPVPVRLLAADGTEVHPAAPDLLDGVPHRVAGGDPDREVTGWAGPWPVHTRWWDPDGPGPAVRLQVVLADGAALLLVHRSGRWEVTGVYD		ImuA-ImuB-DnaE2	ImuB→DnaE2	ImuB→{1}→DnaE2			ALE81993.1
ADY60606.1	ImuB1	GCA_000165715.3_ASM16571v3	Rubinisphaera brasiliensis DSM 5305	Bacteria; Planctomycetes; Planctomycetia; Planctomycetales; Planctomycetaceae; Rubinisphaera	WLEE-RERDSLINRLSIRLGEKKVLRAS	LVEDVQPERSVRYAPALNVSHDWSRSPICRELPLRPATLFPEPVQVRVNSVIPAGPPLRFWWDQQEFLTEIVWGPERIETGWWRDDAIRRDYYRVETTSRQRFWIFRRRDQRDWYLHGCFD		ImuA-ImuB-DnaE2	ImuB→DnaE2	ImuB→DnaE2			ADY60607.1
ADP71644.1	ImuB1	GCA_000166055.1_ASM16605v1	Rhodomicrobium vannielii ATCC 17100	Bacteria; Proteobacteria; Alphaproteobacteria; Rhizobiales; Hyphomicrobiaceae; Rhodomicrobium	EASL-EDLAALIDGIESRFGEGRVYRFA	PRESHMPERAVARLPALGEAAAAFAVAETPRLAAEEKDAVPFALCEARGAIPELRSWDAGSQDYSGASLSPQKGEAIAATRAPSQPVLPSHAAHKSETPSRQPEIALSRGKAGPKSRRGPKQPAAEPSPWALLPERPVRLFTRPHPIDVTAALPDAPPMLFRWRKVVHRIVRADGPERIASEWWRALRDEDREVRDYYRVESAHGMRFWVYREGEYGGERPPRWYLHGVFA		ImuA-ImuB-DnaE2	ImuB→DnaE2	ImuB→DnaE2			ADP71643.1			only signal recognition particle available instead of ImuA (ADP72113.1)
AKC08848.1	ImuB1	GCA_000971565.1_ASM97156v1	Agrobacterium tumefaciens	Bacteria; Proteobacteria; Alphaproteobacteria; Rhizobiales; Rhizobiaceae; Rhizobium/Agrobacterium group; Agrobacterium; Agrobacterium tumefaciens complex	EEGR-AEIADTVDVILNR--GHRVYRYA	AVASDVPERSLASVAALAPEDTLGWPCHWPRPVRLFARPEPIETLALLPDHPPRYFIWKGVRHNVRRADGPERVFGEWWKRDREKAAVRDYFTVENESGERFWIFRSGDGEHTETGSQGWFIHGVFA		ImuA-ImuB-DnaE2	ImuB→DnaE2	ImuB→DnaE2			AKC08847.1			ImuA available in other operon
AGT09074.1	ImuB1	GCA_000444995.1_ASM44499v1	Paracoccus aminophilus JCM 7686	Bacteria; Proteobacteria; Alphaproteobacteria; Rhodobacterales; Rhodobacteraceae; Paracoccus	EAAP-EQFDNLLTRLGTRIGLDNLRCFA	PVESHLPDRSFRLVPAAGFGPGSRWAAGRPRPLRLFRPEAIAASGATPPERFRWRGMRLSTGRASGPERIAPEWWQSHEGWQSGLRDYWRVETLQGRRLWMFYTPQKPGWFIEGEFA		ImuA-ImuB-DnaE2	ImuB→DnaE2	ImuB→DnaE2			AGT09073.1			ImuA available in other operon
AHD07968.1	ImuB1	GCA_000511385.1_ASM51138v1	Phaeobacter gallaeciensis DSM 26640	Bacteria; Proteobacteria; Alphaproteobacteria; Rhodobacterales; Rhodobacteraceae; Phaeobacter	SDGD-DRLEDLITRIGTRIGLENIQRFL	PADSHIPERSFIVSPAAYSHAASGWMCKNPRPLCLFPPEPIAGKGPYPPNHFRWRRISLTTGHMIGPERITPEWWLEDDNWRSGMRDYWRVETMQGRRLWLFYTPQNPGWFVQGEFA		ImuA-ImuB-DnaE2	ImuB→DnaE2	ImuB→DnaE2			AHD07967.1
AKH43257.1	ImuB1	GCA_001008165.2_ASM100816v2	Altererythrobacter atlanticus	Bacteria; Proteobacteria; Alphaproteobacteria; Sphingomonadales; Erythrobacteraceae; Altererythrobacter	GISE-EAMAALIDRLSSRLGRDRIRRFA	RRDTHVPEQQAFTLPAVERSDPVPWPVPPRGEPPLRPLHLFDPPQPVEVLAEVPDGPPRSFRWRSTLHEVKRFEGPERIAGEWWRVPIERLPEPEAGVVRKRAGKDEGEKHLPPPRRPLLTRDYFRVEDARGRRFWLFRHGLYERETGNPAWYIHGLFA		ImuA-ImuB-DnaE2	ImuB→DnaE2	ImuB→DnaE2			AKH43256.1
AKM09742.1	ImuB1	GCA_001028705.1_ASM102870v1	Croceicoccus naphthovorans	Bacteria; Proteobacteria; Alphaproteobacteria; Sphingomonadales; Erythrobacteraceae; Croceicoccus	EEHG-TSLAACIDRLSTRLGPQAVRRAV	PHASHIPERAQRWHPPLEPLPAAQHELAFHQRPLKLLDRAEMIEVLYATPDGLPHRFRWRGALHEVARAEGPERIAPEWWRERGSTRLRDYYRIEDGQGRRYWVYRAGLAGDGRGGLPQWFLHGLFG		ImuA-ImuB-DnaE2	ImuB→DnaE2	ImuA→ImuB→{2}→DnaE2			AKM09745.1			ImuA available in other operon
ABF54484.1	ImuB1	GCA_000013985.1_ASM1398v1	Sphingopyxis alaskensis RB2256	Bacteria; Proteobacteria; Alphaproteobacteria; Sphingomonadales; Sphingomonadaceae; Sphingopyxis	TAKE-AAIDELADRLATRLGRGRVRRLR	PADTHIPEQAQLELPAIDAPPPLPWQAGDPGEPPTRPFHLFDPPQPIEVIAEVPDGPPQRFRWRRALHAIRRYEGPERIAAEWWRRRDNGGLTRDYYRVEDAQGRRFWLFRHGLYDEKPDPRWYIHGVFA		ImuA-ImuB-DnaE2	ImuB→DnaE2	ImuB→DnaE2			ABF54485.1			only signal recognition particle available instead of ImuA (ABF54437.1)
BAP87372.1	ImuB1	GCA_000828975.1_ASM82897v1	Burkholderiales bacterium GJ-E10	Bacteria; Proteobacteria; Betaproteobacteria; Burkholderiales	GVAR-RNTRHLCEMLHARLGSSGVFQLQ	TCDDHRPERAYCSVPIFSSPELMAPSPAALRPLWILPQPLRVSEIHHPQPRYGGPLALLAGPERIEAGWWDALRPRTHAVHRDYFVARNSRGQTLWIYRELAAPRTWFLHGFFS		ImuA-ImuB-DnaE2	ImuB→DnaE2	LexA→ImuB→DnaE2			BAP87371.1		BAP87373.1
CAH34460.1	ImuB1	GCA_000011545.1_ASM1154v1	Burkholderia pseudomallei K96243	Bacteria; Proteobacteria; Betaproteobacteria; Burkholderiales; Burkholderiaceae; Burkholderia; pseudomallei group	GGTR-EARARLVELLSARLGADNVLRAA	PVADYRPEAANRWLPLDAPTGKPVAPGVAPPRPAWLLAPPQPLAMRGNRPFYRTPLRFVSSIERIEAGWFDGQLVERDYRIAQDDYGACYWIYQERGNRAAGQCWFLHGLFG		ImuA-ImuB-DnaE2	ImuB→DnaE2	ImuB→DnaE2			CAH34461.1
ALD92628.1	ImuB1	GCA_001281465.1_ASM128146v1	Cupriavidus gilardii CR3	Bacteria; Proteobacteria; Betaproteobacteria; Burkholderiales; Burkholderiaceae; Cupriavidus	GGGQ-AELGRVLDTLVARLGRENVLQPH	PLADHRPECANRWRPVDEAGTGRANGSPRAAAGSADAAVLPDRPLWLLEPPLRLPVRRHSPCHGSPLTLLSRPERIESGWWDGALATRDYFIAERGDGLRCWIYRERPGREGEEEGEYRWFLHGLFG		ImuA-ImuB-DnaE2	ImuB→DnaE2	ImuA→ImuB→{1}→DnaE2			ALD92630.1
ACV35417.1	ImuB1	GCA_000024165.1_ASM2416v1	Candidatus Accumulibacter phosphatis clade IIA str. UW-1	Bacteria; Proteobacteria; Betaproteobacteria; Candidatus Accumulibacter	GAGG-ESLAALVERLQARLGSGSVHALS	AVAEHRPENASRPVPPRVPARERSPAGLLAAAALRDTSCAPRPLWLLARPQILREVAGRPQCGGPLRLLAGPERIESGWWDDAEPATVGDVRRDYFVAISLRAEWLWVFRSRAGWFLHGVFS		ImuA-ImuB-DnaE2	ImuB→DnaE2	LexA→ImuB→DnaE2			ACV36167.1		ACV35416.1
ALU44674.1	ImuB1	GCA_001482385.1_ASM148238v1	Pseudoalteromonas rubra	Bacteria; Proteobacteria; Gammaproteobacteria; Alteromonadales; Pseudoalteromonadaceae; Pseudoalteromonas	RRGT-MTPAGLVALLQAKLGEQAVQGLT	VCDDLRPELASGYCTPLSTPGTPLLEKSGRLPATDYLRPAFLLPITQPLQHKVTVHLGPERICTGWWDAHGVERDYFVAQDEQGRWLWVFRDRQQRWFCHGVFS		ImuA-ImuB-DnaE2	ImuB→DnaE2	ImuB→DnaE2			ALU45145.1
AGL85511.1	ImuB1	GCA_000397205.1_ASM39720v1	Pseudomonas protegens CHA0	Bacteria; Proteobacteria; Gammaproteobacteria; Pseudomonadales; Pseudomonadaceae; Pseudomonas	PQQN-LPWEQLRERLRARLGDDAVQGLG	HRADHRPERSWQAQTDSRPCPATPGLRRPGWLFSEPQVLGEGSVRILMGPERIESGWWDGADVRRDYYLIETAAGQQGWAYRQVGEPGPLLLQGWFA		ImuA-ImuB-DnaE2	ImuB→DnaE2	LexA→ImuB→DnaE2			AGL85510.1		AGL85512.1
AML50667.1	ImuB1	GCA_000812665.2_ASM81266v2	Halocynthiibacter arcticus	Bacteria; Proteobacteria; Alphaproteobacteria; Rhodobacterales; Rhodobacteraceae; Halocynthiibacter	MAQD-TALDDLIGRLGARLGLEAITRRH	PASSHLPEKAALTFGAAWSTAYGVDMGADATWPIPATRRPLHLWRPEPLMGTQPDPMPPERLKFRGQMFEITYASGPERVAPEWWLDDPDWRNGVRDYWRATTQHGQQLWIYFAHGAALSTGWFCHGRFA		ImuA-ImuB-DnaE2	ImuB	ImuB						Secondary ImuB, DnaE2 available in other operon
ADB52665.1	other_inactive	GCA_000025265.1_ASM2526v1	Conexibacter woesei DSM 14684	Bacteria; Actinobacteria; Thermoleophilia; Solirubrobacterales; Conexibacteraceae; Conexibacter	ETARRARLREGVRQARAAAGPDAALRVL	AVDPDSRVPERRAVLTPFE		iPolY-ImuB-C-DnaE2	iPolY→ImuB-C→DnaE2	iPolY→ImuB-C→{1}→DnaE2			ADB52662.1	ADB52664.1
ADJ25743.1	other_inactive	GCA_000143165.1_ASM14316v1	Dehalogenimonas lykanthroporepellens BL-DC-9	Bacteria; Chloroflexi; Dehalococcoidia; Dehalogenimonas	EVRSSDKLESDIQQLELRMGTPPLFRVE	EVEPWSRIPERRYTLIPLGR		iPolY-ImuB-C-DnaE2	iPolY→ImuB-C→DnaE2	LexA→iPolY→ImuB-C→DnaE2			ADJ25745.1	ADJ25744.1	ADJ25742.1
AFZ68433.1	other_inactive	GCA_000317835.1_ASM31783v1	Deinococcus peraridilitoris DSM 19664	Bacteria; Deinococcus-Thermus; Deinococci; Deinococcales; Deinococcaceae; Deinococcus				iPolY-ImuB-C-DnaE2	iPolY→ImuB-C→DnaE2	LexA→iPolY→ImuB-C→DnaE2			AFZ68435.1	AFZ68434.1	AFZ68432.1
ACO47648.1	other_inactive	GCA_000020685.1_ASM2068v1	Deinococcus deserti VCD115	Bacteria; Deinococcus-Thermus; Deinococci; Deinococcales; Deinococcaceae; Deinococcus				iPolY-ImuB-C-DnaE2	iPolY→ImuB-C→DnaE2	LexA→iPolY→ImuB-C→DnaE2			ACO47650.1	ACO47649.1	ACO47647.1
ADG05750.1	other_inactive	GCA_000092905.1_ASM9290v1	Kyrpidia tusciae DSM 2912	Bacteria; Firmicutes; Bacilli; Bacillales; Alicyclobacillaceae; Kyrpidia	---RQQTWRFLIDELGQKYPRASIRFGL	SVPWRNQRQAWWDPWQNSSQACGSPPNPMKGSQLSS		iPolY-ImuB-C-DnaE2	iPolY→ImuB-C→DnaE2	iPolY→ImuB-C→DnaE2			ADG05748.1	ADG05749.1
ADU50913.1	other_inactive	GCA_000184705.1_ASM18470v1	Thermaerobacter marianensis DSM 12885	Bacteria; Firmicutes; Clostridia; Clostridiales; Clostridiales Family XVII. Incertae Sedis; Thermaerobacter	----QEDRPVLLDELARRYP-GRIFWGR	ERPVSRRERQLAYWDPWRGAPGGAGP		iPolY-ImuB-C-DnaE2	iPolY→ImuB-C→DnaE2	iPolY→ImuB-C→DnaE2			ADU50915.1	ADU50914.1
ADI02886.1	other_inactive	GCA_000092405.1_ASM9240v1	Syntrophothermus lipocalidus DSM 12680	Bacteria; Firmicutes; Clostridia; Clostridiales; Syntrophomonadaceae; Syntrophothermus	---KRHDLTAVALALNEKYP-GMI--SR	GVKIGRREEVLSFWDPWRFSGETR		iPolY-ImuB-C-DnaE2	iPolY→ImuB-C→DnaE2	iPolY→ImuB-C→DnaE2			ADI02884.1	ADI02885.1
ACV58045.1	other_inactive	GCA_000024285.1_ASM2428v1	Alicyclobacillus acidocaldarius subsp. acidocaldarius DSM 446	Bacteria; Firmicutes; Bacilli; Bacillales; Alicyclobacillaceae; Alicyclobacillus				iPolY-ImuB-C-DnaE2	iPolY→ImuB-C→DnaE2	iPolY→ImuB-C→DnaE2			ACV58047.1	ACV58046.1
ADG81903.1	other_inactive	GCA_000092945.1_ASM9294v1	Thermincola potens JR	Bacteria; Firmicutes; Clostridia; Clostridiales; Peptococcaceae; Thermincola				iPolY-ImuB-C-DnaE2	iPolY→ImuB-C→DnaE2	iPolY→ImuB-C→DnaE2			ADG81901.1	ADG81902.1
BAD40873.1	other_inactive	GCA_000009905.1_ASM990v1	Symbiobacterium thermophilum IAM 14863	Bacteria; Firmicutes; Clostridia; Clostridiales; Symbiobacteriaceae; Symbiobacterium				iPolY-ImuB-C-DnaE2	iPolY→ImuB-C→DnaE2	iPolY→ImuB-C→DnaE2			BAD40870.1	BAD40872.1
ACZ39475.1	other_inactive	GCA_000024985.1_ASM2498v1	Sphaerobacter thermophilus DSM 20745	Bacteria; Chloroflexi; Sphaerobacteridae; Sphaerobacterales; Sphaerobacterineae; Sphaerobacteraceae; Sphaerobacter	RPRRARQLIEAIRQLKQRYGTSPIYRVV	EVEPWSRIPERRRALISFDP		iPolY-ImuB-C-DnaE2	iPolY→ImuB-C + DnaE2	iPolY→ImuB-C + DnaE2			ACZ37666.1	ACZ39476.1
AIE84347.1	other_inactive	GCA_000724625.1_ASM72462v1	Fimbriimonas ginsengisoli Gsoil 348	Bacteria; Armatimonadetes; Fimbriimonadia; Fimbriimonadales; Fimbriimonadaceae; Fimbriimonas	ANDRVVRLERTVAQIHTTFGERAVLRAS	EMPVARRVRVLREWQNVLGWR		iPolY-ImuB-C-DnaE2	iPolY→DnaE2	iPolY→DnaE2			AIE84346.1
AIL46993.1	other_inactive	GCA_000495935.2_ASM49593v2	Elizabethkingia anophelis NUHP1	Bacteria; Bacteroidetes; Flavobacteriia; Flavobacteriales; Flavobacteriaceae; Elizabethkingia				iPolY-ImuB-C-DnaE2	iPolY→DnaE2	iPolY→DnaE2			AIL46992.1
ADR18604.1	PolY-core (GeoPolY-like)	GCA_000183405.1_ASM18340v1	Calditerrivibrio nitroreducens DSM 19672	Bacteria; Deferribacteres; Deferribacterales; Deferribacteraceae	DNPKMVNLYNAVDKINNRYGSWTIHHGS	ILNCLRVGSKTISPAWRPEGVRSIDVR		ImuB-C-PolY	ImuB-C→PolY	LexA→ImuB-C→PolY				ADR18603.1	ADR18602.1
ADD68147.1	PolY-core (GeoPolY-like)	GCA_000025725.1_ASM2572v1	Denitrovibrio acetiphilus DSM 12809	Bacteria; Deferribacteres; Deferribacterales; Deferribacteraceae; Denitrovibrio	DFQGWPDIYDAIDKINDKYGKQVISYAS	VLKCKRRGAKTISPAWRPEGTRNVEF		ImuB-C-PolY	ImuB-C→PolY	LexA→ImuB-C→PolY				ADD68146.1	ADD68145.1
AEI14726.1	PolY-core (GeoPolY-like)	GCA_000218625.1_ASM21862v1	Flexistipes sinusarabici DSM 4947	Bacteria; Deferribacteres; Deferribacterales; Deferribacteraceae; Flexistipes	DGRDMGKVYKAMDAINEKYGGFTVSFAS	ILNCRRKGARTISPAWKPKGLRKVDVL		ImuB-C-PolY	ImuB-C→PolY	LexA→ImuB-C→PolY				AEI14725.1	AEI14724.1
ABK97826.1	PolY-core (GeoPolY-like)	GCA_000015045.1_ASM1504v1	Pelobacter propionicus DSM 2379	Bacteria; Proteobacteria; Deltaproteobacteria; Desulfuromonadales; Desulfuromonadaceae; Pelobacter	DERRKAFMVNAMDTVNDKFGDFTVTFGS	LLGNNDEKGSHVISPAWKPEGIRNVQVR		ImuB-C-PolY	ImuB-C→PolY	LexA→ImuB-C→PolY				ABK97827.1	ABK97828.1
ABK99189.1	PolY-core (GeoPolY-like)	GCA_000015045.1_ASM1504v1	Pelobacter propionicus DSM 2379	Bacteria; Proteobacteria; Deltaproteobacteria; Desulfuromonadales; Desulfuromonadaceae; Pelobacter	DERRRSRMVRAMDEVNDRFGDFTLTFGS	LLTSREKGSQVISPAWRPQGIRNVDVR		ImuB-C-PolY	ImuB-C→PolY	LexA→ImuB-C→PolY				ABK99188.1	ABK99187.1
ABK99514.1	PolY-core (GeoPolY-like)	GCA_000015045.1_ASM1504v1	Pelobacter propionicus DSM 2379	Bacteria; Proteobacteria; Deltaproteobacteria; Desulfuromonadales; Desulfuromonadaceae; Pelobacter	DVQKKSDAIKAMDAVNDRYGEFKVTFGS	LLQSEDKGSHVISPAWRPEGIRNVDVQ		ImuB-C-PolY	ImuB-C→PolY	LexA→ImuB-C→{1}→PolY				ABK99512.1	ABK99511.1
ACH38772.1	PolY-core (GeoPolY-like)	GCA_000020725.1_ASM2072v1	Geobacter bemidjiensis Bem	Bacteria; Proteobacteria; Deltaproteobacteria; Desulfuromonadales; Geobacteraceae; Geobacter	EERKKALVASAMDNVNNKFGDFAVTFGS	LLGKEKGAKVISPAWRPEGVRNVDAD		ImuB-C-PolY	ImuB-C→PolY	LexA→ImuB-C→PolY				ACH38773.1	ACH38774.1
ABB31675.2	PolY-core (GeoPolY-like)	GCA_000012925.1_ASM1292v1	Geobacter metallireducens GS-15	Bacteria; Proteobacteria; Deltaproteobacteria; Desulfuromonadales; Geobacteraceae; Geobacter	EERKKVLLAGAMDQVNDRFGDFAVTFGS	LLDKERRQEKGSHVISPAWRPEGIRNVDVK		ImuB-C-PolY	ImuB-C→PolY	LexA→ImuB-C→PolY				ABB31674.1	ABB31673.1
AJE03500.1	PolY-core (GeoPolY-like)	GCA_000817955.1_ASM81795v1	Geobacter pickeringii	Bacteria; Proteobacteria; Deltaproteobacteria; Desulfuromonadales; Geobacteraceae; Geobacter	EELKKVFLAGAMDQVNDKFGDFTITYGS	LMEGTRREEKGAHVISPAWRPSGIRNVDVK		ImuB-C-PolY	ImuB-C→PolY	LexA→ImuB-C→PolY				AJE03501.1	AJE03502.1
ADW13086.1	PolY-core (GeoPolY-like)	GCA_000175115.2_ASM17511v2	Geobacter sp. M18	Bacteria; Proteobacteria; Deltaproteobacteria; Desulfuromonadales; Geobacteraceae; Geobacter	QERKKALVASAMDHVNDKFGEFSVTFGT	LLGKECGAKVISPAWKPEGVRNVDAD		ImuB-C-PolY	ImuB-C→PolY	LexA→ImuB-C→PolY				ADW13087.1	ADW13088.1
AAR33378.1	PolY-core (GeoPolY-like)	GCA_000007985.2_ASM798v2	Geobacter sulfurreducens PCA	Bacteria; Proteobacteria; Deltaproteobacteria; Desulfuromonadales; Geobacteraceae; Geobacter	KERRKALATGAMDAVNNRYGDFSVTFGS	LLDEEEKGSFVISPAWRPEGIRNVEVK		ImuB-C-PolY	ImuB-C→PolY	LexA→ImuB-C→PolY				AAR33377.1	AAR33376.1
ABQ25337.1	PolY-core (GeoPolY-like)	GCA_000016745.1_ASM1674v1	Geobacter uraniireducens Rf4	Bacteria; Proteobacteria; Deltaproteobacteria; Desulfuromonadales; Geobacteraceae; Geobacter	EERKKALATAAMDMVNDRFGDFTVTYGS	LIDEKKGAGVISPAWRPEGVRHVEVS		ImuB-C-PolY	ImuB-C + PolY	LexA→ImuB-C + PolY				ABQ25345.1	ABQ25346.1
BAI79971.1	PolY-core (GeoPolY-like)	GCA_000010985.1_ASM1098v1	Deferribacter desulfuricans SSM1	Bacteria; Deferribacteres; Deferribacterales; Deferribacteraceae; Deferribacter	EDERKSKLYRAMDKINKKYGSFSISYAS	ILKCRRKGALTISPAWKPDGIRNVNVK		ImuB-C-PolY	ImuB-C + PolY	ImuB-C + PolY				BAI79993.1
ACM21514.1	PolY-core (GeoPolY-like)	GCA_000022265.1_ASM2226v1	Geobacter daltonii FRC-32	Bacteria; Proteobacteria; Deltaproteobacteria; Desulfuromonadales; Geobacteraceae; Geobacter	GERKKAHLAKAMDEVNSRFGEFSVTYGT	LLTVEGKKGSFVISPAWRPQGIRKVDVE		ImuB-C-PolY	ImuB-C + PolY	ImuB-C + PolY				ACM20660.1
AAR34990.1	PolY-core (GeoPolY-like)	GCA_000007985.2_ASM798v2	Geobacter sulfurreducens PCA	Bacteria; Proteobacteria; Deltaproteobacteria; Desulfuromonadales; Geobacteraceae; Geobacter	EERRLTTLSQAMDQVNDRFGETTITFGT	LLGQDNCSHVIAPAWRPAGIRDVKVK		ImuB-C-PolY	PolY	LexA→PolY					AAR34991.1	GeoPolY-like, but no ImuB-C identified
ACD94793.1	PolY-core (GeoPolY-like)	GCA_000020385.1_ASM2038v1	Geobacter lovleyi SZ	Bacteria; Proteobacteria; Deltaproteobacteria; Desulfuromonadales; Geobacteraceae; Geobacter	EERRKEQLTRAMDAVNDRFGDFKLTFGS	MLNTEEKGSHVISPAWRPEGIRSVVVT		ImuB-C-PolY	PolY	PolY						GeoPolY-like, but no ImuB-C identified
ACV55147.1	YqjH (group1 with ImuB-C)	GCA_000024265.1_ASM2426v1	Eggerthella lenta DSM 2243	Bacteria; Actinobacteria; Coriobacteriia; Eggerthellales; Eggerthellaceae; Eggerthella	RRRMLEDLDETIDDLRRRFGNTCIQRGA	ELLDESLLGLDIKKENVVHPVGYFYD		ImuB-C-PolY	PolY→ImuB-C	PolY→ImuB-C				ACV55148.1
ACV23228.1	YqjH (group1 with ImuB-C)	GCA_000023885.1_ASM2388v1	Slackia heliotrinireducens DSM 20476	Bacteria; Actinobacteria; Coriobacteriia; Eggerthellales; Eggerthellaceae; Slackia	ARESLERLDATIDDLRRRFGNGCVKRMV	ELSDEAMAGLDIKRDNIIHPVGFFAPDAHSRSAS		ImuB-C-PolY	PolY→ImuB-C	PolY→ImuB-C				ACV23229.1
ACR77268.1	YqjH (group1 with ImuB-C)	GCA_000020605.1_ASM2060v1	[Eubacterium rectale] ATCC 33656	Bacteria; Firmicutes; Clostridia; Clostridiales; Lachnospiraceae	KKEKLEKLDRTVDEIRRRFGYFSIQRAA	MYQDKVLSHLDAGTHTVHPHSYFHG		ImuB-C-PolY	PolY→ImuB-C	PolY→{1}→ImuB-C				ACR77266.1
ABN53290.1	YqjH (group1 with ImuB-C)	GCA_000015865.1_ASM1586v1	Ruminiclostridium thermocellum ATCC 27405	Bacteria; Firmicutes; Clostridia; Clostridiales; Ruminococcaceae; Ruminiclostridium	KRQKLEILDECVDRVRERFGYYSVRRGI	LLQDRGLNRI		ImuB-C-PolY	PolY→ImuB-C	PolY→ImuB-C				ABN53289.1
ACL76354.1	YqjH (group1 with ImuB-C)	GCA_000022065.1_ASM2206v1	[Clostridium] cellulolyticum H10	Bacteria; Firmicutes; Clostridia; Clostridiales; Ruminococcaceae; Ruminiclostridium	KRPQLENLEFSIDAIRKRFGHYSVQRAI	LLKDSALNANPIEDNIIHPVSFFR		ImuB-C-PolY	PolY→ImuB-C	PolY→ImuB-C				ACL76355.1
AEV68856.1	YqjH (group1 with ImuB-C)	GCA_000237085.1_ASM23708v1	[Clostridium] clariflavum DSM 19732	Bacteria; Firmicutes; Clostridia; Clostridiales; Ruminococcaceae; Ruminiclostridium	RKIKKEQLEYSIDEIRRRFGHYSVQRAL	VLKDRALNANPIEENVIFPVSYFK		ImuB-C-PolY	PolY→ImuB-C	PolY→ImuB-C				AEV68855.1
ABI68968.1	YqjH (group1 with ImuB-C)	GCA_000014725.1_ASM1472v1	Syntrophomonas wolfei subsp. wolfei str. Goettingen G311	Bacteria; Firmicutes; Clostridia; Clostridiales; Syntrophomonadaceae; Syntrophomonas	KRIKQEKIEATLDTLRCRFGHFSVQRAV	LLKDRELGSINPKEEHIIHPLAFFKGGKLP		ImuB-C-PolY	PolY→ImuB-C	PolY→ImuB-C				ABI68967.1
ABP66241.1	YqjH (group1 with ImuB-C)	GCA_000016545.1_ASM1654v1	Caldicellulosiruptor saccharolyticus DSM 8903	Bacteria; Firmicutes; Clostridia; Thermoanaerobacterales; Thermoanaerobacterales Family III. Incertae Sedis; Caldicellulosiruptor	KKLKLEQLEKAIDQIRRRFGQSAVLPAI	LLTKSDLPCEIPLHNKIHPVAFFK		ImuB-C-PolY	PolY→ImuB-C	PolY→ImuB-C				ABP66240.2
ACM61386.1	YqjH (group1 with ImuB-C)	GCA_000022325.1_ASM2232v1	Caldicellulosiruptor bescii DSM 6725	Bacteria; Firmicutes; Clostridia; Thermoanaerobacterales; Thermoanaerobacterales Family III. Incertae Sedis; Caldicellulosiruptor	KKFKLEQLEKTVDQIRRRFGQSAVLPAI	LLTKSDLPCEIPLHNKIHPVAFFK		ImuB-C-PolY	PolY→ImuB-C	PolY→ImuB-C				ACM61387.1
AJQ28200.1	YqjH (group1 with ImuB-C)	GCA_000271665.2_ASM27166v2	Pelosinus fermentans JBW45	Bacteria; Firmicutes; Negativicutes; Selenomonadales; Veillonellaceae; Pelosinus	SNLDAEILAGTVDTLHKRFGHYSVQRCA	MLLDRHLTGFNPEQDHVIHPISYFK		ImuB-C-PolY	PolY→ImuB-C	PolY→ImuB-C				AJQ28199.1
AIF51341.1	YqjH (group1 with ImuB-C)	GCA_000725345.1_ASM72534v1	Pelosinus sp. UFO1	Bacteria; Firmicutes; Negativicutes; Selenomonadales; Veillonellaceae; Pelosinus	SQLDAENLEFTIDNLHKRFGHYSVQRCA	MLLDRQLTGFNPKEDHVIHPISYFR		ImuB-C-PolY	PolY→ImuB-C	PolY→ImuB-C				AIF51342.1
AFA47947.1	YqjH (group1 with ImuB-C)	GCA_000247605.1_ASM24760v1	Acetobacterium woodii DSM 1030	Bacteria; Firmicutes; Clostridia; Clostridiales; Eubacteriaceae; Acetobacterium	LRVRQARLDETVDGLKKRFGNLAVRRAI	TIDDPMGCLDAKKDHTIHPIGYF		ImuB-C-PolY	PolY + ImuB-C	PolY + ImuB-C				AFA48289.1
ADO37055.1	YqjH (group1 with ImuB-C)	GCA_000152245.2_ASM15224v2	Eubacterium limosum KIST612	Bacteria; Firmicutes; Clostridia; Clostridiales; Eubacteriaceae; Eubacterium	KREKLEKVEAAMDKLKEKYGDAIIYTGT	ALTKAEGKEKDPSE		ImuB-C-PolY	PolY + ImuB-C	PolY + ImuB-C				ADO37759.1		Alternative ImuB-C: ADO36144.1
BAK98764.1	YqjH (group1 with ImuB-C)	GCA_000283575.1_ASM28357v1	Oscillibacter valericigenes Sjm18-20	Bacteria; Firmicutes; Clostridia; Clostridiales; Oscillospiraceae; Oscillibacter	QREKQEKLESAMDQIRGKYGMGAVRFGA	FGPGKKEDPLS		ImuB-C-PolY	PolY + ImuB-C	PolY + ImuB-C				BAK98130.1
CDZ24594.1	YqjH (group1 with ImuB-C)	GCA_000953215.1_DG5	[Clostridium] cellulosi	Bacteria; Firmicutes; Clostridia; Clostridiales; Ruminococcaceae; Ruminiclostridium	RIRRRERLEASVDAIRSRFGHSSIVRAS	LLGDDLTYEHDPLTHVVHPVSFLR		ImuB-C-PolY	PolY + ImuB-C	PolY + ImuB-C				CDZ24347.1
ALP94447.1	YqjH (group1 with ImuB-C)	GCA_001454945.1_ASM145494v1	Intestinimonas butyriciproducens	Bacteria; Firmicutes; Clostridia; Clostridiales; Intestinimonas	QRQRRERLEHTVDGIRSKYGKASILPAA	TVGEDIDHPPGHAGSIPPPGGSRGRDRH		ImuB-C-PolY	PolY	PolY						YqjH group, expected to have ImuB-C, but no ImuB-C identified
BAK32246.1	YqjH (group1 with ImuB-C)	GCA_000270085.1_ASM27008v1	Erysipelothrix rhusiopathiae str. Fujisawa	Bacteria; Firmicutes; Erysipelotrichia; Erysipelotrichales; Erysipelotrichaceae; Erysipelothrix	-DEPVSAIDETLDSIRDRFGHHAIKRAN	VLLQKNLEKRNPKAHITSFGHNQ		ImuB-C-PolY	PolY	PolY						YqjH group, expected to have ImuB-C, but no ImuB-C identified
ACV28276.1	YqjH (group1 with ImuB-C)	GCA_000024105.1_ASM2410v1	Anaerococcus prevotii DSM 20548	Bacteria; Firmicutes; Tissierellia; Tissierellales; Peptoniphilaceae; Anaerococcus	KLIKDENCDTALYKIRQKYGKDAISFGL	MRDIKLPKEINEIITLPMNHYNF		ImuB-C-PolY	PolY	PolY						YqjH group, expected to have ImuB-C, but no ImuB-C identified
CDM70341.1	YqjH (group2 with ImuB-C)	GCA_000577895.1_M2_40	Clostridium bornimense	Bacteria; Firmicutes; Clostridia; Clostridiales; Clostridiaceae; Clostridium	KVDKLRAIDKVVDDIRNKYGNTSIIRST	FINSDVKPLNGGVGETDYPMMGSIL		ImuB-C-PolY	PolY→ImuB-C	PolY→ImuB-C				CDM70340.1
ADL04864.1	YqjH (group2 with ImuB-C)	GCA_000144625.1_ASM14462v1	[Clostridium] saccharolyticum WM1	Bacteria; Firmicutes; Clostridia; Clostridiales; Lachnospiraceae	NYEKLEKLDKTIDEIRKRFGMDSIKRAS	FISVKTIDHMSGGISREKRTVDYKKQNIL		ImuB-C-PolY	PolY→ImuB-C	PolY→ImuB-C				ADL04865.1
ACL19213.1	YqjH (group2 with ImuB-C)	GCA_000021925.1_ASM2192v1	Desulfitobacterium hafniense DCB-2	Bacteria; Firmicutes; Clostridia; Clostridiales; Peptococcaceae; Desulfitobacterium	DYERDRKVDQAVDIIRQRFGSQAIMRSS	YLHSGLKSMTGGVIAEEEYPAMTSLL		ImuB-C-PolY	PolY→ImuB-C	PolY→ImuB-C				ACL19212.1
AHF06174.1	YqjH (group2 with ImuB-C)	GCA_000231405.3_ASM23140v3	Desulfitobacterium metallireducens DSM 15288	Bacteria; Firmicutes; Clostridia; Clostridiales; Peptococcaceae; Desulfitobacterium	DYTKLRKLDQAVDSIRSRFGSQSIIRSS	YLHSGLHSMTGGVIEEEDYPMMSSIL		ImuB-C-PolY	PolY→ImuB-C	PolY→ImuB-C				AHF06173.1
AGA68450.1	YqjH (group2 with ImuB-C)	GCA_000243135.3_ASM24313v3	Desulfitobacterium dichloroeliminans LMG P-21439	Bacteria; Firmicutes; Clostridia; Clostridiales; Peptococcaceae; Desulfitobacterium	DYEKDRKIDQTIDVIRERFGSHSIMRSS	YLHSGLKAMTGGVIAEEEYPMMTSLL		ImuB-C-PolY	PolY→ImuB-C	PolY→ImuB-C				AGA68449.1
AFL99553.1	YqjH (group2 with ImuB-C)	GCA_000243155.3_ASM24315v3	Desulfitobacterium dehalogenans ATCC 51507	Bacteria; Firmicutes; Clostridia; Clostridiales; Peptococcaceae; Desulfitobacterium	DYEKERKVDQAIDGIRERFGSQAIMRSS	YLHSGLKSMTGGVIAEEEYPTMTSLL		ImuB-C-PolY	PolY→ImuB-C	PolY→ImuB-C				AFL99552.1
ADY55732.1	YqjH (group2 with ImuB-C)	GCA_000190635.1_ASM19063v1	Syntrophobotulus glycolicus DSM 8271	Bacteria; Firmicutes; Clostridia; Clostridiales; Peptococcaceae; Syntrophobotulus	EEENPRKVDRVVDAIREKFGAGAIGRAS	FLYSGVGSMIGGTGDISEYPMMSGQL		ImuB-C-PolY	PolY→ImuB-C	PolY→ImuB-C				ADY55733.1
AHM57517.1	YqjH (group2 with ImuB-C)	GCA_000597865.1_ASM59786v1	Peptoclostridium acidaminophilum DSM 3953	Bacteria; Firmicutes; Clostridia; Clostridiales; Peptostreptococcaceae; Peptoclostridium	QPAGNVRLDAVIDQLRATYGDDIIKRGS	LADTSQGKIDSFKKRYNINLSMPGGVR		ImuB-C-PolY	PolY→ImuB-C	PolY→ImuB-C				AHM57518.1
ACB83880.1	YqjH (group2 with ImuB-C)	GCA_000020005.1_ASM2000v1	Natranaerobius thermophilus JW/NM-WN-LF	Bacteria; Firmicutes; Clostridia; Natranaerobiales; Natranaerobiaceae; Natranaerobius	DTDSEESFYKAIDKIRAKHGETSLIRSC	FLHSTVPPLAGGVDAEEEYPMMSSLL		ImuB-C-PolY	PolY→ImuB-C	PolY→ImuB-C				ACB83879.1
ABX44268.1	YqjH (group2 with ImuB-C)	GCA_000018685.1_ASM1868v1	Lachnoclostridium phytofermentans ISDg	Bacteria; Firmicutes; Clostridia; Clostridiales; Lachnospiraceae	RYEKLSKLDETIDSIRKRYGDDSVMRAC	FLNTSTYHMHGGISKEKKTGITKPLR		ImuB-C-PolY	ImuB-C→PolY	ImuB-C→{1}→PolY				ABX44270.1
AET68047.1	YqjH (group2 with ImuB-C)	GCA_000235605.1_ASM23560v1	Desulfosporosinus orientis DSM 765	Bacteria; Firmicutes; Clostridia; Clostridiales; Peptococcaceae; Desulfosporosinus	YSEKQKRLDRAIDLIRQRYGSDSIFRSS	FIKTGLKPMAGGTGEEIDYPVMSSLL		ImuB-C-PolY	ImuB-C→PolY	ImuB-C→{2}→PolY				AET68045.1
ADL03923.1	YqjH (group2 with ImuB-C)	GCA_000144625.1_ASM14462v1	[Clostridium] saccharolyticum WM1	Bacteria; Firmicutes; Clostridia; Clostridiales; Lachnospiraceae	HTRKMKEMEKAVDRIRSKFGTDSVKRAS	FLKKDAIVDHTAGRGKSGIK		ImuB-C-PolY	PolY + ImuB-C	PolY + ImuB-C				ADL04019.1		Alternative ImuB-C: ADL06200.1; also another copy in other operon available
ADL34473.1	YqjH (group2 with ImuB-C)	GCA_000145035.1_ASM14503v1	Butyrivibrio proteoclasticus B316	Bacteria; Firmicutes; Clostridia; Clostridiales; Lachnospiraceae; Butyrivibrio	KFERQKKLDKMSEAIDSRYGKGTIFKGS			ImuB-C-PolY	PolY + ImuB-C	PolY + ImuB-C				ADL34270.1		Alternative ImuB-C ADL36524.1
AFQ43776.1	YqjH (group2 with ImuB-C)	GCA_000231385.3_ASM23138v3	Desulfosporosinus meridiei DSM 13257	Bacteria; Firmicutes; Clostridia; Clostridiales; Peptococcaceae; Desulfosporosinus	YNEKQQRLDRAVDLIRQRYGSDSIFRSS	FIQTGLKPMAGGTGEEIDYPVMSSLL		ImuB-C-PolY	PolY + ImuB-C	PolY + ImuB-C				AFQ42514.1		Alternative ImuB-C: AFQ46246.1
AFM41201.1	YqjH (group2 with ImuB-C)	GCA_000255115.3_ASM25511v3	Desulfosporosinus acidiphilus SJ4	Bacteria; Firmicutes; Clostridia; Clostridiales; Peptococcaceae; Desulfosporosinus	NFAKRRKVDSTVDVIREKFGSAAIFRSA	FLHSGLHSITGGVIENEDYPMMTSLL		ImuB-C-PolY	PolY + ImuB-C	PolY + ImuB-C				AFM40683.1		5 alternative ImuB-C's: AFM40358.1, AFM40409.1, AFM41952.1, AFM42980.1, AFM43578.1
AGC68661.1	YqjH (group2 with ImuB-C)	GCA_000331995.1_ASM33199v1	[Clostridium] stercorarium subsp. stercorarium DSM 8532	Bacteria; Firmicutes; Clostridia; Clostridiales; Ruminococcaceae; Ruminiclostridium	LNERRRRLDKSIDQIRMKYGPKSVIRSV	FVNSGLAPITGGVIEDFKMMSSIL		ImuB-C-PolY	PolY + ImuB-C	PolY + ImuB-C				AGC69548.1		only one copy of ImuB-C for two YqjH
AAK78266.1	YqjH (group2 with ImuB-C)	GCA_000008765.1_ASM876v1	Clostridium acetobutylicum ATCC 824	Bacteria; Firmicutes; Clostridia; Clostridiales; Clostridiaceae; Clostridium	TDTRNEILDKTLDSIRKKYGDNVIMRSV			ImuB-C-PolY	PolY	PolY						YqjH group, expected to have ImuB-C, but no ImuB-C identified
BAK46607.1	YqjH (group2 with ImuB-C)	GCA_000270305.1_ASM27030v1	Clostridium sp. SY8519	Bacteria; Firmicutes; Clostridia; Clostridiales; Clostridiaceae; Clostridium	EVEKRQKLDRAMDQIRKRYGDGAVQRAS	LCRPLEKKKSE		ImuB-C-PolY	PolY	PolY						YqjH group, expected to have ImuB-C, but no ImuB-C identified
AGK96306.1	YqjH (group2 with ImuB-C)	GCA_000389635.1_ASM38963v1	Clostridium pasteurianum BC1	Bacteria; Firmicutes; Clostridia; Clostridiales; Clostridiaceae; Clostridium	DKIKNKKLDTALDSIRIKYGSKAAMRGV	FVQSEIKPMSGRLKKDD		ImuB-C-PolY	PolY	PolY						YqjH group, expected to have ImuB-C, but no ImuB-C identified
AJA52973.1	YqjH (group2 with ImuB-C)	GCA_000807255.1_ASM80725v1	Clostridium pasteurianum DSM 525 = ATCC 6013	Bacteria; Firmicutes; Clostridia; Clostridiales; Clostridiaceae; Clostridium	GKMKNEKLDRTLDSIRSKYGSNSIMRGV	FVKSKVKTIK		ImuB-C-PolY	PolY	PolY						YqjH group, expected to have ImuB-C, but no ImuB-C identified
AKA68586.1	YqjH (group2 with ImuB-C)	GCA_000968375.1_ASM96837v1	Clostridium scatologenes	Bacteria; Firmicutes; Clostridia; Clostridiales; Clostridiaceae; Clostridium	ELEKNRSLDKAIDNIKNKYGDASIARSS			ImuB-C-PolY	PolY	PolY						YqjH group, expected to have ImuB-C, but no ImuB-C identified
ABX43088.1	YqjH (group2 with ImuB-C)	GCA_000018685.1_ASM1868v1	Lachnoclostridium phytofermentans ISDg	Bacteria; Firmicutes; Clostridia; Clostridiales; Lachnospiraceae	QSDKFKKLDSAIDSIRNKYGIDSVKRAS			ImuB-C-PolY	PolY	PolY						YqjH group, expected to have ImuB-C, but no ImuB-C identified; secondary YqjH (full operon available in genome)
ADZ85353.1	YqjH (group2 with ImuB-C)	GCA_000178835.2_ASM17883v2	Clostridium lentocellum DSM 5427	Bacteria; Firmicutes; Clostridia; Clostridiales; Lachnospiraceae; Cellulosilyticum	KNKKNEKLDKAIDTIRNKYGEDAVMRAA	FVGSKLDHMAGGISKEKKSSITTSKL		ImuB-C-PolY	PolY	PolY						YqjH group, expected to have ImuB-C, but no ImuB-C identified
AEN96889.1	YqjH (group2 with ImuB-C)	GCA_000225345.1_ASM22534v1	Roseburia hominis A2-183	Bacteria; Firmicutes; Clostridia; Clostridiales; Lachnospiraceae; Roseburia	KNEKLSRLNVAVDAIRSRYGEDSIKRAC	FIEADDAAPALSHMTGGMQRAKRNAAHPADAASDPARPRNRQP		ImuB-C-PolY	PolY	PolY						YqjH group, expected to have ImuB-C, but no ImuB-C identified
AGC67067.1	YqjH (group2 with ImuB-C)	GCA_000331995.1_ASM33199v1	[Clostridium] stercorarium subsp. stercorarium DSM 8532	Bacteria; Firmicutes; Clostridia; Clostridiales; Ruminococcaceae; Ruminiclostridium	KIYQRKKLNESIDRIREKYGSKYIVRAS	LLNFNKDFGKNM		ImuB-C-PolY	PolY	PolY						YqjH group, expected to have ImuB-C, but no ImuB-C identified; secondary YqjH (full operon available in genome)
AIA02725.1	scDinB2-like (other_inactive)	GCA_000695235.1_ASM69523v1	Streptomyces albulus	Bacteria; Actinobacteria; Streptomycetales; Streptomycetaceae; Streptomyces	TDDKAHRIEAAVDRARARFGAAVVRPAA	VLGPAAPGPDRPPGP		iPolY-DnaE2	iPolY→DnaE2	iPolY→DnaE2			AIA02726.1
AJE86523.1	scDinB2-like (other_inactive)	GCA_000827005.1_ASM82700v1	Streptomyces albus	Bacteria; Actinobacteria; Streptomycetales; Streptomycetaceae; Streptomyces	VDDKLRRIEEVADRARAKFGPRAVMPGT	LAEPEPKPHSKRRRGTPDPPTKKAG		iPolY-DnaE2	iPolY→DnaE2	iPolY→DnaE2			AJE86522.1
AGI91408.1	scDinB2-like (other_inactive)	GCA_000359525.1_ASM35952v1	Streptomyces albus J1074	Bacteria; Actinobacteria; Streptomycetales; Streptomycetaceae; Streptomyces	TDEKLHRLEAAADRARARFGPGAVLPGT			iPolY-DnaE2	iPolY→DnaE2	iPolY→DnaE2			AGI91407.1
ANB05575.1	scDinB2-like (other_inactive)	GCA_001632865.1_ASM163286v1	Streptomyces ambofaciens	Bacteria; Actinobacteria; Streptomycetales; Streptomycetaceae; Streptomyces	VDEKVRRIEEVADRARAKFGPRAVMPGS			iPolY-DnaE2	iPolY→DnaE2	iPolY→DnaE2			ANB05576.1
BAC74267.1	scDinB2-like (other_inactive)	GCA_000009765.2_ASM976v2	Streptomyces avermitilis MA-4680 = NBRC 14893	Bacteria; Actinobacteria; Streptomycetales; Streptomycetaceae; Streptomyces	VDEKVRRIEEVADRARAKFGPRAIVPGA			iPolY-DnaE2	iPolY→DnaE2	iPolY→DnaE2			BAC74266.1
ADI11395.1	scDinB2-like (other_inactive)	GCA_000092385.1_ASM9238v1	Streptomyces bingchenggensis BCW-1	Bacteria; Actinobacteria; Streptomycetales; Streptomycetaceae; Streptomyces	ADDKARRIEAAVDRARARFGERAVRPAG			iPolY-DnaE2	iPolY→DnaE2	iPolY→DnaE2			ADI11394.1
AEW93295.1	scDinB2-like (other_inactive)	GCA_000240165.1_ASM24016v1	Streptomyces cattleya NRRL 8057 = DSM 46488	Bacteria; Actinobacteria; Streptomycetales; Streptomycetaceae; Streptomyces	ADDKARRIEEAADRARARFGAHVVRPAS			iPolY-DnaE2	iPolY→DnaE2	iPolY→DnaE2			AEW93296.1
AGS68633.1	scDinB2-like (other_inactive)	GCA_000444875.1_ASM44487v1	Streptomyces collinus Tu 365	Bacteria; Actinobacteria; Streptomycetales; Streptomycetaceae; Streptomyces	VDEKVRRIEEAADRARARFGPRAVMPGT			iPolY-DnaE2	iPolY→DnaE2	iPolY→DnaE2			AGS68634.1
AGK76246.1	scDinB2-like (other_inactive)	GCA_000385945.1_ASM38594v1	Streptomyces fulvissimus DSM 40593	Bacteria; Actinobacteria; Streptomycetales; Streptomycetaceae; Streptomyces	ADERSRRIEEVADRLRERFGPGAVKPAG			iPolY-DnaE2	iPolY→DnaE2	iPolY→DnaE2			AGK76247.1
BAG23521.1	scDinB2-like (other_inactive)	GCA_000010605.1_ASM1060v1	Streptomyces griseus subsp. griseus NBRC 13350	Bacteria; Actinobacteria; Streptomycetales; Streptomycetaceae; Streptomyces	ADGKRRRIEQAADRARTRFGDQAIRPGT			iPolY-DnaE2	iPolY→DnaE2	iPolY→DnaE2			BAG23520.1
AEY88460.1	scDinB2-like (other_inactive)	GCA_000245355.1_ASM24535v1	Streptomyces hygroscopicus subsp. jinggangensis 5008	Bacteria; Actinobacteria; Streptomycetales; Streptomycetaceae; Streptomyces	VDEKVRRVEEVADRARAKFGPRAVMPGT	LAPVRAPGRPTAA		iPolY-DnaE2	iPolY→DnaE2	iPolY→DnaE2			AEY88461.1
CQR64844.1	scDinB2-like (other_inactive)	GCA_001013905.1_sleC34	Streptomyces leeuwenhoekii	Bacteria; Actinobacteria; Streptomycetales; Streptomycetaceae; Streptomyces	VDEKVRRIEEVADRARAKFGPRAVMPGT			iPolY-DnaE2	iPolY→DnaE2	iPolY→DnaE2			CQR64843.1
AJT68056.1	scDinB2-like (other_inactive)	GCA_000952035.1_ASM95203v1	Streptomyces lydicus A02	Bacteria; Actinobacteria; Streptomycetales; Streptomycetaceae; Streptomyces	ADDKARRIEAAVDRARARFGAGVVRPAA			iPolY-DnaE2	iPolY→DnaE2	iPolY→DnaE2			AJT68055.1
ADW06497.1	scDinB2-like (other_inactive)	GCA_000176115.2_ASM17611v2	Streptomyces pratensis ATCC 33331	Bacteria; Actinobacteria; Streptomycetales; Streptomycetaceae; Streptomyces	VDERARRIEAVSDRLRARFGPGAVKPGR			iPolY-DnaE2	iPolY→DnaE2	iPolY→DnaE2			ADW06496.1
ALC24106.1	scDinB2-like (other_inactive)	GCA_001278075.1_ASM127807v1	Streptomyces pristinaespiralis	Bacteria; Actinobacteria; Streptomycetales; Streptomycetaceae; Streptomyces	ADERARRIEEVADRARAKFGPGAVVPGS			iPolY-DnaE2	iPolY→DnaE2	iPolY→DnaE2			ALC24105.1
CBG74219.1	scDinB2-like (other_inactive)	GCA_000091305.1_ASM9130v1	Streptomyces scabiei 87.22	Bacteria; Actinobacteria; Streptomycetales; Streptomycetaceae; Streptomyces	VDEKVRRIEEVADRARAKFGPHAVMPGT			iPolY-DnaE2	iPolY→DnaE2	iPolY→DnaE2			CBG74218.1
ALV36637.1	scDinB2-like (other_inactive)	GCA_001484565.1_ASM148456v1	Streptomyces sp. CdTB01	Bacteria; Actinobacteria; Streptomycetales; Streptomycetaceae; Streptomyces	VDEKVRRVEEAADRVRAKFGPGAVIPGA			iPolY-DnaE2	iPolY→DnaE2	iPolY→DnaE2			ALV38932.1
ALV39403.1	scDinB2-like (other_inactive)	GCA_001484565.1_ASM148456v1	Streptomyces sp. CdTB01	Bacteria; Actinobacteria; Streptomycetales; Streptomycetaceae; Streptomyces	GDDKPLVLEAVADRARARYGHQVIYPAA	LAITSPPPSPRHRGRGGQTEDAQGGRRRAT		iPolY-DnaE2	iPolY→DnaE2	iPolY→DnaE2			ALV39358.1
AKH81613.1	scDinB2-like (other_inactive)	GCA_001011035.1_ASM101103v1	Streptomyces sp. CNQ-509	Bacteria; Actinobacteria; Streptomycetales; Streptomycetaceae; Streptomyces	GDVRARRAEAAADRARRRFGPEAVRPAT	LAAEPPAAGWKERGRGS		iPolY-DnaE2	iPolY→DnaE2	iPolY→DnaE2			AKH81614.1
ANH90813.1	scDinB2-like (other_inactive)	GCA_001654495.1_ASM165449v1	Streptomyces sp. SAT1	Bacteria; Actinobacteria; Streptomycetales; Streptomycetaceae; Streptomyces	MDEKVRRIEEVADRARARFGPRAVIPGT			iPolY-DnaE2	iPolY→DnaE2	iPolY→DnaE2			ANH90814.1
CAB50953.1	scDinB2-like (other_inactive)	GCA_000203835.1_ASM20383v1	Streptomyces coelicolor A3(2)	Bacteria; Actinobacteria; Streptomycetales; Streptomycetaceae; Streptomyces; Streptomyces albidoflavus group	VDEKVRRIEEVADRARAKFGPRAVMPGS			iPolY-DnaE2	iPolY→DnaE2	iPolY→DnaE2			CAB50954.1
AEM86188.1	scDinB2-like (other_inactive)	GCA_000147815.3_ASM14781v3	Streptomyces violaceusniger Tu 4113	Bacteria; Actinobacteria; Streptomycetales; Streptomycetaceae; Streptomyces				iPolY-DnaE2	DnaE2→iPolY	DnaE2→iPolY			AEM86189.1			iPolY is N-truncated
CAC36555.1	scDinB2-like (other_inactive)	GCA_000203835.1_ASM20383v1	Streptomyces coelicolor A3(2)	Bacteria; Actinobacteria; Streptomycetales; Streptomycetaceae; Streptomyces; Streptomyces albidoflavus group	AREARLVAEATVDRVRDKFGPGVIGPAA			iPolY-DnaE2	iPolY	iPolY						Secondary scDinB2-like, DnaE2 available only in operon with other iPolY
CAC36846.1	scDinB2-like (other_inactive)	GCA_000203835.1_ASM20383v1	Streptomyces coelicolor A3(2)	Bacteria; Actinobacteria; Streptomycetales; Streptomycetaceae; Streptomyces; Streptomyces albidoflavus group	AREARLVAEATVDRVRDKFGPGVIGPAA			iPolY-DnaE2	iPolY	iPolY						Secondary scDinB2-like, DnaE2 available only in operon with other iPolY
ALV31387.1	scDinB2-like (other_inactive)	GCA_001484565.1_ASM148456v1	Streptomyces sp. CdTB01	Bacteria; Actinobacteria; Streptomycetales; Streptomycetaceae; Streptomyces	AREARLVAEEVVDRVREKYGPDVIGPAA			iPolY-DnaE2	iPolY	iPolY						Secondary scDinB2-like, DnaE2 available only in operon with other iPolY
AEY93860.1	scDinB2-like (other_inactive)	GCA_000245355.1_ASM24535v1	Streptomyces hygroscopicus subsp. jinggangensis 5008	Bacteria; Actinobacteria; Streptomycetales; Streptomycetaceae; Streptomyces	ARESRLVAEQAMDRIRKKFGPGSIGPAT			iPolY-DnaE2	iPolY	iPolY						Secondary scDinB2-like, DnaE2 available only in operon with other iPolY
CUQ67905.1	gbDinB2-like (other_inactive)	GCA_001458695.1_NiCh1	Candidatus Nitrospira inopinata	Bacteria; Nitrospirae; Nitrospirales; Nitrospiraceae; Nitrospira	RQERAKKLAVALDQLHTRFGEQSIRYGR			iPolY-DnaE2	iPolY→DnaE2	LexA→iPolY→DnaE2			CUQ67906.1		CUQ67904.1
CBK41964.1	gbDinB2-like (other_inactive)	GCA_000196815.1_ASM19681v1	Nitrospira defluvii	Bacteria; Nitrospirae; Nitrospirales; Nitrospiraceae; Nitrospira	ARTRSRRLAVALDHLHQRFGEQAIRYGR			iPolY-DnaE2	iPolY→DnaE2	LexA→iPolY→DnaE2			CBK41963.1		CBK41965.1
ABW66046.1	gbDinB2-like (other_inactive)	GCA_000018405.1_ASM1840v1	Desulfococcus oleovorans Hxd3	Bacteria; Proteobacteria; Deltaproteobacteria; Desulfobacterales; Desulfobacteraceae; Desulfococcus	RQERQTRLLTAMDNIRSKFGDSAIYPGR	MEAPGLQQLFYA		iPolY-DnaE2	iPolY→DnaE2	LexA→{1}→iPolY→DnaE2			ABW66047.1		ABW66044.1
AGF78394.1	gbDinB2-like (other_inactive)	GCA_000341395.1_ASM34139v1	Desulfocapsa sulfexigens DSM 10523	Bacteria; Proteobacteria; Deltaproteobacteria; Desulfobacterales; Desulfobulbaceae; Desulfocapsa	REQQEEKIMSAMDMVRSRFGAGRLYLGT			iPolY-DnaE2	iPolY→DnaE2	LexA→{1}→iPolY→DnaE2			AGF78395.1		AGF78392.1
ALC14837.1	gbDinB2-like (other_inactive)	GCA_001278055.1_ASM127805v1	Desulfuromonas sp. WTL	Bacteria; Proteobacteria; Deltaproteobacteria; Desulfuromonadales; Desulfuromonadaceae; Desulfuromonas	ADPRLDALQDALDTLRRRHGMDVVRHAA			iPolY-DnaE2	iPolY→DnaE2	LexA→iPolY→DnaE2			ALC14836.1		ALC14838.1
ABA88983.1	gbDinB2-like (other_inactive)	GCA_000012885.1_ASM1288v1	Pelobacter carbinolicus DSM 2380	Bacteria; Proteobacteria; Deltaproteobacteria; Desulfuromonadales; Desulfuromonadaceae; Pelobacter	QSNDEQALQTALDRLRRQFGHESIQWGR			iPolY-DnaE2	iPolY→DnaE2	LexA→iPolY→DnaE2			ABA88984.3		ABA88982.1
AJF07953.1	gbDinB2-like (other_inactive)	GCA_000827125.1_ASM82712v1	Geoalkalibacter subterraneus	Bacteria; Proteobacteria; Deltaproteobacteria; Desulfuromonadales; Geobacteraceae; Geoalkalibacter	-SPRQAALQQALDQVRDKYGMAAVRRGR			iPolY-DnaE2	iPolY→DnaE2	LexA→iPolY→DnaE2			AJF06416.1		AJF06415.1
ACH37529.1	gbDinB2-like (other_inactive)	GCA_000020725.1_ASM2072v1	Geobacter bemidjiensis Bem	Bacteria; Proteobacteria; Deltaproteobacteria; Desulfuromonadales; Geobacteraceae; Geobacter	VSQKQADLQETLDLLREKHGRDAVRWGK	GLAARREATMASEPPPEWDPEQNKYMTLTSRS		iPolY-DnaE2	iPolY→DnaE2	LexA→iPolY→DnaE2			ACH37528.1		ACH37530.1
ADW15298.1	gbDinB2-like (other_inactive)	GCA_000175115.2_ASM17511v2	Geobacter sp. M18	Bacteria; Proteobacteria; Deltaproteobacteria; Desulfuromonadales; Geobacteraceae; Geobacter	TSQRQSDLQETLDLLREKHGRDAVRWGK	GLAARREVTLASEPPPAWDPEQNRYMTVTKN		iPolY-DnaE2	iPolY→DnaE2	LexA→iPolY→{2}→DnaE2			ADW15301.1		ADW15297.1
ABK16624.1	gbDinB2-like (other_inactive)	GCA_000014965.1_ASM1496v1	Syntrophobacter fumaroxidans MPOB	Bacteria; Proteobacteria; Deltaproteobacteria; Syntrophobacterales; Syntrophobacteraceae; Syntrophobacter	PPSGERDLQQALDGIRGRFGNRAISWGN			iPolY-DnaE2	iPolY→DnaE2	LexA→iPolY→DnaE2			ABK16625.1		ABK16623.1
ALA57084.1	gbDinB2-like (other_inactive)	GCA_001273775.1_ASM127377v1	Nitrospira moscoviensis	Bacteria; Nitrospirae; Nitrospirales; Nitrospiraceae; Nitrospira	APPRSHRLSLALDAIRAKFGERAVLWGK			iPolY-DnaE2	iPolY→DnaE2	iPolY→DnaE2			ALA57083.1
ADY13349.1	gbDinB2-like (other_inactive)	GCA_000190435.1_ASM19043v1	Sphaerochaeta globosa str. Buddy	Bacteria; Spirochaetes; Spirochaetales; Spirochaetaceae; Sphaerochaeta	ILHKRESLQHTIDEVRQKFGPGILTHAT			iPolY-DnaE2	iPolY→DnaE2	iPolY→DnaE2			ADY13350.1
AEV28108.1	gbDinB2-like (other_inactive)	GCA_000236685.1_ASM23668v1	Sphaerochaeta pleomorpha str. Grapes	Bacteria; Spirochaetes; Spirochaetales; Spirochaetaceae; Sphaerochaeta	GPTKEERLQSAVDETRSRFGPAILTHAA			iPolY-DnaE2	iPolY→DnaE2	iPolY→DnaE2			AEV28109.1
AEF82390.1	gbDinB2-like (other_inactive)	GCA_000214355.1_ASM21435v1	Treponema azotonutricium ZAS-9	Bacteria; Spirochaetes; Spirochaetales; Spirochaetaceae; Treponema	EDTKQRKLQEAADKVRNKYGPGMLTTAA	VYAASRKEPVLSLPSVSNA		iPolY-DnaE2	iPolY→DnaE2	iPolY→DnaE2			AEF83135.1		AEF81520.1	LexA-like protein in neighborhood, but opposite strand
AEF82586.1	gbDinB2-like (other_inactive)	GCA_000214355.1_ASM21435v1	Treponema azotonutricium ZAS-9	Bacteria; Spirochaetes; Spirochaetales; Spirochaetaceae; Treponema	QEEKQRKLQEAKDKIRNRYGIGSLTTGM	VMVVQKKYSTIPLLPGAVYG		iPolY-DnaE2	iPolY→DnaE2	iPolY→DnaE2			AEF83356.1
AEJ19557.1	gbDinB2-like (other_inactive)	GCA_000219725.1_ASM21972v1	Treponema caldarium DSM 7334	Bacteria; Spirochaetes; Spirochaetales; Spirochaetaceae; Treponema	TDRFSQGLQTALDQNRQRFGMSSIVRGT	ALLAQSYAGSVTCNHNITAQAALI		iPolY-DnaE2	iPolY→DnaE2	iPolY→DnaE2			AEJ19558.1
AEF83673.1	gbDinB2-like (other_inactive)	GCA_000214375.1_ASM21437v1	Treponema primitia ZAS-2	Bacteria; Spirochaetes; Spirochaetales; Spirochaetaceae; Treponema	EDTKQRKLQEAADKVRNKYGLAMLTTGT	VLVASRRGPALALPVGSNA		iPolY-DnaE2	iPolY→DnaE2	iPolY→DnaE2			AEF86969.1		AEF86018.1	LexA-like protein in neighborhood, but opposite strand
AEF85627.1	gbDinB2-like (other_inactive)	GCA_000214375.1_ASM21437v1	Treponema primitia ZAS-2	Bacteria; Spirochaetes; Spirochaetales; Spirochaetaceae; Treponema	EDTKQRKLQEAADKVRNKYGLAMLTTGA	VLAASRRGPALALPGVSNA		iPolY-DnaE2	iPolY→DnaE2	iPolY→DnaE2			AEF85201.1		AEF83595.1	LexA-like protein in neighborhood, but opposite strand
ALO15145.1	Bacteroid_PolY2	GCA_001443605.1_ASM144360v1	bacterium L21-Spi-D4	Bacteria	DTSEMVKLYQALDSLRNRYGSHIVHKAL			PolY-DnaE2	PolY→DnaE2	PolY→DnaE2			ALO15144.1
AHW61000.1	Bacteroid_PolY2	GCA_000626635.1_ASM62663v1	Draconibacterium orientale	Bacteria; Bacteroidetes; Bacteroidia; Bacteroidales; Prolixibacteraceae; Draconibacterium	DDTKLINLYQRMDKIRNRYGQNAVQRAS	TLGTRGIGQMANPFNGQPPVIPAHRRM		PolY-DnaE2	PolY→DnaE2	PolY→DnaE2			AHW61001.1
ABG58947.1	Bacteroid_PolY2	GCA_000014145.1_ASM1414v1	Cytophaga hutchinsonii ATCC 33406	Bacteria; Bacteroidetes; Cytophagia; Cytophagales; Cytophagaceae; Cytophaga	DSEKNQNLYAAMDAIRTKFGQDAVKRAI			PolY-DnaE2	PolY→DnaE2	PolY→DnaE2			ABG58948.1
ACT96120.1	Bacteroid_PolY2	GCA_000023125.1_ASM2312v1	Dyadobacter fermentans DSM 18053	Bacteria; Bacteroidetes; Cytophagia; Cytophagales; Cytophagaceae; Dyadobacter	DTEERLNLYQAMDYIKTKYGDQILTWAS	TMGISDIGSMGNPFNGEPPIIPAHRNA		PolY-DnaE2	PolY→DnaE2	PolY→{2}→DnaE2			ACT96117.1
AFK05479.1	Bacteroid_PolY2	GCA_000263195.1_ASM26319v1	Emticicia oligotrophica DSM 17448	Bacteria; Bacteroidetes; Cytophagia; Cytophagales; Cytophagaceae; Emticicia	NTAEMAGLYQAMDRVRIKYGSRLIGRAF	GMVLYSNRKPRFIRKSNYQSNKTPIYR		PolY-DnaE2	PolY→DnaE2	PolY→DnaE2			AFK05480.1
ADQ16345.1	Bacteroid_PolY2	GCA_000166395.1_ASM16639v1	Leadbetterella byssophila DSM 17132	Bacteria; Bacteroidetes; Cytophagia; Cytophagales; Cytophagaceae; Leadbetterella	DTEEMLSLYQAMDKIKHRFGPESVIRAE			PolY-DnaE2	PolY→DnaE2	PolY→{1}→DnaE2			ADQ16343.1
AKQ45465.1	Bacteroid_PolY2	GCA_001078055.1_ASM107805v1	Rufibacter sp. DG31D	Bacteria; Bacteroidetes; Cytophagia; Cytophagales; Cytophagaceae; Rufibacter	DTTQLASLYQAMDKIRHRYGGEAVKRAV			PolY-DnaE2	PolY→DnaE2	PolY→DnaE2			AKQ45466.1
ADR20376.1	Bacteroid_PolY2	GCA_000183425.1_ASM18342v1	Marivirga tractuosa DSM 4126	Bacteria; Bacteroidetes; Cytophagia; Cytophagales; Flammeovirgaceae; Marivirga	DNLKTIELYQAMDKLKNRYDNPAIVRAL			PolY-DnaE2	PolY→DnaE2	PolY→DnaE2			ADR20375.1
AEV31036.1	Bacteroid_PolY2	GCA_000236705.1_ASM23670v1	Owenweeksia hongkongensis DSM 17368	Bacteria; Bacteroidetes; Flavobacteriia; Flavobacteriales; Cryomorphaceae; Owenweeksia	DTPHKIALYQAMDSMRMRYGKEAVTRAA			PolY-DnaE2	PolY→DnaE2	PolY→DnaE2			AEV31037.1
AEV32351.1	Bacteroid_PolY2	GCA_000236705.1_ASM23670v1	Owenweeksia hongkongensis DSM 17368	Bacteria; Bacteroidetes; Flavobacteriia; Flavobacteriales; Cryomorphaceae; Owenweeksia	DSEEVIRLYQAMDHIRNRFGINSIKRAK	TMESRNLGGANPFNGKPSMILAHRRA		PolY-DnaE2	PolY→DnaE2	PolY→{1}→DnaE2			AEV32353.1
ACU07593.1	Bacteroid_PolY2	GCA_000023725.1_ASM2372v1	Flavobacteriaceae bacterium 3519-10	Bacteria; Bacteroidetes; Flavobacteriia; Flavobacteriales; Flavobacteriaceae	DTEELMNLYQTMDRIKNRFGSRAVGRAS			PolY-DnaE2	PolY→DnaE2	PolY→DnaE2			ACU07594.1
ADV50500.1	Bacteroid_PolY2	GCA_000186265.1_ASM18626v1	Cellulophaga algicola DSM 14237	Bacteria; Bacteroidetes; Flavobacteriia; Flavobacteriales; Flavobacteriaceae; Cellulophaga	DTEEMLSLYHAMDHIRKKYGEKSIMRAT	SMGAKTIGRFHNPFSGEPPIVLAHRKQ		PolY-DnaE2	PolY→DnaE2	PolY→DnaE2			ADV50501.1
AIZ43795.1	Bacteroid_PolY2	GCA_000468615.2_ASM46861v2	Cellulophaga baltica 18	Bacteria; Bacteroidetes; Flavobacteriia; Flavobacteriales; Flavobacteriaceae; Cellulophaga	DTEEMLSLYNAMDHIRKKYGEKSIMRAT	SMGAKTIGRFHNPFSGEPPIVLAHRKQ		PolY-DnaE2	PolY→DnaE2	PolY→DnaE2			AIZ42693.1
AKK71311.1	Bacteroid_PolY2	GCA_001021975.1_ASM102197v1	Chryseobacterium gallinarum	Bacteria; Bacteroidetes; Flavobacteriia; Flavobacteriales; Flavobacteriaceae; Chryseobacterium	DTSELINLYQAMDHIKNRFGKDAVGRAV			PolY-DnaE2	PolY→DnaE2	PolY→DnaE2			AKK71310.1
AKK71902.1	Bacteroid_PolY2	GCA_001021975.1_ASM102197v1	Chryseobacterium gallinarum	Bacteria; Bacteroidetes; Flavobacteriia; Flavobacteriales; Flavobacteriaceae; Chryseobacterium	DTLEDINLSKAMDKIRLRYGHHSVVRGF			PolY-DnaE2	PolY→DnaE2	PolY→DnaE2			AKK71903.1
ANH58997.1	Bacteroid_PolY2	GCA_001653755.1_ASM165375v1	Dokdonia donghaensis DSW-1	Bacteria; Bacteroidetes; Flavobacteriia; Flavobacteriales; Flavobacteriaceae; Dokdonia	NTNKTVNLYKAMDALRDKYGDHTVRRAN	TIGDGSRTIGNQGNPFNGQPPILLAHRHQ		PolY-DnaE2	PolY→DnaE2	PolY→DnaE2			ANH58998.1
AEE19628.1	Bacteroid_PolY2	GCA_000212355.1_ASM21235v1	Dokdonia sp. 4H-3-7-5	Bacteria; Bacteroidetes; Flavobacteriia; Flavobacteriales; Flavobacteriaceae; Dokdonia	NTNKTVNLYKAMDELRNKYGDHTVRRAN	TIGEGSRTIGNQGNPFNGEPPILLAHRHQ		PolY-DnaE2	PolY→DnaE2	PolY→DnaE2			AEE19627.1
ABQ06582.1	Bacteroid_PolY2	GCA_000016645.1_ASM1664v1	Flavobacterium johnsoniae UW101	Bacteria; Bacteroidetes; Flavobacteriia; Flavobacteriales; Flavobacteriaceae; Flavobacterium	DTEEMLALYQAMDRMKTRYGFDAVMRCA	GASFKPNNKDEILKRKK		PolY-DnaE2	PolY→DnaE2	PolY→DnaE2			ABQ06583.1
ABQ06779.1	Bacteroid_PolY2	GCA_000016645.1_ASM1664v1	Flavobacterium johnsoniae UW101	Bacteria; Bacteroidetes; Flavobacteriia; Flavobacteriales; Flavobacteriaceae; Flavobacterium	DTEEMLALYQAMDRMKNRYGFDAVMRCA	GASFKPNNKNEILKRKSD		PolY-DnaE2	PolY→DnaE2	PolY→DnaE2			ABQ06780.1
ALM50819.1	Bacteroid_PolY2	GCA_001431805.1_ASM143180v1	Flavobacterium psychrophilum	Bacteria; Bacteroidetes; Flavobacteriia; Flavobacteriales; Flavobacteriaceae; Flavobacterium	DTQEMMSLYQTMDKIKNRFGSNAVMRGS			PolY-DnaE2	PolY→DnaE2	PolY→DnaE2			ALM50153.1
CAL68021.1	Bacteroid_PolY2	GCA_000060345.1_ASM6034v1	Gramella forsetii KT0803	Bacteria; Bacteroidetes; Flavobacteriia; Flavobacteriales; Flavobacteriaceae; Gramella	DSEEMLSLYNSMDKIKKRFGEHSVMRAV	SMDVKTIGRMGNPFNGEPPVVLAHRKQ		PolY-DnaE2	PolY→DnaE2	PolY→DnaE2			CAL68022.1
AEH01426.1	Bacteroid_PolY2	GCA_000211855.3_ASM21185v3	Lacinutrix sp. 5H-3-7-4	Bacteria; Bacteroidetes; Flavobacteriia; Flavobacteriales; Flavobacteriaceae; Lacinutrix	DTEEMLSLYNAMDNIRNKYGELSVMRAS	GMGAKTIGRFNNPFNGEPPILLAHRNQ		PolY-DnaE2	PolY→DnaE2	PolY→DnaE2			AEH01425.1
EAR02433.1	Bacteroid_PolY2	GCA_000153165.2_ASM15316v2	Maribacter sp. HTCC2170	Bacteria; Bacteroidetes; Flavobacteriia; Flavobacteriales; Flavobacteriaceae; Maribacter	DTEEVLNLYAAMDHIRNRYGDKSVVRAS	AMGKNTIGRMHNPFNGQPPIVLAHRKQ		PolY-DnaE2	PolY→DnaE2	PolY→DnaE2			EAR02432.1
ALU27507.1	Bacteroid_PolY2	GCA_001481655.1_ASM148165v1	Myroides odoratimimus	Bacteria; Bacteroidetes; Flavobacteriia; Flavobacteriales; Flavobacteriaceae; Myroides	DTEEMMALYQAMDKMKKRYGVDAVARCS			PolY-DnaE2	PolY→DnaE2	PolY→DnaE2			ALU27508.1
AKA35312.1	Bacteroid_PolY2	GCA_000963865.1_ASM96386v1	Muricauda lutaonensis	Bacteria; Bacteroidetes; Flavobacteriia; Flavobacteriales; Flavobacteriaceae; Muricauda	DTEEALNLYHAMDKVRDRFGDRAVVRAS	AMGARTIGRMHNPFNGQPPIVLAHRKQ		PolY-DnaE2	PolY→DnaE2	PolY→DnaE2			AKA35313.1
AEM71588.1	Bacteroid_PolY2	GCA_000224085.1_ASM22408v1	Muricauda ruestringensis DSM 13258	Bacteria; Bacteroidetes; Flavobacteriia; Flavobacteriales; Flavobacteriaceae; Muricauda	DDEKLLNLYQAMDRVRNRFGESSLMRAS	AMGAHSIGRGGNPFDGQPPILLAHRQQ		PolY-DnaE2	PolY→DnaE2	PolY→DnaE2			AEM71589.1
AGC76291.1	Bacteroid_PolY2	GCA_000332115.1_ASM33211v1	Nonlabens dokdonensis DSW-6	Bacteria; Bacteroidetes; Flavobacteriia; Flavobacteriales; Flavobacteriaceae; Nonlabens	DSEQAINLYNALDKIREKYGDRTVVRAA	GMEAKTIGRMHNPFNGLPPVVLAHRKQ		PolY-DnaE2	PolY→DnaE2	PolY→DnaE2			AGC76290.1
EAR16140.1	Bacteroid_PolY2	GCA_000024125.1_ASM2412v1	Robiginitalea biformata HTCC2501	Bacteria; Bacteroidetes; Flavobacteriia; Flavobacteriales; Flavobacteriaceae; Robiginitalea	DTQEALNLYAAMDRIRERFGDKSVLRAS	GMGARTIGRMQNPFNGQPPTVLAHRKQ		PolY-DnaE2	PolY→DnaE2	PolY→DnaE2			EAR16139.1
ALM08142.1	Bacteroid_PolY2	GCA_001430825.1_ASM143082v1	Sediminicola sp. YIK13	Bacteria; Bacteroidetes; Flavobacteriia; Flavobacteriales; Flavobacteriaceae; Sediminicola	DTEEALNLYAALDKIRERFGDKSVLRAS	GLGAKTIGRMQNPFNGQPPIILAHRKQ		PolY-DnaE2	PolY→DnaE2	PolY→DnaE2			ALM08141.1
ADF50991.1	Bacteroid_PolY2	GCA_000023465.1_ASM2346v1	Zunongwangia profunda SM-A87	Bacteria; Bacteroidetes; Flavobacteriia; Flavobacteriales; Flavobacteriaceae; Zunongwangia	DSEKMLSLYHSLDRIKDKYGERSVVRAV	SMGAKTIGRMRNPFDGEPPIVLAHRNQ		PolY-DnaE2	PolY→DnaE2	PolY→DnaE2			ADF50992.1
ACU60702.1	Bacteroid_PolY2	GCA_000024005.1_ASM2400v1	Chitinophaga pinensis DSM 2588	Bacteria; Bacteroidetes; Sphingobacteriia; Sphingobacteriales; Chitinophagaceae; Chitinophaga	DKESSIKLYQAIDSIKNQFGSGAIMRAR			PolY-DnaE2	PolY→DnaE2	PolY→DnaE2			ACU60703.1
ACU64272.1	Bacteroid_PolY2	GCA_000024005.1_ASM2400v1	Chitinophaga pinensis DSM 2588	Bacteria; Bacteroidetes; Sphingobacteriia; Sphingobacteriales; Chitinophagaceae; Chitinophaga	DTQEMISLYQAIDNIKNRFGWQYLMRGT	NAAPQSKKGDIKQRDIMPYPKVR		PolY-DnaE2	PolY→DnaE2	PolY→DnaE2			ACU64273.1
ACU03584.1	Bacteroid_PolY2	GCA_000023825.1_ASM2382v1	Pedobacter heparinus DSM 2366	Bacteria; Bacteroidetes; Sphingobacteriia; Sphingobacteriales; Sphingobacteriaceae; Pedobacter	ASEEKYNLYQAMDKIRNRYGEKAIALAS			PolY-DnaE2	PolY→DnaE2	PolY→DnaE2			ACU03585.1
AFD05217.1	Bacteroid_PolY2	GCA_000242635.3_ASM24263v3	Solitalea canadensis DSM 3403	Bacteria; Bacteroidetes; Sphingobacteriia; Sphingobacteriales; Sphingobacteriaceae; Solitalea	ESIEQYNLCQAMDKIRRRFGEKSITVAG			PolY-DnaE2	PolY→DnaE2	PolY→DnaE2			AFD05218.1
ADZ79967.1	Bacteroid_PolY2	GCA_000192845.1_ASM19284v1	Sphingobacterium sp. 21	Bacteria; Bacteroidetes; Sphingobacteriia; Sphingobacteriales; Sphingobacteriaceae; Sphingobacterium	ASEKHYSLYQVMDKVRNRYGEEAIGLAS			PolY-DnaE2	PolY→DnaE2	PolY→DnaE2			ADZ79968.1
AIM37545.1	Bacteroid_PolY2	GCA_000747525.1_ASM74752v1	Sphingobacterium sp. ML3W	Bacteria; Bacteroidetes; Sphingobacteriia; Sphingobacteriales; Sphingobacteriaceae; Sphingobacterium	DNAQLIKLYQAMDAIKMRYGSDAVGRAV			PolY-DnaE2	PolY→DnaE2	PolY→DnaE2			AIM37544.1
AFL82914.1	Bacteroid_PolY2	GCA_000265405.1_ASM26540v1	Belliella baltica DSM 15883	Bacteria; Bacteroidetes; Cytophagia; Cytophagales; Cyclobacteriaceae; Belliella	DSEEQIRLYQALDRLNIKYGDKTVCRAI	GMQVGRRRFNPFNGVGI		PolY-DnaE2	PolY + DnaE2	PolY + DnaE2			AFL82921.1
AEL23898.1	Bacteroid_PolY2	GCA_000222485.1_ASM22248v1	Cyclobacterium marinum DSM 745	Bacteria; Bacteroidetes; Cytophagia; Cytophagales; Cyclobacteriaceae; Cyclobacterium	DTEEQISLYQALDRLNGKYGDKTVCRAI	GMDVGSRKFNPFNGKEN		PolY-DnaE2	PolY + DnaE2	PolY + DnaE2			AEL28641.1
AGA78656.1	Bacteroid_PolY2	GCA_000325705.1_ASM32570v1	Echinicola vietnamensis DSM 17526	Bacteria; Bacteroidetes; Cytophagia; Cytophagales; Cyclobacteriaceae; Echinicola	DTEDSIKLYQALDRINVKYGEKTVCRAV	GMSVGSRNFNPFNGNSH		PolY-DnaE2	PolY + DnaE2	PolY + DnaE2			AGA78523.1
AFL82552.1	Bacteroid_PolY2	GCA_000265385.1_ASM26538v1	Aequorivita sublithincola DSM 14238	Bacteria; Bacteroidetes; Flavobacteriia; Flavobacteriales; Flavobacteriaceae; Aequorivita	DTNKTVNLYKAMDKIRDKYGDHYVRRAA	TLGRGSKTIGNQGNPFDGRPPILLAHRHR		PolY-DnaE2	PolY + DnaE2	PolY + DnaE2			AFL82553.1
AFL82029.1	Bacteroid_PolY2	GCA_000265385.1_ASM26538v1	Aequorivita sublithincola DSM 14238	Bacteria; Bacteroidetes; Flavobacteriia; Flavobacteriales; Flavobacteriaceae; Aequorivita	DNEKIINLYHAMDKMRDRYGDRAVMRAA	GMEAKSIGRWNPFTGAPPPLLPNRRR		PolY-DnaE2	DnaE2→PolY	DnaE2→PolY			AFL82030.1
BAO75795.1	Bacteroid_PolY2	GCA_000828715.1_ASM82871v1	Winogradskyella sp. PG-2	Bacteria; Bacteroidetes; Flavobacteriia; Flavobacteriales; Flavobacteriaceae; Winogradskyella	DNEMYLNLSNAMDKMRERYGDRAVMNAA	GMEAKTISRFNPFNGEPPPLLANRHQ		PolY-DnaE2	DnaE2→PolY	DnaE2→PolY			BAO75796.1
CAZ95313.1	Bacteroid_PolY2	GCA_000973105.1_ASM97310v1	Zobellia galactanivorans	Bacteria; Bacteroidetes; Flavobacteriia; Flavobacteriales; Flavobacteriaceae; Zobellia	DNEKLIRLSLAIDKMRERYGDRSVISAA	GMEAKSISRWNPFSGEPPPLLPNRRR		PolY-DnaE2	DnaE2→PolY	DnaE2→PolY			CAZ95312.1
AEW00865.1	Bacteroid_PolY2	GCA_000246855.1_ASM24685v1	Niastella koreensis GR20-10	Bacteria; Bacteroidetes; Sphingobacteriia; Sphingobacteriales; Chitinophagaceae; Niastella	DTQEMIKLYQAIDSVKKRFGEKTLIRAV			PolY-DnaE2	DnaE2→PolY	DnaE2→PolY			AEW00866.1
AHF16588.1	Bacteroid_PolY2	GCA_000243115.3_ASM24311v3	Niabella soli DSM 19437	Bacteria; Bacteroidetes; Sphingobacteriia; Sphingobacteriales; Chitinophagaceae; Niabella	RQEDKLNLYKAVDAIKNRFGKTLVSKAA	TSKPVLREENKK		PolY-DnaE2	PolY	PolY						Bacteroid_PolY2, so PolY-DnaE2 operon expected, but only DnaE2 available is in ImuA-ImuB-DnaE2 operon
AEW03260.1	Bacteroid_PolY2	GCA_000246855.1_ASM24685v1	Niastella koreensis GR20-10	Bacteria; Bacteroidetes; Sphingobacteriia; Sphingobacteriales; Chitinophagaceae; Niastella	DVEKKTELYKAIDDVKNRFGTKSLTKAA			PolY-DnaE2	PolY	PolY						Second Bacteroid_PolY2, DnaE2 in other operon available, also DnaE2 with full operon available (with ImuA)
AFD06472.1	Bacteroid_PolY2	GCA_000242635.3_ASM24263v3	Solitalea canadensis DSM 3403	Bacteria; Bacteroidetes; Sphingobacteriia; Sphingobacteriales; Sphingobacteriaceae; Solitalea	NAEKELQKLKAIDSIRNKYGWKSVVNAS			PolY-DnaE2	PolY	PolY						Second Bacteroid_PolY2, DnaE2 in other operon available
